# Supplementary material for: Proton-selective coating enables fast-kinetics high-mass-loading cathodes for sustainable zinc batteries
Source: Nat Commun. 2024 Mar 8;15:2139. doi: 10.1038/s41467-024-46464-9 (PMC10923785; doi:10.1038/s41467-024-46464-9)
Supplement: Supplementary file 3 — Source Data [file 41467_2024_46464_MOESM3_ESM.zip]

Archive with 6 entries (6 files):
- Source Data Fig. 1.xlsx
- Source Data Fig. 2.xlsx
- Source Data Fig. 3.xlsx
- Source Data Fig. 4.xlsx
- Source Data Fig. 5.xlsx
- Source Data Supplementary material.xlsx
