# Supplementary material for: Proton-selective coating enables fast-kinetics high-mass-loading cathodes for sustainable zinc batteries
Source: Nat Commun. 2024 Mar 8;15:2139. doi: 10.1038/s41467-024-46464-9 (PMC10923785; doi:10.1038/s41467-024-46464-9)
Supplement: Supplementary file 3 — Source Data [file 41467_2024_46464_MOESM3_ESM.zip › Source Data Fig. 1.xlsx]

## Sheet: Fig. 1e
qxy	I(qxy)
-2.04593	11
-2.04401	60.2297
-2.04209	62.0643
-2.04016	59.8543
-2.03824	60.731
-2.03631	58.521
-2.03439	59.7087
-2.03246	61.8346
-2.03054	61.647
-2.02861	61.126
-2.02668	60.731
-2.02475	59.5433
-2.02282	60.647
-2.02089	54.5433
-2.01896	57.647
-2.01703	57.6667
-2.0151	61
-2.01317	59.8963
-2.01124	60.8963
-2.0093	61.4593
-2.00737	60.8346
-2.00544	61.9803
-2.0035	64.8346
-2.00157	65.7703
-1.99963	61.647
-1.99769	58.3136
-1.99576	63.2493
-1.99382	62.958
-1.99188	64.1457
-1.98994	64.2716
-1.988	65.2716
-1.98606	66.8123
-1.98412	67.1457
-1.98218	66.4173
-1.98024	62.9383
-1.9783	63.6247
-1.97636	65.3136
-1.97441	66.1063
-1.97247	60.7507
-1.97053	62.8123
-1.96858	65.521
-1.96664	69.084
-1.96469	69.7507
-1.96274	66.7507
-1.9608	62.9803
-1.95885	62.5433
-1.9569	65.3136
-1.95495	65.647
-1.953	64.4173
-1.95105	62.1063
-1.9491	67.252
-1.94715	67.7087
-1.9452	71.7284
-1.94325	72.521
-1.94129	71.2716
-1.93934	68.563
-1.93739	67.1877
-1.93543	67.0197
-1.93348	66.1654
-1.93152	70.916
-1.92957	68.479
-1.92761	67.4593
-1.92565	68.8963
-1.92369	69.8123
-1.92174	69.8123
-1.91978	71.2297
-1.91782	71.126
-1.91586	68.7507
-1.9139	69.3333
-1.91194	74.2297
-1.90997	72.3976
-1.90801	70.7729
-1.90605	73.1877
-1.90409	71.0617
-1.90212	71.521
-1.90016	69.1654
-1.89819	67
-1.89623	67.8543
-1.89426	67.1037
-1.89229	67.0617
-1.89033	70.437
-1.88836	71.1037
-1.88639	71.832
-1.88442	72.832
-1.88245	71.0617
-1.88048	71.042
-1.87851	69.9383
-1.87654	73.5433
-1.87457	75.126
-1.8726	79.6247
-1.87063	77.6444
-1.86865	76.874
-1.86668	78.2716
-1.8647	76.2297
-1.86273	79.0617
-1.86075	78.3333
-1.85878	79.689
-1.8568	82.8543
-1.85482	74.7729
-1.85285	82.1037
-1.85087	81
-1.84889	77.1654
-1.84691	78
-1.84493	78.4593
-1.84295	76.4593
-1.84097	77.042
-1.83899	81.7703
-1.83701	83.3753
-1.83502	83.3333
-1.83304	77.5407
-1.83106	78.1037
-1.82907	85.1234
-1.82709	81.6221
-1.8251	87.7703
-1.82312	87.4173
-1.82113	84.7087
-1.81914	85.042
-1.81716	87.126
-1.81517	88.0223
-1.81318	87.5013
-1.81119	87.126
-1.8092	91.4396
-1.80721	92.9803
-1.80522	93.1457
-1.80323	87.9186
-1.80124	81.2493
-1.79925	83.1037
-1.79725	91.4173
-1.79526	93.084
-1.79327	92.6667
-1.79127	89.479
-1.78928	89.042
-1.78728	94.8963
-1.78528	96.084
-1.78329	90.9383
-1.78129	91.4173
-1.77929	92.3359
-1.7773	99.6667
-1.7753	88.916
-1.7733	90.832
-1.7713	96.1654
-1.7693	96.748
-1.7673	99.084
-1.7653	97.647
-1.76329	97.563
-1.76129	101.709
-1.75929	105.854
-1.75729	106.084
-1.75528	103.751
-1.75328	100.689
-1.75127	102.793
-1.74927	106.042
-1.74726	103
-1.74525	104.896
-1.74325	106.647
-1.74124	103.521
-1.73923	103.916
-1.73722	107.832
-1.73521	108.333
-1.7332	108.003
-1.73119	109.731
-1.72918	105.605
-1.72717	105.854
-1.72516	108.003
-1.72315	113.44
-1.72113	114.56
-1.71912	109.709
-1.71711	107.625
-1.71509	104.832
-1.71308	107.978
-1.71106	110.417
-1.70905	109.896
-1.70703	107.958
-1.70501	106.835
-1.703	106.21
-1.70098	106.294
-1.69896	108.375
-1.69694	108.003
-1.69492	110.291
-1.6929	108.333
-1.69088	110.23
-1.68886	108.316
-1.68684	106.358
-1.68481	109.482
-1.68279	106.23
-1.68077	102.249
-1.67875	104.249
-1.67672	104.417
-1.6747	101.773
-1.67267	111.106
-1.67065	106.022
-1.66862	100.417
-1.66659	94.0446
-1.66457	90.9383
-1.66254	98.084
-1.66051	95.605
-1.65848	94.2716
-1.65645	96.605
-1.65442	95.168
-1.65239	92.8766
-1.65036	93.3753
-1.64833	95.916
-1.6463	97.042
-1.64426	96.2716
-1.64223	89.7087
-1.6402	90.6864
-1.63816	103.728
-1.63613	99.9803
-1.6341	91.126
-1.63206	91.7087
-1.63002	91.2297
-1.62799	90.731
-1.62595	92.6273
-1.62391	95.4816
-1.62188	93.8346
-1.61984	91.1037
-1.6178	92.521
-1.61576	92.3333
-1.61372	88.832
-1.61168	94.8766
-1.60964	94.3976
-1.6076	89.731
-1.60555	86.3556
-1.60351	84.9383
-1.60147	85.3753
-1.59943	89.1877
-1.59738	92.395
-1.59534	92.395
-1.59329	88.7926
-1.59125	86.647
-1.5892	92.4173
-1.58716	95.1457
-1.58511	98.7507
-1.58306	95.2297
-1.58101	94.2913
-1.57897	86.9383
-1.57692	84.1037
-1.57487	81.7284
-1.57282	85.1457
-1.57077	85.4173
-1.56872	86.8346
-1.56667	86.9383
-1.56461	84.5827
-1.56256	89.2074
-1.56051	91.042
-1.55846	93.21
-1.5564	92.168
-1.55435	89.4593
-1.55229	92.1877
-1.55024	88.958
-1.54818	89.437
-1.54613	86.8123
-1.54407	88.647
-1.54201	87.689
-1.53995	87.4593
-1.5379	90.126
-1.53584	88.3556
-1.53378	88.605
-1.53172	92.874
-1.52966	93.3753
-1.5276	94.5013
-1.52554	101.146
-1.52348	93.3976
-1.52142	90.4593
-1.51935	89.7926
-1.51729	89.9803
-1.51523	94.437
-1.51316	91.9777
-1.5111	88.0617
-1.50903	89.1457
-1.50697	87.9383
-1.5049	85.9383
-1.50284	85.689
-1.50077	88.5853
-1.4987	89.8543
-1.49664	91.21
-1.49457	84.563
-1.4925	95.8569
-1.49043	96.1063
-1.48836	95.126
-1.48629	94.521
-1.48422	97.437
-1.48215	96
-1.48008	91.521
-1.47801	94.521
-1.47593	92.168
-1.47386	94.042
-1.47179	91.3333
-1.46971	89.353
-1.46764	86.8963
-1.46557	92.8346
-1.46349	92.8766
-1.46141	95.5853
-1.45934	91.9383
-1.45726	89.2913
-1.45519	92.2297
-1.45311	92.0223
-1.45103	88.8766
-1.44895	97.0026
-1.44687	101.042
-1.44479	98.7926
-1.44271	94.7087
-1.44063	94.8346
-1.43855	95.731
-1.43647	95.521
-1.43439	95.084
-1.43231	98.7507
-1.43023	97.126
-1.42814	96.7507
-1.42606	96.2716
-1.42398	93.1063
-1.42189	94.3359
-1.41981	95.126
-1.41772	97.3136
-1.41564	97.1877
-1.41355	90.916
-1.41146	95.0643
-1.40938	103.854
-1.40729	95.3556
-1.4052	94.1877
-1.40311	92.2074
-1.40102	89.479
-1.39893	92.7926
-1.39684	96.689
-1.39475	96.0643
-1.39266	95.7087
-1.39057	89.521
-1.38848	90.8792
-1.38639	94.3753
-1.3843	93.4199
-1.3822	95.0446
-1.38011	99.4816
-1.37802	91.7729
-1.37592	92.647
-1.37383	95.2297
-1.37173	96.8123
-1.36964	98.4987
-1.36754	96.0814
-1.36545	93.395
-1.36335	91.7507
-1.36125	95.8543
-1.35915	93.605
-1.35706	95.0643
-1.35496	88.731
-1.35286	88.6693
-1.35076	93.3136
-1.34866	90.1877
-1.34656	92.042
-1.34446	93.521
-1.34236	90.1037
-1.34025	89.5407
-1.33815	94.521
-1.33605	95.731
-1.33395	96.9803
-1.33184	88.353
-1.32974	85.8346
-1.32764	89.479
-1.32553	89.4147
-1.32343	93.0617
-1.32132	95.9803
-1.31921	92.689
-1.31711	88.437
-1.315	86.4764
-1.31289	88.4344
-1.31079	91.9777
-1.30868	85.042
-1.30657	93.605
-1.30446	97.2297
-1.30235	94.0223
-1.30024	93.2297
-1.29813	92.916
-1.29602	89.647
-1.29391	87.647
-1.2918	89.084
-1.28969	87.1877
-1.28757	85.1877
-1.28546	86.647
-1.28335	83.9383
-1.28123	86.3976
-1.27912	80.1877
-1.27701	83.689
-1.27489	90.7507
-1.27278	83.1234
-1.27066	88.5604
-1.26854	85.2074
-1.26643	85.7284
-1.26431	87.6444
-1.26219	88.5827
-1.26008	86.8346
-1.25796	81.5433
-1.25584	81.6667
-1.25372	81.084
-1.2516	86.3556
-1.24948	88.3333
-1.24736	86.9383
-1.24524	79.958
-1.24312	81.4593
-1.241	84.5433
-1.23888	88.168
-1.23675	88.7926
-1.23463	85.3136
-1.23251	84.5853
-1.23038	88.647
-1.22826	83.6667
-1.22614	77.1037
-1.22401	85.8346
-1.22189	83.084
-1.21976	85.4816
-1.21763	85.3136
-1.21551	86.4173
-1.21338	83.521
-1.21125	81.8123
-1.20913	82.521
-1.207	84.7087
-1.20487	88.958
-1.20274	83.4173
-1.20061	77.7926
-1.19848	85.0223
-1.19635	80.6247
-1.19422	85.0643
-1.19209	81.7113
-1.18996	88.7087
-1.18783	86.2913
-1.1857	79.521
-1.18357	80.563
-1.18143	85.2297
-1.1793	83.521
-1.17717	87.2913
-1.17503	91.3556
-1.1729	83.563
-1.17076	78.8569
-1.16863	80.9803
-1.16649	83.7507
-1.16436	80.7087
-1.16222	82.2913
-1.16009	88.958
-1.15795	86.6667
-1.15581	79.6667
-1.15367	85.521
-1.15154	85.647
-1.1494	80.9606
-1.14726	84.2323
-1.14512	88.4987
-1.14298	85.1877
-1.14084	87.7087
-1.1387	91.1877
-1.13656	88.1037
-1.13442	87.8543
-1.13228	91.7087
-1.13013	92.2913
-1.12799	89.7926
-1.12585	91.7729
-1.12371	101.896
-1.12156	92.0617
-1.11942	97.2716
-1.11727	95.9777
-1.11513	101.353
-1.11299	101.916
-1.11084	98.084
-1.10869	102.877
-1.10655	106.459
-1.1044	102.042
-1.10226	100.793
-1.10011	95.8569
-1.09796	102.98
-1.09581	104.919
-1.09366	107.23
-1.09152	106.563
-1.08937	101.583
-1.08722	96.1234
-1.08507	93.521
-1.08292	97.126
-1.08077	99.6247
-1.07862	93.7284
-1.07647	91.7926
-1.07431	92.7087
-1.07216	93.563
-1.07001	92.5433
-1.06786	87.7284
-1.0657	82.8543
-1.06355	85.6667
-1.0614	82.2074
-1.05924	80.311
-1.05709	82.5407
-1.05493	82.8963
-1.05278	79.8766
-1.05062	77.6247
-1.04847	82.563
-1.04631	79.1483
-1.04416	76.563
-1.042	78.4593
-1.03984	77.084
-1.03768	78.126
-1.03553	78.3976
-1.03337	77.5853
-1.03121	75.7926
-1.02905	73.479
-1.02689	72.521
-1.02473	72.8543
-1.02257	74.3333
-1.02041	70.8766
-1.01825	71.2493
-1.01609	67.8123
-1.01393	72.1877
-1.01177	72.168
-1.0096	70.563
-1.00744	68.1037
-1.00528	68.2074
-1.00312	73.0617
-1.00095	72.168
-0.99879	73.311
-0.99663	74.521
-0.99446	73.8543
-0.9923	70.6247
-0.99013	73.7507
-0.98797	72.8123
-0.9858	71.5407
-0.98363	71.1654
-0.98147	71.2493
-0.9793	72.1877
-0.97713	72.7284
-0.97497	72.1654
-0.9728	73.6444
-0.97063	63.563
-0.96846	67.395
-0.96629	70.7284
-0.96412	72.4987
-0.96195	71.7061
-0.95978	70.916
-0.95761	72.3753
-0.95544	72.1234
-0.95327	70.5827
-0.9511	69.5433
-0.94893	73.126
-0.94676	76.916
-0.94459	70.916
-0.94241	67.3136
-0.94024	69.168
-0.93807	69.3333
-0.9359	68.7507
-0.93372	69.8346
-0.93155	70.521
-0.92937	69.8123
-0.9272	69.168
-0.92502	72.2297
-0.92285	68.126
-0.92067	69.521
-0.9185	74.0643
-0.91632	73.084
-0.91414	74.7284
-0.91197	76.2074
-0.90979	76.8123
-0.90761	74.4173
-0.90544	65.7507
-0.90326	59.21
-0.90108	58.437
-0.8989	72.9383
-0.89672	70.7703
-0.89454	71.1877
-0.89236	71.5827
-0.89018	69.916
-0.888	68.1877
-0.88582	66.563
-0.88364	64.8123
-0.88146	65.0814
-0.87928	64.8543
-0.8771	69.8346
-0.87492	68.3753
-0.87273	61.874
-0.87055	67.0197
-0.86837	68.2493
-0.86618	68.958
-0.864	66
-0.86182	64.3333
-0.85963	67.3333
-0.85745	70.7926
-0.85526	73.731
-0.85308	76.6273
-0.85089	70.3976
-0.84871	69.479
-0.84652	67.8543
-0.84434	72.4173
-0.84215	74.168
-0.83996	74.8963
-0.83778	74.437
-0.83559	71.9777
-0.8334	71.4567
-0.83121	73.7507
-0.82902	74.1877
-0.82684	70.874
-0.82465	72.8766
-0.82246	74.7507
-0.82027	74.8543
-0.81808	73.6247
-0.81589	73.6864
-0.8137	73.4567
-0.81151	71.7703
-0.80932	72.5853
-0.80713	71.4396
-0.80494	72.7087
-0.80274	67.353
-0.80055	69.689
-0.79836	70.521
-0.79617	68.5407
-0.79398	65.521
-0.79178	63.7087
-0.78959	62.0197
-0.7874	60.916
-0.7852	61.7507
-0.78301	64.5433
-0.78081	67.3976
-0.77862	60.731
-0.77642	62.2297
-0.77423	64.6667
-0.77203	61.916
-0.76984	62.874
-0.76764	65.1037
-0.76545	64.1457
-0.76325	62.7703
-0.76105	63.7087
-0.75886	59.874
-0.75666	63.042
-0.75446	63.1877
-0.75226	62.21
-0.75006	63.5236
-0.74787	63.9186
-0.74567	63
-0.74347	63.5827
-0.74127	63.8543
-0.73907	63.3556
-0.73687	64.689
-0.73467	64.084
-0.73247	62.2074
-0.73027	63.5827
-0.72807	58.6024
-0.72587	59.1037
-0.72367	59.6667
-0.72147	61.6247
-0.71926	61.563
-0.71706	56.042
-0.71486	56.2297
-0.71266	58.0197
-0.71046	62.479
-0.70825	56.6667
-0.70605	59.6864
-0.70385	59.4567
-0.70164	62.9777
-0.69944	64.8123
-0.69723	62.9803
-0.69503	61.2297
-0.69283	62.8543
-0.69062	63.521
-0.68842	63.9383
-0.68621	58.7926
-0.68401	57.2913
-0.6818	59.479
-0.67959	62.1037
-0.67739	61.6247
-0.67518	59.2493
-0.67297	58.6444
-0.67077	62.6864
-0.66856	60.8123
-0.66635	61.1457
-0.66414	54.0617
-0.66194	54.3976
-0.65973	56.7703
-0.65752	58.1457
-0.65531	60.4173
-0.6531	59.9383
-0.65089	58.8543
-0.64868	59.479
-0.64647	58.9803
-0.64426	57.5013
-0.64205	60.7926
-0.63984	65.21
-0.63763	64.6864
-0.63542	62.353
-0.63321	61.084
-0.631	61.21
-0.62879	62.126
-0.62658	65.3136
-0.62437	62.605
-0.62216	65.3136
-0.61994	63.605
-0.61773	61.1457
-0.61552	60.1234
-0.61331	66.6024
-0.61109	66.748
-0.60888	63.9777
-0.60667	68.3333
-0.60445	75.2716
-0.60224	77.252
-0.60002	77.353
-0.59781	75.521
-0.59559	82.8766
-0.59338	79.7926
-0.59116	74.8543
-0.58895	78.3753
-0.58673	84.8543
-0.58452	90.0617
-0.5823	95.5407
-0.58009	96.1234
-0.57787	97.958
-0.57565	104.583
-0.57344	102.356
-0.57122	102.19
-0.569	110.064
-0.56679	111.938
-0.56457	115.252
-0.56235	124.941
-0.56013	121
-0.55792	119.106
-0.5557	133.417
-0.55348	127.501
-0.55126	126.333
-0.54904	126.062
-0.54682	118.874
-0.5446	111.728
-0.54238	109.667
-0.54016	108.314
-0.53794	101.314
-0.53572	94.7926
-0.5335	94.2297
-0.53128	91.1037
-0.52906	85.1234
-0.52684	82.353
-0.52462	78.2493
-0.5224	72.2493
-0.52018	68.874
-0.51796	71.958
-0.51574	65.563
-0.51352	64.2297
-0.51129	72.1483
-0.50907	74.4593
-0.50685	73.2716
-0.50463	70.9383
-0.5024	69.0617
-0.50018	67.0197
-0.49796	63.3753
-0.49573	61.8346
-0.49351	67
-0.49129	64.2716
-0.48906	63.563
-0.48684	61.7284
-0.48462	65.1234
-0.48239	67.6444
-0.48017	66.874
-0.47794	68.3333
-0.47572	66.6667
-0.47349	63.8963
-0.47127	62.1037
-0.46904	62.4173
-0.46682	61.7507
-0.46459	63.8963
-0.46237	64.8543
-0.46014	65.6247
-0.45791	71.605
-0.45569	68.3753
-0.45346	63.563
-0.45123	68.9803
-0.44901	64.5013
-0.44678	67.8543
-0.44455	66.2297
-0.44233	64.126
-0.4401	67.042
-0.43787	73.437
-0.43564	75.4567
-0.43342	72.958
-0.43119	69.1877
-0.42896	75.6667
-0.42673	77.605
-0.4245	77.2297
-0.42227	75.6247
-0.42004	72.1037
-0.41782	71.605
-0.41559	68.8543
-0.41336	79.2074
-0.41113	78.168
-0.4089	80.2913
-0.40667	82.6247
-0.40444	80.605
-0.40221	78.4173
-0.39998	81.437
-0.39775	85.605
-0.39552	86.958
-0.39329	92.8123
-0.39106	88.6667
-0.38883	83.8543
-0.3866	83.042
-0.38436	83.479
-0.38213	84.437
-0.3799	91.9383
-0.37767	92.7729
-0.37544	93.042
-0.37321	96.6444
-0.37098	90.8123
-0.36874	93.8123
-0.36651	94.6247
-0.36428	93.8123
-0.36205	96.563
-0.35981	96.563
-0.35758	95.521
-0.35535	92.5433
-0.35312	105.583
-0.35088	102.353
-0.34865	96.647
-0.34642	94.4396
-0.34418	94.1877
-0.34195	99.5013
-0.33972	90.9383
-0.33748	103.457
-0.33525	101.728
-0.33301	104.751
-0.33078	105.356
-0.32855	105.605
-0.32631	107.146
-0.32408	104.437
-0.32184	110.106
-0.31961	115.98
-0.31737	119.773
-0.31514	123.835
-0.3129	123.709
-0.31067	125.375
-0.30843	131.751
-0.3062	136.022
-0.30396	140.566
-0.30173	148.961
-0.29949	147.689
-0.29725	153.896
-0.29502	162
-0.29278	168.104
-0.29055	172.146
-0.28831	180.585
-0.28607	187.958
-0.28384	205.482
-0.2816	208.459
-0.27936	210.938
-0.27713	211.521
-0.27489	212.062
-0.27265	213.602
-0.27042	211.978
-0.26818	209.896
-0.26594	212.936
-0.2637	216.566
-0.26147	217.711
-0.25923	215.314
-0.25699	213.188
-0.25475	213.272
-0.25252	204.773
-0.25028	214.919
-0.24804	218.062
-0.2458	225.062
-0.24356	222.21
-0.24133	218.669
-0.23909	219.773
-0.23685	222.899
-0.23461	226.795
-0.23237	238.815
-0.23013	241.689
-0.22789	242.356
-0.22566	248.333
-0.22342	256.02
-0.22118	262.521
-0.21894	266.378
-0.2167	269.207
-0.21446	272.356
-0.21222	276.289
-0.20998	287.081
-0.20774	299.314
-0.2055	307.795
-0.20326	320.173
-0.20102	333.445
-0.19878	339.252
-0.19654	340.919
-0.1943	357.938
-0.19206	372.417
-0.18982	380.356
-0.18758	392.316
-0.18534	412.336
-0.1831	429.23
-0.18086	447.524
-0.17862	471.255
-0.17638	484.109
-0.17414	493.588
-0.1719	518.571
-0.16966	550.944
-0.16742	565.425
-0.16518	607.716
-0.16294	635.277
-0.1607	658.734
-0.15846	688.19
-0.15622	724.731
-0.15398	750.383
-0.15173	817.156
-0.14949	839.134
-0.14725	874.751
-0.14501	890.743
-0.14277	854.673
-0.14053	748.54
-0.13829	572.551
-0.13605	362.638
-0.1338	207.853
-0.13156	111.175
-0.12932	59.2441
-0.12708	33.1431
-0.12484	22.832
-0.1226	19.958
-0.12035	18.3333
-0.11811	18.1877
-0.11587	17.2297
-0.11363	15.8963
-0.11139	14.8123
-0.10914	15.479
-0.1069	14.479
-0.10466	15.916
-0.10242	15.521
-0.10018	14.8543
-0.09793	13.8123
-0.09569	13
-0.09345	13.395
-0.09121	13.958
-0.08896	12.916
-0.08672	13.5827
-0.08448	13.7703
-0.08224	14
-0.08	15.3333
-0.07775	15.0617
-0.07551	13.479
-0.07327	13.479
-0.07103	13
-0.06878	14
-0.06654	14.6667
-0.0643	11
-0.06205	14.6247
-0.05981	11.3333
-0.05757	10.6667
-0.05533	11.1457
-0.05308	11.2913
-0.05084	10.8123
-0.0486	13.3753
-0.04636	12.4173
-0.04411	11.8123
-0.04187	11.8123
-0.03963	12.3753
-0.03738	13.3333
-0.03514	14.8123
-0.0329	12.4173
-0.03066	12.7087
-0.02841	13.2913
-0.02617	12.7703
-0.02393	10.916
-0.02168	11.7087
-0.01944	12.6667
-0.0172	12.521
-0.01496	11.8963
-0.01271	12.042
-0.01047	10.6247
-0.00823	11.3333
-0.00598	12
-0.00374	12.1457
-0.0015	13.6667
0.00074976	12.3753
0.00299	11.8963
0.00523	12.521
0.00747	12.521
0.00972	13
0.01196	12.3333
0.0142	12.1457
0.01645	14.3753
0.01869	11.437
0.02093	11.437
0.02317	11.8123
0.02542	11.8123
0.02766	11.437
0.0299	11.479
0.03215	10.8543
0.03439	13.6247
0.03663	13.7703
0.03887	12.8963
0.04112	13.3753
0.04336	13.042
0.0456	11.8123
0.04785	12.6667
0.05009	13.8963
0.05233	11.7087
0.05457	12.8543
0.05682	13.4593
0.05906	12.7284
0.0613	12.7703
0.06354	13.1037
0.06579	12.437
0.06803	12.3333
0.07027	13.3333
0.07251	13.6247
0.07476	12.7703
0.077	13.3753
0.07924	12
0.08148	16.521
0.08373	15.1037
0.08597	14.1877
0.08821	14.521
0.09045	13.6667
0.0927	14.2913
0.09494	15.2913
0.09718	15.3333
0.09942	16.958
0.10167	16.916
0.10391	16.2716
0.10615	16.4173
0.10839	20.563
0.11063	22
0.11288	22.2913
0.11512	27.9777
0.11736	43.3307
0.1196	75.3898
0.12184	139.757
0.12408	251.436
0.12633	400.638
0.12857	598.759
0.13081	730.223
0.13305	804.592
0.13529	826.745
0.13753	824.434
0.13978	807.773
0.14202	773.089
0.14426	735.608
0.1465	709.98
0.14874	669.356
0.15098	633.104
0.15322	608.958
0.15546	590.692
0.1577	556.563
0.15995	520.919
0.16219	495.003
0.16443	478.795
0.16667	461.045
0.16891	435.459
0.17115	412.647
0.17339	404.087
0.17563	391.168
0.17787	394.392
0.18011	371.499
0.18235	363.02
0.18459	347.79
0.18683	337.291
0.18907	332.499
0.19131	324.58
0.19355	309.936
0.19579	297.877
0.19803	295.232
0.20027	289.835
0.20251	281.835
0.20475	273.543
0.20699	262.921
0.20923	261.358
0.21147	254.711
0.21371	246.501
0.21595	236.896
0.21819	234.938
0.22043	236.314
0.22266	227.896
0.2249	222.146
0.22714	221.98
0.22938	221.333
0.23162	230.205
0.23386	218.978
0.2361	220.252
0.23834	213.084
0.24057	204.625
0.24281	208
0.24505	211.459
0.24729	208.356
0.24953	207.896
0.25176	211.625
0.254	209.667
0.25624	196.457
0.25848	191.585
0.26072	205.731
0.26295	215.728
0.26519	212.126
0.26743	210.543
0.26966	212.501
0.2719	206.417
0.27414	195.835
0.27638	190.21
0.27861	187.835
0.28085	184.919
0.28309	156.482
0.28532	156.857
0.28756	148.21
0.28979	147.709
0.29203	139.375
0.29427	129.77
0.2965	124.375
0.29874	123
0.30097	123.249
0.30321	120.333
0.30545	115.417
0.30768	113.23
0.30992	110.356
0.31215	104.896
0.31439	113.852
0.31662	108.457
0.31886	103.583
0.32109	106.417
0.32333	104.126
0.32556	102.333
0.32779	106.938
0.33003	105.168
0.33226	100.126
0.3345	100.667
0.33673	99.958
0.33897	97.9383
0.3412	98.2493
0.34343	99.0197
0.34567	97.958
0.3479	93.1877
0.35013	90.2493
0.35237	90.126
0.3546	91.6667
0.35683	94.8543
0.35906	93.7703
0.3613	93.2913
0.36353	92.8766
0.36576	88.1063
0.36799	88.21
0.37023	89.563
0.37246	84.9186
0.37469	85.2716
0.37692	80.9383
0.37915	86.7926
0.38138	84.3753
0.38362	89.8346
0.38585	90.1457
0.38808	87.1457
0.39031	81.479
0.39254	76.2493
0.39477	77.6247
0.397	80.958
0.39923	81.126
0.40146	79.3136
0.40369	75.79
0.40592	76.6864
0.40815	76.5407
0.41038	69.1877
0.41261	72.4987
0.41484	76.6444
0.41707	77.874
0.4193	76.2297
0.42152	74.252
0.42375	75.9186
0.42598	76.3136
0.42821	72.8123
0.43044	69.1877
0.43267	67.2493
0.43489	73.0617
0.43712	71.21
0.43935	67.6247
0.44158	63.4987
0.4438	61.6864
0.44603	65.042
0.44826	64.647
0.45049	61.521
0.45271	61.2493
0.45494	65.395
0.45717	68.311
0.45939	61.874
0.46162	65.2297
0.46384	69.4593
0.46607	64.0197
0.46829	67.2913
0.47052	61.8963
0.47274	64.2716
0.47497	62.3333
0.47719	62.479
0.47942	66.2297
0.48164	69.1877
0.48387	73.0617
0.48609	74.7284
0.48832	68.1037
0.49054	65.395
0.49276	61.1877
0.49499	63.4593
0.49721	64.353
0.49943	71.874
0.50166	69.7507
0.50388	69.479
0.5061	73.4147
0.50832	74.958
0.51055	80.5013
0.51277	79.4173
0.51499	80.1037
0.51721	86.5407
0.51943	91.042
0.52165	94.9186
0.52388	105.896
0.5261	109.499
0.52832	108.874
0.53054	116.126
0.53276	116.459
0.53498	125.165
0.5372	126.647
0.53942	120.21
0.54164	116.874
0.54386	120.395
0.54608	125.751
0.5483	128.731
0.55052	124.751
0.55273	117.353
0.55495	112.353
0.55717	108.353
0.55939	103.896
0.56161	97.126
0.56382	95.2716
0.56604	101.333
0.56826	101.249
0.57048	92.8543
0.57269	86.8123
0.57491	82.5407
0.57713	82.7284
0.57934	81.8123
0.58156	79.2493
0.58377	78.3333
0.58599	79.2716
0.58821	78.2913
0.59042	74.8123
0.59264	76.521
0.59485	74
0.59707	67.8123
0.59928	69.6667
0.60149	67.9357
0.60371	68.9383
0.60592	67.042
0.60813	67.2716
0.61035	66.8543
0.61256	61.6667
0.61477	60.7507
0.61699	62.7087
0.6192	65.2913
0.62141	65.874
0.62362	62.6024
0.62584	61.5827
0.62805	61.042
0.63026	63.958
0.63247	64.2493
0.63468	59.832
0.63689	59.2913
0.6391	57.563
0.64131	56.2297
0.64352	58.21
0.64573	61.4593
0.64794	63.0223
0.65015	60.5853
0.65236	56.3753
0.65457	57.6247
0.65678	62.6667
0.65899	59.437
0.66119	58.6247
0.6634	64.2716
0.66561	66.5013
0.66782	66.9803
0.67003	63.1457
0.67223	64.311
0.67444	57.79
0.67665	55
0.67885	64.1877
0.68106	63.874
0.68326	61.4147
0.68547	63.1234
0.68768	63.7703
0.68988	63.6247
0.69209	64.8123
0.69429	68.1877
0.69649	65.8543
0.6987	66.1037
0.7009	61.0197
0.70311	63.437
0.70531	61.563
0.70751	62.6864
0.70972	63.6247
0.71192	61.2913
0.71412	62.437
0.71632	65.084
0.71853	68.084
0.72073	69.126
0.72293	64.4173
0.72513	61.7284
0.72733	66.1457
0.72953	65.958
0.73173	62.7284
0.73393	63.8543
0.73613	63.1037
0.73833	65.1877
0.74053	65.2297
0.74273	63.479
0.74493	65
0.74713	59.4147
0.74933	58.1654
0.75152	63.6667
0.75372	63.563
0.75592	61.7926
0.75812	64.1877
0.76031	61.269
0.76251	61.5827
0.76471	61.2716
0.7669	64.6247
0.7691	62.958
0.7713	64.605
0.77349	63.6667
0.77569	68.4987
0.77788	64.6667
0.78008	63.7087
0.78227	66.3333
0.78446	68.8543
0.78666	69.168
0.78885	69.8346
0.79105	72.7703
0.79324	72.6247
0.79543	69.7926
0.79762	72.8543
0.79982	79.479
0.80201	69.3136
0.8042	70.0643
0.80639	79.6273
0.80858	77.1654
0.81077	77.5407
0.81296	77.0223
0.81515	75.1063
0.81734	75.2297
0.81953	78.5407
0.82172	78.6247
0.82391	77.563
0.8261	79
0.82829	76.084
0.83048	76.1877
0.83267	69.2297
0.83485	69.8543
0.83704	74.437
0.83923	67.563
0.84141	70.437
0.8436	68.958
0.84579	72.3976
0.84797	68
0.85016	68.4567
0.85234	69.2913
0.85453	67.042
0.85671	66.6667
0.8589	66.1877
0.86108	67.7507
0.86327	71.042
0.86545	67
0.86763	65.521
0.86982	61.8123
0.872	63.2493
0.87418	68.3779
0.87636	68.168
0.87855	65.5827
0.88073	63.5407
0.88291	71.563
0.88509	73.4593
0.88727	71.4396
0.88945	70.4816
0.89163	69.2716
0.89381	70.6667
0.89599	72.0223
0.89817	68.2939
0.90035	67.8346
0.90253	68.0617
0.9047	68.958
0.90688	68.916
0.90906	73.1654
0.91124	78.042
0.91341	68.6444
0.91559	70.252
0.91777	72.3753
0.91994	74.2716
0.92212	74.7729
0.92429	70.4396
0.92647	67.8123
0.92864	70.311
0.93082	70.916
0.93299	72.9803
0.93517	76.0026
0.93734	70.4396
0.93951	66.8543
0.94168	65.3779
0.94386	74.2297
0.94603	66.5827
0.9482	72.9186
0.95037	74.3753
0.95254	72.3753
0.95471	68.832
0.95689	67.6024
0.95906	65.437
0.96123	63.9383
0.96339	67.7507
0.96556	70.8543
0.96773	69.479
0.9699	71.042
0.97207	71
0.97424	67.2074
0.9764	70.8963
0.97857	66.9357
0.98074	67.252
0.98291	68.3753
0.98507	74.7507
0.98724	73.126
0.9894	75.21
0.99157	74.8346
0.99373	73.916
0.9959	72.5407
0.99806	73.1457
1.00023	71.2716
1.00239	68.8963
1.00455	71.395
1.00672	71.2913
1.00888	74
1.01104	70.1457
1.0132	74.479
1.01536	82.7703
1.01752	77.126
1.01969	73.3136
1.02185	71.7087
1.02401	70.8346
1.02617	70.126
1.02832	73.042
1.03048	72.2493
1.03264	72.1457
1.0348	76.8123
1.03696	78.7703
1.03912	78.1877
1.04127	79.2297
1.04343	78.437
1.04559	79.832
1.04774	79.9803
1.0499	80.6667
1.05206	86.958
1.05421	86.4593
1.05637	88.5853
1.05852	91.8543
1.06067	97.5853
1.06283	95.3556
1.06498	90.521
1.06713	91.563
1.06929	97.7926
1.07144	97.4593
1.07359	95.4593
1.07574	99.6667
1.07789	99.2716
1.08004	102.022
1.0822	103.605
1.08435	95.6273
1.0865	103.062
1.08864	98.7507
1.09079	100.459
1.09294	99.916
1.09509	102.98
1.09724	107.356
1.09939	103.605
1.10153	97.8963
1.10368	98.3753
1.10583	97.521
1.10797	96.6667
1.11012	102.126
1.11226	99.4816
1.11441	95.689
1.11655	86.2074
1.1187	87.958
1.12084	82.874
1.12299	91.1457
1.12513	84.8149
1.12727	87.8123
1.12941	89.7926
1.13156	90.3333
1.1337	86.7087
1.13584	84.8543
1.13798	85.8123
1.14012	85.1037
1.14226	83.311
1.1444	84.7284
1.14654	83.874
1.14868	82.311
1.15082	88.437
1.15296	80.3333
1.15509	84.1457
1.15723	79.7703
1.15937	77.1037
1.1615	86.605
1.16364	84.8963
1.16578	81.7926
1.16791	79.0223
1.17005	77.8963
1.17218	80.6247
1.17432	80.7507
1.17645	78.4593
1.17858	81.916
1.18072	85.916
1.18285	82.7087
1.18498	80.7507
1.18711	81.6864
1.18925	85.916
1.19138	88.0814
1.19351	79.521
1.19564	85.0223
1.19777	91.521
1.1999	90.8963
1.20203	88.084
1.20416	87.4173
1.20628	82.4173
1.20841	80.8543
1.21054	82.3753
1.21267	80.21
1.21479	80.7729
1.21692	81.1877
1.21905	79.7703
1.22117	85.4593
1.2233	82.3753
1.22542	82.3556
1.22755	88.731
1.22967	88.5433
1.23179	84.0197
1.23392	82.8123
1.23604	84.2297
1.23816	87.6247
1.24028	86.2913
1.24241	84.2297
1.24453	83.647
1.24665	79.8346
1.24877	79.647
1.25089	79.3753
1.25301	78.3333
1.25513	84.126
1.25725	83.252
1.25936	85.5853
1.26148	83.3753
1.2636	84.7703
1.26572	85.521
1.26783	89.6273
1.26995	90.5853
1.27207	88.563
1.27418	89.8123
1.2763	88.3333
1.27841	85.563
1.28052	89.8543
1.28264	87.479
1.28475	83.958
1.28686	88.958
1.28898	88.7926
1.29109	85.126
1.2932	87.1851
1.29531	88.7257
1.29742	84.9357
1.29953	86.6444
1.30164	93.2493
1.30375	92.3333
1.30586	89.8123
1.30797	90.8543
1.31008	90.6667
1.31219	88.7703
1.31429	88.605
1.3164	86.5604
1.31851	83.5604
1.32061	102.126
1.32272	94.084
1.32482	88.2913
1.32693	88.8543
1.32903	91.4567
1.33114	92.9777
1.33324	91.084
1.33534	92.042
1.33745	91.8123
1.33955	87.9383
1.34165	91.084
1.34375	96.7284
1.34585	88.7703
1.34795	85.3136
1.35005	86.563
1.35215	89.0197
1.35425	96.79
1.35635	94.8963
1.35845	96.563
1.36055	90.8543
1.36264	92
1.36474	93.7087
1.36684	92.3136
1.36893	91.689
1.37103	94.7729
1.37312	96.1903
1.37522	93.5433
1.37731	96.7507
1.37941	96.9383
1.3815	98.126
1.38359	89.1457
1.38569	86.437
1.38778	93.6667
1.38987	94.521
1.39196	87.7703
1.39405	90.916
1.39614	93.5827
1.39823	93.437
1.40032	97.7703
1.40241	100.874
1.4045	95.3333
1.40659	94.5433
1.40867	92.7087
1.41076	102.98
1.41285	93.168
1.41493	102.583
1.41702	98.958
1.41911	97.2913
1.42119	94.7703
1.42328	90.916
1.42536	91.958
1.42744	96.563
1.42953	96.689
1.43161	93.0643
1.43369	93.168
1.43577	97.689
1.43785	97.0026
1.43993	86.3333
1.44201	96.7703
1.44409	97.3333
1.44617	95.605
1.44825	94.2913
1.45033	93.731
1.45241	95.4173
1.45449	94.4987
1.45656	93.2074
1.45864	97.3753
1.46072	101.356
1.46279	97.2297
1.46487	90.4173
1.46694	96.1457
1.46902	95.7061
1.47109	87.8963
1.47316	91.2074
1.47524	94.4593
1.47731	94.084
1.47938	90.1877
1.48145	91.2913
1.48352	92.6247
1.48559	91.1877
1.48766	90.7507
1.48973	88.7703
1.4918	90
1.49387	87.3976
1.49594	96.4816
1.49801	95.1457
1.50008	97.1037
1.50214	96.3753
1.50421	90.042
1.50627	87.3136
1.50834	89.3556
1.5104	91.3556
1.51247	89.689
1.51453	87.168
1.5166	86.563
1.51866	88.7703
1.52072	95.084
1.52278	82
1.52485	89.647
1.52691	91.1063
1.52897	90.8963
1.53103	83.8543
1.53309	87.1457
1.53515	90.3753
1.53721	92.3136
1.53926	91.7087
1.54132	87.395
1.54338	86.521
1.54543	89.563
1.54749	91.353
1.54955	94.0617
1.5516	88.3333
1.55366	90.5433
1.55571	89.126
1.55777	89.689
1.55982	90.0643
1.56187	91.9186
1.56392	92.2297
1.56598	92.0617
1.56803	93.7926
1.57008	86.6667
1.57213	81.7703
1.57418	84.8766
1.57623	83.8149
1.57828	85.5853
1.58033	86.2716
1.58237	86.084
1.58442	85.7703
1.58647	87.1037
1.58851	89.395
1.59056	89.4987
1.59261	89.3136
1.59465	87.479
1.5967	87.8543
1.59874	88.8123
1.60078	89.8346
1.60283	90.1877
1.60487	90.7926
1.60691	89.647
1.60895	88.2297
1.61099	87.3753
1.61303	87.563
1.61507	87.479
1.61711	87.2913
1.61915	86.8123
1.62119	93.4173
1.62323	104.98
1.62527	97.437
1.6273	94.689
1.62934	96.3359
1.63138	96.1483
1.63341	92.5433
1.63545	95.084
1.63748	100.667
1.63951	98.0617
1.64155	97.7703
1.64358	96.1877
1.64561	96.311
1.64765	96.0026
1.64968	101.689
1.65171	100.689
1.65374	96.3779
1.65577	95.2939
1.6578	95.437
1.65983	96.9777
1.66186	102.667
1.66388	105.353
1.66591	100.686
1.66794	104.605
1.66996	108.146
1.67199	99.4396
1.67402	103.168
1.67604	102.437
1.67807	105.291
1.68009	108.647
1.68211	108.857
1.68414	110.44
1.68616	113.874
1.68818	109
1.6902	112.168
1.69222	111.106
1.69424	106.314
1.69626	111.333
1.69828	114.919
1.7003	110.543
1.70232	107.501
1.70434	106.148
1.70635	101.647
1.70837	105.311
1.71039	109.353
1.7124	110
1.71442	104.291
1.71643	105.583
1.71844	106.896
1.72046	108.395
1.72247	107.563
1.72448	106.689
1.7265	106.417
1.72851	105.168
1.73052	104.686
1.73253	103.479
1.73454	100.916
1.73655	100.269
1.73856	99.916
1.74056	97.1877
1.74257	97.0223
1.74458	95.8346
1.74659	96.6247
1.74859	101.375
1.7506	99.0223
1.7526	97.605
1.75461	93.9777
1.75661	100.978
1.75862	95.8123
1.76062	91.126
1.76262	90.2297
1.76462	93.8963
1.76662	93.7926
1.76863	89.8963
1.77063	97.605
1.77263	94.7703
1.77463	95.647
1.77662	90.4764
1.77862	93.4987
1.78062	92.2074
1.78262	90.6247
1.78461	91.2493
1.78661	91.7284
1.78861	89.7087
1.7906	88.126
1.7926	86.9803
1.79459	85.3976
1.79658	81.3556
1.79858	81.7087
1.80057	86.563
1.80256	87.126
1.80455	85.3753
1.80654	85.8123
1.80853	85.4593
1.81052	83.9383
1.81251	83.1037
1.8145	89.0197
1.81649	84.3753
1.81848	83.3333
1.82046	85.479
1.82245	86.084
1.82444	84.689
1.82642	84.0643
1.82841	82.4396
1.83039	82.2074
1.83237	74.689
1.83436	77.1903
1.83634	75.3333
1.83832	74.8963
1.8403	77.168
1.84228	78.4173
1.84426	77.563
1.84624	77.8149
1.84822	79.8963
1.8502	67.958
1.85218	68.353
1.85416	71.479
1.85614	75.958
1.85811	77.958
1.86009	76.6247
1.86207	74.395
1.86404	69.2913
1.86601	74.2493
1.86799	72.0197
1.86996	71.084
1.87193	68.3976
1.87391	71.0223
1.87588	73.3136
1.87785	71.0223
1.87982	69.7926
1.88179	77.042
1.88376	71.126
1.88573	73.252
1.8877	75.5827
1.88967	70.9357
1.89163	70.2913
1.8936	70.5433
1.89557	67.5013
1.89753	70.9357
1.8995	68.437
1.90146	68.9777
1.90343	68.1457
1.90539	67.7284
1.90735	67.7284
1.90932	68.7087
1.91128	69.0223
1.91324	66.7087
1.9152	65.7284
1.91716	69.437
1.91912	69.3333
1.92108	66.7926
1.92304	64.126
1.92499	63.3753
1.92695	65.3753
1.92891	68.1457
1.93086	66.269
1.93282	61.9777
1.93478	63.3333
1.93673	62.4173
1.93868	60.7926
1.94064	61.605
1.94259	64.521
1.94454	63.6444
1.94649	60.5407
1.94845	62.1457
1.9504	63.0617
1.95235	65.5827
1.9543	67.1877
1.95625	66.126
1.95819	63.084
1.96014	66.6667
1.96209	61.521
1.96404	58.731
1.96598	59.4173
1.96793	60.7507
1.96987	63.3753
1.97182	64.5827
1.97376	60.1877
1.9757	59.958
1.97765	61.2493
1.97959	62
1.98153	60.6247
1.98347	60.1457
1.98541	61.7926
1.98735	60.521
1.98929	59.8543
1.99123	60.2493
1.99317	61.2913
1.99511	60.1457
1.99704	60
1.99898	62.3753
2.00092	63.1877
2.00285	62.832
2.00479	60.126
2.00672	57.521
2.00865	55.1037
2.01059	54.1877
2.01252	55.563
2.01445	53.7926
2.01638	56.605
2.01831	58.6247
2.02025	57.5604
2.02217	56.437
2.0241	57.4173
2.02603	58.9777
2.02796	60.1654
2.02989	57
2.03181	54.1654
2.03374	55.1037
2.03567	54.563
2.03759	54.042
2.03952	55.6864
2.04144	0
