# Supplementary material for: Proton-selective coating enables fast-kinetics high-mass-loading cathodes for sustainable zinc batteries
Source: Nat Commun. 2024 Mar 8;15:2139. doi: 10.1038/s41467-024-46464-9 (PMC10923785; doi:10.1038/s41467-024-46464-9)
Supplement: Supplementary file 3 — Source Data [file 41467_2024_46464_MOESM3_ESM.zip › Source Data Fig. 2.xlsx]

## Sheet: Fig. 2a
Time	Permeated H+	Time	Permeated H+	Time	Permeated H+	Time	Permeated H+
h	mol m-2	h	mol m-2	h	mol m-2	h	mol m-2
2DPM-20nm	2DPM-20nm	2DPM-60nm	2DPM-60nm	2DPM-80nm	2DPM-80nm	2DPM-100nm	2DPM-100nm
0.5	0.47343	0.5	0.46343	0.5	0.45212	0.5	0.369
1	0.94769	1	0.92461	1	0.92311	1	0.747
1.5	1.42303	1.5	1.38973	1.5	1.36973	1.5	1.107
2	1.88358	2	1.84184	2	1.79992	2	1.458
2.5	2.3665	2.5	2.32954	2.5	2.37276	2.5	1.926
3	2.76226	3	2.77687	3	2.80076	3	2.268
3.5	3.28634	3.5	3.23891	3.5	3.2589	3.5	2.637
4	3.79968	4	3.68542	4	3.566	4	2.889
4.5	4.275	4.5	4.15278	4.5	4.0708	4.5	3.294
5	4.73825	5	4.6177	5	4.52715	5	3.672

## Sheet: Fig. 2b
Time	Perrmeated Zn2+	Time	Permeated Zn2+	Time	Permeated Zn2+	Time	Permeated Zn2+
h	mol m-2	h	mol m-2	h	mol m-2	h	mol m-2
2DPM-20nm	2DPM-20nm	2DPM-60nm	2DPM-60nm	2DPM-80nm	2DPM-80nm	2DPM-100nm	2DPM-100nm
1	0.46253	1	0.28246	1	0.00632	1	0.00638
2	1.0097	2	0.5271	2	0.01363	2	0.01328
3	1.48393	3	0.76603	3	0.01929	3	0.0174
4	1.99204	4	1.0618	4	0.02588	4	0.02477
5	2.51385	5	1.3341	5	0.0322	5	0.03012
6	2.9663	6	1.56778	6	0.03762	6	0.03602
7	3.43821	7	1.83728	7	0.04439	7	0.04193
8	3.96064	8	2.0723	8	0.05152	8	0.04917
9	4.46034	9	2.35482	9	0.05823	9	0.06051
10	5.0801	10	2.7352	10	0.0647	10	0.06241

## Sheet: Fig. 2c
Sample	H+ permeation rate	Zn2+ permeation rate
	mol m-2 h-1	mol m-2 h-1
2DPM-20nm	0.94742	0.50235
2DPM-60nm	0.92246	0.26643
2DPM-80nm	0.90297	0.00642
2DPM-100nm	0.7344	0.00624

## Sheet: Fig. 2d
Time	Permeated ions	Permeated ions
h	mol m-2	mol m-2
	H+	Zn2+
0.5	0.0305	0.0029
1	0.0485	0.0061
1.5	0.0654	0.0085
2	0.0867	0.0116
2.5	0.108	0.0178
3	0.1321	0.0243
3.5	0.159	0.0312
4	0.18	0.0425
4.5	0.206	0.0543
5	0.23	0.0664

## Sheet: Fig. 2g
Reaction coordinate	Energy	Reaction coordinate	Energy
	eV		eV
0	0	0	0
1	0.264	1	0.083
2	0.715	2	0.389
3	1.285	3	0.615
4	1.235	4	0.8022
5	0.679	5	0.522
6	0.256	6	0.416
