# Supplementary material for: Proton-selective coating enables fast-kinetics high-mass-loading cathodes for sustainable zinc batteries
Source: Nat Commun. 2024 Mar 8;15:2139. doi: 10.1038/s41467-024-46464-9 (PMC10923785; doi:10.1038/s41467-024-46464-9)
Supplement: Supplementary file 3 — Source Data [file 41467_2024_46464_MOESM3_ESM.zip › Source Data Fig. 3.xlsx]

## Sheet: Fig. 2b
Sample	Specific capacity	Error bar	Specific capacity	Error bar	Specific capacity	Error bar	Specific capacity	Error bar
	mAh g−1		mAh g−1		mAh g−1		mAh g−1
NVO	288.8	28.9	167	10.1	135.5	2.4	78.4	2
NVO/2DPM-20	382	24.5	275.4	16.5	230.5	4.5	149.9	2.3
NVO/2DPM-60	406.9	31.8	293.3	9.8	255	5.1	169.7	4.1
NVO/2DPM-80	450.5	23.2	350.7	12.1	308.3	8.66	218.8	2.2
NVO/2DPM-100	425.8	18.6	318.6	10.3	276.3	7.21	182.4	2.3

## Sheet: Fig. 2c
Sample	Charge carrier ratio (H+/Zn2+)	Error bar
NVO	0.3642	0.0632
NVO/2DPM-20	2.2432	0.3268
NVO/2DPM-60	2.8641	0.3572
NVO/2DPM-80	3.495	0.4238
NVO/2DPM-100	3.4124	0.3846

## Sheet: Fig. 2d
C	deltaM	C	deltaM
mC	ug	mC	ug
0.08602	-1.85104	0.08775	-0.69701
0.12155	-1.85513	0.12571	-0.6983
0.15325	-1.8495	0.16061	-0.69809
0.18167	-1.83332	0.19285	-0.68416
0.20729	-1.83805	0.2228	-0.67831
0.2304	-1.82752	0.25068	-0.67571
0.25135	-1.83773	0.27682	-0.68245
0.27031	-1.81795	0.30129	-0.67588
0.28749	-1.81929	0.32426	-0.67529
0.30296	-1.80066	0.34592	-0.67224
0.31705	-1.82256	0.3663	-0.66881
0.32972	-1.8053	0.38554	-0.66904
0.34112	-1.8141	0.40373	-0.66858
0.35125	-1.79828	0.42092	-0.67742
0.36044	-1.80542	0.43726	-0.66758
0.36857	-1.79565	0.45268	-0.66521
0.37577	-1.79643	0.4673	-0.66141
0.382	-1.78994	0.48117	-0.65678
0.38739	-1.76808	0.49435	-0.66527
0.39189	-1.77822	0.50681	-0.65721
0.39572	-1.7576	0.51861	-0.66626
0.39865	-1.77436	0.52972	-0.6519
0.40096	-1.75788	0.54026	-0.64687
0.40258	-1.77274	0.55012	-0.65125
0.40353	-1.73731	0.55937	-0.65807
0.40385	-1.78268	0.5681	-0.65365
0.40361	-1.75195	0.57627	-0.64458
0.40272	-1.75015	0.58394	-0.64583
0.40139	-1.74719	0.59107	-0.64587
0.3995	-1.74811	0.59765	-0.64878
0.39709	-1.75032	0.60379	-0.64069
0.39423	-1.74433	0.60943	-0.639
0.3909	-1.72227	0.61463	-0.64672
0.38709	-1.74416	0.61921	-0.63529
0.38288	-1.75416	0.62341	-0.63628
0.37815	-1.73279	0.62725	-0.63966
0.37316	-1.74728	0.63065	-0.63291
0.36764	-1.74221	0.63361	-0.64686
0.36175	-1.71134	0.63618	-0.63528
0.35555	-1.71273	0.63828	-0.62639
0.34896	-1.70862	0.64002	-0.63852
0.34204	-1.72601	0.64135	-0.63155
0.33469	-1.72047	0.64223	-0.63116
0.32703	-1.72321	0.64279	-0.63134
0.31903	-1.71462	0.64294	-0.63173
0.31059	-1.71497	0.64273	-0.62963
0.3018	-1.70819	0.64221	-0.63145
0.29275	-1.71216	0.64138	-0.62272
0.28351	-1.69785	0.64019	-0.62587
0.27394	-1.68013	0.63861	-0.63143
0.2641	-1.69415	0.6367	-0.6294
0.25386	-1.69133	0.63451	-0.62593
0.2433	-1.67419	0.63205	-0.62476
0.23247	-1.6866	0.62923	-0.61662
0.22139	-1.68992	0.62606	-0.62337
0.21014	-1.67787	0.62268	-0.61766
0.19856	-1.68726	0.61904	-0.61761
0.18678	-1.66279	0.61498	-0.61917
0.17453	-1.68131	0.61072	-0.61024
0.16206	-1.66774	0.60621	-0.60967
0.14947	-1.68464	0.60149	-0.62013
0.13662	-1.67045	0.59648	-0.61426
0.1235	-1.65628	0.59118	-0.61208
0.11008	-1.66955	0.5856	-0.6121
0.09653	-1.65283	0.57984	-0.60904
0.08269	-1.65214	0.5738	-0.6057
0.0686	-1.65614	0.56752	-0.6004
0.05433	-1.65169	0.56097	-0.60871
0.03987	-1.66965	0.55423	-0.60114
0.02517	-1.64643	0.54725	-0.60444
0.01019	-1.64116	0.53999	-0.60635
-0.00497	-1.64303	0.53253	-0.60558
-0.02035	-1.63721	0.52486	-0.59686
-0.03602	-1.63068	0.51698	-0.60843
-0.05177	-1.62599	0.50887	-0.60171
-0.06777	-1.62919	0.50052	-0.59801
-0.08395	-1.63525	0.49199	-0.59519
-0.1004	-1.62485	0.48326	-0.60134
-0.11705	-1.62021	0.4743	-0.59277
-0.13387	-1.61339	0.4651	-0.59884
-0.15085	-1.63884	0.45565	-0.58745
-0.16804	-1.61714	0.44599	-0.5866
-0.18549	-1.61882	0.43614	-0.58401
-0.20304	-1.61439	0.42614	-0.58648
-0.2208	-1.59869	0.41596	-0.58508
-0.23875	-1.60848	0.40556	-0.58945
-0.25692	-1.60765	0.39492	-0.57853
-0.27526	-1.60436	0.38411	-0.58667
-0.2938	-1.6129	0.37304	-0.5826
-0.31261	-1.60181	0.3618	-0.58473
-0.33157	-1.6048	0.35043	-0.58481
-0.35066	-1.61678	0.33879	-0.584
-0.37004	-1.59408	0.32695	-0.58168
-0.3895	-1.60465	0.31493	-0.58012
-0.40913	-1.58908	0.30275	-0.58055
-0.42898	-1.61389	0.29038	-0.57069
-0.44912	-1.574	0.27778	-0.57924
-0.46934	-1.60278	0.26493	-0.57262
-0.48966	-1.58449	0.25192	-0.57704
-0.51025	-1.58827	0.23864	-0.57604
-0.53101	-1.57974	0.22518	-0.5737
-0.55194	-1.577	0.21158	-0.57885
-0.57312	-1.57187	0.19775	-0.56167
-0.59448	-1.58116	0.18374	-0.57621
-0.61595	-1.57646	0.16944	-0.55876
-0.6377	-1.57918	0.15502	-0.56896
-0.65954	-1.55045	0.14041	-0.5686
-0.68168	-1.56239	0.12563	-0.56891
-0.70406	-1.55795	0.11063	-0.56507
-0.72648	-1.56461	0.09538	-0.56656
-0.74912	-1.53807	0.07984	-0.5605
-0.77198	-1.56767	0.06409	-0.55132
-0.79502	-1.53594	0.04821	-0.5619
-0.81827	-1.5475	0.03216	-0.56316
-0.84166	-1.54405	0.01584	-0.55833
-0.86536	-1.53101	-0.000685579	-0.55439
-0.88923	-1.54519	-0.01743	-0.55164
-0.91332	-1.5405	-0.03444	-0.55667
-0.93772	-1.53078	-0.05167	-0.5538
-0.9623	-1.53754	-0.06909	-0.55543
-0.98708	-1.52432	-0.08679	-0.55568
-1.01203	-1.53946	-0.1047	-0.54782
-1.03729	-1.52807	-0.12288	-0.55143
-1.06273	-1.55189	-0.14129	-0.54576
-1.08838	-1.51476	-0.15992	-0.55015
-1.11426	-1.53188	-0.17885	-0.55123
-1.14036	-1.5341	-0.19798	-0.54364
-1.16657	-1.51669	-0.21745	-0.54732
-1.19306	-1.52296	-0.23706	-0.54548
-1.21984	-1.52568	-0.25688	-0.54582
-1.24686	-1.52785	-0.27699	-0.54051
-1.27411	-1.52003	-0.29735	-0.54542
-1.30163	-1.5163	-0.31793	-0.54247
-1.32935	-1.50448	-0.33881	-0.53784
-1.35731	-1.51729	-0.35992	-0.53958
-1.38552	-1.51914	-0.38122	-0.53918
-1.41399	-1.48738	-0.40286	-0.53133
-1.44263	-1.50563	-0.42468	-0.53554
-1.47152	-1.50222	-0.44676	-0.53065
-1.50064	-1.5074	-0.46907	-0.52834
-1.53	-1.48156	-0.49162	-0.52863
-1.55961	-1.48857	-0.51445	-0.52481
-1.58953	-1.4781	-0.53754	-0.52167
-1.61967	-1.48675	-0.56085	-0.5259
-1.65002	-1.4788	-0.58442	-0.52725
-1.68063	-1.48479	-0.60824	-0.52683
-1.71148	-1.47515	-0.63227	-0.52651
-1.74248	-1.47145	-0.65647	-0.52495
-1.77375	-1.48884	-0.68097	-0.52527
-1.80526	-1.48754	-0.70564	-0.52015
-1.83706	-1.46106	-0.73062	-0.52392
-1.86918	-1.46556	-0.75584	-0.5268
-1.90159	-1.4586	-0.78133	-0.52087
-1.93418	-1.47763	-0.80701	-0.51387
-1.96704	-1.48075	-0.83305	-0.51928
-2.00029	-1.47228	-0.8593	-0.51995
-2.03373	-1.46867	-0.88586	-0.50946
-2.06741	-1.444	-0.9126	-0.51583
-2.1014	-1.4629	-0.93966	-0.5193
-2.13563	-1.47103	-0.96698	-0.50833
-2.17025	-1.45097	-0.99461	-0.50427
-2.20503	-1.45882	-1.02243	-0.50727
-2.24015	-1.46503	-1.05051	-0.49977
-2.27555	-1.44997	-1.07891	-0.5011
-2.31128	-1.48011	-1.10754	-0.5095
-2.34728	-1.43661	-1.13643	-0.51736
-2.3836	-1.45588	-1.16554	-0.50905
-2.42022	-1.42866	-1.19498	-0.50248
-2.4571	-1.44168	-1.22466	-0.50066
-2.49436	-1.44973	-1.25463	-0.50183
-2.53192	-1.43775	-1.28493	-0.49917
-2.56989	-1.44497	-1.31547	-0.50621
-2.60818	-1.45604	-1.34629	-0.50418
-2.64679	-1.42835	-1.37744	-0.49414
-2.68573	-1.4161	-1.40888	-0.49788
-2.72489	-1.42011	-1.44053	-0.49592
-2.76448	-1.42378	-1.47248	-0.49204
-2.80448	-1.40801	-1.50471	-0.49727
-2.84482	-1.41502	-1.53731	-0.49231
-2.88561	-1.41583	-1.57015	-0.48705
-2.92671	-1.40464	-1.60335	-0.49101
-2.96816	-1.40293	-1.63677	-0.49075
-3.00996	-1.4044	-1.67058	-0.48733
-3.05215	-1.42334	-1.70467	-0.48343
-3.09475	-1.39708	-1.73908	-0.48471
-3.13775	-1.41083	-1.77387	-0.48165
-3.18122	-1.4001	-1.80897	-0.47987
-3.22511	-1.39881	-1.84434	-0.48419
-3.26939	-1.40671	-1.88006	-0.47987
-3.31412	-1.3884	-1.91617	-0.4917
-3.35933	-1.38227	-1.95267	-0.47833
-3.40494	-1.36464	-1.98952	-0.47562
-3.45094	-1.38382	-2.02667	-0.47438
-3.49752	-1.38251	-2.06417	-0.47274
-3.54459	-1.38909	-2.10213	-0.47776
-3.59218	-1.38665	-2.14041	-0.47582
-3.64019	-1.37226	-2.1791	-0.4745
-3.68866	-1.37817	-2.21817	-0.47145
-3.73769	-1.37789	-2.25769	-0.46733
-3.78733	-1.36799	-2.29767	-0.46292
-3.83742	-1.35618	-2.33805	-0.46433
-3.8881	-1.37084	-2.3789	-0.46556
-3.93936	-1.35752	-2.42014	-0.46629
-3.99113	-1.3711	-2.46186	-0.46593
-4.04343	-1.35685	-2.5041	-0.46387
-4.09642	-1.34825	-2.54689	-0.46117
-4.15003	-1.35617	-2.59011	-0.46823
-4.20431	-1.35534	-2.63391	-0.46114
-4.25929	-1.35131	-2.67835	-0.45476
-4.31494	-1.33938	-2.72324	-0.45889
-4.37139	-1.34716	-2.76872	-0.4625
-4.42858	-1.34728	-2.81485	-0.45103
-4.48652	-1.34298	-2.86158	-0.45208
-4.54536	-1.32792	-2.90896	-0.45796
-4.60501	-1.31225	-2.95703	-0.45234
-4.66547	-1.31989	-3.0057	-0.44395
-4.72686	-1.33323	-3.05517	-0.45609
-4.78918	-1.34729	-3.10531	-0.45409
-4.8525	-1.30535	-3.15625	-0.43984
-4.91677	-1.30456	-3.20794	-0.44792
-4.98229	-1.29551	-3.26047	-0.44854
-5.04885	-1.32126	-3.31377	-0.43926
-5.1165	-1.31389	-3.36802	-0.44935
-5.1853	-1.3002	-3.42319	-0.45013
-5.25548	-1.30963	-3.47921	-0.43243
-5.32679	-1.30586	-3.53623	-0.4376
-5.39948	-1.27095	-3.5943	-0.43457
-5.47354	-1.2996	-3.65337	-0.43548
-5.54903	-1.29354	-3.71348	-0.44235
-5.62596	-1.27409	-3.77465	-0.43519
-5.70448	-1.28334	-3.83706	-0.42772
-5.78456	-1.28027	-3.90058	-0.43147
-5.8663	-1.28067	-3.96537	-0.42999
-5.94962	-1.27334	-4.03135	-0.42762
-6.03463	-1.27614	-4.09856	-0.42393
-6.12155	-1.2723	-4.16702	-0.43083
-6.21015	-1.24877	-4.23692	-0.41487
-6.30074	-1.29236	-4.30807	-0.41615
-6.39304	-1.27348	-4.38055	-0.4162
-6.48729	-1.27705	-4.45439	-0.42043
-6.5836	-1.25937	-4.52975	-0.42243
-6.68173	-1.24063	-4.60637	-0.41841
-6.782	-1.23887	-4.68443	-0.4174
-6.88419	-1.23409	-4.76403	-0.41277
-6.98844	-1.22683	-4.84513	-0.41525
-7.09468	-1.23118	-4.92771	-0.41726
-7.20312	-1.22247	-5.01187	-0.41988
-7.31361	-1.22475	-5.09747	-0.40762
-7.42631	-1.22083	-5.18463	-0.4039
-7.54091	-1.20743	-5.2732	-0.40708
-7.65754	-1.21724	-5.36328	-0.40285
-7.77609	-1.22954	-5.45482	-0.39822
-7.89664	-1.20527	-5.54786	-0.40354
-8.01923	-1.20566	-5.64236	-0.39369
-8.14371	-1.21647	-5.73838	-0.40907
-8.27013	-1.24086	-5.83591	-0.39437
-8.39843	-1.19412	-5.93488	-0.4023
-8.52876	-1.21454	-6.03534	-0.39843
-8.66098	-1.18571	-6.13725	-0.39812
-8.79507	-1.21433	-6.24058	-0.39939
-8.93107	-1.18715	-6.34535	-0.39504
-9.06898	-1.19338	-6.45161	-0.40099
-9.20878	-1.20546	-6.55918	-0.39526
-9.35035	-1.19119	-6.66809	-0.39127
-9.49382	-1.18197	-6.7784	-0.39572
-9.63905	-1.17461	-6.89022	-0.39435
-9.78612	-1.17143	-7.00338	-0.39115
-9.93493	-1.17835	-7.11779	-0.3958
-10.0855	-1.17037	-7.23349	-0.39482
-10.2377	-1.14987	-7.35054	-0.40165
-10.3918	-1.15727	-7.46897	-0.39224
-10.5475	-1.1641	-7.58866	-0.40448
-10.7049	-1.14988	-7.70962	-0.39389
-10.8637	-1.14482	-7.83187	-0.40014
-11.0241	-1.14949	-7.95523	-0.39489
-11.1861	-1.16261	-8.0798	-0.38971
-11.3496	-1.15386	-8.20555	-0.39267
-11.5144	-1.15477	-8.33247	-0.39222
-11.6807	-1.13003	-8.46054	-0.39333
-11.8485	-1.14457	-8.58974	-0.3988
-12.0177	-1.15081	-8.71996	-0.39942
-12.1882	-1.13637	-8.85135	-0.39372
-12.3602	-1.12608	-8.9838	-0.39967
-12.5336	-1.11154	-9.11737	-0.38715
-12.7085	-1.11946	-9.25203	-0.39103
-12.8847	-1.10377	-9.38774	-0.39555
-13.0623	-1.10763	-9.52446	-0.39906
-13.2416	-1.11546	-9.66248	-0.39278
-13.422	-1.11763	-9.80151	-0.3916
-13.6039	-1.107	-9.94168	-0.38996
-13.7874	-1.08962	-10.0831	-0.39679
-13.9723	-1.0905	-10.2256	-0.39124
-14.1589	-1.09588	-10.3691	-0.39001
-14.3468	-1.06971	-10.5138	-0.39683
-14.5366	-1.0925	-10.6598	-0.39547
-14.7282	-1.08815	-10.8071	-0.38956
-14.9214	-1.07469	-10.9557	-0.39243
-15.1165	-1.06717	-11.1058	-0.39526
-15.3134	-1.06754	-11.2571	-0.3852
-15.5123	-1.0502	-11.4097	-0.39566
-15.7133	-1.04835	-11.5638	-0.38547
-15.9165	-1.03598	-11.7193	-0.38471
-16.1219	-1.04489	-11.8764	-0.39013
-16.3293	-1.04125	-12.0351	-0.38929
-16.539	-1.0172	-12.1954	-0.39439
-16.7512	-1.03098	-12.3574	-0.3895
-16.9658	-1.02545	-12.5212	-0.3945
-17.1827	-1.0238	-12.6868	-0.39104
-17.4022	-0.99784	-12.8541	-0.3834
-17.6243	-0.99433	-13.0232	-0.38973
-17.8492	-1.00798	-13.1946	-0.38961
-18.0771	-0.98018	-13.3677	-0.38431
-18.3076	-0.98509	-13.5429	-0.38788
-18.5412	-0.9825	-13.7203	-0.38467
-18.7775	-0.97164	-13.8998	-0.37698
-19.0169	-0.96858	-14.0814	-0.3819
-19.2592	-0.96599	-14.2652	-0.38226
-19.5046	-0.96728	-14.451	-0.38075
-19.7529	-0.95417	-14.639	-0.37561
-20.0043	-0.94404	-14.829	-0.37808
-20.2587	-0.93981	-15.0212	-0.37943
-20.5155	-0.91814	-15.2155	-0.37848
-20.7748	-0.93538	-15.4117	-0.37964
-21.0366	-0.92393	-15.6099	-0.37314
-21.3007	-0.91896	-15.81	-0.36764
-21.5672	-0.89912	-16.0117	-0.37484
-21.8355	-0.89573	-16.215	-0.37864
-22.1054	-0.88094	-16.4196	-0.36613
-22.3773	-0.87763	-16.6255	-0.37127
-22.6507	-0.8703	-16.8329	-0.36816
-22.9251	-0.8817	-17.0409	-0.36232
-23.2006	-0.85107	-17.2497	-0.36752
-23.4769	-0.85644	-17.4592	-0.36242
-23.7541	-0.85727	-17.6694	-0.35705
-24.0318	-0.8514	-17.8799	-0.36229
-24.3094	-0.82876	-18.091	-0.35283
-24.5875	-0.82877	-18.3021	-0.36092
-24.8654	-0.81261	-18.5134	-0.35019
-25.1432	-0.80175	-18.7245	-0.35382
-25.4209	-0.78825	-18.9356	-0.35247
-25.6979	-0.78251	-19.1464	-0.35486
-25.9742	-0.79101	-19.3565	-0.35266
-26.25	-0.77905	-19.5665	-0.35399
-26.5248	-0.77729	-19.7761	-0.34609
-26.7988	-0.75146	-19.985	-0.34381
-27.0718	-0.74651	-20.1932	-0.34062
-27.3432	-0.72783	-20.4003	-0.34663
-27.6133	-0.74233	-20.6068	-0.33852
-27.8821	-0.73061	-20.8128	-0.33538
-28.1496	-0.73569	-21.018	-0.33786
-28.4158	-0.71541	-21.2225	-0.33187
-28.6803	-0.71368	-21.4259	-0.33316
-28.9429	-0.67952	-21.6285	-0.33069
-29.2036	-0.67877	-21.8304	-0.32676
-29.4625	-0.67386	-22.0311	-0.31702
-29.7195	-0.65809	-22.231	-0.30716
-29.9746	-0.6313	-22.43	-0.30909
-30.2276	-0.63156	-22.6281	-0.29663
-30.4789	-0.64689	-22.8255	-0.30047
-30.7279	-0.59244	-23.0218	-0.28145
-30.9748	-0.58779	-23.2173	-0.2697
-31.2195	-0.54708	-23.4119	-0.25773
-31.4619	-0.4917	-23.6054	-0.24073
-31.7021	-0.44621	-23.7978	-0.22208
-31.9401	-0.38165	-23.989	-0.19901
-32.1758	-0.27893	-24.179	-0.17322
-32.4092	-0.19334	-24.3677	-0.14614
-32.6401	-0.10323	-24.555	-0.1217
-32.8686	0.02828	-24.7409	-0.07912
-33.0946	0.16229	-24.9254	-0.04404
-33.3182	0.32028	-25.1084	0.00779
-33.5392	0.46241	-25.2899	0.05953
-33.7578	0.6723	-25.4699	0.09864
-33.9739	0.82878	-25.6483	0.14893
-34.1876	1.00449	-25.8253	0.20018
-34.3989	1.20227	-26.0008	0.26295
-34.6078	1.32393	-26.1747	0.3074
-34.8143	1.42781	-26.347	0.35633
-35.0183	1.56325	-26.5178	0.40639
-35.22	1.6675	-26.6872	0.45506
-35.4195	1.76838	-26.8551	0.51006
-35.6167	1.89301	-27.0215	0.55391
-35.8117	2.01603	-27.1865	0.60277
-36.0047	2.09395	-27.3501	0.64688
-36.1955	2.18963	-27.5122	0.69452
-36.3844	2.29149	-27.6733	0.74221
-36.5714	2.6562	-27.8332	0.78813
-36.7565	2.87726	-27.9917	0.83708
-36.9397	2.97354	-28.1489	0.8833
-37.1214	2.97797	-28.305	0.91962
-37.3012	3.05066	-28.4599	0.96489
-37.4795	3.08588	-28.6136	1.00636
-37.6561	3.11013	-28.7663	1.05906
-37.8312	3.15161	-28.9177	1.10241
-38.0051	3.16489	-29.0682	1.13805
-38.1774	3.20168	-29.2178	1.17821
-38.3483	3.23735	-29.3662	1.21596
-38.5181	3.2506	-29.5138	1.24781
-38.6866	3.29313	-29.6605	1.27928
-38.854	3.29989	-29.8063	1.31495
-39.0203	3.34012	-29.9513	1.33937
-39.1855	3.35797	-30.0954	1.38475
-39.3498	3.37126	-30.2389	1.41811
-39.5132	3.38789	-30.3817	1.44052
-39.6758	3.421	-30.5238	1.46055
-39.8381	3.44935	-30.6652	1.4991
-39.9998	3.40097	-30.8061	1.53524
-40.1608	3.41867	-30.9465	1.56853
-40.3214	3.43088	-31.0863	1.59572
-40.4815	3.44877	-31.2258	1.61398
-40.6411	3.4701	-31.3648	1.64648
-40.8005	3.48292	-31.5036	1.67846
-40.9596	3.50339	-31.642	1.69343
-41.1187	3.51678	-31.7802	1.72571
-41.2776	3.54726	-31.9183	1.74374
-41.4365	3.56432	-32.0561	1.76718
-41.5956	3.56808	-32.1939	1.78863
-41.7549	3.62595	-32.3316	1.79809
-41.9144	3.65053	-32.4694	1.82994
-42.0742	3.69257	-32.6073	1.83452
-42.2345	3.71572	-32.7452	1.84741
-42.3952	3.77647	-32.8834	1.861
-42.5566	3.81279	-33.0218	1.88317
-42.7186	3.83534	-33.1606	1.89607
-42.8814	3.85597	-33.2998	1.92122
-43.0451	3.91706	-33.4394	1.92411
-43.2098	3.95582	-33.5795	1.96253
-43.3755	4.02708	-33.7201	1.97711
-43.5423	4.07868	-33.8613	1.99511
-43.7104	4.1228	-34.0033	2.00216
-43.8798	4.17254	-34.146	2.02119
-44.0506	4.21856	-34.2895	2.03649
-44.2228	4.26182	-34.4339	2.05925
-44.3968	4.35201	-34.5792	2.08263
-44.5722	4.38337	-34.7256	2.096
-44.7495	4.49097	-34.873	2.11536
-44.9286	4.53703	-35.0215	2.14048
-45.1096	4.5849	-35.1712	2.16612
-45.2926	4.71076	-35.3222	2.18043
-45.4774	4.76235	-35.4746	2.20886
-45.6647	4.84381	-35.6283	2.24084
-45.8542	4.93114	-35.7836	2.25253
-46.046	5.18135	-35.9404	2.27755
-46.2403	5.53393	-36.0988	2.30041
-46.4371	5.64227	-36.2588	2.32787
-46.6364	5.69845	-36.4206	2.34838
-46.8384	5.81176	-36.584	2.3913
-47.0433	5.89384	-36.7494	2.40048
-47.2511	6.03557	-36.9167	2.42553
-47.4618	6.11136	-37.086	2.45996
-47.6756	6.19378	-37.2573	2.4939
-47.8924	6.31145	-37.4307	2.51
-48.1125	6.43829	-37.6063	2.53929
-48.3357	6.45707	-37.784	2.5519
-48.5623	6.6008	-37.964	2.60637
-48.7922	6.72012	-38.1464	2.66986
-49.0256	6.82081	-38.331	2.66967
-49.2622	6.94291	-38.5182	2.69561
-49.5023	7.08846	-38.7077	2.69793
-49.7462	7.19738	-38.8997	2.72464
-49.9937	7.3399	-39.0943	2.71417
-50.2446	7.46254	-39.2914	2.71944
-50.4993	7.60406	-39.4911	2.73028
-50.7575	7.70015	-39.6935	2.72576
-51.0193	7.86827	-39.8984	2.75881
-51.2847	7.99342	-40.1061	2.74421
-51.5535	8.15841	-40.3162	2.75472
-51.8258	8.28677	-40.5289	2.76527
-52.1015	8.3818	-40.7443	2.73925
-52.3807	8.54295	-40.9622	2.75693
-52.663	8.67254	-41.1826	2.76638
-52.9486	8.78415	-41.4055	2.76909
-53.2373	8.93814	-41.6309	2.7621
-53.5287	9.08367	-41.8587	2.77681
-53.8231	9.19602	-42.0888	2.80341
-54.1203	9.37062	-42.3213	2.83124
-54.4199	9.50457	-42.5558	2.82488
-54.7219	9.59655	-42.7925	2.81383
-55.0261	9.74685	-43.031	2.80792
-55.3324	9.83358	-43.2714	2.78816
-55.6405	10.0182	-43.5135	2.77954
-55.9502	10.0925	-43.7571	2.774
-56.2613	10.2087	-44.0022	2.76217
-56.5737	10.3848	-44.2486	2.76537
-56.8872	10.4361	-44.4961	2.76399
-57.2015	10.551	-44.7446	2.75502
-57.5165	10.6394	-44.9943	2.76506
-57.8317	10.7185	-45.2447	2.77037
-58.147	10.8308	-45.4957	2.78102
-58.4624	10.8755	-45.7472	2.74338
-58.7775	11.0128	-45.9988	2.73887
-59.092	11.111	-46.2506	2.75639
-59.4056	11.1027	-46.5024	2.74533
-59.7183	11.1709	-46.754	2.76228
-60.0297	11.2462	-47.0052	2.74094
-60.3398	11.3103	-47.256	2.72982
-60.648	11.3733	-47.5063	2.75341
-60.9546	11.4333	-47.7558	2.75025
-61.2593	11.4549	-48.0045	2.75083
-61.5621	11.5163	-48.2521	2.76466
-61.8625	11.6076	-48.4987	2.74245
-62.1604	11.5212	-48.7442	2.76813
-62.4557	11.661	-48.9882	2.76894
-62.7483	11.6684	-49.2308	2.79391
-63.0381	11.6889	-49.472	2.77814
-63.325	11.6996	-49.7117	2.78777
-63.6088	11.7407	-49.9497	2.79224
-63.8897	11.8504	-50.1861	2.79666
-64.1671	11.8285	-50.4207	2.81571
-64.4415	11.9141	-50.6536	2.83453
-64.7125	11.9472	-50.8846	2.8349
-64.9802	11.9319	-51.1138	2.84097
-65.2446	11.9081	-51.3409	2.85029
-65.5055	11.9919	-51.566	2.85226
-65.7632	12.0146	-51.7895	2.85145
-66.0174	12.0752	-52.0109	2.85641
-66.2682	12.093	-52.2303	2.86176
-66.5156	12.0937	-52.4476	2.8793
-66.7596	12.1067	-52.6629	2.89785
-67	12.1291	-52.8761	2.88994
-67.2374	12.1536	-53.0874	2.90808
-67.4712	12.1977	-53.2967	2.92992
-67.7018	12.2158	-53.5038	2.92583
-67.9293	12.2144	-53.709	2.93416
-68.1532	12.2826	-53.9121	2.95029
-68.374	12.2397	-54.1134	2.95603
-68.5918	12.3599	-54.3125	2.96516
-68.8064	12.3258	-54.5097	2.97287
-69.0179	12.3001	-54.705	2.97156
-69.2264	12.3435	-54.8983	2.99916
-69.4318	12.4103	-55.0895	2.9958
-69.6345	12.3973	-55.279	3.01711
-69.834	12.5068	-55.4665	3.03713
-70.0307	12.4427	-55.6521	3.03793
-70.2246	12.4351	-55.8358	3.04462
-70.4158	12.4989	-56.0176	3.04854
-70.6042	12.4879	-56.1977	3.07662
-70.79	12.5625	-56.3759	3.08112
-70.9732	12.5267	-56.5524	3.10283
-71.1539	12.5495	-56.7272	3.11021
-71.332	12.5973	-56.9001	3.11615
-71.5075	12.6279	-57.0713	3.12803
-71.6807	12.6	-57.2407	3.12764
-71.8514	12.6279	-57.4084	3.15309
-72.0197	12.6783	-57.5745	3.15094
-72.1859	12.658	-57.7388	3.1762
-72.3496	12.6782	-57.9015	3.18928
-72.5112	12.73	-58.063	3.19733
-72.6711	12.805	-58.2229	3.20022
-72.8289	12.8068	-58.3811	3.2057
-72.9846	12.8498	-58.5378	3.22408
-73.1382	12.8175	-58.693	3.2258
-73.29	12.7091	-58.8467	3.24566
-73.4398	12.8248	-58.999	3.25488
-73.5876	12.7705	-59.1497	3.26085
-73.7337	12.8394	-59.299	3.28074
-73.8779	12.8795	-59.4469	3.28259
-74.0203	12.8402	-59.5933	3.27573
-74.161	12.8746	-59.7384	3.29592
-74.3	12.9324	-59.8821	3.31058
-74.4373	12.9434	-60.0244	3.31747
-74.573	12.9975	-60.1654	3.3135
-74.7071	12.9575	-60.3051	3.33287
-74.8397	12.9985	-60.4435	3.34628
-74.9707	13.0561	-60.5807	3.35276
-75.1002	13.0467	-60.7166	3.35168
-75.2283	12.9994	-60.8513	3.36293
-75.355	13.0259	-60.9848	3.37817
-75.4803	13.0807	-61.117	3.37938
-75.6042	13.0342	-61.2481	3.39353
-75.7269	13.0764	-61.3781	3.41101
-75.8482	13.0923	-61.5069	3.40362
-75.9683	13.0917	-61.6346	3.42921
-76.0871	13.1942	-61.7612	3.42029
-76.2047	13.1169	-61.8867	3.43137
-76.3211	13.2277	-62.0111	3.42478
-76.4363	13.1448	-62.1345	3.44947
-76.5505	13.1187	-62.2569	3.44605
-76.6634	13.2598	-62.3782	3.46531
-76.7754	13.2217	-62.4985	3.46628
-76.8862	13.2762	-62.6179	3.48375
-76.996	13.2658	-62.7363	3.48624
-77.1047	13.2998	-62.8537	3.48536
-77.2125	13.3166	-62.9703	3.49612
-77.3193	13.2669	-63.0859	3.51324
-77.4251	13.3464	-63.2006	3.50217
-77.53	13.285	-63.3144	3.5095
-77.6339	13.3403	-63.4273	3.52345
-77.7369	13.3521	-63.5394	3.52688
-77.839	13.3897	-63.6506	3.53199
-77.9403	13.4151	-63.761	3.5402
-78.0408	13.4243	-63.8706	3.54749
-78.1403	13.4881	-63.9793	3.54834
-78.2391	13.5356	-64.0873	3.56283
-78.3371	13.502	-64.1945	3.5546
-78.4342	13.4571	-64.3009	3.56305
-78.5307	13.5107	-64.4066	3.57355
-78.6263	13.5741	-64.5115	3.57994
-78.7213	13.53	-64.6157	3.57158
-78.8143	13.6054	-64.7174	3.58324
-78.9056	13.6245	-64.8169	3.59549
-78.9953	13.5697	-64.9146	3.5939
-79.0836	13.6003	-65.0104	3.60636
-79.1706	13.5912	-65.1046	3.6112
-79.2563	13.5921	-65.1972	3.6169
-79.3408	13.6656	-65.2883	3.63076
-79.4241	13.6044	-65.3779	3.62702
-79.5063	13.6951	-65.4662	3.62642
-79.5874	13.6784	-65.5532	3.63809
-79.6675	13.6476	-65.639	3.64916
-79.7466	13.7564	-65.7234	3.62971
-79.8246	13.6483	-65.8067	3.6582
-79.9018	13.704	-65.8889	3.65467
-79.978	13.8139	-65.9699	3.63795
-80.0533	13.7546	-66.0499	3.66103
-80.1276	13.7521	-66.1288	3.65968
-80.2012	13.8067	-66.2067	3.6761
-80.2739	13.7915	-66.2835	3.66425
-80.3458	13.8668	-66.3594	3.67737
-80.4168	13.8374	-66.4344	3.68305
-80.4871	13.8271	-66.5084	3.68222
-80.5566	13.8386	-66.5815	3.67338
-80.6254	13.806	-66.6537	3.68473
-80.6934	13.8956	-66.725	3.69137
-80.7607	13.8285	-66.7954	3.68146
-80.8272	13.8024	-66.865	3.70385
-80.8931	13.8793	-66.9337	3.69555
-80.9582	13.8721	-67.0017	3.70194
-81.0226	13.9433	-67.0688	3.70789
-81.0864	13.9236	-67.1351	3.70646
-81.1495	13.8797	-67.2006	3.70382
-81.2119	13.8697	-67.2653	3.72197
-81.2737	13.9843	-67.3292	3.71632
-81.3348	13.936	-67.3923	3.71081
-81.3953	13.9624	-67.4547	3.71304
-81.4551	13.9455	-67.5163	3.73575
-81.5144	13.9309	-67.5772	3.72708
-81.5729	13.9974	-67.6373	3.73603
-81.6309	14.0442	-67.6968	3.73317
-81.6883	14.0026	-67.7554	3.73159
-81.745	14.0205	-67.8133	3.74529
-81.8012	14.0117	-67.8705	3.73816
-81.8567	14.0035	-67.927	3.73577
-81.9116	14.0177	-67.9827	3.75136
-81.9659	14.1386	-68.0377	3.73374
-82.0196	14.0021	-68.092	3.72896
-82.0728	13.9761	-68.1456	3.74809
-82.1253	13.996	-68.1985	3.74023
-82.1772	13.9929	-68.2506	3.75012
-82.2285	14.0094	-68.3021	3.74161
-82.2792	13.9983	-68.3528	3.74347
-82.3293	14.0894	-68.4028	3.74357
-82.3789	13.9964	-68.4521	3.74137
-82.4278	14.087	-68.5007	3.74043
-82.4761	14.1472	-68.5486	3.74918
-82.5238	14.1353	-68.5957	3.74924
-82.5709	14.0962	-68.6421	3.75906
-82.6173	14.1389	-68.6878	3.74819
-82.6632	14.1323	-68.7328	3.75355
-82.7084	14.1289	-68.777	3.76976
-82.753	14.1691	-68.8206	3.75806
-82.797	14.1777	-68.8633	3.75924
-82.8403	14.1495	-68.9054	3.76342
-82.883	14.1784	-68.9467	3.78362
-82.925	14.2731	-68.9873	3.77838
-82.9663	14.2226	-69.0271	3.77827
-83.007	14.1477	-69.0662	3.78186
-83.0471	14.1966	-69.1045	3.78638
-83.0864	14.1543	-69.1421	3.77692
-83.1251	14.0854	-69.179	3.78466
-83.1631	14.1396	-69.215	3.78479
-83.2004	14.1755	-69.2503	3.78347
-83.2369	14.1927	-69.2849	3.79924
-83.2728	14.2011	-69.3187	3.79794
-83.308	14.1847	-69.3517	3.80241
-83.3424	14.2544	-69.384	3.7985
-83.3761	14.3438	-69.4155	3.80484
-83.409	14.2635	-69.4462	3.80284
-83.4412	14.2825	-69.4761	3.80007
-83.4727	14.232	-69.5053	3.80502
-83.5033	14.3211	-69.5337	3.80393
-83.5332	14.2977	-69.5614	3.81093
-83.5623	14.2778	-69.5882	3.81967
-83.5906	14.3123	-69.6143	3.80929
-83.6182	14.2704	-69.6396	3.81144
-83.6449	14.2945	-69.6641	3.8148
-83.6708	14.3464	-69.6878	3.8065
-83.6959	14.2678	-69.7108	3.81321
-83.7202	14.3221	-69.733	3.81409
-83.7437	14.3533	-69.7545	3.82296
-83.7663	14.3143	-69.7751	3.81909
-83.7881	14.4174	-69.795	3.81774
-83.8091	14.364	-69.8142	3.82763
-83.8292	14.312	-69.8325	3.82784
-83.8485	14.3101	-69.8501	3.83206
-83.8669	14.328	-69.867	3.8287
-83.8844	14.38	-69.883	3.83341
-83.9011	14.3709	-69.8984	3.82046
-83.9169	14.4164	-69.913	3.83218
-83.9319	14.3921	-69.9268	3.84605
-83.946	14.4084	-69.9399	3.83825
-83.9592	14.4048	-69.9523	3.83178
-83.9715	14.3989	-69.9639	3.83304
-83.983	14.4314	-69.9748	3.84694
-83.9936	14.4648	-69.985	3.83203
-84.0033	14.4607	-69.9945	3.84158
-84.0122	14.4468	-70.0032	3.83327
-84.0202	14.4963	-70.0113	3.84176
-84.0273	14.4382	-70.0186	3.84181
-84.0336	14.4128	-70.0251	3.83632
-84.0389	14.5055	-70.031	3.84831
-84.0435	14.483	-70.0362	3.84841
-84.0471	14.4541	-70.0408	3.84977
-84.0499	14.5229	-70.0446	3.84666
-84.0518	14.549	-70.0477	3.84092
-84.0529	14.4896	-70.0502	3.85101
-84.0532	14.5632	-70.052	3.85375
		-70.0532	3.84908
		-70.0537	3.84995

## Sheet: Fig. 2e
Specific capacity	Potential	Specific capacity	Potential	Specific capacity	Potential	Specific capacity	Potential	Specific capacity	Potential	Specific capacity	Potential
mAh/g	V	mAh/g	V	mAh/g	V	mAh/g	V	mAh/g	V	mAh/g	V
0.1	0.1	0.2	0.2	0.5	0.5	1	1	2	2	5	5
0	0.3872	0	0.4377	0	0.4446	0	0.5047	0	0.5605	0	0.629
0.1	0.403	0.1	0.4526	0.2	0.5019	0.3	0.5512	0.6	0.6039	1.6	0.6724
0.1	0.4244	0.2	0.4725	0.3	0.5246	0.7	0.5751	1.3	0.6275	3.3	0.7034
0.1	0.4315	0.2	0.4808	0.5	0.5366	0.9	0.5835	1.7	0.6368	4.4	0.7152
0.1	0.4399	0.3	0.4889	0.6	0.5419	1.2	0.5931	2.4	0.6461	6.1	0.7304
0.2	0.4446	0.3	0.4936	0.8	0.5484	1.5	0.5996	2.8	0.652	7.2	0.74
0.2	0.4495	0.4	0.4985	0.9	0.5525	1.7	0.6036	3.5	0.6594	8.8	0.7506
0.2	0.4529	0.4	0.5025	1	0.5565	2.1	0.6089	3.9	0.6634	9.9	0.7577
0.3	0.4554	0.5	0.5053	1.1	0.5593	2.3	0.612	4.6	0.6687	11.5	0.7676
0.3	0.4579	0.5	0.5081	1.3	0.5627	2.6	0.616	5	0.6724	12.6	0.775
0.3	0.4601	0.6	0.51	1.5	0.5664	2.8	0.6182	5.6	0.6762	14.2	0.7834
0.3	0.4625	0.7	0.5128	1.6	0.568	3.2	0.6216	6.3	0.6802	15.4	0.7896
0.4	0.4647	0.7	0.514	1.7	0.5711	3.4	0.6238	6.7	0.6827	17	0.7983
0.4	0.466	0.8	0.5162	1.8	0.5726	3.7	0.6266	7.3	0.6855	18.6	0.8076
0.4	0.4678	0.8	0.518	2	0.5754	4	0.6293	8	0.6889	19.7	0.8135
0.4	0.4694	0.9	0.5193	2.1	0.5766	4.2	0.6312	8.4	0.6917	21.3	0.8219
0.5	0.4709	0.9	0.5208	2.3	0.5788	4.5	0.6337	9.1	0.6944	22.5	0.8284
0.5	0.4719	1	0.5224	2.4	0.5807	4.8	0.6352	9.5	0.6963	24	0.8361
0.5	0.4734	1	0.5236	2.6	0.5822	5.1	0.6374	10.1	0.6988	25.5	0.8442
0.6	0.4743	1.1	0.5255	2.7	0.5838	5.4	0.6396	10.6	0.701	26.6	0.8504
0.6	0.4756	1.1	0.5264	2.9	0.5856	5.6	0.6411	11.2	0.7037	28.2	0.8584
0.6	0.4762	1.2	0.5277	3	0.5869	5.9	0.6427	11.9	0.7059	29.8	0.8659
0.6	0.4774	1.2	0.5286	3.1	0.5887	6.2	0.6448	12.3	0.7078	30.9	0.8712
0.7	0.4784	1.3	0.5298	3.2	0.59	6.4	0.6461	12.9	0.7103	32.4	0.8789
0.7	0.479	1.4	0.5308	3.4	0.5915	6.8	0.6476	13.5	0.7127	33.6	0.8842
0.7	0.4802	1.4	0.532	3.5	0.5924	7	0.6486	14	0.7146	35	0.891
0.8	0.4808	1.5	0.5329	3.7	0.594	7.3	0.6507	14.6	0.7161	36.6	0.8972
0.8	0.4818	1.5	0.5339	3.8	0.5955	7.5	0.6517	15.1	0.718	37.8	0.9018
0.8	0.483	1.6	0.5348	3.9	0.5962	7.9	0.6532	15.7	0.7202	39.4	0.9074
0.8	0.4836	1.6	0.5357	4.1	0.5974	8.2	0.6548	16.2	0.7214	40.4	0.9111
0.9	0.4839	1.7	0.5366	4.3	0.599	8.4	0.656	16.9	0.7236	42	0.9158
0.9	0.4849	1.7	0.5373	4.4	0.5999	8.7	0.6576	17.3	0.7251	43.6	0.9204
0.9	0.4858	1.8	0.5382	4.5	0.6011	9	0.6588	18	0.7267	44.8	0.9235
1	0.4864	1.9	0.5394	4.6	0.6017	9.2	0.66	18.4	0.7279	46.4	0.927
1	0.487	1.9	0.5401	4.8	0.603	9.5	0.6613	19	0.7298	47.5	0.9297
1	0.4874	2	0.541	5	0.6042	9.8	0.6625	19.5	0.7313	49.1	0.9328
1	0.4883	2	0.5416	5.1	0.6052	10	0.6634	20.1	0.7332	50.2	0.9347
1.1	0.4886	2.1	0.5422	5.2	0.6061	10.4	0.665	20.8	0.7354	51.8	0.9375
1.1	0.4892	2.1	0.5428	5.3	0.6067	10.6	0.6656	21.2	0.7363	52.9	0.9397
1.1	0.4901	2.2	0.5438	5.5	0.6083	10.9	0.6669	21.9	0.7385	54.5	0.9425
1.1	0.4905	2.3	0.5444	5.6	0.6092	11.3	0.6681	22.3	0.7394	56.1	0.9449
1.2	0.4911	2.3	0.5453	5.8	0.6101	11.5	0.6687	23	0.7413	57.1	0.9462
1.2	0.4917	2.4	0.5463	5.9	0.611	11.8	0.6703	23.6	0.7431	58.7	0.9484
1.2	0.4923	2.4	0.5469	6	0.6117	12	0.6712	24.1	0.7444	59.8	0.9499
1.3	0.4926	2.5	0.5472	6.2	0.6129	12.3	0.6724	24.7	0.7459	61.3	0.9518
1.3	0.4932	2.5	0.5481	6.3	0.6135	12.5	0.6731	25.1	0.7471	62.8	0.9533
1.3	0.4939	2.6	0.5487	6.5	0.6145	12.8	0.6743	25.8	0.7487	64	0.9552
1.3	0.4945	2.7	0.5497	6.6	0.6154	13.2	0.6752	26.2	0.7499	65.6	0.9567
1.4	0.4951	2.7	0.55	6.7	0.6163	13.4	0.6758	26.9	0.7515	67.2	0.9586
1.4	0.4951	2.8	0.5506	6.9	0.6172	13.7	0.6768	27.3	0.7527	68.3	0.9598
1.4	0.4957	2.8	0.5512	7	0.6179	13.9	0.6774	28	0.7546	70	0.962
1.5	0.496	2.9	0.5521	7.2	0.6188	14.3	0.6783	28.4	0.7555	71.1	0.9632
1.5	0.4967	2.9	0.5525	7.3	0.6194	14.5	0.6789	29.1	0.7571	72.7	0.9648
1.5	0.4973	3	0.5531	7.5	0.6203	14.8	0.6802	29.6	0.7586	74.2	0.9663
1.5	0.4976	3	0.5537	7.6	0.621	15.1	0.6811	30.2	0.7602	75.4	0.9676
1.6	0.4979	3.1	0.5546	7.7	0.6219	15.3	0.6817	30.6	0.7611	76.9	0.9691
1.6	0.4982	3.1	0.5549	7.9	0.6225	15.6	0.6827	31.3	0.763	78	0.9704
1.6	0.4985	3.2	0.5556	8	0.6234	16	0.6836	31.7	0.7639	79.6	0.9719
1.6	0.4991	3.2	0.5559	8.1	0.6241	16.2	0.6845	32.3	0.7654	80.7	0.9732
1.7	0.4998	3.3	0.5568	8.3	0.625	16.5	0.6855	33	0.767	82.3	0.9747
1.7	0.5001	3.4	0.5571	8.4	0.6256	16.8	0.6861	33.4	0.7679	83.4	0.9759
1.7	0.5004	3.4	0.5577	8.6	0.6262	17	0.6867	34.1	0.7698	85	0.9775
1.8	0.501	3.5	0.558	8.7	0.6266	17.3	0.6876	34.7	0.7713	86.6	0.979
1.8	0.5013	3.5	0.5587	8.9	0.6275	17.6	0.6882	35.2	0.7726	87.6	0.98
1.8	0.5016	3.6	0.5593	9	0.6284	17.9	0.6892	35.8	0.7744	89.3	0.9818
1.8	0.5019	3.6	0.5596	9.1	0.629	18.2	0.6901	36.2	0.7754	90.4	0.9831
1.9	0.5022	3.7	0.5602	9.2	0.6293	18.4	0.691	36.8	0.7769	92	0.9849
1.9	0.5029	3.7	0.5608	9.4	0.6303	18.8	0.692	37.5	0.7785	93.5	0.9865
1.9	0.5029	3.8	0.5611	9.5	0.6309	19	0.6926	37.9	0.7797	94.7	0.9874
2	0.5038	3.9	0.5614	9.7	0.6315	19.3	0.6935	38.5	0.7813	96.3	0.9893
2	0.5044	3.9	0.5621	9.8	0.6318	19.5	0.6941	39.2	0.7831	97.5	0.9905
2	0.5047	4	0.5627	10	0.6324	19.9	0.6951	39.6	0.7844	99.2	0.9924
2	0.505	4	0.5633	10.1	0.6331	20.1	0.6957	40.2	0.7859	100.3	0.9933
2.1	0.5053	4.1	0.5639	10.2	0.6337	20.4	0.6963	40.7	0.7871	102	0.9952
2.1	0.5056	4.1	0.5642	10.4	0.6346	20.7	0.6969	41.4	0.789	103	0.9958
2.1	0.506	4.2	0.5645	10.5	0.6349	21	0.6979	41.8	0.7899	104.5	0.9973
2.2	0.5063	4.3	0.5652	10.6	0.6355	21.2	0.6982	42.5	0.7918	105.7	0.9986
2.2	0.5069	4.3	0.5661	10.8	0.6362	21.5	0.6991	42.9	0.793	107.3	1.0004
2.2	0.5072	4.4	0.5664	10.9	0.6365	21.7	0.6997	43.5	0.7949	108.4	1.0017
2.2	0.5075	4.4	0.5667	11.1	0.6374	22.1	0.7003	44	0.7961	110	1.0035
2.3	0.5075	4.5	0.567	11.2	0.6377	22.4	0.701	44.6	0.798	111.2	1.0048
2.3	0.5078	4.5	0.5676	11.3	0.6383	22.6	0.7016	45.1	0.7992	112.8	1.0066
2.3	0.5081	4.6	0.568	11.5	0.639	22.9	0.7022	45.7	0.8008	114	1.0079
2.4	0.5084	4.6	0.5686	11.6	0.6393	23.2	0.7031	46.4	0.8026	115.5	1.0097
2.4	0.5091	4.7	0.5689	11.8	0.6399	23.4	0.7034	46.8	0.8039	117.1	1.0116
2.4	0.5094	4.7	0.5695	11.9	0.6405	23.8	0.7044	47.4	0.8054	118.1	1.0128
2.4	0.5097	4.8	0.5698	12	0.6411	24	0.7047	47.9	0.8067	119.7	1.0144
2.5	0.51	4.8	0.5704	12.2	0.6417	24.3	0.7056	48.5	0.8085	121.3	1.0166
2.5	0.5103	4.9	0.5707	12.3	0.6424	24.5	0.7059	49	0.8101	122.3	1.0178
2.5	0.5106	5	0.5711	12.5	0.6427	24.8	0.7065	49.6	0.8119	124	1.02
2.6	0.5109	5	0.5717	12.6	0.6433	25.2	0.7075	50.1	0.8132	125.1	1.0215
2.6	0.5115	5.1	0.572	12.8	0.6439	25.4	0.7078	50.7	0.8147	126.7	1.0234
2.6	0.5115	5.1	0.5723	12.9	0.6442	25.7	0.7084	51.3	0.8169	127.8	1.0249
2.6	0.5118	5.2	0.5729	13	0.6448	25.9	0.709	52	0.8191	129.3	1.0271
2.7	0.5122	5.2	0.5729	13.2	0.6452	26.2	0.7096	52.4	0.8203	131.1	1.0296
2.7	0.5125	5.3	0.5735	13.3	0.6458	26.6	0.7106	53	0.8222	132.3	1.0311
2.7	0.5128	5.3	0.5738	13.4	0.6461	26.8	0.7109	53.5	0.8234	133.8	1.0333
2.7	0.5131	5.4	0.5745	13.6	0.6467	27.1	0.7118	54	0.8247	134.8	1.0348
2.8	0.5134	5.5	0.5748	13.7	0.6473	27.3	0.7121	54.6	0.8268	136.5	1.037
2.8	0.5137	5.5	0.5754	13.9	0.6476	27.6	0.7127	55.3	0.829	138.1	1.0395
2.8	0.5137	5.6	0.5754	14	0.6483	27.9	0.7134	55.7	0.8302	139.2	1.041
2.9	0.5143	5.6	0.576	14.1	0.6486	28.1	0.714	56.4	0.8321	140.8	1.0435
2.9	0.5146	5.7	0.5763	14.3	0.6495	28.5	0.7146	56.8	0.8336	141.9	1.0454
2.9	0.5146	5.7	0.5766	14.5	0.6498	28.7	0.7152	57.4	0.8355	143.5	1.0482
2.9	0.5153	5.8	0.5773	14.6	0.6504	29	0.7155	57.9	0.8374	144.6	1.0497
3	0.5156	5.8	0.5776	14.7	0.6507	29.3	0.7161	58.5	0.8392	146.1	1.0522
3	0.5156	5.9	0.5779	14.8	0.651	29.5	0.7168	59	0.8408	147.4	1.0544
3	0.5162	6	0.5782	15	0.6517	29.8	0.7174	59.6	0.8426	149	1.0572
3	0.5162	6	0.5785	15.1	0.6523	30.1	0.7177	60.3	0.8448	150.5	1.06
3.1	0.5165	6.1	0.5788	15.3	0.6526	30.4	0.7183	60.6	0.8457	151.5	1.0615
3.1	0.5171	6.1	0.5794	15.4	0.6532	30.7	0.7189	61.3	0.8479	153.1	1.0643
3.1	0.5171	6.2	0.5797	15.5	0.6535	30.9	0.7192	61.9	0.8501	154.7	1.068
3.2	0.5174	6.2	0.58	15.7	0.6541	31.2	0.7202	62.4	0.8513	155.8	1.0702
3.2	0.5174	6.3	0.5804	15.8	0.6545	31.4	0.7205	63	0.8532	157.5	1.0736
3.2	0.5177	6.3	0.5807	16	0.6551	31.8	0.7211	63.4	0.8544	158.7	1.0761
3.2	0.5177	6.4	0.5813	16.1	0.6554	32.1	0.7217	64.1	0.8566	160.3	1.0795
3.3	0.5184	6.5	0.5813	16.2	0.6557	32.3	0.722	64.5	0.8581	161.4	1.082
3.3	0.5184	6.5	0.5819	16.4	0.656	32.6	0.7227	65.2	0.8603	163.1	1.0863
3.3	0.519	6.6	0.5822	16.5	0.6566	32.9	0.7233	65.8	0.8625	164.1	1.0888
3.4	0.5193	6.6	0.5825	16.6	0.6566	33.1	0.7236	66.2	0.8637	165.9	1.0928
3.4	0.5193	6.7	0.5831	16.8	0.6572	33.5	0.7242	66.9	0.8656	166.9	1.0956
3.4	0.5196	6.7	0.5831	16.9	0.6576	33.7	0.7248	67.4	0.8668	168.5	1.1
3.4	0.5196	6.8	0.5838	17.1	0.6582	34	0.7251	68	0.8687	169.6	1.1031
3.5	0.5199	6.9	0.5841	17.2	0.6585	34.3	0.7258	68.5	0.8702	171.2	1.1077
3.5	0.5202	6.9	0.5844	17.3	0.6591	34.5	0.7261	69.1	0.8721	172.3	1.1108
3.5	0.5205	7	0.5847	17.5	0.6594	34.9	0.7267	69.6	0.8733	173.9	1.1158
3.6	0.5208	7	0.585	17.6	0.66	35.1	0.727	70.2	0.8749	175.4	1.1207
3.6	0.5211	7.1	0.5853	17.8	0.6603	35.4	0.7276	70.8	0.8767	176.5	1.1238
3.6	0.5211	7.1	0.5856	17.9	0.6607	35.7	0.7282	71.2	0.8783	178.1	1.13
3.6	0.5215	7.2	0.5859	18	0.661	35.9	0.7289	71.9	0.8798	179.7	1.1356
3.7	0.5221	7.2	0.5862	18.2	0.6613	36.3	0.7295	72.3	0.8811	180.8	1.1399
3.7	0.5221	7.3	0.5869	18.3	0.6616	36.5	0.7298	72.9	0.8826	182.3	1.1458
3.7	0.5224	7.3	0.5872	18.5	0.6622	36.8	0.7304	73.6	0.8842	183.4	1.1505
3.7	0.5224	7.4	0.5875	18.6	0.6625	37	0.7307	74	0.8851	185.1	1.1573
3.8	0.5227	7.5	0.5878	18.7	0.6628	37.3	0.7313	74.6	0.8867	186.6	1.1644
3.8	0.5233	7.5	0.5881	18.9	0.6631	37.6	0.732	75.1	0.8879	187.8	1.1703
3.8	0.5233	7.6	0.5884	19	0.6638	38	0.7329	75.7	0.8894	189.4	1.179
3.9	0.5236	7.6	0.589	19.2	0.6641	38.2	0.7332	76.3	0.891	190.5	1.1849
3.9	0.5236	7.7	0.589	19.3	0.6644	38.5	0.7338	76.7	0.8919	192.2	1.1948
3.9	0.5246	7.7	0.5897	19.5	0.665	38.7	0.7341	77.4	0.8932	193.4	1.2023
3.9	0.5246	7.8	0.5897	19.6	0.665	39	0.7347	78	0.8944	195	1.2134
4	0.5249	7.8	0.59	19.7	0.6653	39.2	0.7351	78.5	0.8953	196.2	1.2221
4	0.5252	7.9	0.5906	19.9	0.6656	39.5	0.7354	79.1	0.8969	197.8	1.2345
4	0.5255	7.9	0.5906	20	0.6659	39.9	0.736	79.6	0.8975	198.9	1.2438
4.1	0.5255	8	0.5912	20.2	0.6665	40.1	0.7363	80.2	0.8994	200.1	1.255
4.1	0.5255	8.1	0.5915	20.3	0.6669	40.4	0.7369	80.7	0.9003	201.7	1.2695
4.1	0.5258	8.1	0.5918	20.4	0.6672	40.6	0.7372	81.3	0.9015	203.2	1.2853
4.1	0.5261	8.2	0.5921	20.5	0.6675	41	0.7378	81.9	0.9028	204.4	1.2984
4.2	0.5264	8.2	0.5921	20.7	0.6681	41.2	0.7382	82.3	0.9034	205.9	1.3154
4.2	0.5267	8.3	0.5928	20.9	0.6684	41.5	0.7388	83	0.9046	207.5	1.3362
4.2	0.527	8.3	0.5928	21	0.6687	41.8	0.7394	83.6	0.9056	208.6	1.3495
4.3	0.527	8.4	0.5934	21.1	0.669	42	0.7397	84	0.9065	210.2	1.37
4.3	0.527	8.4	0.5934	21.2	0.6693	42.4	0.7403	84.7	0.9074	211.3	1.3855
4.3	0.5273	8.5	0.5937	21.4	0.67	42.6	0.7406	85.4	0.9087	212.8	1.4069
4.3	0.5277	8.6	0.594	21.6	0.6703	42.9	0.7413	86.5	0.9105	214.4	1.4289
4.4	0.5277	8.6	0.5943	21.7	0.6706	43.2	0.7416	86.9	0.9111	215.5	1.4456
4.4	0.528	8.7	0.5946	21.8	0.6712	43.4	0.7419	87.3	0.9118	217	1.4683
4.4	0.5283	8.7	0.5949	21.9	0.6715	43.7	0.7425	87.9	0.9127	218.7	1.4934
4.4	0.5286	8.8	0.5952	22.1	0.6718	44	0.7431	88.6	0.9136	219.3	1.5002
4.5	0.5289	8.9	0.5955	22.2	0.6721	44.2	0.7434	89.1	0.9142	219.3	1.5002
4.5	0.5289	8.9	0.5959	22.4	0.6724	44.6	0.744	89.7	0.9152		--
4.5	0.5292	9	0.5962	22.5	0.6727	44.9	0.7447	90.1	0.9158	0	1.4276
4.6	0.5295	9	0.5965	22.6	0.6731	45.1	0.745	90.8	0.9167	1.7	1.3963
4.6	0.5295	9.1	0.5965	22.8	0.6734	45.4	0.7453	91.4	0.9177	2.8	1.3672
4.6	0.5298	9.1	0.5968	22.9	0.6737	45.7	0.7459	91.9	0.9183	4.3	1.3346
4.6	0.5301	9.2	0.5971	23.1	0.674	46	0.7462	92.5	0.9189	6	1.3005
4.7	0.5304	9.2	0.5974	23.2	0.6743	46.3	0.7468	93	0.9201	7.1	1.2785
4.7	0.5308	9.3	0.598	23.3	0.6746	46.5	0.7471	93.6	0.9208	8.7	1.2481
4.7	0.5308	9.3	0.598	23.5	0.6749	46.8	0.7475	94	0.9214	9.7	1.2305
4.8	0.5311	9.4	0.5983	23.7	0.6752	47	0.7481	94.6	0.9223	11.5	1.201
4.8	0.5308	9.4	0.5986	23.8	0.6755	47.3	0.7487	95.1	0.9226	13.1	1.1768
4.8	0.5314	9.5	0.599	23.9	0.6758	47.7	0.749	95.8	0.9235	14.2	1.1592
4.8	0.5317	9.6	0.599	24	0.6762	47.9	0.7493	96.2	0.9239	15.8	1.1381
4.9	0.5317	9.6	0.5996	24.2	0.6762	48.2	0.7499	96.9	0.9248	16.8	1.1244
4.9	0.532	9.7	0.5996	24.3	0.6768	48.4	0.7502	97.5	0.9254	18.4	1.1058
4.9	0.5323	9.7	0.5999	24.4	0.6771	48.7	0.7509	97.9	0.926	19.6	1.0938
5	0.5326	9.8	0.6002	24.6	0.6774	49.1	0.7515	98.5	0.9266	21.2	1.0779
5	0.5326	9.8	0.6005	24.7	0.6777	49.3	0.7518	99.2	0.9273	22.4	1.068
5	0.5329	9.9	0.6008	24.9	0.678	49.6	0.7524	99.6	0.9279	23.9	1.055
5	0.5329	9.9	0.6011	25	0.678	49.9	0.7527	100.3	0.9285	25.1	1.046
5.1	0.5329	10	0.6014	25.2	0.6786	50.1	0.7537	100.7	0.9291	26.7	1.0345
5.1	0.5335	10.1	0.6017	25.3	0.6786	50.4	0.754	101.3	0.9297	27.8	1.028
5.1	0.5339	10.1	0.6017	25.5	0.6789	50.6	0.7543	101.9	0.9304	29.4	1.0178
5.2	0.5339	10.2	0.6021	25.6	0.6793	50.9	0.7549	102.4	0.9307	31	1.0097
5.2	0.5342	10.2	0.6024	25.7	0.6796	51.3	0.7552	103	0.9316	32	1.0045
5.2	0.5342	10.3	0.6027	25.9	0.6802	51.5	0.7555	103.5	0.9319	33.6	0.9964
5.2	0.5345	10.3	0.603	26	0.6802	51.8	0.7561	104	0.9325	35.2	0.9899
5.3	0.5348	10.4	0.603	26.1	0.6805	52	0.7564	104.7	0.9332	36.4	0.9846
5.3	0.5348	10.4	0.6036	26.3	0.6808	52.4	0.7571	105.1	0.9335	38	0.9781
5.3	0.5351	10.5	0.6036	26.4	0.6811	52.7	0.7577	105.8	0.9341	39.1	0.9741
5.3	0.5351	10.6	0.6039	26.6	0.6814	52.9	0.758	106.4	0.9347	40.7	0.9685
5.4	0.5354	10.6	0.6042	26.7	0.6817	53.2	0.7586	106.9	0.9353	41.8	0.9645
5.4	0.5354	10.7	0.6045	26.8	0.682	53.4	0.7589	107.5	0.9359	43.4	0.9589
5.4	0.5357	10.7	0.6048	27	0.6824	53.8	0.7595	107.9	0.9363	44.6	0.9546
5.5	0.5357	10.8	0.6052	27.1	0.6824	54	0.7599	108.5	0.9369	46.2	0.9496
5.5	0.536	10.8	0.6052	27.2	0.683	54.3	0.7605	109.2	0.9375	47.4	0.9462
5.5	0.5366	10.9	0.6055	27.4	0.6833	54.6	0.7611	109.6	0.9378	49	0.9412
5.5	0.5366	10.9	0.6058	27.5	0.6836	54.8	0.7614	110.3	0.9384	50	0.9378
5.6	0.5366	11	0.6061	27.7	0.6839	55.2	0.762	110.7	0.9391	51.7	0.9332
5.6	0.537	11.1	0.6061	27.8	0.6839	55.4	0.7623	111.4	0.9397	52.9	0.9294
5.6	0.537	11.1	0.6064	28	0.6845	55.7	0.7626	111.8	0.94	54.6	0.9248
5.7	0.5373	11.2	0.6064	28.1	0.6845	55.9	0.763	112.4	0.9409	55.6	0.922
5.7	0.5373	11.2	0.607	28.2	0.6848	56.2	0.7636	113.1	0.9415	57.2	0.9177
5.7	0.5376	11.3	0.607	28.4	0.6851	56.6	0.7642	113.5	0.9418	58.4	0.9146
5.7	0.5376	11.3	0.6076	28.5	0.6855	56.8	0.7645	114.1	0.9425	60	0.9105
5.8	0.5379	11.4	0.6079	28.6	0.6855	57.1	0.7651	114.6	0.9428	61.5	0.9068
5.8	0.5382	11.4	0.6083	28.8	0.6858	57.3	0.7654	115.2	0.9434	62.5	0.9043
5.8	0.5382	11.5	0.6083	28.9	0.6861	57.6	0.7661	115.9	0.944	64.2	0.9006
5.8	0.5385	11.5	0.6086	29.1	0.6864	57.9	0.7664	116.3	0.9443	65.3	0.8975
5.9	0.5385	11.6	0.6089	29.2	0.6867	58.2	0.767	116.9	0.9449	67	0.8938
5.9	0.5388	11.7	0.6092	29.4	0.6867	58.5	0.7673	117.4	0.9453	68.2	0.8916
5.9	0.5391	11.7	0.6095	29.5	0.687	58.7	0.7679	118	0.9459	69.8	0.8882
6	0.5391	11.8	0.6098	29.6	0.6873	59	0.7682	118.5	0.9462	71.4	0.8845
6	0.5394	11.8	0.6098	29.8	0.6876	59.4	0.7688	119.1	0.9468	72.5	0.8826
6	0.5394	11.9	0.6101	29.9	0.6879	59.6	0.7692	119.6	0.9471	74.1	0.8789
6	0.5397	11.9	0.6104	30	0.6882	59.9	0.7698	120.2	0.9477	75.2	0.8764
6.1	0.5397	12	0.6104	30.2	0.6886	60.2	0.7704	120.7	0.948	76.8	0.8733
6.1	0.5404	12.1	0.611	30.3	0.6889	60.4	0.7707	121.3	0.9487	77.9	0.8712
6.1	0.5404	12.1	0.611	30.5	0.6892	60.7	0.7713	122	0.9493	79.7	0.8674
6.2	0.5407	12.2	0.6114	30.6	0.6892	60.9	0.7716	122.4	0.9496	80.7	0.8653
6.2	0.5407	12.2	0.6117	30.8	0.6895	61.3	0.7723	123	0.9502	82.5	0.8619
6.2	0.541	12.3	0.612	30.9	0.6898	61.6	0.7729	123.5	0.9505	83.5	0.8597
6.2	0.541	12.3	0.612	31	0.6901	61.8	0.7732	124.1	0.9511	85.1	0.856
6.3	0.541	12.4	0.6123	31.1	0.6904	62.1	0.7741	124.7	0.9518	86.3	0.8538
6.3	0.5416	12.4	0.6126	31.3	0.6904	62.4	0.7747	125.2	0.9521	87.9	0.8504
6.3	0.5419	12.5	0.6126	31.4	0.691	62.6	0.775	125.8	0.9527	89	0.8482
6.3	0.5416	12.5	0.6129	31.6	0.6913	62.9	0.7754	126.5	0.9533	90.7	0.8445
6.4	0.5422	12.6	0.6132	31.7	0.6917	63.1	0.7757	126.9	0.9533	91.7	0.8423
6.4	0.5422	12.7	0.6132	31.9	0.692	63.5	0.7763	127.5	0.9539	93.2	0.8389
6.4	0.5422	12.7	0.6135	32	0.692	63.8	0.7769	128	0.9542	94.8	0.8352
6.5	0.5425	12.8	0.6138	32.1	0.6923	64	0.7772	128.7	0.9549	95.9	0.8327
6.5	0.5428	12.8	0.6141	32.3	0.6926	64.3	0.7778	129.1	0.9552	97.4	0.829
6.5	0.5428	12.9	0.6141	32.4	0.6929	64.6	0.7785	129.7	0.9558	99.2	0.8247
6.5	0.5432	12.9	0.6145	32.5	0.6929	64.8	0.7788	130.1	0.9561	100.2	0.8225
6.6	0.5432	13	0.6148	32.7	0.6932	65.1	0.7794	130.8	0.9567	101.8	0.8181
6.6	0.5435	13.1	0.6151	32.9	0.6935	65.4	0.7797	131.4	0.9573	102.8	0.8157
6.6	0.5435	13.1	0.6151	33	0.6938	65.7	0.7803	131.8	0.9577	104.5	0.811
6.7	0.5438	13.2	0.6154	33.1	0.6941	66	0.7809	132.5	0.9583	105.6	0.8079
6.7	0.5438	13.2	0.6154	33.3	0.6944	66.2	0.7816	132.9	0.9586	107.2	0.8039
6.7	0.5441	13.3	0.6157	33.4	0.6944	66.6	0.7822	133.5	0.9589	108.7	0.7992
6.7	0.5444	13.3	0.616	33.6	0.6948	66.9	0.7825	134.2	0.9595	109.8	0.7961
6.8	0.5447	13.4	0.616	33.7	0.6951	67.1	0.7831	134.6	0.9601	111.4	0.7912
6.8	0.5447	13.4	0.6163	33.8	0.6954	67.3	0.7834	135.3	0.9604	112.6	0.7875
6.8	0.5447	13.5	0.6163	33.9	0.6954	67.7	0.784	135.7	0.9608	114.1	0.7825
6.8	0.5453	13.5	0.6166	34.1	0.6957	67.9	0.7847	136.3	0.9617	115.8	0.7769
6.9	0.5456	13.6	0.6169	34.2	0.6957	68.2	0.785	137	0.9623	116.8	0.7729
6.9	0.5456	13.7	0.6169	34.4	0.696	68.5	0.7856	137.4	0.9626	118.4	0.767
6.9	0.5459	13.7	0.6176	34.5	0.6963	68.7	0.7862	138	0.9632	120	0.7608
7	0.5459	13.8	0.6176	34.7	0.6966	69	0.7865	138.5	0.9635	121.1	0.7564
7	0.5459	13.8	0.6179	34.8	0.6966	69.3	0.7871	139.1	0.9642	122.7	0.7493
7	0.5459	13.9	0.6179	34.9	0.6969	69.6	0.7878	139.7	0.9645	123.9	0.744
7.1	0.5463	13.9	0.6182	35	0.6972	69.9	0.7884	140.2	0.9651	125.4	0.7366
7.1	0.5466	14	0.6185	35.2	0.6975	70.2	0.789	140.8	0.9654	126.5	0.7307
7.1	0.5469	14	0.6185	35.4	0.6975	70.4	0.7893	141.5	0.966	128	0.7223
7.1	0.5469	14.1	0.6188	35.5	0.6979	70.7	0.7899	141.9	0.9666	129.7	0.7127
7.2	0.5469	14.2	0.6191	35.6	0.6982	70.9	0.7906	142.6	0.967	130.8	0.7062
7.2	0.5472	14.2	0.6194	35.7	0.6985	71.3	0.7912	143	0.9676	132.5	0.696
7.2	0.5472	14.3	0.6194	35.9	0.6985	71.5	0.7915	143.7	0.9682	133.5	0.6895
7.2	0.5475	14.3	0.6197	36.1	0.6988	71.8	0.7921	144.1	0.9685	135.2	0.6793
7.3	0.5478	14.4	0.6197	36.2	0.6991	72.1	0.7927	144.8	0.9691	136.2	0.6731
7.3	0.5478	14.4	0.62	36.3	0.6994	72.3	0.7933	145.2	0.9694	137.8	0.6631
7.3	0.5481	14.5	0.6203	36.4	0.6994	72.6	0.7937	145.8	0.9701	139	0.656
7.4	0.5481	14.5	0.6203	36.6	0.6997	73	0.7949	146.3	0.9704	140.5	0.6467
7.4	0.5481	14.6	0.6207	36.8	0.7	73.2	0.7952	146.9	0.971	142	0.6386
7.4	0.5484	14.6	0.621	36.9	0.7	73.5	0.7958	147.5	0.9716	143.2	0.6331
7.4	0.5487	14.7	0.6213	37	0.7003	73.8	0.7964	148	0.9719	144.7	0.6253
7.5	0.5487	14.8	0.6213	37.2	0.7003	74.1	0.7971	148.6	0.9725	146.3	0.6182
7.5	0.549	14.8	0.6216	37.3	0.7006	74.3	0.7974	149	0.9728	147.4	0.6138
7.5	0.549	14.9	0.6219	37.4	0.701	74.6	0.798	149.7	0.9735	149	0.6079
7.6	0.5494	14.9	0.6219	37.6	0.7013	74.8	0.7986	150.3	0.9741	150.1	0.6036
7.6	0.5494	15	0.6222	37.7	0.7016	75.2	0.7992	150.8	0.9744	151.7	0.5977
7.6	0.5497	15	0.6222	37.9	0.7016	75.5	0.7999	151.4	0.975	153.3	0.5928
7.6	0.5497	15.1	0.6225	38	0.7019	75.7	0.8005	152	0.9756	154.4	0.589
7.7	0.55	15.1	0.6228	38.1	0.7022	76	0.8011	152.4	0.9763	156	0.5841
7.7	0.5503	15.2	0.6231	38.3	0.7022	76.3	0.8017	153.1	0.9766	157.1	0.581
7.7	0.5503	15.3	0.6231	38.4	0.7025	76.5	0.8023	153.5	0.9772	158.7	0.5766
7.8	0.5506	15.3	0.6234	38.6	0.7028	76.8	0.803	154.2	0.9778	159.9	0.5735
7.8	0.5503	15.4	0.6238	38.7	0.7031	77.1	0.8036	154.6	0.9781	161.4	0.5692
7.8	0.5506	15.4	0.6238	38.8	0.7031	77.4	0.8042	155.3	0.9787	163	0.5652
7.8	0.5506	15.5	0.6241	39	0.7034	77.6	0.8045	155.8	0.9794	164	0.5627
7.9	0.5512	15.5	0.6244	39.1	0.7037	77.9	0.8051	156.4	0.98	165.7	0.5583
7.9	0.5512	15.6	0.6244	39.3	0.7037	78.2	0.8057	156.9	0.9806	166.7	0.5562
7.9	0.5512	15.6	0.6247	39.4	0.7041	78.5	0.8064	157.5	0.9812	168.4	0.5521
7.9	0.5515	15.7	0.625	39.5	0.7041	78.8	0.807	158.2	0.9818	169.5	0.5494
8	0.5518	15.8	0.625	39.7	0.7044	79	0.8076	158.6	0.9825	171.1	0.5459
8	0.5515	15.8	0.625	39.8	0.7047	79.3	0.8082	159.2	0.9831	172.7	0.5416
8	0.5518	15.9	0.6253	39.9	0.705	79.7	0.8092	159.7	0.9834	173.8	0.5388
8.1	0.5521	15.9	0.6256	40.1	0.705	79.9	0.8095	160.3	0.9843	175.2	0.5357
8.1	0.5525	16	0.6259	40.2	0.7053	80.2	0.8104	160.7	0.9846	176.9	0.5317
8.1	0.5525	16	0.6259	40.4	0.7053	80.4	0.8107	161.4	0.9852	177.9	0.5292
8.1	0.5525	16.1	0.6259	40.5	0.7056	80.7	0.8116	162	0.9862	179.5	0.5255
8.2	0.5525	16.2	0.6262	40.6	0.7056	81	0.8119	162.5	0.9865	180.6	0.5224
8.2	0.5528	16.2	0.6266	40.8	0.7059	81.3	0.8129	163.1	0.9874	182.3	0.518
8.2	0.5531	16.2	0.6266	41	0.7062	81.5	0.8132	163.5	0.9877	183.8	0.514
8.2	0.5534	16.3	0.6269	41.1	0.7062	81.8	0.8141	164.2	0.9883	184.9	0.5112
8.3	0.5534	16.4	0.6269	41.2	0.7065	82.1	0.8147	164.8	0.9893	186.6	0.5069
8.3	0.5537	16.4	0.6272	41.3	0.7068	82.4	0.8157	165.2	0.9896	187.7	0.5035
8.3	0.5537	16.5	0.6272	41.5	0.7068	82.7	0.8163	165.9	0.9905	189.2	0.4988
8.4	0.5537	16.5	0.6275	41.6	0.7072	82.9	0.8169	166.3	0.9908	190.4	0.4951
8.4	0.554	16.6	0.6278	41.7	0.7075	83.2	0.8175	166.9	0.9918	192	0.4905
8.4	0.5543	16.6	0.6278	41.9	0.7075	83.4	0.8181	167.4	0.9921	193.2	0.4864
8.4	0.554	16.7	0.6284	42.1	0.7078	83.8	0.8191	168	0.993	194.8	0.4812
8.5	0.5546	16.7	0.6287	42.2	0.7078	84.1	0.8197	168.5	0.9933	195.9	0.4771
8.5	0.5546	16.8	0.6287	42.3	0.7081	84.3	0.8203	169.1	0.9939	197.5	0.4715
8.5	0.5549	16.9	0.629	42.4	0.7084	84.6	0.8209	169.8	0.9949	199.1	0.4647
8.6	0.5549	16.9	0.6293	42.6	0.7087	84.9	0.8219	170.2	0.9955	200.2	0.4601
8.6	0.5549	17	0.6297	42.8	0.7087	85.1	0.8225	170.9	0.9961	201.8	0.4526
8.6	0.5552	17	0.6297	42.9	0.709	85.4	0.8231	171.3	0.9967	202.9	0.4474
8.6	0.5556	17.1	0.6297	43	0.709	85.8	0.8237	172	0.9976	204.5	0.4381
8.7	0.5556	17.1	0.63	43.1	0.7093	86	0.8243	172.5	0.998	206	0.4297
8.7	0.5556	17.2	0.6303	43.3	0.7096	86.3	0.825	173.1	0.9989	207.2	0.4222
8.7	0.5559	17.3	0.6303	43.5	0.7099	86.5	0.8256	173.6	0.9995	208.7	0.4108
8.8	0.5559	17.3	0.6306	43.6	0.7103	86.8	0.8265	174	1.0001	209.8	0.4024
8.8	0.5562	17.4	0.6309	43.7	0.7103	87.1	0.8268	174.7	1.0007	211.4	0.3894
8.8	0.5562	17.4	0.6309	43.8	0.7106	87.4	0.8278	175.2	1.0014	212.9	0.3736
8.8	0.5562	17.5	0.6312	44	0.7109	87.6	0.8284	175.8	1.0023	214	0.3618
8.9	0.5565	17.5	0.6312	44.1	0.7109	87.9	0.829	176.5	1.0035	215.6	0.3413
8.9	0.5565	17.6	0.6312	44.3	0.7112	88.3	0.8296	176.9	1.0038	217.2	0.319
8.9	0.5568	17.7	0.6315	44.4	0.7118	88.5	0.8302	177.5	1.0048	218.3	0.3007
8.9	0.5568	17.7	0.6315	44.6	0.7121	88.8	0.8312	178	1.0054	218.8	0.2992
9	0.5571	17.8	0.6318	44.7	0.7121	89	0.8318	178.6	1.0063
9	0.5571	17.8	0.6321	44.9	0.7124	89.3	0.8324	179.2	1.0073
9	0.5571	17.9	0.6324	45	0.7124	89.6	0.833	179.7	1.0079
9.1	0.5571	17.9	0.6324	45.1	0.7127	89.9	0.834	180.4	1.0088
9.1	0.5574	18	0.6328	45.2	0.7127	90.2	0.8346	180.8	1.0094
9.1	0.5577	18	0.6328	45.4	0.713	90.4	0.8352	181.5	1.0104
9.1	0.558	18.1	0.6331	45.5	0.7134	90.7	0.8358	181.9	1.011
9.2	0.558	18.1	0.6334	45.7	0.7134	91.1	0.8371	182.5	1.0119
9.2	0.5583	18.2	0.6334	45.8	0.7137	91.3	0.8377	183	1.0125
9.2	0.5583	18.3	0.6337	46	0.7137	91.6	0.8383	183.6	1.0135
9.3	0.5583	18.3	0.6337	46.1	0.714	91.8	0.8389	184.1	1.0141
9.3	0.5583	18.4	0.634	46.3	0.7143	92.1	0.8398	184.7	1.015
9.3	0.5587	18.4	0.634	46.4	0.7143	92.4	0.8405	185.2	1.0156
9.3	0.5587	18.5	0.6343	46.5	0.7146	92.6	0.8411	185.8	1.0166
9.4	0.559	18.5	0.6343	46.6	0.7146	93	0.842	186.3	1.0175
9.4	0.559	18.6	0.6346	46.8	0.7149	93.2	0.8426	186.9	1.0184
9.4	0.5593	18.6	0.6346	46.9	0.7152	93.5	0.8436	187.6	1.0193
9.5	0.5593	18.7	0.6349	47.1	0.7152	93.8	0.8442	188	1.02
9.5	0.5596	18.7	0.6349	47.2	0.7155	94.1	0.8445	188.7	1.0212
9.5	0.5599	18.8	0.6352	47.4	0.7155	94.4	0.8454	189.1	1.0218
9.5	0.5599	18.9	0.6355	47.5	0.7155	94.6	0.846	189.8	1.0228
9.6	0.5599	18.9	0.6355	47.6	0.7158	94.9	0.847	190.2	1.0234
9.6	0.5602	19	0.6359	47.7	0.7158	95.1	0.8473	190.8	1.0246
9.6	0.5602	19	0.6362	47.9	0.7161	95.5	0.8482	191.4	1.0259
9.6	0.5602	19.1	0.6359	48.1	0.7165	95.8	0.8491	191.9	1.0265
9.7	0.5605	19.1	0.6362	48.2	0.7168	96	0.8495	192.5	1.0274
9.7	0.5605	19.2	0.6362	48.3	0.7168	96.3	0.8504	193.2	1.029
9.7	0.5608	19.3	0.6365	48.5	0.7171	96.5	0.851	193.6	1.0296
9.8	0.5608	19.3	0.6365	48.6	0.7171	96.8	0.8516	194.1	1.0305
9.8	0.5611	19.4	0.6368	48.7	0.7174	97.2	0.8526	194.7	1.0314
9.8	0.5614	19.4	0.6371	48.9	0.7177	97.4	0.8532	195.4	1.0327
9.9	0.5614	19.5	0.6371	49	0.7177	97.7	0.8538	195.8	1.0333
9.9	0.5614	19.5	0.6374	49.1	0.718	98	0.8544	196.5	1.0345
9.9	0.5618	19.6	0.6374	49.3	0.718	98.2	0.855	196.9	1.0352
9.9	0.5618	19.6	0.6377	49.5	0.7183	98.5	0.856	197.5	1.0364
10	0.5618	19.7	0.6377	49.6	0.7183	98.7	0.8563	198	1.0373
10	0.5621	19.7	0.638	49.7	0.7186	99.1	0.8575	198.6	1.0386
10	0.5621	19.8	0.638	49.8	0.7186	99.4	0.8581	199.2	1.0398
10	0.5621	19.9	0.6383	50	0.7189	99.6	0.8588	199.6	1.0407
10.1	0.5627	19.9	0.6383	50.2	0.7192	99.9	0.8597	200.3	1.042
10.1	0.5624	20	0.6386	50.3	0.7192	100.1	0.86	200.9	1.0429
10.1	0.5627	20	0.639	50.4	0.7196	100.5	0.8609	201.3	1.0438
10.2	0.563	20.1	0.639	50.5	0.7196	100.7	0.8612	201.9	1.0454
10.2	0.563	20.1	0.639	50.7	0.7199	101	0.8622	202.4	1.0463
10.2	0.5633	20.2	0.6393	50.8	0.7202	101.2	0.8628	203.1	1.0476
10.2	0.5633	20.2	0.6396	51	0.7202	101.6	0.8634	203.7	1.0491
10.3	0.5633	20.3	0.6396	51.1	0.7205	101.9	0.864	204.1	1.05
10.3	0.5636	20.4	0.6399	51.3	0.7205	102.1	0.8643	204.8	1.0513
10.3	0.5639	20.4	0.6402	51.4	0.7208	102.4	0.8653	205.2	1.0522
10.3	0.5636	20.5	0.6402	51.5	0.7211	102.7	0.8656	205.9	1.0538
10.4	0.5639	20.5	0.6402	51.7	0.7211	103	0.8665	206.5	1.055
10.4	0.5642	20.6	0.6405	51.8	0.7214	103.2	0.8668	207	1.0562
10.4	0.5642	20.6	0.6405	52	0.7214	103.5	0.8677	207.4	1.0572
10.5	0.5645	20.7	0.6408	52.1	0.7217	103.8	0.8684	208.1	1.0584
10.5	0.5645	20.7	0.6408	52.2	0.722	104	0.869	208.5	1.0596
10.5	0.5645	20.8	0.6411	52.4	0.722	104.4	0.8696	209.1	1.0612
10.6	0.5649	20.9	0.6411	52.5	0.7223	104.6	0.8699	209.8	1.0624
10.6	0.5649	20.9	0.6414	52.6	0.7223	104.9	0.8708	210.2	1.0634
10.6	0.5652	21	0.6417	52.8	0.7227	105.2	0.8715	210.8	1.0649
10.6	0.5652	21	0.6417	52.9	0.7227	105.4	0.8718	211.5	1.0668
10.7	0.5655	21.1	0.6417	53	0.723	105.8	0.8727	211.9	1.068
10.7	0.5655	21.1	0.6421	53.2	0.723	106	0.873	212.5	1.0696
10.7	0.5655	21.2	0.6421	53.4	0.7233	106.3	0.8736	213	1.0708
10.7	0.5661	21.2	0.6424	53.5	0.7233	106.6	0.8743	213.7	1.0724
10.8	0.5661	21.3	0.6427	53.6	0.7236	106.8	0.8746	214.1	1.0733
10.8	0.5664	21.4	0.6427	53.7	0.7239	107.1	0.8752	214.7	1.0751
10.8	0.5664	21.4	0.643	53.9	0.7239	107.5	0.8758	215.3	1.0767
10.9	0.5664	21.5	0.643	54.1	0.7242	107.7	0.8764	215.8	1.0779
10.9	0.5667	21.5	0.6433	54.2	0.7242	108	0.877	216.4	1.0795
10.9	0.5667	21.6	0.6433	54.3	0.7245	108.2	0.8774	217.1	1.0813
10.9	0.5667	21.6	0.6436	54.5	0.7245	108.6	0.8783	217.5	1.0826
11	0.567	21.7	0.6436	54.6	0.7248	108.8	0.8789	218.2	1.0841
11	0.567	21.7	0.6439	54.7	0.7251	109.1	0.8795	218.6	1.0854
11	0.5673	21.8	0.6439	54.9	0.7251	109.4	0.8798	219.3	1.0879
11.1	0.5673	21.9	0.6442	55	0.7251	109.7	0.8805	219.7	1.0891
11.1	0.5676	21.9	0.6442	55.2	0.7254	109.9	0.8811	220.4	1.091
11.1	0.5676	22	0.6445	55.3	0.7254	110.2	0.8817	220.8	1.0922
11.1	0.568	22	0.6445	55.4	0.7258	110.5	0.882	221.4	1.0938
11.2	0.568	22.1	0.6445	55.6	0.7261	110.8	0.8826	222	1.0956
11.2	0.568	22.1	0.6448	55.7	0.7261	111	0.8829	222.4	1.0969
11.2	0.5683	22.2	0.6448	55.9	0.7264	111.3	0.8836	223	1.0987
11.2	0.5683	22.2	0.6452	56	0.7264	111.5	0.8839	223.7	1.1009
11.3	0.5683	22.3	0.6452	56.1	0.7264	111.8	0.8842	224.2	1.1021
11.3	0.5683	22.4	0.6455	56.3	0.727	112.2	0.8848	224.8	1.1043
11.3	0.5686	22.4	0.6455	56.4	0.727	112.5	0.8854	225.3	1.1058
11.4	0.5686	22.5	0.6458	56.5	0.727	112.7	0.8857	225.9	1.1083
11.4	0.5689	22.5	0.6458	56.7	0.7273	113	0.8863	226.3	1.1099
11.4	0.5689	22.6	0.6458	56.8	0.7273	113.2	0.8867	227	1.1117
11.4	0.5692	22.6	0.6461	57	0.7276	113.5	0.8873	227.4	1.113
11.5	0.5692	22.7	0.6461	57.1	0.7279	113.8	0.8876	228.1	1.1155
11.5	0.5692	22.7	0.6464	57.3	0.7279	114.1	0.8882	228.7	1.1173
11.5	0.5695	22.8	0.6464	57.4	0.7282	114.3	0.8885	229.1	1.1192
11.6	0.5695	22.8	0.6467	57.5	0.7282	114.6	0.8891	229.8	1.1213
11.6	0.5698	22.9	0.6467	57.7	0.7285	115	0.8898	230.2	1.1229
11.6	0.5698	23	0.647	57.8	0.7289	115.2	0.8901	230.9	1.1257
11.6	0.5701	23	0.647	57.9	0.7289	115.5	0.8904	231.5	1.1282
11.7	0.5701	23.1	0.6473	58.1	0.7292	115.7	0.891	232	1.1297
11.7	0.5701	23.1	0.6473	58.3	0.7292	116.1	0.8913	232.6	1.1325
11.7	0.5704	23.2	0.6476	58.4	0.7292	116.3	0.8916	233	1.1341
11.7	0.5704	23.2	0.6476	58.5	0.7295	116.6	0.8922	233.7	1.1365
11.8	0.5707	23.3	0.6479	58.6	0.7298	116.8	0.8925	234.1	1.1387
11.8	0.5707	23.3	0.6479	58.8	0.7301	117.2	0.8932	234.7	1.1412
11.8	0.5711	23.4	0.6483	58.9	0.7301	117.4	0.8935	235.4	1.144
11.9	0.5711	23.4	0.6483	59.1	0.7304	117.7	0.8938	235.8	1.1458
11.9	0.5714	23.5	0.6486	59.2	0.7304	118	0.8941	236.5	1.1492
11.9	0.5714	23.6	0.6486	59.3	0.7307	118.2	0.8944	236.9	1.1511
11.9	0.5714	23.6	0.6492	59.5	0.7307	118.5	0.895	237.5	1.1542
12	0.5717	23.7	0.6492	59.6	0.731	118.8	0.8953	238.2	1.1576
12	0.5717	23.7	0.6492	59.8	0.7313	119.1	0.8956	238.6	1.1598
12	0.5717	23.8	0.6495	59.9	0.7313	119.4	0.8963	239.3	1.1629
12.1	0.572	23.8	0.6495	60	0.7316	119.6	0.8966	239.7	1.1654
12.1	0.572	23.9	0.6498	60.2	0.7316	119.9	0.8969	240.4	1.1688
12.1	0.572	23.9	0.6498	60.3	0.732	120.2	0.8972	240.8	1.1716
12.1	0.5723	24	0.6501	60.5	0.732	120.5	0.8978	241.5	1.1753
12.2	0.5726	24.1	0.6501	60.6	0.7326	120.8	0.8981	241.9	1.1778
12.2	0.5726	24.1	0.6501	60.7	0.7326	121	0.8984	242.5	1.1815
12.2	0.5726	24.2	0.6504	60.9	0.7329	121.3	0.8994	243	1.1843
12.3	0.5729	24.2	0.6504	61	0.7329	121.6	0.8997	243.7	1.1892
12.3	0.5729	24.3	0.6507	61.2	0.7332	121.9	0.9	244.2	1.1923
12.3	0.5729	24.3	0.6507	61.3	0.7335	122.1	0.9003	244.8	1.1967
12.3	0.5732	24.4	0.651	61.4	0.7335	122.4	0.9006	245.2	1.1998
12.4	0.5732	24.5	0.651	61.6	0.7338	122.7	0.9012	245.9	1.2044
12.4	0.5735	24.5	0.6514	61.7	0.7341	123	0.9015	246.5	1.2091
12.4	0.5732	24.6	0.6514	61.8	0.7341	123.3	0.9018	246.9	1.2125
12.5	0.5735	24.6	0.6514	62	0.7341	123.5	0.9022	247.6	1.2178
12.5	0.5735	24.7	0.6517	62.1	0.7344	123.8	0.9025	248.2	1.2227
12.5	0.5738	24.7	0.6517	62.3	0.7344	124.1	0.9028	248.6	1.2261
12.5	0.5738	24.8	0.652	62.4	0.7347	124.3	0.9031	249.2	1.2314
12.6	0.5738	24.8	0.652	62.6	0.7351	124.7	0.9037	249.7	1.2357
12.6	0.5742	24.9	0.6523	62.7	0.7351	124.9	0.9037	250.3	1.2419
12.6	0.5742	24.9	0.6523	62.8	0.7351	125.2	0.9043	251	1.2481
12.6	0.5745	25	0.6526	63	0.7354	125.5	0.9046	251.4	1.2522
12.7	0.5745	25.1	0.6526	63.1	0.7354	125.7	0.9049	252.1	1.2593
12.7	0.5748	25.1	0.6529	63.3	0.7357	126	0.9053	252.5	1.2633
12.7	0.5748	25.2	0.6529	63.4	0.7357	126.3	0.9056	253.1	1.2698
12.8	0.5751	25.2	0.6532	63.5	0.736	126.6	0.9059	253.7	1.2776
12.8	0.5751	25.3	0.6532	63.6	0.7363	126.9	0.9062	254.1	1.2816
12.8	0.5751	25.3	0.6532	63.8	0.7363	127.1	0.9065	254.8	1.2894
12.8	0.5754	25.4	0.6535	63.9	0.7366	127.5	0.9068	255.3	1.2946
12.9	0.5754	25.4	0.6535	64.1	0.7366	127.7	0.9071	255.9	1.3021
12.9	0.5754	25.5	0.6538	64.2	0.7369	128	0.9077	256.4	1.3077
12.9	0.5757	25.6	0.6538	64.4	0.7369	128.3	0.908	257	1.316
13	0.576	25.6	0.6541	64.5	0.7372	128.5	0.9084	257.6	1.3235
13	0.5757	25.7	0.6541	64.7	0.7372	128.9	0.9087	258.1	1.3291
13	0.576	25.7	0.6541	64.8	0.7375	129.1	0.909	258.7	1.3371
13	0.576	25.8	0.6545	64.9	0.7375	129.4	0.9093	259.1	1.3421
13.1	0.5763	25.8	0.6545	65	0.7378	129.7	0.9096	259.8	1.3504
13.1	0.5763	25.9	0.6548	65.2	0.7382	129.9	0.9099	260.2	1.3563
13.1	0.5766	25.9	0.6548	65.4	0.7382	130.3	0.9102	260.9	1.3647
13.1	0.5766	26	0.6551	65.5	0.7385	130.5	0.9105	261.5	1.3737
13.2	0.5766	26.1	0.6551	65.6	0.7385	130.8	0.9108	261.9	1.379
13.2	0.5766	26.1	0.6551	65.7	0.7388	131	0.9111	262.6	1.388
13.2	0.5766	26.2	0.6554	65.9	0.7388	131.3	0.9115	263	1.3938
13.3	0.5769	26.2	0.6554	66.1	0.7391	131.6	0.9118	263.7	1.4035
13.3	0.5773	26.3	0.6557	66.2	0.7394	131.9	0.9121	264.1	1.4094
13.3	0.5773	26.3	0.6557	66.4	0.7394	132.2	0.9124	264.8	1.4196
13.3	0.5773	26.4	0.656	66.5	0.7397	132.4	0.9127	265.3	1.4255
13.4	0.5773	26.4	0.656	66.6	0.7397	132.7	0.913	265.9	1.4348
13.4	0.5776	26.5	0.656	66.7	0.74	133	0.9133	266.5	1.4444
13.4	0.5776	26.5	0.6563	66.9	0.74	133.3	0.9136	267	1.4506
13.5	0.5779	26.6	0.6563	67	0.7403	133.6	0.9136	267.6	1.4605
13.5	0.5779	26.7	0.6563	67.2	0.7403	133.8	0.9139	268	1.4664
13.5	0.5779	26.7	0.6566	67.3	0.7406	134.1	0.9142	268.7	1.4763
13.5	0.5782	26.8	0.6566	67.4	0.7409	134.3	0.9146	269.2	1.4841
13.6	0.5779	26.8	0.6569	67.6	0.7409	134.7	0.9149	269.8	1.494
13.6	0.5782	26.9	0.6569	67.7	0.7413	135	0.9152	270.2	1.4999
13.6	0.5785	26.9	0.6569	67.9	0.7413	135.2	0.9155	270.2	1.4999
13.7	0.5785	27	0.6572	68	0.7416	135.5	0.9158		--
13.7	0.5785	27.1	0.6572	68.1	0.7416	135.8	0.9161	0	1.4723
13.7	0.5788	27.1	0.6576	68.3	0.7419	136	0.9164	6.3	1.3322
13.7	0.5788	27.2	0.6576	68.4	0.7419	136.4	0.9167	12.3	1.2264
13.8	0.5788	27.2	0.6579	68.5	0.7422	136.6	0.917	18.5	1.1399
13.8	0.5791	27.3	0.6579	68.7	0.7425	136.9	0.9173	24.7	1.0792
13.8	0.5791	27.3	0.6579	68.8	0.7425	137.2	0.9177	30.7	1.0386
13.8	0.5791	27.4	0.6579	69	0.7428	137.4	0.918	36.7	1.0091
13.9	0.5794	27.4	0.6582	69.1	0.7428	137.7	0.9183	42.9	0.9862
13.9	0.5797	27.5	0.6582	69.3	0.7431	138	0.9186	49	0.967
13.9	0.5797	27.5	0.6585	69.4	0.7431	138.3	0.9189	55.2	0.9493
14	0.5797	27.6	0.6585	69.6	0.7434	138.5	0.9189	61.2	0.9341
14	0.5797	27.7	0.6588	69.7	0.7437	138.8	0.9192	67.4	0.9204
14	0.58	27.7	0.6588	69.8	0.7437	139.1	0.9198	73.6	0.9074
14.1	0.5804	27.8	0.6588	69.9	0.744	139.4	0.9201	79.7	0.896
14.1	0.5804	27.8	0.6591	70.1	0.744	139.7	0.9204	85.7	0.8854
14.1	0.5804	27.9	0.6591	70.2	0.7444	139.9	0.9208	91.9	0.8739
14.1	0.5804	27.9	0.6591	70.4	0.7447	140.3	0.9211	98	0.8631
14.2	0.5804	28	0.6594	70.5	0.7447	140.5	0.9214	104	0.8513
14.2	0.5807	28	0.6597	70.7	0.7447	140.8	0.9217	110.2	0.8383
14.2	0.5807	28.1	0.6597	70.8	0.745	141	0.922	116.3	0.8243
14.2	0.581	28.2	0.6597	70.9	0.745	141.3	0.9223	122.4	0.8092
14.3	0.581	28.2	0.66	71.1	0.7453	141.6	0.9226	128.5	0.7918
14.3	0.5813	28.3	0.66	71.2	0.7453	141.9	0.9226	134.6	0.7723
14.3	0.581	28.3	0.6603	71.3	0.7456	142.2	0.9229	140.8	0.749
14.3	0.5813	28.4	0.6603	71.5	0.7456	142.4	0.9232	146.9	0.723
14.4	0.5813	28.4	0.6603	71.6	0.7459	142.7	0.9235	152.9	0.6954
14.4	0.5813	28.5	0.6607	71.8	0.7459	143	0.9235	159.2	0.6687
14.4	0.5816	28.6	0.6607	71.9	0.7462	143.3	0.9239	165.3	0.6479
14.5	0.5816	28.6	0.6607	72	0.7465	143.6	0.9242	171.3	0.6318
14.5	0.5819	28.7	0.661	72.2	0.7465	143.8	0.9245	177.4	0.6179
14.5	0.5819	28.7	0.661	72.3	0.7468	144.1	0.9248	183.6	0.6058
14.6	0.5822	28.8	0.661	72.5	0.7468	144.4	0.9251	189.7	0.5952
14.6	0.5822	28.8	0.6613	72.6	0.7471	144.6	0.9254	195.8	0.585
14.6	0.5822	28.9	0.6613	72.7	0.7471	144.9	0.9257	202	0.5745
14.6	0.5825	28.9	0.6616	72.9	0.7475	145.2	0.9257	208	0.5639
14.7	0.5825	29	0.6616	73	0.7475	145.5	0.926	214.1	0.5528
14.7	0.5825	29	0.6619	73.2	0.7478	145.8	0.9263	220.3	0.5397
14.7	0.5825	29.1	0.6619	73.3	0.7481	146	0.9266	226.3	0.527
14.7	0.5828	29.2	0.6622	73.4	0.7481	146.4	0.927	232.5	0.5112
14.8	0.5828	29.2	0.6622	73.6	0.7484	146.6	0.9273	238.8	0.4945
14.8	0.5831	29.3	0.6622	73.7	0.7484	146.9	0.9273	244.8	0.475
14.8	0.5831	29.3	0.6622	73.9	0.7487	147.2	0.9279	250.9	0.4529
14.9	0.5835	29.4	0.6625	74	0.7487	147.4	0.9279	257	0.4235
14.9	0.5835	29.4	0.6628	74.2	0.749	147.8	0.9282	263.1	0.3785
14.9	0.5835	29.5	0.6628	74.3	0.7493	148	0.9285	268.8	0.2998
14.9	0.5838	29.5	0.6628	74.4	0.7493	148.3	0.9288
15	0.5838	29.6	0.6631	74.5	0.7496	148.5	0.9291
15	0.5835	29.7	0.6631	74.7	0.7496	148.8	0.9294
15	0.5838	29.7	0.6631	74.8	0.7499	149.2	0.9297
15.1	0.5841	29.8	0.6631	74.9	0.7502	149.4	0.9297
15.1	0.5844	29.8	0.6634	75.1	0.7502	149.7	0.9301
15.1	0.5844	29.9	0.6638	75.3	0.7506	149.9	0.9304
15.1	0.5844	29.9	0.6638	75.4	0.7506	150.2	0.9307
15.2	0.5847	30	0.6641	75.5	0.7509	150.5	0.931
15.2	0.5847	30	0.6641	75.7	0.7512	150.8	0.9313
15.2	0.5847	30.1	0.6641	75.8	0.7512	151.1	0.9316
15.2	0.5847	30.1	0.6641	76	0.7515	151.3	0.9316
15.3	0.5847	30.2	0.6644	76.1	0.7515	151.6	0.9319
15.3	0.585	30.3	0.6644	76.2	0.7518	151.8	0.9322
15.3	0.5853	30.3	0.6644	76.4	0.7521	152.2	0.9325
15.4	0.5853	30.4	0.6647	76.5	0.7521	152.5	0.9328
15.4	0.5856	30.4	0.665	76.6	0.7524	152.7	0.9332
15.4	0.5856	30.5	0.665	76.8	0.7524	153	0.9335
15.4	0.5856	30.5	0.665	76.9	0.7527	153.2	0.9335
15.5	0.5856	30.6	0.6653	77.1	0.7527	153.6	0.9338
15.5	0.5859	30.6	0.6653	77.2	0.7533	153.8	0.9338
15.5	0.5859	30.7	0.6653	77.3	0.7533	154.2	0.9341
15.6	0.5862	30.8	0.6656	77.5	0.7537	154.4	0.9344
15.6	0.5859	30.8	0.6656	77.6	0.754	154.7	0.9347
15.6	0.5862	30.9	0.6656	77.8	0.754	154.9	0.935
15.6	0.5862	30.9	0.6656	77.9	0.7543	155.2	0.9353
15.7	0.5862	31	0.6659	78	0.7546	155.6	0.9356
15.7	0.5862	31	0.6659	78.2	0.7546	155.8	0.9356
15.7	0.5869	31.1	0.6659	78.3	0.7549	156.1	0.9359
15.8	0.5869	31.1	0.6662	78.5	0.7549	156.3	0.9363
15.8	0.5869	31.2	0.6662	78.6	0.7552	156.6	0.9366
15.8	0.5872	31.3	0.6662	78.7	0.7552	156.9	0.9369
15.8	0.5872	31.3	0.6665	78.9	0.7555	157.2	0.9369
15.9	0.5875	31.4	0.6665	79	0.7555	157.5	0.9372
15.9	0.5875	31.4	0.6669	79.1	0.7558	157.7	0.9375
15.9	0.5878	31.5	0.6669	79.3	0.7558	158	0.9378
16	0.5878	31.5	0.6669	79.4	0.7561	158.3	0.9381
16	0.5878	31.6	0.6672	79.6	0.7564	158.6	0.9384
16	0.5878	31.6	0.6672	79.7	0.7564	158.8	0.9387
16	0.5881	31.7	0.6672	79.8	0.7568	159.1	0.9387
16.1	0.5881	31.8	0.6672	80	0.7571	159.5	0.9391
16.1	0.5881	31.8	0.6675	80.1	0.7571	159.7	0.9394
16.1	0.5881	31.9	0.6675	80.3	0.7574	160	0.9397
16.1	0.5884	31.9	0.6678	80.4	0.7574	160.2	0.94
16.2	0.5884	32	0.6678	80.5	0.7577	160.5	0.9406
16.2	0.5884	32	0.6678	80.7	0.7577	160.8	0.9406
16.2	0.5887	32.1	0.6681	80.8	0.758	161.1	0.9409
16.3	0.5887	32.1	0.6681	81	0.7583	161.3	0.9412
16.3	0.589	32.2	0.6681	81.1	0.7583	161.6	0.9415
16.3	0.589	32.3	0.6684	81.3	0.7586	162	0.9418
16.3	0.589	32.3	0.6684	81.4	0.7589	162.2	0.9422
16.4	0.5893	32.4	0.6687	81.6	0.7589	162.5	0.9425
16.4	0.5893	32.4	0.6687	81.7	0.7592	162.7	0.9425
16.4	0.5893	32.5	0.6687	81.8	0.7592	163	0.9428
16.5	0.5897	32.5	0.669	81.9	0.7595	163.3	0.9431
16.5	0.5897	32.6	0.669	82.1	0.7595	163.6	0.9434
16.5	0.5897	32.6	0.669	82.2	0.7599	163.8	0.9434
16.5	0.5897	32.7	0.6693	82.4	0.7602	164.1	0.9437
16.6	0.5897	32.8	0.6693	82.5	0.7602	164.4	0.944
16.6	0.5903	32.8	0.6693	82.6	0.7605	164.7	0.9443
16.6	0.5903	32.9	0.67	82.8	0.7608	165	0.9446
16.7	0.5903	32.9	0.67	83	0.7608	165.2	0.9446
16.7	0.5903	33	0.67	83.1	0.7611	165.5	0.9449
16.7	0.5903	33	0.6703	83.2	0.7614	165.9	0.9453
16.7	0.5906	33.1	0.6703	83.3	0.7614	166.1	0.9456
16.8	0.5909	33.1	0.6703	83.5	0.7617	166.3	0.9459
16.8	0.5909	33.2	0.6706	83.6	0.7617	166.6	0.9462
16.8	0.5909	33.3	0.6706	83.8	0.762	166.9	0.9465
16.8	0.5909	33.3	0.6709	83.9	0.7623	167.1	0.9465
16.9	0.5909	33.4	0.6709	84.1	0.7623	167.5	0.9468
16.9	0.5912	33.4	0.6709	84.2	0.7626	167.7	0.9471
16.9	0.5912	33.5	0.6712	84.3	0.7626	168	0.9474
17	0.5915	33.5	0.6712	84.4	0.763	168.3	0.9477
17	0.5915	33.6	0.6712	84.6	0.7633	168.6	0.948
17	0.5915	33.6	0.6715	84.7	0.7636	168.9	0.9484
17	0.5915	33.7	0.6715	84.9	0.7636	169.1	0.9484
17.1	0.5918	33.8	0.6715	85	0.7639	169.4	0.9487
17.1	0.5918	33.8	0.6718	85.2	0.7639	169.7	0.949
17.1	0.5918	33.9	0.6718	85.3	0.7642	169.9	0.9493
17.2	0.5921	33.9	0.6721	85.5	0.7645	170.3	0.9496
17.2	0.5918	34	0.6721	85.6	0.7645	170.5	0.9499
17.2	0.5921	34	0.6721	85.7	0.7648	170.8	0.9502
17.2	0.5924	34.1	0.6721	85.8	0.7648	171	0.9505
17.3	0.5924	34.1	0.6724	86	0.7651	171.4	0.9508
17.3	0.5928	34.2	0.6724	86.2	0.7651	171.7	0.9511
17.3	0.5924	34.2	0.6727	86.3	0.7654	171.9	0.9511
17.4	0.5928	34.3	0.6727	86.4	0.7654	172.2	0.9515
17.4	0.5928	34.4	0.6727	86.5	0.7657	172.5	0.9518
17.4	0.5931	34.4	0.6727	86.7	0.7661	172.7	0.9521
17.4	0.5931	34.5	0.6731	86.8	0.7661	173.3	0.9527
17.5	0.5934	34.5	0.6731	87	0.7664	173.6	0.953
17.5	0.5931	34.6	0.6731	87.1	0.7667	173.8	0.953
17.5	0.5934	34.6	0.6734	87.3	0.7667	174.1	0.9533
17.5	0.5937	34.7	0.6734	87.4	0.767	174.4	0.9536
17.6	0.5937	34.7	0.6734	87.5	0.7673	174.7	0.9539
17.6	0.5937	34.8	0.6737	87.7	0.7673	175	0.9542
17.6	0.594	34.9	0.6737	87.8	0.7676	175.2	0.9542
17.7	0.594	34.9	0.6737	87.9	0.7676	175.5	0.9546
17.7	0.594	35	0.674	88.1	0.7679	175.8	0.9549
17.7	0.594	35	0.674	88.2	0.7682	176.1	0.9552
17.7	0.594	35.1	0.674	88.4	0.7685	176.4	0.9555
17.8	0.5943	35.1	0.6743	88.5	0.7685	176.6	0.9558
17.8	0.5943	35.2	0.6743	88.6	0.7688	177	0.9561
17.8	0.5943	35.2	0.6743	88.8	0.7692	177.2	0.9564
17.9	0.5946	35.3	0.6746	88.9	0.7692	177.5	0.9567
17.9	0.5946	35.4	0.6746	89.1	0.7695	177.7	0.9567
17.9	0.5946	35.4	0.6749	89.2	0.7695	178	0.957
17.9	0.5949	35.5	0.6746	89.3	0.7698	178.3	0.9573
18	0.5949	35.5	0.6749	89.5	0.7701	178.5	0.9577
18	0.5949	35.6	0.6749	89.6	0.7704	178.9	0.958
18	0.5949	35.6	0.6749	89.8	0.7704	179.2	0.9583
18.1	0.5952	35.7	0.6752	89.9	0.7707	179.4	0.9586
18.1	0.5952	35.8	0.6752	90.1	0.771	179.7	0.9589
18.1	0.5952	35.8	0.6755	90.2	0.771	180	0.9592
18.1	0.5952	35.9	0.6755	90.3	0.7713	180.3	0.9595
18.2	0.5955	35.9	0.6755	90.4	0.7716	180.6	0.9598
18.2	0.5955	36	0.6758	90.6	0.7716	180.8	0.9598
18.2	0.5959	36	0.6758	90.7	0.7719	181.1	0.9604
18.2	0.5955	36.1	0.6758	90.9	0.7723	181.3	0.9604
18.3	0.5959	36.1	0.6758	91	0.7726	181.7	0.9608
18.3	0.5962	36.2	0.6762	91.1	0.7726	182	0.9617
18.3	0.5962	36.2	0.6762	91.3	0.7729	182.2	0.9617
18.4	0.5965	36.3	0.6762	91.4	0.7732	182.5	0.962
18.4	0.5962	36.4	0.6762	91.6	0.7732	182.7	0.9623
18.4	0.5965	36.4	0.6765	91.7	0.7735	183	0.9626
18.4	0.5965	36.5	0.6765	91.8	0.7741	183.3	0.9629
18.5	0.5965	36.5	0.6768	92	0.7741	183.6	0.9632
18.5	0.5965	36.6	0.6768	92.2	0.7744	183.9	0.9635
18.5	0.5968	36.6	0.6768	92.3	0.7747	184.1	0.9635
18.6	0.5968	36.7	0.6768	92.4	0.7747	184.5	0.9639
18.6	0.5971	36.7	0.6771	92.5	0.775	184.7	0.9642
18.6	0.5971	36.8	0.6771	92.7	0.775	185	0.9645
18.6	0.5971	36.9	0.6771	92.8	0.7754	185.3	0.9648
18.7	0.5974	36.9	0.6771	93	0.7757	185.5	0.9651
18.7	0.5971	37	0.6774	93.1	0.7757	185.8	0.9654
18.7	0.5974	37	0.6774	93.2	0.776	186.1	0.9657
18.7	0.5974	37.1	0.6774	93.4	0.7763	186.4	0.966
18.8	0.5977	37.1	0.6777	93.5	0.7766	186.6	0.9663
18.8	0.5977	37.2	0.6777	93.7	0.7766	186.9	0.9666
18.8	0.5977	37.2	0.6777	93.8	0.7769	187.2	0.967
18.9	0.598	37.3	0.678	93.9	0.7772	187.5	0.9673
18.9	0.598	37.3	0.678	94.1	0.7772	187.7	0.9676
18.9	0.5977	37.4	0.678	94.2	0.7775	188	0.9679
18.9	0.598	37.5	0.6783	94.4	0.7778	188.4	0.9682
19	0.598	37.5	0.6783	94.5	0.7781	188.6	0.9685
19	0.5983	37.6	0.6783	94.6	0.7781	188.9	0.9688
19	0.5983	37.6	0.6783	94.8	0.7785	189.1	0.9691
19.1	0.5986	37.7	0.6786	94.9	0.7788	189.5	0.9694
19.1	0.5986	37.7	0.6786	95.1	0.7788	189.7	0.9697
19.1	0.5986	37.8	0.6786	95.2	0.7791	190	0.9701
19.1	0.5986	37.8	0.6789	95.4	0.7794	190.3	0.9704
19.2	0.5986	37.9	0.6789	95.5	0.7797	190.5	0.9707
19.2	0.599	38	0.6789	95.6	0.78	190.8	0.971
19.2	0.599	38	0.6793	95.7	0.78	191.2	0.9713
19.3	0.599	38.1	0.6793	95.9	0.7803	191.4	0.9716
19.3	0.599	38.1	0.6793	96	0.7806	191.7	0.9719
19.3	0.5993	38.2	0.6793	96.2	0.7806	192	0.9722
19.3	0.5996	38.2	0.6796	96.3	0.7809	192.2	0.9725
19.4	0.5996	38.3	0.6796	96.5	0.7813	192.5	0.9728
19.4	0.5996	38.3	0.6796	96.6	0.7813	192.7	0.9732
19.4	0.5996	38.4	0.6799	96.7	0.7816	193	0.9735
19.4	0.5996	38.5	0.6799	96.9	0.7819	193.4	0.9738
19.5	0.5999	38.5	0.6799	97	0.7822	193.6	0.9738
19.5	0.5999	38.6	0.6802	97.1	0.7825	193.9	0.9741
19.5	0.6002	38.6	0.6802	97.3	0.7825	194.2	0.9747
19.6	0.6002	38.7	0.6802	97.4	0.7828	194.4	0.975
19.6	0.6002	38.7	0.6805	97.6	0.7831	194.7	0.9753
19.6	0.6005	38.8	0.6805	97.7	0.7834	195	0.9756
19.6	0.6002	38.8	0.6805	97.9	0.7837	195.3	0.9759
19.7	0.6005	38.9	0.6808	98	0.7837	195.6	0.9763
19.7	0.6005	39	0.6808	98.2	0.784	195.8	0.9766
19.7	0.6008	39	0.6808	98.3	0.7844	196.1	0.9769
19.8	0.6008	39.1	0.6808	98.4	0.7847	196.3	0.9772
19.8	0.6008	39.1	0.6811	98.5	0.7847	196.7	0.9775
19.8	0.6008	39.2	0.6811	98.7	0.785	197	0.9781
19.8	0.6011	39.2	0.6811	98.8	0.785	197.2	0.9781
19.9	0.6011	39.3	0.6811	99	0.7853	197.5	0.9787
19.9	0.6011	39.3	0.6814	99.1	0.7856	197.7	0.979
19.9	0.6014	39.4	0.6814	99.2	0.7859	198.1	0.9794
20	0.6014	39.4	0.6814	99.4	0.7859	198.4	0.9797
20	0.6014	39.5	0.6817	99.5	0.7862	198.6	0.98
20	0.6014	39.6	0.6817	99.7	0.7865	198.9	0.9803
20	0.6017	39.6	0.6817	99.8	0.7868	199.2	0.9806
20.1	0.6017	39.7	0.682	99.9	0.7871	199.4	0.9809
20.1	0.6017	39.7	0.682	100.1	0.7875	199.8	0.9812
20.1	0.6021	39.8	0.682	100.2	0.7875	200	0.9815
20.1	0.6017	39.8	0.682	100.4	0.7878	200.3	0.9825
20.2	0.6021	39.9	0.6824	100.5	0.7881	200.5	0.9828
20.2	0.6021	40	0.6824	100.6	0.7884	200.8	0.9831
20.2	0.6024	40	0.6824	100.8	0.7887	201.1	0.9834
20.3	0.6024	40.1	0.6827	100.9	0.7887	201.4	0.9834
20.3	0.6027	40.1	0.6827	101.1	0.789	201.7	0.984
20.3	0.6024	40.2	0.6827	101.2	0.7893	201.9	0.9843
20.3	0.6027	40.2	0.683	101.3	0.7896	202.2	0.9846
20.4	0.6027	40.3	0.683	101.5	0.7899	202.6	0.9849
20.4	0.603	40.3	0.683	101.6	0.7899	202.8	0.9852
20.4	0.603	40.4	0.683	101.8	0.7902	203.1	0.9859
20.5	0.603	40.5	0.6833	101.9	0.7906	203.3	0.9859
20.5	0.6033	40.5	0.6833	102	0.7909	203.6	0.9865
20.5	0.603	40.6	0.6833	102.2	0.7912	203.9	0.9868
20.5	0.6033	40.6	0.6833	102.3	0.7915	204.1	0.9871
20.6	0.6033	40.7	0.6833	102.5	0.7915	204.5	0.9874
20.6	0.6033	40.7	0.6836	102.6	0.7918	204.7	0.9877
20.6	0.6036	40.8	0.6836	102.7	0.7921	205	0.9883
20.6	0.6036	40.8	0.6839	102.9	0.7924	205.3	0.9887
20.7	0.6036	40.9	0.6839	103	0.7927	205.5	0.989
20.7	0.6039	41	0.6839	103.2	0.793	205.8	0.9893
20.7	0.6039	41	0.6842	103.3	0.793	206.1	0.9896
20.8	0.6039	41.1	0.6842	103.4	0.7933	206.4	0.9902
20.8	0.6042	41.1	0.6842	103.6	0.7937	206.7	0.9905
20.8	0.6042	41.2	0.6842	103.7	0.794	206.9	0.9908
20.8	0.6042	41.2	0.6845	103.8	0.7943	207.3	0.9911
20.9	0.6045	41.3	0.6845	104	0.7949	207.5	0.9914
20.9	0.6045	41.3	0.6845	104.1	0.7949	207.8	0.9921
20.9	0.6048	41.4	0.6848	104.3	0.7952	208	0.9924
21	0.6045	41.4	0.6848	104.4	0.7955	208.4	0.9927
21	0.6045	41.5	0.6848	104.5	0.7958	208.6	0.993
21	0.6048	41.6	0.6848	104.7	0.7961	208.9	0.9933
21	0.6048	41.6	0.6851	104.8	0.7961	209.2	0.9936
21.1	0.6048	41.7	0.6851	105	0.7968	209.4	0.9942
21.1	0.6052	41.7	0.6851	105.1	0.7971	209.7	0.9945
21.1	0.6052	41.8	0.6855	105.2	0.7971	210.1	0.9949
21.2	0.6052	41.8	0.6855	105.4	0.7974	210.3	0.9952
21.2	0.6055	41.9	0.6855	105.5	0.7977	210.6	0.9958
21.2	0.6055	41.9	0.6855	105.7	0.798	210.8	0.9961
21.2	0.6055	42	0.6855	105.8	0.7983	211.1	0.9964
21.3	0.6055	42.1	0.6855	106	0.7986	211.4	0.9967
21.3	0.6058	42.1	0.6855	106.1	0.7989	211.7	0.9973
21.3	0.6058	42.2	0.6858	106.2	0.7989	212	0.9976
21.4	0.6058	42.2	0.6858	106.4	0.7992	212.2	0.998
21.4	0.6061	42.3	0.6861	106.5	0.7995	212.5	0.9986
21.4	0.6061	42.3	0.6861	106.7	0.7999	212.8	0.9989
21.4	0.6061	42.4	0.6858	106.8	0.8002	213.1	0.9995
21.5	0.6061	42.5	0.6861	106.9	0.8005	213.4	0.9998
21.5	0.6061	42.5	0.6861	107	0.8008	213.6	1.0001
21.5	0.6064	42.6	0.6864	107.2	0.8011	213.9	1.0007
21.5	0.6064	42.6	0.6864	107.4	0.8014	214.2	1.0011
21.6	0.6064	42.7	0.6864	107.5	0.8017	214.5	1.0014
21.6	0.6064	42.7	0.6867	107.6	0.8017	214.7	1.0017
21.6	0.6067	42.8	0.6867	107.8	0.8023	215.1	1.0023
21.7	0.6067	42.8	0.6867	107.9	0.8023	215.3	1.0026
21.7	0.6067	42.9	0.6867	108	0.803	215.6	1.0032
21.7	0.607	42.9	0.687	108.2	0.8033	215.8	1.0035
21.7	0.6067	43	0.687	108.3	0.8033	216.1	1.0042
21.8	0.607	43.1	0.687	108.5	0.8036	216.4	1.0045
21.8	0.607	43.1	0.687	108.6	0.8039	216.6	1.0048
21.8	0.6076	43.2	0.6873	108.7	0.8042	217	1.0054
21.9	0.6076	43.2	0.6873	108.8	0.8045	217.3	1.0057
21.9	0.6076	43.3	0.6873	109	0.8045	217.5	1.0063
21.9	0.6079	43.3	0.6873	109.2	0.8048	217.8	1.0066
21.9	0.6079	43.4	0.6876	109.3	0.8054	218	1.0069
22	0.6079	43.4	0.6876	109.4	0.8054	218.3	1.0076
22	0.6079	43.5	0.6876	109.6	0.8061	218.7	1.0079
22	0.6079	43.6	0.6876	109.7	0.8061	218.9	1.0082
22	0.6083	43.6	0.6876	109.9	0.8064	219.2	1.0088
22.1	0.6083	43.7	0.6879	110	0.807	219.4	1.0091
22.1	0.6083	43.7	0.6879	110.1	0.807	219.8	1.0097
22.1	0.6086	43.8	0.6882	110.3	0.8073	220	1.01
22.2	0.6086	43.8	0.6882	110.4	0.8076	220.3	1.0107
22.2	0.6086	43.9	0.6882	110.6	0.8079	220.5	1.011
22.2	0.6089	43.9	0.6882	110.7	0.8082	220.8	1.0113
22.3	0.6089	44	0.6886	110.8	0.8085	221.1	1.0119
22.3	0.6089	44	0.6886	111	0.8088	221.4	1.0122
22.3	0.6089	44.1	0.6886	111.1	0.8092	221.7	1.0128
22.3	0.6092	44.2	0.6886	111.2	0.8095	221.9	1.0131
22.4	0.6092	44.2	0.6889	111.4	0.8098	222.3	1.0135
22.4	0.6092	44.3	0.6889	111.5	0.8101	222.5	1.0138
22.4	0.6092	44.3	0.6889	111.7	0.8104	222.8	1.0144
22.4	0.6095	44.4	0.6889	111.8	0.8107	223.1	1.015
22.5	0.6095	44.4	0.6892	112	0.811	223.3	1.0153
22.5	0.6095	44.5	0.6892	112.1	0.8113	223.6	1.0159
22.5	0.6095	44.5	0.6892	112.2	0.8116	223.9	1.0162
22.6	0.6098	44.6	0.6892	112.4	0.8119	224.2	1.0169
22.6	0.6098	44.7	0.6895	112.5	0.8123	224.5	1.0172
22.6	0.6098	44.7	0.6895	112.6	0.8126	224.7	1.0178
22.6	0.6101	44.8	0.6895	112.8	0.8129	225	1.0181
22.7	0.6098	44.8	0.6898	112.9	0.8132	225.3	1.0184
22.7	0.6101	44.9	0.6898	113.1	0.8135	225.6	1.019
22.7	0.6101	44.9	0.6898	113.2	0.8138	225.9	1.0197
22.8	0.6104	45	0.6898	113.3	0.8141	226.1	1.02
22.8	0.6101	45	0.6898	113.5	0.8144	226.5	1.0206
22.8	0.6104	45.1	0.6901	113.6	0.8147	226.7	1.0209
22.8	0.6104	45.2	0.6901	113.7	0.8147	227	1.0215
22.9	0.6104	45.2	0.6901	113.9	0.8157	227.3	1.0221
22.9	0.6107	45.3	0.6901	114.1	0.816	227.5	1.0224
22.9	0.611	45.3	0.6904	114.2	0.8163	227.8	1.0231
22.9	0.611	45.4	0.6904	114.3	0.8166	228	1.0234
23	0.6107	45.4	0.6904	114.4	0.8169	228.4	1.0243
23	0.611	45.5	0.691	114.6	0.8172	228.7	1.0249
23	0.611	45.6	0.691	114.8	0.8175	228.9	1.0252
23.1	0.611	45.6	0.691	114.9	0.8178	229.2	1.0259
23.1	0.6114	45.7	0.691	115	0.8181	229.4	1.0262
23.1	0.6114	45.7	0.691	115.1	0.8185	229.8	1.0268
23.1	0.6114	45.8	0.6913	115.3	0.8188	230.1	1.0274
23.2	0.6117	45.8	0.6913	115.4	0.8191	230.3	1.0277
23.2	0.6114	45.9	0.6913	115.6	0.8194	230.6	1.0283
23.2	0.6117	45.9	0.6913	115.7	0.8197	230.8	1.0286
23.3	0.6117	46	0.6917	115.9	0.82	231.1	1.0293
23.3	0.6117	46	0.6917	116	0.8203	231.5	1.0299
23.3	0.6117	46.1	0.6917	116.1	0.8206	231.7	1.0302
23.3	0.612	46.1	0.6917	116.3	0.8209	232	1.0308
23.4	0.612	46.2	0.6917	116.4	0.8212	232.2	1.0311
23.4	0.612	46.3	0.692	116.5	0.8216	232.5	1.0317
23.4	0.6123	46.3	0.692	116.7	0.8219	232.8	1.0324
23.4	0.6123	46.4	0.692	116.8	0.8222	233.1	1.0327
23.5	0.6123	46.4	0.6923	117	0.8228	233.4	1.0333
23.5	0.6126	46.5	0.6923	117.1	0.8231	233.6	1.0339
23.5	0.6126	46.5	0.6923	117.2	0.8231	233.9	1.0345
23.6	0.6126	46.6	0.6926	117.4	0.8237	234.2	1.0348
23.6	0.6129	46.7	0.6926	117.5	0.824	234.5	1.0355
23.6	0.6129	46.7	0.6926	117.7	0.8243	234.7	1.0361
23.7	0.6129	46.8	0.6926	117.8	0.8247	235	1.0367
23.7	0.6129	46.8	0.6926	118	0.825	235.4	1.0373
23.7	0.6132	46.9	0.6929	118.1	0.8253	235.6	1.0376
23.7	0.6129	46.9	0.6926	118.2	0.8256	235.9	1.0383
23.8	0.6132	47	0.6929	118.4	0.8259	236.1	1.0389
23.8	0.6135	47	0.6929	118.5	0.8262	236.4	1.0395
23.8	0.6135	47.1	0.6932	118.7	0.8265	236.7	1.0401
23.8	0.6135	47.1	0.6932	118.8	0.8268	237	1.0404
23.9	0.6135	47.2	0.6932	118.9	0.8271	237.3	1.041
23.9	0.6135	47.3	0.6932	119	0.8274	237.5	1.0417
23.9	0.6138	47.3	0.6935	119.2	0.8278	237.8	1.0423
24	0.6138	47.4	0.6935	119.3	0.8281	238.1	1.0426
24	0.6138	47.4	0.6935	119.5	0.8284	238.4	1.0432
24	0.6141	47.5	0.6935	119.6	0.829	238.7	1.0438
24	0.6141	47.5	0.6938	119.7	0.829	239	1.0448
24.1	0.6138	47.6	0.6938	119.9	0.8296	239.2	1.0451
24.1	0.6141	47.6	0.6938	120.1	0.8299	239.5	1.046
24.1	0.6145	47.7	0.6938	120.2	0.8302	239.7	1.0463
24.2	0.6145	47.8	0.6938	120.3	0.8305	240	1.0469
24.2	0.6145	47.8	0.6941	120.5	0.8309	240.3	1.0476
24.2	0.6145	47.9	0.6941	120.6	0.8312	240.6	1.0482
24.2	0.6148	47.9	0.6944	120.7	0.8315	240.9	1.0491
24.3	0.6148	48	0.6941	120.9	0.8318	241.2	1.0494
24.3	0.6148	48	0.6944	121	0.8321	241.4	1.05
24.3	0.6148	48.1	0.6944	121.2	0.8324	241.7	1.0507
24.3	0.6151	48.1	0.6944	121.3	0.8327	242	1.0513
24.4	0.6151	48.2	0.6948	121.4	0.8333	242.2	1.0519
24.4	0.6151	48.2	0.6948	121.6	0.8336	242.6	1.0525
24.4	0.6151	48.3	0.6948	121.7	0.834	242.8	1.0528
24.5	0.6154	48.4	0.6948	121.8	0.8343	243.1	1.0538
24.5	0.6154	48.4	0.6951	122	0.8346	243.3	1.0541
24.5	0.6154	48.5	0.6951	122.1	0.8346	243.7	1.055
24.5	0.6154	48.5	0.6951	122.3	0.8352	244	1.0556
24.6	0.6157	48.6	0.6951	122.4	0.8355	244.2	1.0562
24.6	0.6157	48.7	0.6951	122.5	0.8358	244.5	1.0569
24.6	0.6157	48.7	0.6951	122.7	0.8361	244.7	1.0572
24.7	0.6157	48.8	0.6954	122.8	0.8367	245.1	1.0581
24.7	0.616	48.8	0.6954	123	0.8371	245.3	1.0584
24.7	0.616	48.9	0.6954	123.1	0.8374	245.6	1.0593
24.7	0.616	48.9	0.6957	123.2	0.8377	245.9	1.06
24.8	0.616	49	0.6954	123.4	0.8383	246.1	1.0606
24.8	0.6163	49	0.6957	123.5	0.8383	246.4	1.0612
24.8	0.6163	49.1	0.6957	123.7	0.8389	246.7	1.0621
24.9	0.6163	49.1	0.6957	123.8	0.8389	247	1.0624
24.9	0.6163	49.2	0.6957	123.9	0.8395	247.3	1.0631
24.9	0.6163	49.3	0.696	124.1	0.8398	247.6	1.064
24.9	0.6166	49.3	0.696	124.2	0.8402	247.8	1.0646
25	0.6166	49.4	0.696	124.3	0.8405	248.2	1.0655
25	0.6166	49.4	0.696	124.5	0.8408	248.4	1.0662
25	0.6169	49.5	0.696	124.6	0.8411	248.7	1.0668
25.1	0.6166	49.5	0.696	124.8	0.8414	248.9	1.0674
25.1	0.6166	49.6	0.6963	124.9	0.8417	249.2	1.068
25.1	0.6169	49.6	0.6963	125.1	0.842	249.5	1.0689
25.1	0.6169	49.7	0.6963	125.2	0.8423	249.8	1.0696
25.2	0.6172	49.7	0.6966	125.3	0.8426	250.1	1.0702
25.2	0.6172	49.8	0.6966	125.5	0.8429	250.4	1.0711
25.2	0.6172	49.9	0.6966	125.6	0.8436	250.6	1.0714
25.2	0.6172	49.9	0.6966	125.8	0.8439	250.9	1.0724
25.3	0.6176	50	0.6966	125.9	0.8442	251.1	1.0727
25.3	0.6176	50	0.6969	126	0.8442	251.5	1.0736
25.3	0.6176	50.1	0.6969	126.2	0.8445	251.7	1.0739
25.4	0.6176	50.1	0.6969	126.3	0.8448	252	1.0748
25.4	0.6176	50.2	0.6972	126.4	0.8451	252.3	1.0758
25.4	0.6179	50.2	0.6972	126.6	0.8457	252.6	1.0764
25.4	0.6179	50.3	0.6972	126.7	0.846	252.8	1.077
25.5	0.6179	50.3	0.6972	126.9	0.8464	253.2	1.0779
25.5	0.6179	50.4	0.6972	127	0.8467	253.4	1.0786
25.5	0.6182	50.5	0.6975	127.1	0.847	253.7	1.0792
25.6	0.6182	50.5	0.6975	127.3	0.8473	253.9	1.0798
25.6	0.6182	50.6	0.6975	127.4	0.8476	254.3	1.0807
25.6	0.6182	50.6	0.6975	127.6	0.8479	254.5	1.0813
25.6	0.6182	50.7	0.6975	127.7	0.8482	254.8	1.082
25.7	0.6185	50.7	0.6979	127.8	0.8485	255	1.0826
25.7	0.6185	50.8	0.6979	128	0.8488	255.3	1.0835
25.7	0.6185	50.9	0.6979	128.2	0.8491	255.6	1.0841
25.7	0.6188	50.9	0.6979	128.3	0.8495	255.9	1.0848
25.8	0.6188	51	0.6982	128.4	0.8498	256.2	1.0857
25.8	0.6188	51	0.6979	128.5	0.8501	256.4	1.0866
25.8	0.6188	51.1	0.6982	128.7	0.8507	256.7	1.0875
25.9	0.6188	51.1	0.6982	128.8	0.8507	257	1.0882
25.9	0.6188	51.2	0.6982	129	0.851	257.2	1.0888
25.9	0.6191	51.3	0.6985	129.1	0.8516	257.5	1.0897
25.9	0.6191	51.3	0.6985	129.2	0.8516	257.9	1.0906
26	0.6191	51.4	0.6985	129.4	0.8522	258.1	1.0913
26	0.6194	51.4	0.6985	129.5	0.8522	258.4	1.0922
26	0.6194	51.5	0.6988	129.7	0.8529	258.7	1.0928
26.1	0.6197	51.5	0.6988	129.8	0.8532	258.9	1.0934
26.1	0.6197	51.6	0.6988	129.9	0.8535	259.3	1.0944
26.1	0.6197	51.6	0.6988	130.1	0.8538	259.5	1.095
26.1	0.6197	51.7	0.6988	130.2	0.8541	259.8	1.0959
26.2	0.6197	51.7	0.6991	130.3	0.8541	260.1	1.0969
26.2	0.6197	51.8	0.6991	130.5	0.8544	260.3	1.0975
26.2	0.6197	51.9	0.6991	130.6	0.8547	260.6	1.0984
26.3	0.62	51.9	0.6991	130.8	0.855	260.9	1.099
26.3	0.6203	52	0.6991	130.9	0.8553	261.2	1.1
26.3	0.62	52	0.6994	131.1	0.8557	261.4	1.1006
26.3	0.6203	52.1	0.6994	131.2	0.856	261.7	1.1015
26.4	0.6203	52.1	0.6994	131.3	0.8563	262.1	1.1024
26.4	0.6203	52.2	0.6994	131.5	0.8566	262.3	1.1031
26.4	0.6203	52.2	0.6997	131.6	0.8569	262.6	1.104
26.4	0.6203	52.3	0.6994	131.8	0.8575	262.8	1.1046
26.5	0.6203	52.3	0.6997	131.9	0.8578	263.1	1.1055
26.5	0.6207	52.4	0.6997	132	0.8581	263.4	1.1062
26.5	0.6207	52.5	0.7	132.2	0.8584	263.7	1.1074
26.6	0.6207	52.5	0.7	132.3	0.8588	264	1.1083
26.6	0.621	52.6	0.7	132.5	0.8591	264.2	1.1089
26.6	0.621	52.6	0.7	132.6	0.8594	264.5	1.1102
26.6	0.621	52.7	0.7	132.7	0.8597	264.9	1.1111
26.7	0.621	52.7	0.7003	132.9	0.86	265.1	1.1117
26.7	0.621	52.8	0.7003	133	0.8603	265.4	1.1127
26.7	0.6213	52.8	0.7003	133.1	0.8606	265.6	1.1133
26.8	0.6213	52.9	0.7003	133.3	0.8609	265.9	1.1142
26.8	0.6213	53	0.7006	133.4	0.8612	266.1	1.1151
26.8	0.6213	53	0.7006	133.6	0.8615	266.4	1.1161
26.8	0.6213	53.1	0.7006	133.7	0.8619	266.8	1.117
26.9	0.6216	53.1	0.7006	133.9	0.8622	267	1.1179
26.9	0.6216	53.2	0.7006	134	0.8625	267.3	1.1189
26.9	0.6216	53.2	0.701	134.1	0.8628	267.5	1.1198
27	0.6219	53.3	0.701	134.3	0.8631	267.9	1.1207
27	0.6216	53.3	0.701	134.4	0.8634	268.1	1.1213
27	0.6219	53.4	0.7013	134.5	0.8637	268.4	1.1223
27	0.6219	53.5	0.7013	134.7	0.864	268.7	1.1235
27.1	0.6222	53.5	0.7013	134.8	0.864	268.9	1.1241
27.1	0.6222	53.6	0.7013	135	0.8643	269.2	1.1254
27.1	0.6222	53.6	0.7013	135.1	0.8646	269.6	1.1266
27.2	0.6222	53.7	0.7013	135.3	0.865	269.8	1.1272
27.2	0.6222	53.7	0.7016	135.4	0.8653	270.1	1.1288
27.2	0.6222	53.8	0.7016	135.5	0.8656	270.4	1.1297
27.2	0.6225	53.8	0.7016	135.7	0.8659	270.6	1.1306
27.3	0.6225	53.9	0.7016	135.8	0.8659	270.9	1.1316
27.3	0.6225	54	0.7016	135.9	0.8665	271.2	1.1325
27.3	0.6225	54	0.7019	136.1	0.8665	271.4	1.1334
27.3	0.6228	54.1	0.7019	136.2	0.8668	271.8	1.1347
27.4	0.6228	54.1	0.7019	136.4	0.8671	272	1.1356
27.4	0.6231	54.2	0.7019	136.5	0.8674	272.3	1.1368
27.4	0.6231	54.2	0.7022	136.7	0.8677	272.5	1.1378
27.5	0.6231	54.3	0.7022	136.8	0.8681	272.9	1.139
27.5	0.6231	54.3	0.7022	136.9	0.8684	273.2	1.1403
27.5	0.6234	54.4	0.7022	137.1	0.8687	273.4	1.1409
27.5	0.6231	54.5	0.7022	137.2	0.8687	273.7	1.1421
27.6	0.6234	54.5	0.7025	137.3	0.869	274	1.1434
27.6	0.6231	54.6	0.7025	137.5	0.8693	274.2	1.1443
27.6	0.6234	54.6	0.7025	137.6	0.8696	274.6	1.1458
27.7	0.6234	54.7	0.7025	137.8	0.8699	274.8	1.1468
27.7	0.6234	54.7	0.7028	137.9	0.8702	275.1	1.148
27.7	0.6238	54.8	0.7028	138	0.8705	275.3	1.1492
27.7	0.6238	54.8	0.7028	138.2	0.8708	275.6	1.1505
27.8	0.6238	54.9	0.7028	138.3	0.8712	275.9	1.152
27.8	0.6241	54.9	0.7028	138.4	0.8712	276.2	1.153
27.8	0.6241	55	0.7028	138.6	0.8715	276.5	1.1542
27.8	0.6238	55.1	0.7031	138.8	0.8718	276.8	1.1558
27.9	0.6241	55.1	0.7031	138.9	0.8721	277	1.1567
27.9	0.6241	55.2	0.7034	139	0.8724	277.3	1.1582
27.9	0.6244	55.2	0.7034	139.1	0.8727	277.5	1.1595
28	0.6244	55.3	0.7034	139.3	0.8727	277.8	1.1607
28	0.6244	55.3	0.7034	139.4	0.873	278.2	1.1623
28	0.6247	55.4	0.7034	139.6	0.8733	278.4	1.1635
28	0.6247	55.5	0.7037	139.7	0.8736	278.7	1.1651
28.1	0.6247	55.5	0.7037	139.8	0.8739	279	1.1666
28.1	0.6247	55.6	0.7037	140	0.8739	279.2	1.1675
28.1	0.6247	55.6	0.7037	140.1	0.8743	279.6	1.17
28.2	0.625	55.7	0.7037	140.2	0.8746	279.8	1.1709
28.2	0.625	55.7	0.7037	140.4	0.8749	280.1	1.1728
28.2	0.625	55.8	0.7041	140.5	0.8749	280.3	1.174
28.2	0.625	55.8	0.7041	140.7	0.8752	280.7	1.1756
28.3	0.6253	55.9	0.7041	140.8	0.8755	280.9	1.1771
28.3	0.625	55.9	0.7041	141	0.8758	281.2	1.1793
28.3	0.625	56	0.7044	141.1	0.8761	281.5	1.1806
28.4	0.6256	56.1	0.7044	141.2	0.8764	281.8	1.1824
28.4	0.6256	56.1	0.7044	141.4	0.8764	282	1.1837
28.4	0.6256	56.2	0.7044	141.5	0.8767	282.3	1.1855
28.4	0.6256	56.2	0.7044	141.7	0.877	282.6	1.1877
28.5	0.6256	56.3	0.7047	141.8	0.8774	282.8	1.1889
28.5	0.6259	56.3	0.7047	142	0.8777	283.1	1.1914
28.5	0.6259	56.4	0.7047	142.1	0.8777	283.5	1.1933
28.5	0.6259	56.4	0.7047	142.2	0.8783	283.7	1.1948
28.6	0.6259	56.5	0.705	142.3	0.8786	284	1.1973
28.6	0.6259	56.6	0.705	142.5	0.8789	284.2	1.1985
28.6	0.6259	56.6	0.705	142.6	0.8789	284.5	1.2007
28.7	0.6259	56.7	0.705	142.8	0.8792	284.9	1.2029
28.7	0.6259	56.7	0.7053	142.9	0.8795	285.1	1.2044
28.7	0.6262	56.8	0.705	143	0.8798	285.4	1.2069
28.7	0.6262	56.8	0.7053	143.2	0.8801	285.6	1.2085
28.8	0.6262	56.9	0.7053	143.4	0.8801	285.9	1.2112
28.8	0.6262	57	0.7053	143.5	0.8805	286.2	1.2137
28.8	0.6266	57	0.7053	143.6	0.8808	286.5	1.2156
28.9	0.6266	57.1	0.7056	143.7	0.8811	286.8	1.2181
28.9	0.6266	57.1	0.7053	143.9	0.8814	287	1.2199
28.9	0.6266	57.2	0.7056	144	0.8814	287.3	1.2224
28.9	0.6269	57.2	0.7056	144.2	0.8817	287.6	1.2252
29	0.6269	57.3	0.7056	144.3	0.882	287.9	1.2271
29	0.6269	57.3	0.7056	144.5	0.8823	288.2	1.2298
29	0.6269	57.4	0.7056	144.6	0.8823	288.4	1.232
29.1	0.6272	57.4	0.7059	144.7	0.8826	288.7	1.2348
29.1	0.6275	57.5	0.7059	144.9	0.8829	289	1.2379
29.1	0.6275	57.5	0.7059	145	0.8832	289.3	1.2398
29.1	0.6275	57.6	0.7059	145.1	0.8832	289.6	1.2429
29.2	0.6275	57.7	0.7059	145.3	0.8836	289.8	1.2447
29.2	0.6275	57.7	0.7062	145.5	0.8839	290.1	1.2475
29.2	0.6278	57.8	0.7062	145.6	0.8839	290.4	1.2506
29.3	0.6278	57.8	0.7062	145.7	0.8842	290.6	1.2525
29.3	0.6278	57.9	0.7062	145.8	0.8842	291	1.2562
29.3	0.6278	57.9	0.7062	146	0.8845	291.2	1.2584
29.3	0.6278	58	0.7065	146.1	0.8848	291.5	1.2615
29.4	0.6284	58	0.7065	146.3	0.8851	291.8	1.2649
29.4	0.6278	58.1	0.7065	146.4	0.8851	292	1.2671
29.4	0.6284	58.2	0.7065	146.5	0.8854	292.3	1.2705
29.4	0.6284	58.2	0.7065	146.7	0.8857	292.6	1.2726
29.5	0.6284	58.3	0.7068	146.8	0.886	292.8	1.276
29.5	0.6287	58.3	0.7068	146.9	0.886	293.2	1.2795
29.5	0.6287	58.4	0.7068	147.1	0.8863	293.5	1.2826
29.6	0.6287	58.4	0.7072	147.3	0.8867	293.7	1.285
29.6	0.629	58.5	0.7072	147.4	0.8867	294	1.2884
29.6	0.6287	58.6	0.7072	147.5	0.887	294.2	1.2909
29.6	0.629	58.6	0.7072	147.6	0.8873	294.6	1.2946
29.7	0.6293	58.7	0.7072	147.8	0.8876	294.8	1.2971
29.7	0.6293	58.7	0.7072	147.9	0.8876	295.1	1.3005
29.7	0.6293	58.8	0.7072	148.1	0.8879	295.4	1.3043
29.8	0.6293	58.8	0.7075	148.2	0.8882	295.6	1.3064
29.8	0.6293	58.9	0.7075	148.3	0.8882	296	1.3101
29.8	0.6293	58.9	0.7075	148.5	0.8885	296.2	1.3126
29.8	0.6297	59	0.7075	148.6	0.8885	296.5	1.3167
29.9	0.6297	59.1	0.7078	148.8	0.8888	296.8	1.3201
29.9	0.6293	59.1	0.7078	148.9	0.8891	297	1.3225
29.9	0.6297	59.2	0.7078	149	0.8891	297.3	1.3266
30	0.6297	59.2	0.7078	149.2	0.8894	297.6	1.3297
30	0.63	59.3	0.7078	149.3	0.8898	297.9	1.3331
30	0.6303	59.3	0.7081	149.5	0.8901	298.1	1.3362
30	0.63	59.4	0.7081	149.6	0.8901	298.4	1.3399
30.1	0.63	59.4	0.7081	149.7	0.8904	298.7	1.3427
30.1	0.6303	59.5	0.7081	149.9	0.8907	299	1.3467
30.1	0.6303	59.5	0.7081	150	0.8907	299.3	1.3504
30.1	0.63	59.6	0.7084	150.2	0.891	299.5	1.3529
30.2	0.63	59.6	0.7084	150.3	0.891	299.9	1.3576
30.2	0.6303	59.7	0.7084	150.5	0.8913	300.1	1.3601
30.2	0.6306	59.8	0.7084	150.6	0.8916	300.4	1.3641
30.3	0.6306	59.8	0.7087	150.7	0.8916	300.7	1.3681
30.3	0.6309	59.9	0.7087	150.9	0.8919	300.9	1.3709
30.3	0.6306	59.9	0.7087	151	0.8922	301.2	1.3737
30.3	0.6306	60	0.7087	151.2	0.8925	301.5	1.378
30.4	0.6306	60.1	0.7087	151.3	0.8925	301.8	1.3821
30.4	0.6309	60.1	0.709	151.4	0.8929	302	1.3849
30.4	0.6309	60.2	0.709	151.6	0.8929	302.3	1.3892
30.5	0.6312	60.2	0.709	151.7	0.8932	302.7	1.3935
30.5	0.6309	60.3	0.709	151.9	0.8935	302.9	1.3963
30.5	0.6309	60.3	0.7093	152	0.8935	303.2	1.4007
30.5	0.6312	60.4	0.7093	152.1	0.8938	303.4	1.4035
30.6	0.6312	60.4	0.7093	152.3	0.8938	303.7	1.4075
30.6	0.6315	60.5	0.7093	152.4	0.8941	304	1.4115
30.6	0.6312	60.5	0.7093	152.6	0.8941	304.2	1.4146
30.7	0.6315	60.6	0.7093	152.7	0.8944	304.6	1.419
30.7	0.6312	60.7	0.7096	152.8	0.8947	304.9	1.4236
30.7	0.6315	60.7	0.7096	152.9	0.8947	305.1	1.4264
30.7	0.6315	60.8	0.7096	153.1	0.895	305.4	1.4307
30.8	0.6318	60.8	0.7096	153.2	0.895	305.6	1.4335
30.8	0.6318	60.9	0.7096	153.4	0.8953	305.9	1.4382
30.8	0.6318	60.9	0.7099	153.5	0.8956	306.3	1.4428
30.9	0.6318	61	0.7099	153.7	0.8956	306.5	1.4456
30.9	0.6318	61	0.7099	153.8	0.896	306.8	1.4503
30.9	0.6321	61.1	0.7103	153.9	0.896	307	1.4531
30.9	0.6318	61.2	0.7103	154.1	0.8963	307.4	1.458
31	0.6321	61.2	0.7103	154.2	0.8966	307.6	1.4614
31	0.6321	61.3	0.7103	154.4	0.8966	307.9	1.4664
31	0.6321	61.3	0.7103	154.5	0.8969	308.1	1.4695
31	0.6324	61.4	0.7103	154.6	0.8969	308.4	1.4741
31.1	0.6324	61.4	0.7106	154.8	0.8972	308.8	1.4788
31.1	0.6328	61.5	0.7106	154.9	0.8975	309	1.4822
31.1	0.6324	61.5	0.7106	155	0.8975	309.3	1.4872
31.2	0.6324	61.6	0.7106	155.2	0.8978	309.5	1.49
31.2	0.6328	61.6	0.7106	155.3	0.8978	309.8	1.4946
31.2	0.6328	61.7	0.7109	155.5	0.8981	310.1	1.4996
31.3	0.6328	61.8	0.7109	155.6	0.8984	310.2	1.5002
31.3	0.6328	61.8	0.7109	155.8	0.8984	310.2	1.5002
31.3	0.6331	61.9	0.7109	155.9	0.8991		--
31.3	0.6331	61.9	0.7109	156	0.8994	0	1.4831
31.4	0.6331	62	0.7112	156.2	0.8994	0.3	1.4741
31.4	0.6331	62	0.7112	156.3	0.8997	0.7	1.4639
31.4	0.6334	62.1	0.7112	156.5	0.8997	0.9	1.4577
31.4	0.6331	62.2	0.7112	156.6	0.9	1.2	1.4497
31.5	0.6334	62.2	0.7118	156.7	0.9	1.5	1.4422
31.5	0.6334	62.3	0.7118	156.9	0.9003	1.8	1.4348
31.5	0.6337	62.3	0.7118	157	0.9006	2	1.4301
31.5	0.6334	62.4	0.7118	157.2	0.9006	2.3	1.423
31.6	0.6337	62.4	0.7118	157.3	0.9009	2.5	1.4183
31.6	0.6337	62.5	0.7118	157.4	0.9009	2.8	1.4115
31.6	0.6337	62.5	0.7118	157.6	0.9012	3.2	1.4047
31.7	0.6337	62.6	0.7121	157.7	0.9012	3.4	1.4004
31.7	0.6337	62.6	0.7121	157.8	0.9015	3.7	1.3935
31.7	0.634	62.7	0.7121	158	0.9018	3.9	1.3889
31.7	0.634	62.8	0.7121	158.2	0.9018	4.3	1.3824
31.8	0.6343	62.8	0.7121	158.3	0.9022	4.5	1.3777
31.8	0.6343	62.9	0.7124	158.4	0.9022	4.8	1.3715
31.8	0.6343	62.9	0.7124	158.5	0.9025	5	1.3675
31.9	0.6343	63	0.7124	158.7	0.9025	5.4	1.361
31.9	0.6343	63	0.7124	158.8	0.9028	5.7	1.3551
31.9	0.6346	63.1	0.7127	159	0.9031	5.9	1.3508
31.9	0.6346	63.2	0.7127	159.1	0.9031	6.2	1.3449
32	0.6346	63.2	0.7127	159.2	0.9034	6.4	1.3408
32	0.6346	63.3	0.7127	159.4	0.9034	6.8	1.3349
32	0.6346	63.3	0.713	159.5	0.9037	7.1	1.3294
32.1	0.6349	63.4	0.713	159.6	0.9037	7.3	1.3256
32.1	0.6349	63.4	0.713	159.8	0.904	7.6	1.3194
32.1	0.6349	63.5	0.713	159.9	0.904	7.8	1.316
32.1	0.6349	63.5	0.713	160.1	0.9043	8.1	1.3098
32.2	0.6349	63.6	0.713	160.2	0.9043	8.5	1.3043
32.2	0.6349	63.6	0.7134	160.4	0.9046	8.7	1.3008
32.2	0.6352	63.7	0.7134	160.5	0.9046	9	1.2956
32.3	0.6352	63.8	0.7134	160.6	0.9049	9.2	1.2912
32.3	0.6352	63.8	0.7134	160.8	0.9049	9.5	1.286
32.3	0.6355	63.9	0.7137	160.9	0.9053	9.8	1.2804
32.3	0.6355	63.9	0.7137	161.1	0.9053	10.1	1.277
32.4	0.6355	64	0.7137	161.2	0.9056	10.4	1.2711
32.4	0.6355	64	0.7137	161.3	0.9059	10.6	1.2677
32.4	0.6355	64.1	0.714	161.5	0.9059	10.9	1.2621
32.5	0.6355	64.1	0.714	161.6	0.9059	11.2	1.2587
32.5	0.6355	64.2	0.714	161.8	0.9062	11.5	1.2534
32.5	0.6359	64.2	0.714	161.9	0.9065	11.8	1.2484
32.5	0.6355	64.3	0.714	162	0.9065	12	1.2447
32.6	0.6359	64.4	0.714	162.2	0.9068	12.3	1.2401
32.6	0.6359	64.4	0.714	162.3	0.9068	12.7	1.2345
32.6	0.6359	64.5	0.7143	162.5	0.9071	12.9	1.2311
32.6	0.6362	64.5	0.7143	162.6	0.9071	13.2	1.2267
32.7	0.6362	64.6	0.7143	162.7	0.9074	13.4	1.2233
32.7	0.6362	64.7	0.7143	162.8	0.9074	13.7	1.2187
32.7	0.6362	64.7	0.7146	163	0.9077	14	1.214
32.8	0.6362	64.8	0.7146	163.1	0.9077	14.2	1.2106
32.8	0.6365	64.8	0.7146	163.3	0.908	14.5	1.2063
32.8	0.6365	64.9	0.7146	163.4	0.908	14.8	1.2019
32.8	0.6365	64.9	0.7149	163.6	0.9084	15.1	1.1985
32.9	0.6365	65	0.7146	163.7	0.9087	15.4	1.1942
32.9	0.6365	65	0.7149	163.8	0.9087	15.6	1.1911
32.9	0.6365	65.1	0.7149	164	0.909	15.9	1.1864
33	0.6365	65.1	0.7149	164.2	0.909	16.2	1.1824
33	0.6365	65.2	0.7149	164.3	0.9093	16.4	1.1796
33	0.6365	65.2	0.7152	164.4	0.9093	16.8	1.1753
33	0.6368	65.3	0.7152	164.6	0.9096	17.1	1.1713
33.1	0.6368	65.4	0.7152	164.7	0.9096	17.3	1.1678
33.1	0.6368	65.4	0.7152	164.8	0.9099	17.6	1.1641
33.1	0.6371	65.5	0.7152	165	0.9099	17.9	1.1616
33.1	0.6371	65.5	0.7152	165.1	0.9102	18.2	1.1576
33.2	0.6371	65.6	0.7155	165.2	0.9102	18.4	1.1554
33.2	0.6368	65.6	0.7155	165.4	0.9105	18.7	1.1514
33.2	0.6371	65.7	0.7155	165.5	0.9105	18.9	1.1489
33.3	0.6374	65.7	0.7155	165.7	0.9108	19.2	1.1452
33.3	0.6374	65.8	0.7155	165.8	0.9108	19.6	1.1415
33.3	0.6374	65.9	0.7155	166	0.9111	19.8	1.1393
33.3	0.6374	65.9	0.7158	166.1	0.9111	20.1	1.1356
33.4	0.6377	66	0.7158	166.2	0.9115	20.3	1.1334
33.4	0.6377	66	0.7158	166.3	0.9115	20.7	1.13
33.4	0.6377	66.1	0.7158	166.5	0.9118	20.9	1.1272
33.5	0.6377	66.1	0.7158	166.6	0.9118	21.2	1.1238
33.5	0.6377	66.2	0.7161	166.8	0.9121	21.5	1.1217
33.5	0.638	66.3	0.7161	166.9	0.9121	21.8	1.1186
33.5	0.638	66.3	0.7161	167.1	0.9124	22	1.1164
33.6	0.638	66.4	0.7161	167.2	0.9124	22.3	1.1133
33.6	0.638	66.4	0.7161	167.3	0.9127	22.7	1.1102
33.6	0.638	66.5	0.7165	167.5	0.913	22.9	1.1083
33.7	0.638	66.5	0.7165	167.6	0.913	23.2	1.1049
33.7	0.6383	66.6	0.7165	167.8	0.913	23.4	1.1031
33.7	0.6383	66.6	0.7165	167.9	0.9133	23.7	1.1003
33.7	0.6383	66.7	0.7165	168	0.9136	24	1.0984
33.8	0.6383	66.8	0.7165	168.2	0.9136	24.3	1.0956
33.8	0.6386	66.8	0.7168	168.3	0.9136	24.6	1.0931
33.8	0.6383	66.9	0.7168	168.5	0.9139	24.8	1.0913
33.9	0.6383	66.9	0.7168	168.6	0.9139	25.1	1.0888
33.9	0.6386	67	0.7168	168.8	0.9139	25.3	1.0872
33.9	0.6386	67	0.7168	168.9	0.9142	25.6	1.0844
33.9	0.6386	67.1	0.7168	169	0.9142	26	1.082
34	0.639	67.1	0.7171	169.1	0.9146	26.2	1.0804
34	0.639	67.2	0.7171	169.3	0.9146	26.5	1.0779
34	0.639	67.2	0.7171	169.4	0.9149	26.8	1.0755
34	0.639	67.3	0.7174	169.5	0.9149	27	1.0742
34.1	0.6393	67.3	0.7174	169.7	0.9152	27.3	1.072
34.1	0.6393	67.4	0.7174	169.8	0.9152	27.6	1.0708
34.1	0.639	67.5	0.7174	170	0.9155	27.9	1.0683
34.2	0.6396	67.5	0.7174	170.1	0.9155	28.2	1.0662
34.2	0.6393	67.6	0.7177	170.3	0.9158	28.4	1.0643
34.2	0.6393	67.6	0.7177	170.4	0.9158	28.7	1.0621
34.2	0.6396	67.7	0.7177	170.5	0.9161	28.9	1.0612
34.3	0.6396	67.7	0.7177	170.7	0.9161	29.3	1.059
34.3	0.6396	67.8	0.7177	170.8	0.9164	29.6	1.0572
34.3	0.6396	67.8	0.7177	170.9	0.9164	29.8	1.0556
34.4	0.6396	67.9	0.718	171.1	0.9167	30.1	1.0538
34.4	0.6399	68	0.718	171.3	0.9167	30.4	1.0522
34.4	0.6399	68	0.718	171.4	0.917	30.7	1.0507
34.4	0.6399	68.1	0.718	171.5	0.917	30.9	1.0494
34.5	0.6399	68.1	0.718	171.7	0.9173	31.2	1.0476
34.5	0.6399	68.2	0.7183	171.8	0.9173	31.5	1.0463
34.5	0.6402	68.2	0.7183	172	0.9177	31.8	1.0441
34.5	0.6402	68.3	0.7183	172.1	0.9177	32.1	1.0423
34.6	0.6399	68.4	0.7183	172.2	0.918	32.3	1.0414
34.6	0.6402	68.4	0.7183	172.3	0.918	32.6	1.0398
34.6	0.6402	68.5	0.7186	172.5	0.9183	32.9	1.0386
34.7	0.6402	68.5	0.7186	172.7	0.9183	33.2	1.037
34.7	0.6405	68.6	0.7186	172.8	0.9186	33.4	1.0361
34.7	0.6405	68.6	0.7186	172.9	0.9186	33.7	1.0342
34.7	0.6405	68.7	0.7186	173.1	0.9189	34	1.0327
34.8	0.6405	68.7	0.7189	173.2	0.9189	34.2	1.0321
34.8	0.6405	68.8	0.7189	173.4	0.9192	34.6	1.0302
34.8	0.6405	68.9	0.7189	173.5	0.9192	34.8	1.0296
34.9	0.6408	68.9	0.7189	173.6	0.9198	35.1	1.0277
34.9	0.6408	69	0.7192	173.7	0.9198	35.4	1.0265
34.9	0.6408	69	0.7192	173.9	0.9198	35.6	1.0255
34.9	0.6411	69.1	0.7192	174	0.9201	36	1.024
35	0.6411	69.1	0.7192	174.2	0.9201	36.3	1.0224
35	0.6411	69.2	0.7192	174.3	0.9204	36.5	1.0218
35	0.6411	69.2	0.7196	174.4	0.9204	36.8	1.0203
35.1	0.6414	69.3	0.7196	174.6	0.9208	37	1.0193
35.1	0.6414	69.4	0.7196	174.8	0.9208	37.4	1.0178
35.1	0.6414	69.4	0.7196	174.9	0.9211	37.6	1.0172
35.1	0.6414	69.5	0.7196	175	0.9211	37.9	1.0159
35.2	0.6414	69.5	0.7196	175.1	0.9214	38.2	1.0144
35.2	0.6417	69.6	0.7199	175.3	0.9214	38.4	1.0138
35.2	0.6417	69.6	0.7199	175.4	0.9217	38.7	1.0125
35.3	0.6414	69.7	0.7199	175.6	0.9217	39	1.0119
35.3	0.6417	69.7	0.7199	175.7	0.922	39.3	1.0107
35.3	0.6417	69.8	0.7199	175.9	0.922	39.6	1.0094
35.3	0.6417	69.8	0.7202	176	0.9223	39.8	1.0085
35.4	0.6421	69.9	0.7202	176.1	0.9223	40.1	1.0073
35.4	0.6421	70	0.7202	176.2	0.9223	40.4	1.0066
35.4	0.6421	70	0.7202	176.4	0.9226	40.7	1.0054
35.4	0.6421	70.1	0.7205	176.6	0.9226	41	1.0045
35.5	0.6421	70.1	0.7202	176.7	0.9229	41.2	1.0035
35.5	0.6424	70.2	0.7205	176.8	0.9229	41.5	1.0023
35.5	0.6421	70.2	0.7205	177	0.9232	41.8	1.0017
35.6	0.6424	70.3	0.7205	177.1	0.9232	42.1	1.0004
35.6	0.6424	70.3	0.7205	177.2	0.9235	42.3	0.9995
35.6	0.6427	70.4	0.7208	177.4	0.9235	42.6	0.9986
35.6	0.6424	70.5	0.7208	177.5	0.9235	42.8	0.998
35.7	0.6427	70.5	0.7208	177.7	0.9239	43.1	0.9967
35.7	0.6427	70.6	0.7208	177.8	0.9239	43.5	0.9958
35.7	0.6427	70.6	0.7211	177.9	0.9242	43.8	0.9949
35.8	0.6427	70.7	0.7211	178.1	0.9242	44	0.9942
35.8	0.6427	70.7	0.7211	178.2	0.9245	44.3	0.993
35.8	0.643	70.8	0.7211	178.3	0.9245	44.5	0.9924
35.8	0.643	70.9	0.7211	178.5	0.9245	44.9	0.9914
35.9	0.643	70.9	0.7211	178.7	0.9248	45.1	0.9908
35.9	0.643	71	0.7214	178.8	0.9248	45.4	0.9899
35.9	0.643	71	0.7214	178.9	0.9251	45.7	0.9887
36	0.643	71.1	0.7214	179.1	0.9251	45.9	0.988
36	0.643	71.1	0.7214	179.2	0.9254	46.2	0.9871
36	0.643	71.2	0.7214	179.4	0.9254	46.6	0.9862
36	0.6433	71.2	0.7217	179.5	0.9257	46.8	0.9856
36.1	0.6433	71.3	0.7217	179.6	0.9257	47.1	0.9846
36.1	0.6436	71.3	0.7217	179.7	0.926	47.3	0.984
36.1	0.6436	71.4	0.7217	179.9	0.926	47.6	0.9831
36.1	0.6436	71.4	0.7217	180	0.9263	48	0.9818
36.2	0.6436	71.5	0.722	180.2	0.9263	48.2	0.9812
36.2	0.6436	71.6	0.722	180.3	0.9263	48.5	0.9803
36.2	0.6436	71.6	0.722	180.4	0.9266	48.7	0.9797
36.3	0.6439	71.7	0.722	180.6	0.9266	49	0.9787
36.3	0.6439	71.7	0.722	180.8	0.927	49.3	0.9781
36.3	0.6439	71.8	0.7223	180.9	0.927	49.6	0.9772
36.3	0.6439	71.8	0.7223	181	0.9273	49.8	0.9766
36.4	0.6439	71.9	0.7223	181.1	0.9273	50.1	0.9756
36.4	0.6442	71.9	0.7223	181.3	0.9276	50.4	0.9747
36.4	0.6442	72	0.7223	181.4	0.9276	50.7	0.9741
36.5	0.6442	72.1	0.7227	181.6	0.9279	51	0.9732
36.5	0.6442	72.1	0.7227	181.7	0.9279	51.2	0.9725
36.5	0.6442	72.2	0.7227	181.8	0.9282	51.5	0.9719
36.5	0.6445	72.2	0.7227	182	0.9282	51.7	0.971
36.6	0.6442	72.3	0.7227	182.1	0.9282	52.1	0.9704
36.6	0.6445	72.3	0.723	182.3	0.9285	52.4	0.9694
36.6	0.6445	72.4	0.723	182.4	0.9285	52.6	0.9688
36.7	0.6445	72.4	0.723	182.5	0.9288	52.9	0.9679
36.7	0.6445	72.5	0.723	182.7	0.9288	53.2	0.967
36.7	0.6445	72.6	0.723	182.8	0.9291	53.4	0.9666
36.7	0.6445	72.6	0.7233	183	0.9291	53.8	0.9657
36.8	0.6445	72.7	0.7233	183.1	0.9294	54	0.9651
36.8	0.6448	72.7	0.7233	183.3	0.9294	54.3	0.9642
36.8	0.6448	72.8	0.7233	183.4	0.9294	54.6	0.9635
36.8	0.6452	72.8	0.7233	183.5	0.9297	54.8	0.9629
36.9	0.6448	72.9	0.7236	183.7	0.9297	55.1	0.9623
36.9	0.6452	72.9	0.7236	183.8	0.9301	55.5	0.9614
36.9	0.6452	73	0.7236	183.9	0.9301	55.7	0.9604
37	0.6452	73.1	0.7236	184.1	0.9304	56	0.9598
37	0.6452	73.1	0.7236	184.2	0.9304	56.2	0.9592
37	0.6455	73.2	0.7239	184.4	0.9307	56.5	0.9583
37	0.6455	73.2	0.7239	184.5	0.9307	56.8	0.9577
37.1	0.6455	73.3	0.7239	184.6	0.931	57.1	0.957
37.1	0.6455	73.3	0.7239	184.8	0.931	57.3	0.9564
37.1	0.6458	73.4	0.7239	184.9	0.9313	57.6	0.9555
37.1	0.6458	73.4	0.7239	185.1	0.9313	58	0.9549
37.2	0.6458	73.5	0.7242	185.2	0.9316	58.2	0.9542
37.2	0.6458	73.5	0.7242	185.3	0.9316	58.5	0.9533
37.2	0.6458	73.6	0.7242	185.5	0.9316	58.7	0.953
37.3	0.6458	73.7	0.7245	185.6	0.9319	59	0.9524
37.3	0.6458	73.7	0.7242	185.7	0.9319	59.4	0.9515
37.3	0.6458	73.8	0.7245	185.9	0.9322	59.6	0.9508
37.3	0.6461	73.8	0.7245	186.1	0.9322	59.9	0.9502
37.4	0.6461	73.9	0.7245	186.2	0.9325	60.1	0.9496
37.4	0.6461	73.9	0.7245	186.3	0.9325	60.4	0.949
37.4	0.6461	74	0.7248	186.5	0.9328	60.7	0.948
37.5	0.6461	74.1	0.7248	186.6	0.9328	61	0.9477
37.5	0.6461	74.1	0.7248	186.7	0.9328	61.3	0.9468
37.5	0.6464	74.2	0.7248	186.9	0.9332	61.5	0.9462
37.5	0.6464	74.2	0.7248	187	0.9332	61.8	0.9456
37.6	0.6464	74.3	0.7251	187.2	0.9335	62.1	0.9449
37.6	0.6467	74.3	0.7251	187.3	0.9335	62.3	0.9443
37.6	0.6464	74.4	0.7251	187.5	0.9335	62.7	0.9437
37.7	0.6464	74.4	0.7251	187.6	0.9338	63	0.9431
37.7	0.6464	74.5	0.7251	187.7	0.9338	63.2	0.9428
37.7	0.6467	74.5	0.7251	187.8	0.9341	63.5	0.9418
37.7	0.6467	74.6	0.7251	188	0.9341	63.7	0.9415
37.8	0.6464	74.7	0.7254	188.1	0.9344	64.1	0.9406
37.8	0.6467	74.7	0.7254	188.3	0.9344	64.3	0.94
37.8	0.647	74.8	0.7254	188.4	0.9344	64.6	0.9391
37.9	0.647	74.8	0.7254	188.6	0.9347	64.9	0.9384
37.9	0.647	74.9	0.7254	188.7	0.9347	65.1	0.9381
37.9	0.647	74.9	0.7254	188.8	0.935	65.4	0.9372
37.9	0.6467	75	0.7258	189	0.935	65.8	0.9366
38	0.647	75	0.7258	189.1	0.9353	66	0.9363
38	0.647	75.1	0.7258	189.2	0.9353	66.2	0.9356
38	0.6473	75.1	0.7258	189.4	0.9356	66.5	0.935
38	0.6473	75.2	0.7261	189.5	0.9356	66.9	0.9344
38.1	0.6473	75.3	0.7261	189.7	0.9359	67.1	0.9338
38.1	0.6473	75.3	0.7261	189.8	0.9359	67.4	0.9332
38.1	0.6473	75.4	0.7261	190	0.9363	67.6	0.9328
38.2	0.6473	75.4	0.7261	190.1	0.9363	67.9	0.9322
38.2	0.6476	75.5	0.7264	190.2	0.9363	68.2	0.9316
38.2	0.6476	75.6	0.7264	190.3	0.9366	68.4	0.931
38.2	0.6476	75.6	0.7264	190.5	0.9366	68.8	0.9304
38.3	0.6479	75.7	0.7264	190.7	0.9369	69	0.9301
38.3	0.6476	75.7	0.7264	190.8	0.9369	69.3	0.9294
38.3	0.6479	75.8	0.7267	190.9	0.9372	69.6	0.9285
38.4	0.6479	75.8	0.7267	191	0.9372	69.9	0.9282
38.4	0.6479	75.9	0.7267	191.2	0.9375	70.2	0.9276
38.4	0.6479	75.9	0.7267	191.4	0.9375	70.4	0.927
38.4	0.6479	76	0.7267	191.5	0.9375	70.8	0.9263
38.5	0.6483	76.1	0.7267	191.6	0.9378	71	0.926
38.5	0.6479	76.1	0.7267	191.8	0.9381	71.3	0.9254
38.5	0.6483	76.2	0.727	191.9	0.9381	71.5	0.9248
38.5	0.6483	76.2	0.727	192	0.9381	71.8	0.9242
38.6	0.6483	76.3	0.727	192.2	0.9384	72.1	0.9239
38.6	0.6483	76.3	0.727	192.3	0.9384	72.4	0.9232
38.6	0.6483	76.4	0.7273	192.5	0.9387	72.7	0.9229
38.7	0.6483	76.4	0.7273	192.6	0.9387	72.9	0.9223
38.7	0.6486	76.5	0.7273	192.8	0.9391	73.2	0.9217
38.7	0.6486	76.5	0.7273	192.9	0.9391	73.5	0.9214
38.7	0.6486	76.6	0.7276	193	0.9394	73.8	0.9208
38.8	0.6492	76.6	0.7276	193.1	0.9394	74	0.9201
38.8	0.6492	76.7	0.7276	193.3	0.9394	74.3	0.9192
38.8	0.6492	76.8	0.7276	193.4	0.9397	74.6	0.9186
38.9	0.6492	76.8	0.7276	193.6	0.9397	74.8	0.9183
38.9	0.6492	76.9	0.7276	193.7	0.94	75.2	0.9177
38.9	0.6495	76.9	0.7279	193.8	0.94	75.5	0.9173
38.9	0.6495	77	0.7279	194	0.9406	75.7	0.9167
39	0.6495	77	0.7279	194.1	0.9406	76	0.9161
39	0.6495	77.1	0.7279	194.3	0.9409	76.2	0.9158
39	0.6498	77.1	0.7279	194.4	0.9409	76.6	0.9152
39.1	0.6495	77.2	0.7282	194.6	0.9412	76.9	0.9146
39.1	0.6498	77.3	0.7282	194.7	0.9412	77.1	0.9142
39.1	0.6498	77.3	0.7282	194.8	0.9415	77.4	0.9136
39.1	0.6498	77.4	0.7282	195	0.9415	77.6	0.9133
39.2	0.6498	77.4	0.7282	195.1	0.9415	78	0.9127
39.2	0.6498	77.5	0.7285	195.2	0.9418	78.2	0.9124
39.2	0.6501	77.5	0.7285	195.4	0.9418	78.5	0.9118
39.3	0.6501	77.6	0.7285	195.6	0.9422	78.7	0.9115
39.3	0.6501	77.6	0.7285	195.7	0.9422	79	0.9108
39.3	0.6501	77.7	0.7289	195.8	0.9425	79.4	0.9102
39.3	0.6501	77.8	0.7289	195.9	0.9425	79.6	0.9099
39.4	0.6501	77.8	0.7289	196.1	0.9428	79.9	0.9093
39.4	0.6501	77.9	0.7289	196.2	0.9428	80.1	0.909
39.4	0.6504	77.9	0.7289	196.4	0.9428	80.4	0.9084
39.4	0.6504	78	0.7289	196.5	0.9431	80.8	0.9077
39.5	0.6504	78	0.7292	196.7	0.9431	81	0.9074
39.5	0.6504	78.1	0.7292	196.8	0.9434	81.3	0.9068
39.5	0.6507	78.1	0.7292	196.9	0.9434	81.5	0.9065
39.6	0.6507	78.2	0.7292	197	0.9434	81.9	0.9059
39.6	0.6507	78.3	0.7292	197.2	0.9437	82.1	0.9056
39.6	0.6507	78.3	0.7292	197.3	0.9437	82.4	0.9053
39.6	0.6507	78.4	0.7295	197.5	0.944	82.7	0.9046
39.7	0.651	78.4	0.7295	197.6	0.944	82.9	0.9043
39.7	0.651	78.5	0.7295	197.7	0.944	83.2	0.9037
39.7	0.651	78.5	0.7298	197.9	0.9443	83.4	0.9034
39.8	0.651	78.6	0.7298	198.1	0.9446	83.8	0.9028
39.8	0.651	78.6	0.7298	198.2	0.9446	84.1	0.9025
39.8	0.651	78.7	0.7298	198.3	0.9446	84.3	0.9022
39.8	0.651	78.7	0.7298	198.5	0.9449	84.6	0.9015
39.9	0.6514	78.8	0.7298	198.6	0.9449	84.9	0.9012
39.9	0.6514	78.9	0.7298	198.7	0.9453	85.2	0.9006
39.9	0.6514	78.9	0.7301	198.8	0.9453	85.5	0.9
40	0.6514	79	0.7301	199	0.9456	85.7	0.8997
40	0.6517	79	0.7301	199.2	0.9456	86	0.8991
40	0.6514	79.1	0.7301	199.3	0.9459	86.2	0.8984
40	0.6517	79.2	0.7304	199.5	0.9459	86.6	0.8981
40.1	0.6517	79.2	0.7304	199.6	0.9459	86.9	0.8975
40.1	0.6517	79.3	0.7304	199.7	0.9462	87.1	0.8972
40.1	0.6517	79.3	0.7304	199.8	0.9462	87.4	0.8966
40.1	0.6517	79.4	0.7304	200	0.9465	87.6	0.8963
40.2	0.6517	79.4	0.7304	200.1	0.9465	87.9	0.8956
40.2	0.652	79.5	0.7307	200.3	0.9468	88.2	0.8953
40.2	0.652	79.5	0.7307	200.4	0.9468	88.6	0.8947
40.3	0.652	79.6	0.7307	200.6	0.9471	88.8	0.8944
40.3	0.652	79.6	0.7307	200.7	0.9471	89.1	0.8938
40.3	0.652	79.7	0.731	200.9	0.9474	89.3	0.8935
40.4	0.6523	79.7	0.731	201	0.9474	89.7	0.8932
40.4	0.6523	79.8	0.731	201.1	0.9477	89.9	0.8925
40.4	0.6523	79.9	0.731	201.2	0.9477	90.2	0.8922
40.4	0.6523	79.9	0.731	201.4	0.948	90.4	0.8916
40.5	0.6523	80	0.7313	201.5	0.948	90.7	0.8913
40.5	0.6523	80	0.7313	201.7	0.948	91	0.8907
40.5	0.6526	80.1	0.7313	201.8	0.9484	91.3	0.8904
40.5	0.6526	80.2	0.7313	201.9	0.9484	91.5	0.8898
40.6	0.6526	80.2	0.7313	202.1	0.9487	91.9	0.8894
40.6	0.6526	80.3	0.7316	202.2	0.9487	92.1	0.8891
40.6	0.6526	80.3	0.7316	202.4	0.949	92.4	0.8885
40.7	0.6526	80.4	0.7316	202.5	0.949	92.7	0.8879
40.7	0.6526	80.4	0.7316	202.7	0.9493	92.9	0.8876
40.7	0.6526	80.5	0.7316	202.8	0.9493	93.2	0.887
40.7	0.6529	80.5	0.732	202.9	0.9496	93.5	0.8867
40.8	0.6529	80.6	0.732	203	0.9496	93.8	0.886
40.8	0.6529	80.6	0.732	203.2	0.9499	94.1	0.8857
40.8	0.6532	80.7	0.732	203.4	0.9499	94.3	0.8854
40.9	0.6529	80.8	0.732	203.5	0.9502	94.6	0.8848
40.9	0.6532	80.8	0.732	203.6	0.9502	94.9	0.8842
40.9	0.6532	80.9	0.7326	203.7	0.9502	95.2	0.8839
40.9	0.6532	80.9	0.7326	203.9	0.9505	95.5	0.8836
41	0.6529	81	0.7326	204.1	0.9505	95.7	0.8832
41	0.6532	81	0.7326	204.2	0.9508	96	0.8826
41	0.6532	81.1	0.7329	204.3	0.9508	96.2	0.8823
41	0.6535	81.1	0.7329	204.5	0.9511	96.5	0.8817
41.1	0.6535	81.2	0.7329	204.6	0.9511	96.9	0.8811
41.1	0.6538	81.3	0.7329	204.8	0.9515	97.2	0.8808
41.1	0.6535	81.3	0.7332	204.9	0.9515	97.4	0.8805
41.2	0.6538	81.4	0.7329	205	0.9518	97.7	0.8798
41.2	0.6538	81.4	0.7332	205.1	0.9518	97.9	0.8795
41.2	0.6538	81.5	0.7332	205.3	0.9521	98.3	0.8789
41.2	0.6538	81.5	0.7332	205.4	0.9521	98.5	0.8786
41.3	0.6538	81.6	0.7332	205.5	0.9521	98.8	0.8777
41.3	0.6538	81.6	0.7332	205.7	0.9524	99	0.8774
41.3	0.6538	81.7	0.7335	205.8	0.9524	99.3	0.8767
41.4	0.6538	81.8	0.7335	206	0.9527	99.6	0.8761
41.4	0.6541	81.8	0.7335	206.2	0.9527	99.9	0.8758
41.4	0.6541	81.9	0.7335	206.3	0.953	100.2	0.8755
41.4	0.6541	81.9	0.7335	206.4	0.953	100.5	0.8749
41.5	0.6541	82	0.7338	206.5	0.9533	100.7	0.8746
41.5	0.6545	82	0.7338	206.7	0.9533	101	0.8739
41.5	0.6545	82.1	0.7338	206.8	0.9533	101.3	0.8736
41.5	0.6545	82.1	0.7338	206.9	0.9536	101.5	0.8733
41.6	0.6545	82.2	0.7338	207.1	0.9536	101.9	0.8727
41.6	0.6545	82.3	0.7341	207.2	0.9539	102.1	0.8724
41.6	0.6545	82.3	0.7341	207.4	0.9539	102.4	0.8718
41.7	0.6545	82.4	0.7341	207.5	0.9542	102.7	0.8712
41.7	0.6548	82.4	0.7341	207.7	0.9542	102.9	0.8708
41.7	0.6548	82.5	0.7341	207.8	0.9546	103.2	0.8702
41.7	0.6548	82.5	0.7344	207.9	0.9546	103.5	0.8696
41.8	0.6548	82.6	0.7344	208.1	0.9549	103.8	0.8693
41.8	0.6551	82.6	0.7344	208.2	0.9549	104.1	0.8687
41.8	0.6551	82.7	0.7347	208.4	0.9552	104.3	0.8684
41.9	0.6551	82.7	0.7344	208.5	0.9552	104.6	0.8677
41.9	0.6551	82.8	0.7347	208.7	0.9555	104.9	0.8674
41.9	0.6551	82.9	0.7347	208.8	0.9555	105.2	0.8668
41.9	0.6551	82.9	0.7347	208.9	0.9555	105.4	0.8665
42	0.6554	83	0.7351	209.1	0.9558	105.7	0.8659
42	0.6554	83	0.7347	209.2	0.9558	106.1	0.8653
42	0.6554	83.1	0.7351	209.3	0.9561	106.3	0.865
42.1	0.6551	83.1	0.7351	209.5	0.9561	106.6	0.8643
42.1	0.6554	83.2	0.7351	209.6	0.9564	106.8	0.864
42.1	0.6551	83.2	0.7351	209.8	0.9564	107.1	0.8637
42.1	0.6557	83.3	0.7351	209.9	0.9567	107.4	0.8634
42.2	0.6554	83.4	0.7354	210	0.9567	107.7	0.8628
42.2	0.6554	83.4	0.7354	210.2	0.957	108	0.8622
42.2	0.6557	83.5	0.7354	210.3	0.957	108.2	0.8619
42.2	0.6557	83.5	0.7354	210.5	0.9573	108.5	0.8612
42.3	0.6557	83.6	0.7354	210.6	0.9573	108.8	0.8606
42.3	0.6557	83.6	0.7354	210.7	0.9577	109	0.8603
42.3	0.656	83.7	0.7354	210.9	0.9577	109.4	0.8597
42.4	0.656	83.7	0.7357	211	0.958	109.7	0.8591
42.4	0.656	83.8	0.7354	211.2	0.958	109.9	0.8588
42.4	0.656	83.9	0.7357	211.3	0.9583	110.2	0.8581
42.4	0.656	83.9	0.7357	211.4	0.9583	110.5	0.8578
42.5	0.656	84	0.736	211.6	0.9586	110.7	0.8569
42.5	0.656	84	0.736	211.7	0.9586	111	0.8566
42.5	0.656	84.1	0.736	211.9	0.9589	111.3	0.856
42.6	0.6563	84.1	0.736	212	0.9589	111.6	0.8553
42.6	0.656	84.2	0.736	212.1	0.9592	111.9	0.8547
42.6	0.6563	84.2	0.736	212.2	0.9592	112.1	0.8544
42.6	0.6563	84.3	0.7363	212.4	0.9595	112.4	0.8541
42.7	0.6563	84.4	0.7363	212.6	0.9595	112.7	0.8535
42.7	0.6566	84.4	0.7363	212.7	0.9598	113	0.8529
42.7	0.6566	84.5	0.7363	212.9	0.9598	113.2	0.8526
42.8	0.6566	84.5	0.7363	213	0.9598	113.5	0.8519
42.8	0.6563	84.6	0.7366	213.1	0.9601	113.8	0.8516
42.8	0.6563	84.6	0.7366	213.2	0.9604	114.1	0.851
42.8	0.6566	84.7	0.7366	213.4	0.9604	114.4	0.8504
42.9	0.6566	84.7	0.7366	213.5	0.9608	114.6	0.8501
42.9	0.6569	84.8	0.7366	213.6	0.9608	114.9	0.8495
42.9	0.6566	84.8	0.7369	213.8	0.9614	115.2	0.8488
42.9	0.6569	84.9	0.7369	213.9	0.9614	115.5	0.8482
43	0.6569	84.9	0.7369	214.1	0.9614	115.8	0.8476
43	0.6569	85	0.7369	214.2	0.9617	116	0.8473
43	0.6569	85.1	0.7369	214.3	0.962	116.3	0.8467
43.1	0.6569	85.1	0.7372	214.5	0.962	116.6	0.846
43.1	0.6572	85.2	0.7372	214.7	0.9623	116.8	0.8457
43.1	0.6572	85.2	0.7372	214.8	0.9623	117.2	0.8451
43.1	0.6572	85.3	0.7372	214.9	0.9623	117.4	0.8445
43.2	0.6572	85.3	0.7372	215	0.9626	117.7	0.8442
43.2	0.6572	85.4	0.7375	215.2	0.9629	117.9	0.8439
43.2	0.6572	85.4	0.7375	215.3	0.9629	118.2	0.8433
43.3	0.6572	85.5	0.7375	215.5	0.9629	118.5	0.8426
43.3	0.6576	85.6	0.7375	215.6	0.9632	118.8	0.842
43.3	0.6576	85.6	0.7375	215.8	0.9632	119.1	0.8414
43.3	0.6576	85.7	0.7378	215.9	0.9635	119.4	0.8408
43.4	0.6576	85.7	0.7378	216	0.9635	119.6	0.8405
43.4	0.6579	85.8	0.7378	216.2	0.9639	120	0.8398
43.4	0.6579	85.9	0.7378	216.3	0.9639	120.2	0.8392
43.4	0.6579	85.9	0.7378	216.5	0.9642	120.5	0.8386
43.5	0.6579	86	0.7382	216.6	0.9642	120.8	0.838
43.5	0.6579	86	0.7382	216.7	0.9645	121	0.8377
43.5	0.6579	86.1	0.7382	216.9	0.9645	121.3	0.8371
43.6	0.6582	86.1	0.7382	217	0.9648	121.5	0.8361
43.6	0.6582	86.2	0.7382	217.2	0.9648	121.9	0.8355
43.6	0.6582	86.2	0.7385	217.3	0.9651	122.2	0.8349
43.6	0.6582	86.3	0.7385	217.4	0.9651	122.4	0.8346
43.7	0.6582	86.3	0.7385	217.6	0.9651	122.7	0.834
43.7	0.6582	86.4	0.7385	217.7	0.9654	123	0.8333
43.7	0.6585	86.5	0.7388	217.9	0.9657	123.3	0.8327
43.8	0.6582	86.5	0.7388	218	0.9657	123.6	0.8321
43.8	0.6585	86.6	0.7388	218.1	0.966	123.8	0.8315
43.8	0.6585	86.6	0.7388	218.3	0.966	124.1	0.8309
43.8	0.6582	86.7	0.7388	218.4	0.9663	124.4	0.8305
43.9	0.6585	86.7	0.7391	218.5	0.9663	124.7	0.8299
43.9	0.6585	86.8	0.7391	218.7	0.9666	124.9	0.8293
43.9	0.6588	86.8	0.7391	218.8	0.9666	125.2	0.8287
44	0.6588	86.9	0.7391	219	0.967	125.4	0.8281
44	0.6588	86.9	0.7391	219.1	0.967	125.7	0.8274
44	0.6588	87	0.7391	219.2	0.9673	126.1	0.8268
44	0.6588	87.1	0.7391	219.4	0.9673	126.3	0.8262
44.1	0.6591	87.1	0.7394	219.5	0.9676	126.6	0.8256
44.1	0.6591	87.2	0.7394	219.7	0.9676	126.9	0.825
44.1	0.6591	87.2	0.7394	219.8	0.9679	127.1	0.8243
44.1	0.6591	87.3	0.7397	219.9	0.9679	127.4	0.8237
44.2	0.6591	87.3	0.7397	220.1	0.9682	127.7	0.8234
44.2	0.6594	87.4	0.7397	220.2	0.9682	128	0.8225
44.2	0.6591	87.5	0.7397	220.4	0.9685	128.2	0.8222
44.3	0.6591	87.5	0.7397	220.5	0.9685	128.6	0.8212
44.3	0.6591	87.6	0.7397	220.7	0.9688	128.9	0.8206
44.3	0.6591	87.6	0.74	220.8	0.9688	129.1	0.82
44.3	0.6591	87.7	0.74	220.9	0.9691	129.4	0.8194
44.4	0.6594	87.7	0.74	221.1	0.9691	129.7	0.8188
44.4	0.6597	87.8	0.7403	221.2	0.9694	129.9	0.8181
44.4	0.6597	87.8	0.74	221.3	0.9694	130.2	0.8175
44.5	0.6597	87.9	0.74	221.5	0.9697	130.4	0.8169
44.5	0.6597	88	0.7403	221.6	0.9697	130.8	0.816
44.5	0.6594	88	0.7403	221.8	0.9701	131.1	0.815
44.5	0.6597	88.1	0.7403	221.9	0.9701	131.3	0.8147
44.6	0.6597	88.1	0.7406	222.1	0.9704	131.6	0.8138
44.6	0.6597	88.2	0.7406	222.2	0.9707	131.9	0.8135
44.6	0.66	88.2	0.7406	222.3	0.9707	132.2	0.8126
44.7	0.66	88.3	0.7406	222.5	0.971	132.5	0.8119
44.7	0.66	88.3	0.7406	222.6	0.971	132.7	0.8113
44.7	0.66	88.4	0.7406	222.7	0.9713	133	0.8104
44.7	0.66	88.4	0.7409	222.9	0.9713	133.2	0.8101
44.8	0.66	88.5	0.7409	223	0.9716	133.5	0.8092
44.8	0.66	88.6	0.7409	223.1	0.9716	133.9	0.8085
44.8	0.6603	88.6	0.7409	223.3	0.9719	134.1	0.8079
44.9	0.6603	88.7	0.7409	223.5	0.9719	134.4	0.807
44.9	0.6603	88.7	0.7409	223.6	0.9722	134.6	0.8064
44.9	0.6603	88.8	0.7413	223.7	0.9722	134.9	0.8057
44.9	0.6607	88.8	0.7413	223.8	0.9725	135.2	0.8051
45	0.6607	88.9	0.7413	224	0.9725	135.5	0.8045
45	0.6607	88.9	0.7416	224.1	0.9728	135.8	0.8039
45	0.6603	89	0.7416	224.3	0.9728	136.1	0.803
45.1	0.6607	89.1	0.7416	224.4	0.9732	136.3	0.8023
45.1	0.6607	89.1	0.7416	224.6	0.9732	136.6	0.8014
45.1	0.6607	89.2	0.7416	224.7	0.9732	136.8	0.8011
45.1	0.661	89.2	0.7419	224.8	0.9735	137.2	0.8002
45.2	0.661	89.3	0.7419	225	0.9738	137.5	0.7995
45.2	0.661	89.3	0.7419	225.1	0.9738	137.7	0.7989
45.2	0.661	89.4	0.7419	225.3	0.9741	138.1	0.798
45.2	0.661	89.5	0.7419	225.4	0.9741	138.3	0.7974
45.3	0.661	89.5	0.7422	225.5	0.9744	138.6	0.7964
45.3	0.661	89.6	0.7422	225.7	0.9744	138.8	0.7958
45.3	0.661	89.6	0.7422	225.8	0.9747	139.1	0.7949
45.4	0.6613	89.7	0.7422	225.9	0.9747	139.4	0.7943
45.4	0.661	89.7	0.7422	226.1	0.975	139.7	0.7933
45.4	0.661	89.8	0.7422	226.2	0.975	139.9	0.793
45.4	0.6613	89.8	0.7425	226.4	0.9753	140.2	0.7921
45.5	0.6613	89.9	0.7425	226.5	0.9753	140.5	0.7915
45.5	0.6616	89.9	0.7425	226.7	0.9756	140.8	0.7906
45.5	0.6616	90	0.7425	226.8	0.9756	141.1	0.7899
45.5	0.6616	90.1	0.7425	226.9	0.9759	141.3	0.789
45.6	0.6616	90.1	0.7428	227.1	0.9763	141.6	0.7884
45.6	0.6616	90.2	0.7428	227.2	0.9763	141.8	0.7878
45.6	0.6616	90.2	0.7428	227.3	0.9766	142.2	0.7868
45.7	0.6616	90.3	0.7428	227.5	0.9766	142.5	0.7859
45.7	0.6619	90.3	0.7431	227.6	0.9769	142.7	0.7853
45.7	0.6619	90.4	0.7431	227.8	0.9769	143	0.7847
45.7	0.6619	90.4	0.7431	227.9	0.9772	143.2	0.784
45.8	0.6619	90.5	0.7431	228	0.9772	143.6	0.7831
45.8	0.6619	90.6	0.7434	228.2	0.9775	143.8	0.7825
45.8	0.6619	90.6	0.7434	228.3	0.9775	144.1	0.7816
45.9	0.6622	90.7	0.7434	228.5	0.9778	144.4	0.7806
45.9	0.6622	90.7	0.7434	228.6	0.9778	144.6	0.78
45.9	0.6619	90.8	0.7434	228.7	0.9781	145	0.7791
45.9	0.6622	90.8	0.7434	228.9	0.9784	145.3	0.7781
46	0.6625	90.9	0.7437	229	0.9784	145.5	0.7775
46	0.6622	90.9	0.7437	229.2	0.9787	145.8	0.7766
46	0.6625	91	0.7437	229.3	0.9787	146	0.776
46	0.6625	91	0.7437	229.4	0.979	146.3	0.775
46.1	0.6625	91.1	0.7437	229.5	0.979	146.7	0.7741
46.1	0.6625	91.2	0.744	229.7	0.9794	146.9	0.7732
46.1	0.6625	91.2	0.744	229.8	0.9794	147.2	0.7723
46.2	0.6628	91.3	0.744	230	0.9797	147.4	0.7716
46.2	0.6628	91.3	0.744	230.1	0.9797	147.7	0.7707
46.2	0.6628	91.4	0.7444	230.3	0.98	148	0.7695
46.3	0.6628	91.4	0.7444	230.4	0.9803	148.2	0.7688
46.3	0.6628	91.5	0.7444	230.5	0.9803	148.5	0.7679
46.3	0.6628	91.5	0.7444	230.7	0.9806	148.9	0.767
46.3	0.6628	91.6	0.7444	230.9	0.9806	149.1	0.7664
46.4	0.6628	91.7	0.7447	231	0.9809	149.4	0.7651
46.4	0.6628	91.7	0.7447	231.1	0.9809	149.7	0.7645
46.4	0.6628	91.8	0.7447	231.2	0.9812	149.9	0.7636
46.4	0.6628	91.8	0.7447	231.4	0.9812	150.3	0.7626
46.5	0.6631	91.9	0.7447	231.5	0.9815	150.5	0.762
46.5	0.6631	91.9	0.745	231.7	0.9818	150.8	0.7608
46.5	0.6631	92	0.745	231.8	0.9818	151.1	0.7599
46.6	0.6628	92.1	0.745	231.9	0.9825	151.3	0.7589
46.6	0.6634	92.1	0.745	232.1	0.9825	151.7	0.758
46.6	0.6631	92.1	0.745	232.2	0.9828	151.9	0.7571
46.6	0.6634	92.2	0.745	232.4	0.9831	152.2	0.7561
46.7	0.6634	92.3	0.745	232.5	0.9831	152.4	0.7552
46.7	0.6634	92.3	0.745	232.7	0.9831	152.7	0.7543
46.7	0.6634	92.4	0.7453	232.8	0.9831	153	0.7533
46.8	0.6634	92.4	0.7453	232.9	0.9834	153.3	0.7521
46.8	0.6638	92.5	0.7453	233	0.9837	153.6	0.7512
46.8	0.6638	92.5	0.7453	233.2	0.9837	153.9	0.7499
46.8	0.6638	92.6	0.7453	233.3	0.984	154.1	0.7493
46.9	0.6641	92.6	0.7453	233.5	0.984	154.4	0.7481
46.9	0.6638	92.7	0.7456	233.6	0.9843	154.6	0.7471
46.9	0.6638	92.8	0.7456	233.7	0.9843	154.9	0.7462
46.9	0.6638	92.8	0.7456	233.9	0.9846	155.3	0.745
47	0.6641	92.9	0.7459	234.1	0.9849	155.5	0.7444
47	0.6641	92.9	0.7459	234.2	0.9849	155.8	0.7434
47	0.6641	93	0.7459	234.3	0.9852	156.1	0.7422
47.1	0.6641	93	0.7459	234.4	0.9852	156.3	0.7413
47.1	0.6641	93.1	0.7459	234.6	0.9856	156.6	0.7403
47.1	0.6644	93.1	0.7459	234.7	0.9856	156.9	0.7394
47.1	0.6644	93.2	0.7462	234.9	0.9859	157.2	0.7382
47.2	0.6644	93.3	0.7462	235	0.9862	157.5	0.7369
47.2	0.6641	93.3	0.7462	235.2	0.9862	157.7	0.7363
47.2	0.6644	93.4	0.7462	235.3	0.9865	158	0.7351
47.3	0.6644	93.4	0.7465	235.4	0.9868	158.2	0.7344
47.3	0.6644	93.5	0.7465	235.5	0.9868	158.6	0.7332
47.3	0.6644	93.5	0.7465	235.7	0.9871	158.9	0.7316
47.3	0.6644	93.6	0.7465	235.9	0.9871	159.1	0.7307
47.4	0.6644	93.6	0.7465	236	0.9874	159.4	0.7298
47.4	0.6647	93.7	0.7468	236.2	0.9874	159.6	0.7289
47.4	0.6647	93.8	0.7468	236.3	0.9877	160	0.7276
47.4	0.6647	93.8	0.7468	236.4	0.988	160.2	0.727
47.5	0.665	93.9	0.7468	236.5	0.988	160.5	0.7258
47.5	0.665	93.9	0.7468	236.7	0.9883	160.8	0.7245
47.5	0.665	94	0.7468	236.8	0.9883	161	0.7239
47.6	0.665	94	0.7471	236.9	0.9887	161.4	0.7227
47.6	0.665	94.1	0.7471	237.1	0.989	161.7	0.7214
47.6	0.665	94.2	0.7471	237.3	0.989	161.9	0.7205
47.6	0.6653	94.2	0.7471	237.4	0.9893	162.2	0.7196
47.7	0.665	94.3	0.7471	237.5	0.9893	162.4	0.7186
47.7	0.665	94.3	0.7475	237.6	0.9896	162.7	0.7174
47.7	0.6653	94.4	0.7475	237.8	0.9899	163	0.7161
47.8	0.6653	94.4	0.7475	238	0.9899	163.3	0.7155
47.8	0.6653	94.5	0.7475	238.1	0.9902	163.6	0.7143
47.8	0.6653	94.5	0.7475	238.2	0.9902	163.8	0.7134
47.8	0.6653	94.6	0.7475	238.3	0.9905	164.1	0.7121
47.9	0.6653	94.7	0.7478	238.5	0.9908	164.5	0.7109
47.9	0.6656	94.7	0.7478	238.7	0.9908	164.7	0.7099
47.9	0.6656	94.8	0.7478	238.8	0.9911	164.9	0.709
48	0.6656	94.8	0.7478	238.9	0.9914	165.2	0.7078
48	0.6656	94.9	0.7481	239	0.9914	165.6	0.7068
48	0.6653	94.9	0.7481	239.2	0.9918	165.8	0.7059
48	0.6656	95	0.7481	239.3	0.9918	166.1	0.705
48.1	0.6656	95	0.7484	239.5	0.9921	166.4	0.7037
48.1	0.6656	95.1	0.7484	239.6	0.9924	166.6	0.7031
48.1	0.6656	95.1	0.7484	239.7	0.9924	166.9	0.7019
48.1	0.6656	95.2	0.7484	239.9	0.9927	167.2	0.7006
48.2	0.6659	95.3	0.7484	240	0.9927	167.5	0.7
48.2	0.6659	95.3	0.7487	240.2	0.993	167.8	0.6988
48.2	0.6659	95.4	0.7487	240.3	0.993	168	0.6982
48.3	0.6659	95.4	0.7487	240.5	0.9933	168.3	0.6969
48.3	0.6659	95.5	0.7487	240.6	0.9936	168.6	0.696
48.3	0.6659	95.5	0.7487	240.7	0.9936	168.8	0.6954
48.3	0.6659	95.6	0.7487	240.9	0.9939	169.1	0.6941
48.4	0.6662	95.6	0.749	241	0.9939	169.5	0.6932
48.4	0.6662	95.7	0.749	241.1	0.9942	169.7	0.6923
48.4	0.6662	95.7	0.749	241.3	0.9945	170	0.6913
48.5	0.6662	95.8	0.749	241.4	0.9945	170.2	0.6904
48.5	0.6662	95.9	0.7493	241.6	0.9949	170.5	0.6892
48.5	0.6665	95.9	0.7493	241.7	0.9952	170.8	0.6882
48.5	0.6665	96	0.7493	241.8	0.9952	171.1	0.6873
48.6	0.6665	96	0.7493	242	0.9955	171.4	0.6864
48.6	0.6665	96.1	0.7493	242.1	0.9955	171.6	0.6858
48.6	0.6665	96.1	0.7493	242.3	0.9958	171.9	0.6848
48.7	0.6665	96.2	0.7496	242.4	0.9961	172.2	0.6839
48.7	0.6665	96.2	0.7496	242.5	0.9961	172.5	0.683
48.7	0.6669	96.3	0.7496	242.7	0.9964	172.7	0.6824
48.7	0.6669	96.4	0.7496	242.8	0.9967	173	0.6814
48.8	0.6669	96.4	0.7496	243	0.9967	173.3	0.6805
48.8	0.6669	96.5	0.7499	243.1	0.997	173.5	0.6799
48.8	0.6669	96.5	0.7499	243.3	0.9973	173.9	0.6786
48.8	0.6669	96.6	0.7499	243.4	0.9973	174.2	0.6777
48.9	0.6672	96.6	0.7499	243.5	0.9976	174.4	0.6771
48.9	0.6672	96.7	0.7499	243.7	0.998	174.7	0.6762
48.9	0.6669	96.8	0.7502	243.8	0.998	174.9	0.6758
49	0.6669	96.8	0.7502	243.9	0.9983	175.2	0.6749
49	0.6672	96.9	0.7502	244.1	0.9986	175.5	0.674
49	0.6672	96.9	0.7502	244.2	0.9986	175.8	0.6731
49	0.6675	97	0.7502	244.4	0.9989	176	0.6724
49.1	0.6672	97	0.7506	244.5	0.9989	176.4	0.6715
49.1	0.6675	97.1	0.7506	244.7	0.9992	176.6	0.6709
49.1	0.6672	97.1	0.7506	244.8	0.9995	177	0.67
49.2	0.6672	97.2	0.7506	244.9	0.9995	177.2	0.669
49.2	0.6675	97.3	0.7509	245	0.9998	177.5	0.6681
49.2	0.6675	97.3	0.7509	245.2	1.0001	177.8	0.6675
49.2	0.6675	97.4	0.7509	245.4	1.0001	178	0.6669
49.3	0.6675	97.4	0.7509	245.5	1.0004	178.3	0.6659
49.3	0.6675	97.5	0.7512	245.6	1.0007	178.5	0.6656
49.3	0.6678	97.5	0.7512	245.7	1.0007	178.9	0.6647
49.4	0.6678	97.6	0.7512	245.9	1.0011	179.2	0.6641
49.4	0.6678	97.6	0.7512	246.1	1.0014	179.4	0.6634
49.4	0.6678	97.7	0.7512	246.2	1.0014	179.7	0.6625
49.4	0.6678	97.7	0.7515	246.3	1.0017	180	0.6619
49.5	0.6678	97.8	0.7515	246.4	1.002	180.2	0.6613
49.5	0.6678	97.9	0.7515	246.6	1.002	180.6	0.6607
49.5	0.6681	97.9	0.7515	246.7	1.0023	180.8	0.66
49.6	0.6681	98	0.7515	246.9	1.0026	181.1	0.6594
49.6	0.6681	98	0.7518	247	1.0026	181.4	0.6585
49.6	0.6681	98.1	0.7518	247.1	1.0026	181.6	0.6582
49.6	0.6681	98.1	0.7518	247.3	1.0032	181.9	0.6572
49.7	0.6681	98.2	0.7518	247.4	1.0035	182.3	0.6566
49.7	0.6681	98.2	0.7518	247.6	1.0038	182.5	0.656
49.7	0.6684	98.3	0.7521	247.7	1.0038	182.8	0.6557
49.7	0.6681	98.4	0.7521	247.9	1.0042	183	0.6551
49.8	0.6684	98.4	0.7521	248	1.0045	183.3	0.6545
49.8	0.6684	98.5	0.7521	248.1	1.0045	183.5	0.6538
49.8	0.6687	98.5	0.7524	248.3	1.0048	183.9	0.6532
49.9	0.6687	98.6	0.7524	248.4	1.0051	184.2	0.6526
49.9	0.6687	98.6	0.7524	248.6	1.0051	184.4	0.652
49.9	0.6687	98.7	0.7524	248.7	1.0054	184.7	0.6514
49.9	0.6687	98.8	0.7527	248.8	1.0057	184.9	0.6507
50	0.6687	98.8	0.7527	249	1.0057	185.3	0.6501
50	0.6684	98.9	0.7527	249.1	1.006	185.6	0.6495
50	0.6687	98.9	0.7527	249.3	1.0063	185.8	0.6486
50.1	0.6684	99	0.7527	249.4	1.0066	186.1	0.6479
50.1	0.6687	99	0.7527	249.5	1.0066	186.3	0.6476
50.1	0.669	99.1	0.7533	249.7	1.0069	186.7	0.647
50.1	0.669	99.1	0.7533	249.8	1.0073	187	0.6464
50.2	0.669	99.2	0.7533	250	1.0073	187.2	0.6461
50.2	0.669	99.2	0.7533	250.1	1.0076	187.5	0.6455
50.2	0.669	99.3	0.7533	250.2	1.0076	187.7	0.6452
50.3	0.669	99.4	0.7537	250.4	1.0079	188	0.6445
50.3	0.6693	99.4	0.7537	250.5	1.0082	188.3	0.6439
50.3	0.6693	99.5	0.7537	250.7	1.0085	188.6	0.6433
50.3	0.669	99.5	0.7537	250.8	1.0085	188.9	0.6427
50.4	0.669	99.6	0.7537	250.9	1.0088	189.2	0.6421
50.4	0.6693	99.6	0.754	251	1.0091	189.4	0.6417
50.4	0.6693	99.7	0.754	251.2	1.0091	189.7	0.6411
50.4	0.6693	99.7	0.754	251.4	1.0094	190	0.6408
50.5	0.67	99.8	0.754	251.5	1.0097	190.3	0.6402
50.5	0.67	99.9	0.7543	251.6	1.0097	190.6	0.6396
50.5	0.67	99.9	0.7543	251.7	1.01	190.8	0.6393
50.6	0.67	100	0.7543	251.9	1.0104	191.1	0.6386
50.6	0.67	100	0.7543	252	1.0104	191.3	0.638
50.6	0.67	100.1	0.7543	252.2	1.0107	191.7	0.6377
50.6	0.6703	100.1	0.7546	252.3	1.011	191.9	0.6371
50.7	0.6703	100.2	0.7546	252.4	1.011	192.2	0.6365
50.7	0.6703	100.2	0.7546	252.6	1.0113	192.4	0.6362
50.7	0.6703	100.3	0.7546	252.7	1.0116	192.8	0.6359
50.7	0.6703	100.3	0.7546	252.9	1.0119	193.1	0.6352
50.8	0.6706	100.4	0.7549	253	1.0119	193.3	0.6349
50.8	0.6706	100.4	0.7549	253.1	1.0122	193.6	0.6343
50.8	0.6703	100.5	0.7549	253.3	1.0125	193.9	0.634
50.9	0.6706	100.6	0.7549	253.4	1.0125	194.2	0.6334
50.9	0.6706	100.6	0.7549	253.6	1.0128	194.4	0.6331
50.9	0.6706	100.7	0.7552	253.7	1.0128	194.7	0.6324
50.9	0.6706	100.7	0.7552	253.9	1.0131	195	0.6318
51	0.6706	100.8	0.7552	254	1.0135	195.2	0.6315
51	0.6706	100.8	0.7552	254.1	1.0138	195.6	0.6309
51	0.6706	100.9	0.7552	254.2	1.0138	195.8	0.6306
51.1	0.6706	101	0.7552	254.4	1.0141	196.1	0.63
51.1	0.6709	101	0.7552	254.5	1.0144	196.4	0.6293
51.1	0.6709	101.1	0.7555	254.7	1.0144	196.6	0.629
51.1	0.6709	101.1	0.7555	254.8	1.0147	197	0.6284
51.2	0.6709	101.2	0.7555	255	1.015	197.2	0.6278
51.2	0.6709	101.2	0.7558	255.1	1.0153	197.5	0.6272
51.2	0.6712	101.3	0.7555	255.2	1.0153	197.7	0.6269
51.3	0.6712	101.3	0.7558	255.4	1.0156	198.1	0.6262
51.3	0.6712	101.4	0.7558	255.5	1.0159	198.4	0.6256
51.3	0.6712	101.5	0.7558	255.7	1.0162	198.6	0.6253
51.3	0.6712	101.5	0.7558	255.8	1.0162	198.9	0.625
51.4	0.6712	101.6	0.7561	256	1.0166	199.2	0.6244
51.4	0.6712	101.6	0.7561	256.1	1.0169	199.5	0.6238
51.4	0.6712	101.7	0.7561	256.2	1.0172	199.7	0.6234
51.4	0.6715	101.7	0.7561	256.4	1.0172	200	0.6231
51.5	0.6715	101.8	0.7561	256.5	1.0175	200.2	0.6225
51.5	0.6712	101.9	0.7564	256.6	1.0178	200.6	0.6219
51.5	0.6715	101.9	0.7564	256.8	1.0181	200.9	0.6216
51.6	0.6715	101.9	0.7564	256.9	1.0181	201.1	0.6213
51.6	0.6715	102	0.7564	257	1.0184	201.4	0.621
51.6	0.6718	102.1	0.7568	257.2	1.0187	201.7	0.6203
51.6	0.6718	102.1	0.7568	257.3	1.0187	201.9	0.62
51.7	0.6718	102.2	0.7568	257.5	1.019	202.2	0.6194
51.7	0.6718	102.2	0.7568	257.6	1.0193	202.5	0.6191
51.7	0.6718	102.3	0.7568	257.8	1.0197	202.7	0.6185
51.8	0.6718	102.3	0.7571	257.9	1.0197	203.1	0.6179
51.8	0.6718	102.4	0.7571	258	1.02	203.3	0.6176
51.8	0.6718	102.4	0.7571	258.2	1.0203	203.6	0.6172
51.8	0.6718	102.5	0.7571	258.3	1.0206	204	0.6166
51.9	0.6721	102.6	0.7571	258.5	1.0209	204.2	0.6163
51.9	0.6721	102.6	0.7574	258.6	1.0209	204.5	0.616
51.9	0.6721	102.7	0.7574	258.8	1.0212	204.7	0.6157
52	0.6721	102.7	0.7574	258.9	1.0215	205	0.6151
52	0.6721	102.8	0.7574	259	1.0215	205.3	0.6148
52	0.6721	102.8	0.7574	259.2	1.0218	205.5	0.6145
52	0.6724	102.9	0.7577	259.3	1.0221	205.9	0.6138
52.1	0.6724	103	0.7577	259.4	1.0224	206.1	0.6135
52.1	0.6724	103	0.7577	259.6	1.0224	206.4	0.6129
52.1	0.6721	103.1	0.7577	259.7	1.0228	206.7	0.6126
52.2	0.6724	103.1	0.758	259.9	1.0231	206.9	0.6123
52.2	0.6727	103.2	0.758	260	1.0231	207.3	0.6117
52.2	0.6724	103.2	0.758	260.1	1.0234	207.5	0.6114
52.2	0.6724	103.3	0.758	260.3	1.024	207.8	0.6107
52.3	0.6727	103.3	0.7583	260.4	1.0243	208	0.6104
52.3	0.6727	103.4	0.7583	260.6	1.0246	208.3	0.6101
52.3	0.6727	103.4	0.7583	260.7	1.0246	208.7	0.6095
52.3	0.6727	103.5	0.7583	260.8	1.0249	208.9	0.6092
52.4	0.6727	103.6	0.7583	260.9	1.0252	209.2	0.6086
52.4	0.6727	103.6	0.7586	261.1	1.0255	209.4	0.6083
52.4	0.6731	103.7	0.7586	261.3	1.0259	209.7	0.6076
52.5	0.6731	103.7	0.7586	261.4	1.0259	210	0.6067
52.5	0.6731	103.8	0.7586	261.5	1.0262	210.3	0.6061
52.5	0.6731	103.8	0.7589	261.7	1.0265	210.6	0.6058
52.5	0.6731	103.9	0.7589	261.8	1.0265	210.8	0.6055
52.6	0.6731	103.9	0.7589	262	1.0268	211.1	0.6052
52.6	0.6731	104	0.7589	262.1	1.0271	211.5	0.6045
52.6	0.6731	104.1	0.7589	262.2	1.0274	211.7	0.6042
52.6	0.6731	104.1	0.7592	262.4	1.0277	212	0.6036
52.7	0.6731	104.2	0.7592	262.5	1.0277	212.2	0.6033
52.7	0.6734	104.2	0.7592	262.7	1.028	212.5	0.603
52.7	0.6734	104.3	0.7592	262.8	1.0283	212.8	0.6027
52.8	0.6737	104.3	0.7592	262.9	1.0286	213.1	0.6021
52.8	0.6737	104.4	0.7592	263.1	1.029	213.3	0.6017
52.8	0.6734	104.4	0.7595	263.2	1.029	213.6	0.6011
52.8	0.6737	104.5	0.7595	263.4	1.0293	213.9	0.6008
52.9	0.6737	104.6	0.7595	263.5	1.0296	214.2	0.6005
52.9	0.6737	104.6	0.7595	263.6	1.0299	214.5	0.5999
52.9	0.6737	104.7	0.7599	263.7	1.0299	214.8	0.5996
53	0.6737	104.7	0.7599	263.9	1.0302	215	0.599
53	0.6737	104.8	0.7599	264	1.0305	215.3	0.5983
53	0.6737	104.8	0.7599	264.2	1.0308	215.5	0.598
53	0.674	104.9	0.7602	264.3	1.0311	215.9	0.5977
53.1	0.674	104.9	0.7602	264.4	1.0314	216.1	0.5974
53.1	0.674	105	0.7602	264.6	1.0314	216.4	0.5968
53.1	0.674	105	0.7602	264.7	1.0317	216.7	0.5962
53.2	0.674	105.1	0.7602	264.9	1.0321	216.9	0.5959
53.2	0.674	105.2	0.7605	265	1.0324	217.2	0.5955
53.2	0.674	105.2	0.7605	265.1	1.0327	217.5	0.5952
53.2	0.674	105.3	0.7605	265.3	1.0327	217.8	0.5946
53.3	0.674	105.3	0.7605	265.4	1.033	218.1	0.5943
53.3	0.6743	105.4	0.7608	265.6	1.0333	218.3	0.594
53.3	0.6743	105.4	0.7608	265.7	1.0333	218.6	0.5934
53.3	0.674	105.5	0.7608	265.9	1.0336	218.9	0.5931
53.4	0.6743	105.5	0.7608	266	1.0339	219.2	0.5928
53.4	0.6746	105.6	0.7608	266.1	1.0342	219.5	0.5921
53.4	0.6746	105.7	0.7611	266.3	1.0345	219.7	0.5918
53.5	0.6746	105.7	0.7611	266.4	1.0348	220	0.5915
53.5	0.6746	105.8	0.7611	266.6	1.0352	220.3	0.5909
53.5	0.6746	105.8	0.7611	266.7	1.0352	220.5	0.5906
53.5	0.6746	105.9	0.7614	266.8	1.0355	220.9	0.5903
53.6	0.6746	105.9	0.7614	267	1.0358	221.2	0.5897
53.6	0.6749	106	0.7614	267.1	1.0361	221.4	0.5893
53.6	0.6746	106	0.7614	267.2	1.0364	221.7	0.589
53.7	0.6749	106.1	0.7614	267.4	1.0367	221.9	0.5887
53.7	0.6749	106.2	0.7617	267.5	1.0367	222.2	0.5881
53.7	0.6749	106.2	0.7617	267.7	1.037	222.6	0.5875
53.7	0.6749	106.3	0.7617	267.8	1.0373	222.8	0.5872
53.8	0.6749	106.3	0.7617	268	1.0376	223.1	0.5869
53.8	0.6749	106.4	0.762	268.1	1.0379	223.3	0.5862
53.8	0.6752	106.4	0.762	268.2	1.0383	223.7	0.5859
53.8	0.6752	106.5	0.762	268.3	1.0383	223.9	0.5853
53.9	0.6752	106.5	0.762	268.5	1.0386	224.2	0.585
53.9	0.6752	106.6	0.7623	268.7	1.0389	224.4	0.5847
53.9	0.6752	106.6	0.7623	268.8	1.0392	224.7	0.5841
54	0.6752	106.7	0.7623	268.9	1.0395	225.1	0.5838
54	0.6752	106.8	0.7623	269.1	1.0398	225.3	0.5835
54	0.6752	106.8	0.7623	269.2	1.0401	225.6	0.5828
54	0.6752	106.9	0.7626	269.3	1.0401	225.8	0.5822
54.1	0.6755	106.9	0.7626	269.5	1.0407	226.1	0.5819
54.1	0.6755	107	0.7626	269.6	1.0407	226.5	0.5813
54.1	0.6755	107	0.7626	269.8	1.041	226.7	0.581
54.2	0.6755	107.1	0.7626	269.9	1.0414	227	0.5804
54.2	0.6755	107.1	0.7626	270.1	1.0417	227.2	0.58
54.2	0.6755	107.2	0.763	270.2	1.042	227.5	0.5794
54.2	0.6755	107.3	0.763	270.3	1.0423	227.8	0.5791
54.3	0.6758	107.3	0.763	270.4	1.0423	228	0.5785
54.3	0.6758	107.4	0.7633	270.6	1.0426	228.4	0.5779
54.3	0.6758	107.4	0.7633	270.8	1.0429	228.6	0.5776
54.4	0.6758	107.5	0.7633	270.9	1.0432	228.9	0.5769
54.4	0.6758	107.5	0.7633	271	1.0435	229.2	0.5766
54.4	0.6758	107.6	0.7636	271.1	1.0435	229.5	0.5763
54.4	0.6758	107.7	0.7636	271.3	1.0438	229.8	0.5757
54.5	0.6762	107.7	0.7636	271.4	1.0441	230	0.5751
54.5	0.6758	107.8	0.7636	271.6	1.0448	230.2	0.5748
54.5	0.6758	107.8	0.7636	271.7	1.0451	230.6	0.5745
54.5	0.6758	107.9	0.7639	271.8	1.0454	230.8	0.5742
54.6	0.6762	107.9	0.7639	272	1.0457	231.1	0.5735
54.6	0.6762	108	0.7639	272.1	1.0457	231.4	0.5729
54.6	0.6762	108	0.7639	272.3	1.046	231.7	0.5726
54.7	0.6762	108.1	0.7642	272.4	1.0463	232	0.572
54.7	0.6762	108.1	0.7642	272.6	1.0466	232.2	0.5717
54.7	0.6758	108.2	0.7642	272.7	1.0469	232.5	0.5711
54.7	0.6765	108.3	0.7642	272.8	1.0472	232.8	0.5707
54.8	0.6765	108.3	0.7642	272.9	1.0476	233.1	0.5704
54.8	0.6765	108.4	0.7642	273.1	1.0479	233.4	0.5698
54.8	0.6765	108.4	0.7645	273.3	1.0482	233.6	0.5692
54.9	0.6765	108.5	0.7645	273.4	1.0485	233.9	0.5689
54.9	0.6765	108.5	0.7645	273.6	1.0488	234.1	0.5686
54.9	0.6768	108.6	0.7648	273.7	1.0488	234.4	0.568
54.9	0.6765	108.6	0.7648	273.8	1.0491	234.8	0.5676
55	0.6768	108.7	0.7648	274	1.0494	235	0.5673
55	0.6768	108.8	0.7648	274.1	1.0497	235.3	0.5667
55	0.6768	108.8	0.7648	274.2	1.05	235.6	0.5664
55	0.6768	108.9	0.7648	274.3	1.0503	235.8	0.5661
55.1	0.6768	108.9	0.7648	274.5	1.0507	236.2	0.5655
55.1	0.6768	109	0.7651	274.6	1.051	236.4	0.5652
55.1	0.6768	109	0.7651	274.8	1.0513	236.7	0.5645
55.2	0.6771	109.1	0.7651	274.9	1.0513	237	0.5642
55.2	0.6771	109.1	0.7651	275.1	1.0519	237.2	0.5639
55.2	0.6771	109.2	0.7651	275.2	1.0519	237.5	0.5633
55.2	0.6771	109.2	0.7654	275.4	1.0525	237.8	0.563
55.3	0.6771	109.3	0.7654	275.5	1.0525	238.1	0.5624
55.3	0.6774	109.4	0.7654	275.6	1.0528	238.4	0.5621
55.3	0.6771	109.4	0.7654	275.7	1.0528	238.6	0.5618
55.4	0.6774	109.5	0.7657	275.9	1.0534	238.9	0.5611
55.4	0.6771	109.5	0.7657	276	1.0538	239.2	0.5608
55.4	0.6774	109.6	0.7657	276.2	1.0538	239.5	0.5605
55.4	0.6774	109.7	0.7657	276.3	1.0541	239.7	0.5602
55.5	0.6774	109.7	0.7661	276.5	1.0544	240	0.5596
55.5	0.6774	109.8	0.7661	276.6	1.0547	240.3	0.5593
55.5	0.6774	109.8	0.7661	276.8	1.055	240.6	0.559
55.6	0.6774	109.9	0.7661	276.9	1.0553	240.9	0.5583
55.6	0.6774	109.9	0.7664	277	1.0556	241.1	0.5577
55.6	0.6774	110	0.7664	277.2	1.0559	241.4	0.5574
55.6	0.6774	110	0.7664	277.3	1.0562	241.7	0.5571
55.7	0.6777	110.1	0.7664	277.4	1.0565	242	0.5568
55.7	0.6777	110.1	0.7664	277.6	1.0569	242.3	0.5562
55.7	0.6777	110.2	0.7667	277.7	1.0572	242.5	0.5559
55.7	0.6777	110.3	0.7667	277.9	1.0575	242.8	0.5556
55.8	0.6777	110.3	0.7667	278	1.0578	243.1	0.5552
55.8	0.678	110.4	0.7667	278.2	1.0581	243.4	0.5546
55.8	0.678	110.4	0.767	278.3	1.0581	243.7	0.5543
55.9	0.678	110.5	0.767	278.4	1.0584	243.9	0.554
55.9	0.678	110.5	0.767	278.6	1.059	244.2	0.5534
[truncated: 30,141 more rows]

## Sheet: Fig. 2f
Voltage	Dion	Voltage	Dion		Voltage	Dion	Voltage	Dion
V vs. Zn/Zn2+	cm2 s-1	V vs. Zn/Zn2+	cm2 s-1		V vs. Zn/Zn2+	cm2 s-1	V vs. Zn/Zn2+	cm2 s-1
Discharge	Discharge	Discharge	Discharge		Charge	Charge	Charge	Charge
1.156	2.26536e-10	1.049	1.6713e-09		0.646	7.03984e-11	0.664	5.52934e-10
1.005	1.86315e-10	0.994	1.69336e-09		0.713	4.76069e-11	0.699	3.6389e-10
0.952	1.65176e-10	0.958	1.5e-09		0.763	2.78748e-11	0.728	2.87109e-10
0.913	1.33106e-10	0.932	1.10204e-09		0.823	2.45169e-11	0.757	2.63788e-10
0.889	1.17904e-10	0.912	9.7855e-10		0.901	3.85478e-11	0.784	1.76765e-10
0.862	9.59936e-11	0.894	1.18796e-09		0.951	2.214e-11	0.82	1.79734e-10
0.825	5.91885e-11	0.874	1.00413e-09		0.981	9.81222e-12	0.87	1.63446e-10
0.8	3.63102e-11	0.858	9.82993e-10		1.007	5.47846e-12	0.92	2.14498e-10
0.768	2.65849e-11	0.836	3.23342e-10		1.025	4.86987e-12	0.95	2.71885e-10
0.724	2.22478e-11	0.818	2.10938e-10		1.051	8.07378e-12	0.975	1.86851e-10
0.695	2.44409e-11	0.801	1.85172e-10		1.073	1.37241e-11	0.997	6.946e-11
0.667	2.77385e-11	0.79	1.98347e-10		1.094	1.57428e-11	1.013	5.40779e-11
0.649	2.57529e-11	0.768	9.375e-11		1.118	1.40216e-11	1.023	5.02876e-11
0.634	2.06374e-11	0.75	1.47636e-10		1.142	1.42113e-11	1.034	4.28486e-11
0.621	1.48416e-11	0.73	1.03878e-10		1.177	5.70457e-12	1.042	1.13856e-10
0.605	1.11165e-11	0.711	1.24533e-10		1.24	9.4799e-12	1.056	6.51042e-11
0.598	9.03356e-12	0.695	1.39615e-10		1.363	2.94799e-11	1.069	6e-11
0.578	7.38822e-12	0.676	1.84672e-10		--	--	1.084	8.59948e-11
0.561	7.11984e-12	0.665	1.86851e-10		--	--	1.099	6.88776e-11
0.542	6.99703e-12	0.644	2.65928e-10		--	--	1.113	4.67128e-11
0.517	6.88502e-12	0.635	2.69972e-10		--	--	1.129	6.6951e-11
0.468	5.30534e-12	0.625	1.77246e-10		--	--	1.147	6.82667e-11
0.368	3.10625e-12	0.617	1.35e-10		--	--	1.171	3.50865e-11
--	--	0.606	9.375e-11		--	--	1.199	3.51416e-11
--	--	0.597	1.1157e-10		--	--	1.239	6.59469e-11
--	--	0.587	1.37741e-10		--	--	1.306	1.89921e-10
--	--	0.575	1.40046e-10		--	--	1.401	2.646e-10
--	--	0.562	1.03878e-10		--	--		--
--	--	0.547	1.1157e-10		--	--
--	--	0.53	1.14758e-10		--	--
--	--	0.507	1.03878e-10		--	--
--	--	0.476	7.01242e-11		--	--
--	--	0.434	7.40741e-11		--	--
--	--	0.367	3.1033e-11		--	--
