# Supplementary material for: Proton-selective coating enables fast-kinetics high-mass-loading cathodes for sustainable zinc batteries
Source: Nat Commun. 2024 Mar 8;15:2139. doi: 10.1038/s41467-024-46464-9 (PMC10923785; doi:10.1038/s41467-024-46464-9)
Supplement: Supplementary file 3 — Source Data [file 41467_2024_46464_MOESM3_ESM.zip › Source Data Fig. 4.xlsx]

## Sheet: Fig. 4a
Time	Time	Time	Perrmeated H+	Perrmeated H+	Perrmeated H+	Time	Perrmeated H+
h	h	h	mol m-2	mol m-2	mol m-2	h	mol m-2
2DPM-20nm	2DPM-60nm	2DPM-80nm	2DPM-20nm	2DPM-60nm	2DPM-80nm	2DPM-100nm	2DPM-100nm
0.5	0.5	0.5	0.47343	0.46343	0.45212	0.5	0.369
1	1	1	0.94769	0.92461	0.92311	1	0.747
1.5	1.5	1.5	1.42303	1.38973	1.36973	1.5	1.107
2	2	2	1.88358	1.84184	1.79992	2	1.458
2.5	2.5	2.5	2.3665	2.32954	2.37276	2.5	1.926
3	3	3	2.76226	2.77687	2.80076	3	2.268
3.5	3.5	3.5	3.28634	3.23891	3.2589	3.5	2.637
4	4	4	3.79968	3.68542	3.566	4	2.889
4.5	4.5	4.5	4.275	4.15278	4.0708	4.5	3.294
5	5	5	4.73825	4.6177	4.52715	5	3.672
Cycles	Capacity retention	Coulombic efficiency	Capacity retention	Coulombic efficiency
	%	%	%	%
	NVO	NVO	NVO/2DPM	NVO/2DPM
1	100	100.205	100	100
2	99.7277	99.8637	99.359	99.7854
3	100.204	100.341	99.7863	100
4	100.068	100.136	99.5726	100
5	100.068	100.136	99.5726	100
6	100	100.068	100.214	100.86
7	99.7277	100	100	99.5745
8	100	100.342	100	99.5745
9	99.7277	100	100.214	100.644
10	99.7277	100.068	100.214	99.7872
11	99.8638	100.273	99.5726	100
12	99.3873	99.8632	100.427	100.642
13	99.4554	100.137	100	99.3631
14	99.7277	100.342	99.7863	100.43
15	99.5916	100.068	99.1453	99.5708
16	99.3193	100	100	100.645
17	99.115	100.069	99.5726	99.5726
18	99.047	100.069	99.1453	100
19	99.5235	100.343	99.1453	100
20	99.3873	100.069	99.5726	100
21	99.6596	100.343	99.7863	100
22	99.3873	100.069	98.9316	99.7845
23	99.5235	100.206	99.359	100
24	99.4554	100.137	99.1453	100
25	99.2512	100	100.214	100.644
26	99.3193	100.275	99.359	99.5717
27	99.047	99.9313	99.5726	100.215
28	99.047	100.207	99.7863	100
29	99.5235	100.412	100	99.7868
30	99.5916	100.274	100.214	100.214
31	99.4554	100.137	99.5726	100
32	99.2512	100	100	100.429
33	99.1831	100.137	99.1453	99.3576
34	99.1831	100.137	100	100.862
35	98.9789	100.069	99.1453	99.5708
36	99.2512	100.206	99.7863	100
37	99.047	99.9313	99.5726	99.7859
38	98.8427	100.138	99.1453	100
39	99.115	100.275	99.7863	100.647
40	99.047	99.9313	99.5726	99.5726
41	98.9789	100.207	99.5726	100.431
42	98.9108	100	100.427	100.213
43	98.7066	100.069	99.7863	100
44	99.1831	100.414	99.5726	99.5726
45	99.047	100.138	99.359	100.216
46	98.9789	100.138	99.359	100.216
47	98.7066	100.069	99.5726	100
48	98.7066	99.8623	99.1453	100
49	98.7066	100.207	99.1453	99.7849
50	98.4343	99.9309	99.5726	100
51	98.162	100	100	100.862
52	98.3662	100.139	99.5726	98.9384
53	98.5024	100.277	99.7863	100.215
54	98.0939	99.8614	99.359	100
55	98.2982	100.278	99.7863	100.647
56	98.162	99.8615	99.359	100
57	98.2301	100.278	100	100
58	97.8897	100	99.359	99.7854
59	98.2982	100.278	99.7863	100.43
60	98.162	100.208	99.1453	99.7849
61	98.0259	100.069	99.359	99.7854
62	98.2982	100.139	100	100.214
63	98.2982	100.208	99.359	99.7854
64	98.0939	99.8614	99.359	100
65	97.8217	100.07	99.359	100.216
66	97.6174	100	100	100
67	97.8217	100.209	99.7863	100
68	97.9578	100.349	99.359	99.7854
69	97.6174	99.7912	99.1453	99.7849
70	97.5494	100.21	100	100.429
71	97.7536	100.209	99.7863	100.215
72	97.6855	99.9304	99.5726	99.7859
73	97.7536	100.279	99.7863	100.215
74	97.5494	100.07	99.5726	100
75	97.3451	100	99.359	99.359
76	97.4132	100.21	99.359	100.432
77	97.6855	100.21	99.1453	100.216
78	97.3451	100	99.359	100
79	97.6174	100.21	99.359	100.216
80	97.209	100	99.5726	99.7859
81	97.3451	100.14	99.1453	99.7849
82	97.209	100	99.5726	100.866
83	96.8686	100	99.359	99.5717
84	96.8686	100.07	99.1453	100.216
85	97.0728	100.211	99.5726	100.215
86	97.1409	100.211	99.359	99.359
87	97.2771	100.21	100	100.645
88	96.8686	100	99.5726	100.215
89	97.0728	100.07	98.9316	99.7845
90	96.8005	100.141	99.1453	100
91	96.8005	100.07	99.1453	99.7849
92	96.5963	99.9296	99.7863	100.647
93	96.7325	100.353	99.1453	99.7849
94	96.8686	100.07	99.5726	100.431
95	96.5282	99.7889	98.718	99.3548
96	96.6644	100.353	98.9316	100.434
97	96.5963	100	98.718	100
98	96.7325	100.07	99.7863	100.43
99	96.5963	100.141	99.1453	99.5708
100	96.256	99.9293	99.5726	100.431
101	96.5282	100.283	99.1453	100
102	96.1879	100.071	98.5043	99.568
103	96.1879	100.142	99.359	100.216
104	96.256	100.142	99.5726	100
105	96.1198	99.9292	99.359	100
106	96.4602	100.354	99.5726	100.431
107	96.0517	99.8585	99.359	99.359
108	96.0517	100.213	100	100.645
109	96.1879	100.142	99.359	99.5717
110	95.8475	99.7167	99.1453	100.651
111	95.9156	100.142	99.359	99.5717
112	95.9837	100.213	98.718	100.217
113	95.7794	100.071	99.1453	100
114	96.1879	100.426	98.9316	100
115	96.0517	100	98.9316	99.7845
116	95.7794	100.142	98.9316	100
117	95.8475	100.071	100	100.645
118	95.6433	99.9289	99.5726	100
119	95.7114	100.357	99.5726	100.215
120	95.9156	100.213	99.1453	99.5708
121	95.7794	100	99.1453	100.216
122	95.7794	100.285	99.359	100
123	96.0517	100.427	98.9316	99.5699
124	95.5752	99.8577	98.9316	99.7845
125	95.8475	100.214	98.5043	100.217
126	95.9837	100.213	98.9316	100.216
127	95.7794	99.8581	99.1453	99.5708
128	95.4391	100.143	99.5726	101.085
129	95.6433	100.143	98.718	99.1416
130	95.5071	100.358	99.7863	100.647
131	95.3029	99.9286	99.359	100
132	95.7114	100.429	99.1453	99.5708
133	95.5752	99.9288	99.359	100.432
134	95.3029	100.143	98.9316	99.7845
135	95.1668	100	99.1453	99.7849
136	94.8945	99.7853	99.1453	100.216
137	95.0306	100.359	99.359	99.7854
138	94.6903	99.7133	98.9316	100.216
139	94.8264	100.216	98.5043	99.3534
140	94.6903	100	99.1453	100.651
141	94.9626	100.216	98.718	99.569
142	94.6903	100.072	98.9316	100.652
143	94.486	99.8561	98.9316	99.7845
144	94.5541	100.144	98.2906	99.3521
145	94.418	100.144	99.359	100.432
146	94.6222	100.361	99.7863	100.215
147	94.7583	100.072	98.9316	99.7845
148	94.6222	100.072	99.7863	100.43
149	94.6222	100.072	98.9316	99.7845
150	94.486	100.144	99.5726	100
151	94.6903	100.216	98.718	100
152	94.2818	100	99.359	100.216
153	94.0776	100	98.9316	99.7845
154	94.1457	100	99.359	100.868
155	94.2138	100.145	98.9316	99.5699
156	93.8734	100	99.1453	100.216
157	94.2138	100.363	99.1453	100.216
158	94.0095	100	98.5043	99.568
159	94.1457	100.145	98.2906	99.5671
160	94.0776	100.072	98.9316	99.7845
161	93.6692	99.8549	99.1453	101.089
162	93.9415	100.364	98.2906	99.3521
163	93.9415	100.073	98.9316	100.434
164	93.533	99.9273	99.1453	100
165	93.4649	100.073	98.9316	99.7845
166	93.8053	100.364	99.1453	100.216
167	93.8053	100.073	99.5726	100.215
168	93.8053	100	99.359	100.216
169	93.533	100.073	98.2906	99.1379
170	93.6011	100.365	99.1453	100.651
171	93.1927	99.7813	99.1453	99.7849
172	93.3288	100.146	98.9316	100
173	93.3969	100.146	99.359	100.216
174	93.1927	100.146	98.2906	99.7831
175	93.3288	100.073	98.5043	100.655
176	93.0565	100.073	98.9316	100
177	93.1927	100	98.718	99.784
178	93.3969	100.292	99.1453	99.7849
179	93.1927	100	99.1453	100.216
180	93.0565	100.147	98.718	99.569
181	93.1927	100.073	98.718	100.654
182	93.0565	100	98.5043	99.3534
183	93.1246	100.073	98.9316	100.652
184	93.0565	100.073	99.1453	100.433
185	93.0565	100.367	98.718	99.3548
186	92.5119	99.6334	98.0769	99.7826
187	92.7842	100.073	98.718	100.654
188	92.6481	100	98.0769	99.1361
189	92.3758	100	98.2906	100.437
190	92.6481	100.295	98.0769	100
191	92.6481	99.8533	98.718	100
192	92.7161	100.221	98.0769	100
193	92.58	100.221	98.5043	100.436
194	92.5119	99.9265	97.8632	99.5652
195	92.7161	100.368	97.8632	100.219
196	92.6481	99.9266	98.5043	100
197	92.7161	100.221	98.718	100.654
198	92.2396	99.8526	97.6496	99.1323
199	92.7161	100.368	98.9316	100.871
200	92.2396	99.7057	98.5043	99.7836
201	92.5119	100.295	98.0769	99.7826
202	92.3077	100.148	98.2906	100.656
203	92.2396	99.9262	98.5043	99.7836
204	92.1035	100.074	99.1453	100.433
205	92.1715	100	98.2906	99.5671
206	92.0354	100.074	98.718	100
207	91.8992	100	98.5043	100
208	92.0354	100.371	98.0769	99.7826
209	92.1035	100.148	99.1453	100.433
210	92.4438	100.37	99.1453	100
211	91.8312	99.7781	98.5043	100
212	92.0354	100.222	98.2906	100.218
213	92.0354	100.074	98.718	100
214	91.8992	100.148	98.718	100.435
215	91.627	99.9258	98.0769	99.7826
216	91.7631	100	98.9316	100.652
217	91.5589	100.074	98.5043	99.3534
218	91.695	100.223	98.2906	99.7831
219	91.627	100.074	98.0769	100.658
220	91.5589	100.149	98.2906	100
221	91.3547	100.075	98.9316	100.216
222	91.2185	100	98.2906	99.3521
223	91.627	100.223	98.718	100.873
224	91.7631	100.372	98.718	99.784
225	91.3547	99.8512	98.5043	99.568
226	91.4908	100.149	98.2906	100.437
227	91.4227	99.9256	98.2906	99.3521
228	91.4227	100.224	98.5043	100.217
229	91.4227	100	98.2906	100.218
230	91.2185	100.075	98.0769	99.7826
231	91.2185	100.224	98.5043	101.096
232	91.1504	99.9254	98.9316	100
233	91.4227	100.299	98.9316	100
234	91.1504	100.225	97.4359	99.3464
235	91.1504	100.15	97.8632	100.439
236	91.1504	100	97.6496	99.7817
237	91.1504	100.15	98.718	100.654
238	91.1504	100.15	98.718	99.784
239	90.742	99.7008	98.2906	100.218
240	91.0143	100.375	98.9316	100
241	90.8101	99.8503	97.8632	99.5652
242	90.742	100.15	98.5043	100.217
243	90.6739	100.226	97.8632	100
244	90.6059	100	98.718	100.435
245	90.742	100	97.6496	100
246	90.6739	100.301	98.2906	99.7831
247	90.6059	100.15	97.6496	99.7817
248	90.8782	100.225	98.2906	100.656
249	90.8101	100	98.5043	100.217
250	90.4697	100	98.0769	99.5662
251	90.5378	100.075	98.2906	100.437
252	90.6059	100.226	98.2906	99.7831
253	90.742	100.075	97.6496	100
254	90.3336	99.9247	98.2906	99.7831
255	90.4016	100	98.2906	101.099
256	90.5378	100.302	98.2906	99.3521
257	90.4016	100.075	97.8632	100.219
258	90.2655	100	98.0769	99.5662
259	90.1293	100.227	98.2906	100.437
260	90.1293	99.9245	99.5726	100.215
261	89.9932	100.152	97.6496	99.3478
262	89.7209	99.7729	98.0769	100.879
263	89.789	100.152	97.6496	99.3478
264	89.9251	100.228	98.5043	100.875
265	89.789	99.8486	97.8632	99.7821
266	89.789	100.076	98.0769	100
267	90.0613	100.379	97.8632	100.219
268	89.789	99.7731	98.5043	100.436
269	89.789	100.304	98.0769	100
270	89.7209	100	97.8632	99.7821
271	89.6528	100.076	98.0769	100.438
272	89.789	100.228	97.6496	99.1323
273	89.5847	100.076	97.4359	100
274	89.3125	99.8478	97.4359	100.22
275	89.2444	100	97.6496	99.7817
276	89.4486	100.382	98.2906	100.656
277	89.5167	100	97.6496	99.3478
278	89.5167	100.152	98.5043	100.655
279	89.6528	100.152	98.2906	100
280	89.3125	99.9238	97.6496	100.219
281	89.4486	100.229	97.2222	99.5624
282	89.4486	100.152	97.6496	100.883
283	89.3125	99.9238	98.2906	99.5671
284	89.5847	100.381	98.2906	100
285	89.1082	99.9237	97.4359	99.3464
286	89.1763	100.076	98.0769	101.101
287	89.0402	100.077	97.8632	100.219
288	89.1082	100.23	98.2906	99.7831
289	89.1082	99.9237	97.8632	99.7821
290	89.3805	100.306	97.8632	100.659
291	89.2444	100.153	97.0085	99.1266
292	89.1082	99.9237	97.8632	100.439
293	89.5847	100.535	97.0085	99.7802
294	89.5847	100.228	97.4359	100.22
295	89.0402	99.7712	97.6496	100.44
296	89.3125	100.383	97.6496	99.7817
297	89.3125	100.153	97.6496	100
298	88.904	99.8471	97.8632	100.219
299	89.1763	100.306	97.8632	99.7821
300	89.1082	100	97.4359	100
301	88.7679	100	97.2222	99.7807
302	88.8359	100.23	97.4359	100
303	88.8359	100.153	97.8632	100.659
304	88.904	100.077	97.4359	100
305	89.0402	100.153	97.8632	100.219
306	89.0402	100	97.2222	99.5624
307	88.9721	100.23	97.0085	100
308	88.6317	99.9232	97.4359	100
309	88.9721	100.307	97.2222	100.442
310	88.6998	99.9233	97.6496	100.219
311	88.9721	100.384	97.4359	99.7812
312	88.5636	99.7699	98.0769	100.218
313	88.9721	100.307	97.6496	99.5643
314	88.5636	99.7699	97.2222	99.5624
315	88.6998	100.231	97.4359	100.441
316	88.904	100.23	96.7949	99.5604
317	88.6317	99.7701	98.0769	100.879
318	88.8359	100.385	97.0085	99.7802
319	88.7679	100.077	97.2222	100.442
320	88.7679	100.231	97.0085	99.5614
321	88.8359	100.153	97.8632	100.439
322	88.5636	100	97.6496	100.44
323	88.6317	100.077	97.4359	99.5633
324	88.5636	100	97.4359	100.662
325	88.4275	100.077	97.6496	99.5643
326	88.8359	100.385	97.2222	100
327	88.4275	99.8463	97.6496	100.661
328	88.6317	100.386	97.2222	99.5624
329	88.5636	100	97.2222	100
330	88.3594	100.154	97.0085	99.7802
331	88.3594	99.923	97.2222	100
332	88.4956	100.309	98.0769	100.879
333	88.4275	100.077	97.6496	100
334	88.3594	100.309	97.6496	99.5643
335	88.6998	100.154	97.0085	100.221
336	88.2913	99.846	97.2222	100.22
337	88.2913	100.309	97.2222	99.345
338	88.0871	99.8457	97.4359	100.441
339	88.0871	100.155	96.7949	99.5604
340	88.0871	100.31	97.2222	100.22
341	88.2233	100.077	96.5812	99.5595
342	88.1552	100.232	97.2222	100.442
343	88.0871	99.9228	97.2222	100.22
344	88.2233	100.232	96.7949	99.7797
345	88.1552	100.077	96.5812	100
346	88.2913	100.309	97.4359	100.441
347	88.1552	100	97.8632	100.219
348	87.8829	100.078	97.4359	100
349	87.951	100.155	97.4359	99.5633
350	87.8148	100	97.0085	100.221
351	88.0191	100.31	96.5812	100.222
352	87.951	99.9227	97.0085	99.7802
353	88.0191	100.233	98.0769	100.879
354	87.8148	100.078	97.2222	99.7807
355	87.7468	99.8451	97.4359	100.22
356	87.6106	100.156	97.4359	100
357	87.8148	100.233	96.7949	100
358	87.5426	100.156	97.0085	100.442
359	87.6787	100.233	97.2222	99.5624
360	87.7468	100.155	96.7949	100.221
361	87.5426	100	97.0085	99.5614
362	87.8148	100.233	96.3675	100
363	87.2022	99.7664	96.1539	99.7783
364	87.1341	100.156	96.5812	100
365	87.2022	100.078	97.2222	100.664
366	87.2703	100.078	96.7949	99.5604
367	87.7468	100.625	96.5812	100.222
368	87.066	99.6882	97.2222	100.22
369	87.066	100.235	96.7949	99.5604
370	87.3383	100.313	96.5812	100.222
371	87.3383	100	96.7949	99.7797
372	87.2022	100.156	95.7265	99.5556
373	87.1341	100.078	96.5812	100.222
374	86.998	99.9218	96.7949	100.221
375	87.066	100.235	96.1539	99.7783
376	86.998	100	96.3675	100.445
377	87.1341	100.313	96.1539	99.7783
378	86.7937	99.8434	96.7949	100.221
379	86.9299	100.314	96.7949	99.7797
380	86.6576	99.7649	96.5812	99.7793
381	86.998	100.314	96.7949	100.443
382	87.2703	100.47	96.7949	99.7797
383	86.8618	99.7654	96.1539	99.7783
384	86.8618	100.078	95.9402	100.223
385	86.9299	100.157	95.9402	100
386	87.1341	100.235	96.3675	100.445
387	86.7257	99.8433	96.3675	99.3392
388	86.5895	100.157	96.1539	100.446
389	86.7937	100.157	96.3675	100.222
390	87.066	100.392	95.9402	100
391	86.9299	100.157	96.3675	100.222
392	86.7257	99.9216	95.9402	99.3363
393	86.7937	100.236	95.9402	100.223
394	86.4534	99.7643	95.9402	100
395	86.6576	100.315	97.2222	100.887
396	86.5895	100.157	95.9402	99.5565
397	86.3172	99.9212	96.5812	100.222
398	86.6576	100.315	95.9402	99.7778
399	86.3853	99.9213	96.7949	100.443
400	86.3853	100.158	95.9402	99.3363
401	86.5214	100.316	96.1539	100.446
402	86.3853	99.9213	96.3675	100
403	86.2492	100.158	95.7265	100
404	86.5214	100.237	95.5128	99.7768
405	86.0449	99.7632	96.3675	100.445
406	86.3853	100.396	96.7949	100.443
407	86.4534	100.158	95.9402	99.7778
408	86.1811	100	96.3675	100.222
409	86.2492	100.158	96.3675	99.7788
410	86.3172	100.158	95.9402	99.5565
411	86.1811	100.397	95.7265	100.674
412	85.7726	99.7625	95.7265	99.7773
413	85.9088	100.159	95.5128	100
414	86.2492	100.396	95.2991	99.7763
415	86.2492	100	96.1539	100.671
416	86.1811	100.158	96.3675	100
417	85.9769	100.079	95.7265	99.115
418	85.8407	99.9208	95.7265	100.901
419	85.7046	100.159	95.2991	98.8914
420	85.9769	100.397	95.2991	100.677
421	85.6365	99.8413	95.0855	99.7758
422	85.7726	100.318	96.1539	100.671
423	85.7726	100	95.9402	99.5565
424	85.7046	100	95.9402	100
425	85.4323	100	95.9402	100.223
426	85.7726	100.478	95.5128	99.5546
427	85.7726	100	95.7265	100.674
428	85.7046	100.159	94.6581	99.3273
429	85.6365	100.08	95.2991	100.45
430	85.7726	100.159	95.5128	100
431	85.7046	100.239	95.5128	100.676
432	85.5684	99.8411	95.0855	100
433	85.6365	100.399	95.0855	99.7758
434	85.7726	100.159	94.8718	100
435	85.7726	100.239	95.5128	100.224
436	85.3642	99.9203	95.0855	99.7758
437	85.2961	100	95.2991	100.225
438	85.228	100.08	94.6581	99.5506
439	85.5003	100.319	95.7265	100.901
440	85.4323	99.9204	95.9402	99.7778
441	85.0919	99.9201	94.8718	99.3289
442	85.5003	100.319	95.2991	100.45
443	85.228	100.08	94.8718	99.7753
444	85.228	99.9202	94.8718	100
445	85.2961	100.401	95.7265	100.901
446	85.16	99.9201	94.8718	99.5516
447	85.0238	100	95.7265	100.448
448	84.8877	100.08	95.0855	99.5526
449	85.0238	100.16	95.5128	100.224
450	84.9557	100.161	95.9402	100
451	84.8877	100	94.8718	99.5516
452	84.5473	99.9196	95.9402	100.673
453	85.0238	100.402	94.0171	98.8764
454	84.6835	99.7594	95.0855	100.679
455	84.7515	100.403	95.5128	100.224
456	84.8196	100.08	95.2991	99.7763
457	84.6835	100	94.8718	99.7753
458	84.7515	100.08	95.5128	100.449
459	84.6154	100.161	94.0171	99.3228
460	84.6835	100.242	95.5128	100.903
461	84.5473	100.081	95.0855	100
462	84.275	100	95.0855	99.7758
463	84.6154	100.404	94.2308	99.3243
464	84.275	99.7583	95.0855	100.907
465	84.4112	100.324	94.0171	99.3228
466	83.9347	99.919	95.0855	100.451
467	84.275	100.243	94.6581	100
468	83.9347	100	94.0171	99.5475
469	84.0027	100.244	94.4444	100
470	83.9347	99.8381	94.8718	100.909
471	84.0027	100.407	94.6581	100
472	83.7985	100	94.2308	99.7738
473	83.5262	99.6751	94.4444	100
474	83.4581	100.245	95.2991	100.45
475	83.322	100.082	94.0171	99.3228
476	83.5943	100.245	94.2308	100.227
477	83.322	100	94.4444	100.455
478	83.2539	99.9183	94.8718	100
479	83.1178	100.164	94.2308	99.7738
480	82.9136	99.918	94.0171	99.3228
481	83.3901	100.328	94.2308	100.227
482	82.9816	99.8362	94.6581	100
483	82.9816	100.082	94.4444	100.455
484	82.9816	100.164	94.2308	100
485	82.7774	100	94.4444	99.7743
486	82.7774	100.165	94.0171	100
487	82.5732	99.8354	94.2308	99.7738
488	82.5732	100.083	94.4444	100
489	82.3009	99.9174	94.2308	100.685
490	82.437	100	93.3761	99.093
491	82.5732	100.165	94.6581	100.911
492	82.5051	100.165	93.8034	99.5465
493	82.5732	100.083	94.2308	100
494	82.6412	100.248	93.8034	100
495	82.369	99.835	93.5897	100
496	82.3009	100.166	94.2308	99.7738
497	82.2328	100	93.8034	100.228
498	82.3009	100.083	93.3761	100
499	82.2328	100.249	94.2308	100.227
500	82.2328	100.083	94.2308	100.915
501	82.0967	100	93.8034	99.3213
502	82.1647	100.332	93.3761	99.7717
503	82.2328	100.083	94.6581	100.911
504	81.9605	100.166	94.6581	100
505	82.0286	100	94.0171	99.7732
506	82.0286	100	94.0171	99.7732
507	81.8244	100.083	93.5897	100.459
508	81.7563	100.083	93.3761	99.7717
509	82.0967	100.333	93.5897	100.229
510	81.6882	99.9167	94.0171	100.686
511	81.6201	100.083	93.5897	98.8713
512	81.7563	100	94.2308	100.685
513	81.5521	100.084	93.1624	99.5434
514	81.3479	99.9164	94.2308	100.685
515	81.6882	100.251	93.3761	99.5444
516	81.5521	100	93.5897	100.229
517	81.7563	100.25	94.2308	100.227
518	81.4159	99.7498	93.8034	99.0971
519	81.484	100.335	93.1624	100
520	81.2798	99.9163	94.0171	100.917
521	81.4159	100.168	94.2308	99.7738
522	81.5521	100.251	94.4444	100
523	81.3479	99.9164	93.3761	99.3182
524	81.2798	100.084	93.5897	100
525	81.0756	100.168	94.6581	101.142
526	81.0756	100.253	93.8034	99.7727
527	81.1436	100	93.8034	100
528	81.1436	100.337	93.3761	99.5444
529	80.9394	99.7483	93.1624	100.23
530	81.2798	100.421	93.8034	100.458
531	80.8033	99.8318	93.5897	100
532	81.0756	100.168	93.8034	99.3213
533	80.9394	100.253	93.3761	100.46
534	81.0075	100	93.1624	99.5434
535	80.5991	99.9156	93.8034	100.228
536	80.8033	100.253	93.1624	99.3166
537	80.6671	99.9157	93.3761	100.46
538	80.8713	100.253	93.3761	99.7717
539	80.531	99.9155	93.3761	100.229
540	80.531	100.169	93.1624	100
541	80.531	100.169	93.8034	100.458
542	80.531	100.085	92.735	99.7701
543	80.531	100.085	92.9487	100
544	80.4629	100	93.1624	99.7712
545	80.3948	100.085	92.5214	100.231
546	80.3948	100	93.1624	100.23
547	80.5991	100.509	93.5897	100.229
548	80.3948	99.8309	92.5214	99.3119
549	80.2587	100.255	93.1624	100.461
550	80.1906	100	92.9487	99.7706
551	80.2587	100.255	93.1624	100.23
552	80.0545	99.915	92.735	99.5413
553	80.0545	99.915	93.3761	100.691
554	80.1225	100.17	92.735	99.3135
555	80.0545	100.17	92.9487	100.694
556	79.9183	100	92.5214	99.3119
557	79.9864	100.085	92.9487	100.462
558	79.8502	100	92.9487	99.5423
559	79.8502	100.256	93.3761	100.691
560	79.9183	100	92.9487	100
561	79.646	100.086	93.8034	100
562	79.646	100.086	93.5897	99.5455
563	79.9183	100.256	93.1624	99.7712
564	79.9183	100.428	93.1624	100.23
565	79.5099	99.7438	92.5214	99.7696
566	79.3737	100	93.1624	100.23
567	79.5099	100.258	92.735	99.7701
568	79.646	100.257	92.735	100
569	79.5779	99.9145	92.5214	99.3119
570	79.5099	100.086	92.5214	100.464
571	79.4418	100.086	92.094	99.5381
572	79.5099	100.086	93.1624	100.693
573	79.3056	99.9142	92.5214	99.5402
574	79.5099	100.258	92.3077	99.769
575	79.4418	100.086	92.9487	100.23
576	79.2376	100.086	92.9487	100.462
577	79.5099	100.258	93.3761	99.7717
578	79.1695	99.9141	92.735	99.7701
579	78.9653	99.9139	92.5214	99.3119
580	78.9653	100.259	93.1624	100.693
581	79.0334	100.173	93.1624	100
582	78.7611	99.8274	92.094	99.5381
583	78.8291	100.173	92.5214	100.698
584	78.8972	100.086	91.8803	99.3072
585	78.693	100	93.1624	100.461
586	79.0334	100.259	92.5214	100
587	78.7611	99.9136	92.735	100
588	78.9653	100.259	92.5214	100
589	78.5568	100	92.5214	100.231
590	78.693	100.173	93.1624	100
591	78.6249	100.173	92.3077	99.3103
592	78.7611	100.087	92.5214	100
593	78.693	100.087	92.9487	100.462
594	78.6249	100.087	92.9487	100.462
595	78.8972	100.173	92.9487	99.5423
596	78.7611	100.173	92.5214	100
597	78.7611	99.9136	92.3077	99.769
598	78.7611	100.087	92.3077	100.232
599	78.7611	100	92.5214	100.464
600	78.5568	100	91.8803	99.3072
601	78.4888	100.174	92.3077	100
602	78.6249	100.087	92.3077	100.232
603	78.5568	100.174	92.9487	100.462
604	78.2845	99.8264	92.9487	100
605	78.2165	100	92.3077	99.769
606	78.3526	100.261	92.5214	100
607	78.4207	100.087	92.5214	100
608	78.4207	100.087	92.735	99.7701
609	78.4888	100.348	92.3077	100
610	78.4207	100	93.1624	100.693
611	78.4207	100.348	92.3077	99.0826
612	78.2165	99.7396	92.3077	100.232
613	78.2845	100.087	92.094	100.233
614	78.3526	100.174	92.5214	100
615	78.4207	100.174	92.3077	100
616	78.2845	99.9131	92.3077	99.5392
617	77.8761	99.8255	91.453	99.5349
618	77.8761	100.087	92.3077	100.465
619	78.0803	100.262	92.3077	99.5392
620	77.9442	99.8256	91.6667	100
621	77.74	100	91.8803	100.467
622	77.808	100.263	92.735	100.231
623	77.8761	100.175	92.5214	100.231
624	78.0122	100.262	92.735	100
625	77.6719	99.9124	92.5214	100
626	77.808	100.088	92.735	100
627	77.74	100.088	92.3077	99.3103
628	77.6038	100.088	92.735	100.696
629	77.5357	100	92.3077	99.3103
630	77.6719	100.088	92.5214	100.231
631	77.808	100.351	92.094	100.233
632	77.5357	99.8247	91.8803	100
633	77.5357	99.9123	92.9487	100.694
634	77.6038	100.352	91.8803	99.768
635	77.6038	100.088	91.8803	99.537
636	77.3996	100.088	92.5214	100.231
637	77.3315	100.088	91.6667	99.536
638	77.5357	100.352	92.735	100.696
639	77.3996	99.8244	91.8803	99.537
640	77.3996	100.353	92.3077	100.232
641	77.4677	100	92.094	100
642	77.5357	100.264	92.094	100
643	77.6038	100.088	92.094	100.466
644	77.3315	99.912	91.8803	99.3072
645	77.3315	100.088	92.094	100.701
646	77.2634	100.177	91.6667	99.7674
647	77.3996	100.176	92.094	100
648	77.3315	100.088	91.453	99.5349
649	77.2634	99.8241	92.094	100.233
650	77.2634	100.442	92.3077	100.232
651	77.1273	99.7359	92.3077	99.769
652	77.1273	100.354	91.6667	99.536
653	77.3315	100.265	91.453	100
654	77.3996	100.176	91.6667	100.234
655	77.1273	99.7359	92.3077	100.465
656	76.9912	100.177	91.6667	99.7674
657	76.9912	99.8235	91.8803	100.233
658	77.0592	100.266	91.8803	99.768
659	76.9912	100.266	91.8803	100
660	77.0592	100.088	91.6667	100.468
661	76.855	100	91.0256	99.5327
662	76.855	100.089	91.8803	100.233
663	76.7189	100	91.8803	99.768
664	76.9231	100.089	91.8803	100
665	77.0592	100.266	92.3077	100.465
666	76.7189	99.9113	91.6667	100.234
667	76.7189	100.267	92.094	99.7685
668	76.6508	100	91.2393	99.5338
669	76.855	100.266	91.8803	100.703
670	76.855	100.266	92.094	100
671	76.5827	99.9112	92.094	100
672	76.855	100.266	91.2393	99.7664
673	76.5146	99.9111	91.2393	100.235
674	76.5146	100.089	91.8803	100.233
675	76.7189	100.446	91.6667	99.7674
676	76.6508	100	91.453	100
677	76.6508	100	91.2393	100.235
678	76.4466	100	92.094	100.701
679	76.5146	100.178	91.0256	99.0698
680	76.5827	100	91.8803	100.703
681	76.5827	100.089	91.8803	100.233
682	76.4466	100.089	91.2393	100
683	76.2423	100	92.094	100.233
684	76.3785	100.179	91.0256	99.5327
685	76.5827	100.267	91.2393	100.708
686	76.2423	99.8217	91.8803	100.467
687	76.3104	100.089	91.453	99.3039
688	76.5827	100.357	91.2393	100.235
689	76.5827	100.178	91.6667	100.468
690	76.3104	99.8219	91.2393	99.5338
691	76.3785	100.268	91.453	100.706
692	76.3785	100.448	91.453	100
693	76.1743	99.8216	90.812	99.5316
694	76.3785	100.268	91.453	100.706
695	76.3785	100.448	91.8803	99.537
696	76.3104	99.9109	91.2393	100
697	76.2423	100	91.2393	100.471
698	76.3104	100.268	91.6667	100
699	76.1062	100	91.0256	100
700	75.9701	99.8211	91.453	100.234
701	76.2423	100.358	91.6667	100.468
702	75.902	99.9104	91.0256	99.7658
703	76.0381	100.179	90.812	99.5316
704	76.1743	100.269	91.2393	100.708
705	75.9701	99.9105	91.453	100
706	76.1062	100.269	91.2393	100
707	76.0381	99.9106	90.812	99.5316
708	76.1062	100.09	91.2393	100.471
709	76.1743	100.179	91.6667	100.234
710	75.9701	100.09	91.0256	99.5327
711	75.8339	100.09	91.0256	100.472
712	75.8339	100.09	90.5983	99.7647
713	76.1062	100.269	90.812	100.236
714	75.7658	99.9102	90.812	100.473
715	76.0381	100.269	91.0256	100.235
716	75.8339	99.9103	90.5983	99.5305
717	76.1062	100.359	90.812	100.236
718	76.1062	100	90.812	100
719	75.7658	100.09	90.5983	100.236
720	75.8339	100.36	90.812	100.236
721	75.902	99.9104	91.2393	100
722	75.9701	100.27	91.2393	100.708
723	75.7658	99.9102	91.2393	99.5338
724	75.7658	100.27	91.453	100.234
725	75.6977	100	90.812	100
726	75.5616	99.91	91.453	100
727	75.9701	100.45	91.2393	99.7664
728	75.4935	99.7302	91.2393	100
729	75.7658	100.361	90.5983	99.5305
730	75.4935	99.9099	91.6667	100.941
731	75.4255	100	91.2393	100
732	75.902	100.36	90.5983	99.2974
733	75.4935	100.09	91.453	100.469
734	75.5616	99.91	91.0256	100
735	75.6297	100.271	91.2393	100.235
736	75.6297	100	90.5983	99.5305
737	75.5616	100.09	91.2393	100.946
738	75.4255	100.181	91.0256	99.7658
739	75.2893	99.9097	90.5983	100
740	75.3574	100.181	90.5983	99.5305
741	75.4935	100.271	90.1709	100
742	75.4935	100.09	90.812	100.236
743	75.6297	100.18	91.453	100.234
744	75.7658	100.27	91.2393	100.235
745	75.5616	100	91.0256	99.5327
746	75.2212	99.8193	91.0256	100
747	75.2893	100.272	90.5983	99.7647
748	75.4255	100.271	91.2393	100.708
749	75.3574	100.09	91.0256	100
750	75.1532	100.091	90.5983	100
751	75.3574	100.09	90.812	100.473
752	75.2893	100.181	90.812	99.7653
753	75.2212	100	90.1709	99.5283
754	75.2212	100.091	90.3846	100.237
755	75.0851	100.182	90.3846	99.5294
756	75.2893	100	90.812	100.711
757	75.1532	99.9095	89.9573	99.2925
758	75.1532	100.181	90.3846	100.237
759	74.9489	100.182	90.3846	100.475
760	75.1532	100.181	91.2393	100.235
761	75.2212	100.272	90.5983	99.5305
762	74.9489	100	91.2393	101.185
763	75.2212	100.455	90.3846	99.2958
764	75.0851	100	90.3846	100.475
765	74.8128	99.9091	90.3846	100.237
766	74.8128	100.091	91.2393	100
767	75.0851	100.364	90.812	100.236
768	75.1532	100.181	91.0256	99.7658
769	75.1532	100.181	90.1709	99.5283
770	74.9489	100	91.0256	100.472
771	75.017	100.182	90.5983	100.236
772	75.0851	100	90.1709	99.061
773	75.2893	100.454	89.9573	100.238
774	75.2893	100.181	90.5983	100.713
775	74.9489	99.9093	89.7436	99.0566
776	75.0851	100.273	90.1709	100.476
777	75.0851	100.091	91.0256	100.472
778	75.017	100	90.1709	99.2941
779	74.9489	100.273	90.5983	100.474
780	75.2212	100.181	90.3846	99.7642
781	75.1532	100	90.3846	100
782	75.0851	100.091	89.5299	100
783	74.8809	100	90.3846	100
784	74.8809	100.273	90.3846	100.475
785	75.017	99.9093	89.7436	99.5261
786	74.8809	100.273	90.1709	100.716
787	74.5405	99.7268	89.7436	99.5261
788	74.9489	100.365	90.3846	100.475
789	74.5405	99.8177	90.1709	99.5283
790	74.4724	100.091	89.5299	100
791	74.6766	100.274	89.9573	100
792	74.8128	100.365	89.7436	100.239
793	74.6766	100	90.1709	100.238
794	74.4724	100	90.1709	100.238
795	74.9489	100.456	89.7436	99.5261
796	74.8809	100.091	89.5299	100
797	74.6766	100.183	89.9573	100
798	74.4724	99.8175	89.9573	100
799	74.8809	100.548	89.3162	100
800	74.7447	100	90.812	100.473
801	74.5405	99.9088	90.1709	99.7636
802	74.4724	100.275	89.7436	100.239
803	74.6086	100.183	89.7436	100.239
804	74.6766	100.091	90.5983	100
805	74.6086	100.274	90.1709	99.5283
806	74.6086	100.183	89.9573	100.238
807	74.4724	99.9087	89.7436	100
808	74.5405	100.367	89.9573	99.2925
809	74.5405	100.091	90.1709	100
810	74.4044	99.9086	90.1709	100.238
811	74.3363	100	89.9573	100.238
812	74.3363	100.275	89.9573	100
813	74.2682	100	90.1709	100.238
814	74.2001	100.184	90.5983	100
815	74.2001	100.092	89.3162	99.7613
816	74.1321	100.184	89.5299	100
817	74.1321	100.092	89.9573	100
818	74.4724	100.551	90.1709	100.716
819	74.3363	100.092	89.7436	99.7625
820	74.2682	99.9084	89.9573	100.238
821	74.064	100	89.7436	99.2908
822	74.3363	100.183	89.3162	100
823	74.064	99.9082	89.7436	100.478
824	74.1321	100.276	89.9573	100.477
825	74.1321	100.184	89.5299	99.5249
826	73.9959	100	89.5299	99.7619
827	74.1321	100.276	89.7436	99.7625
828	74.2001	100.184	89.9573	100.238
829	74.1321	100.092	89.7436	99.5261
830	74.1321	100.276	89.7436	100.719
831	73.9959	100.092	89.3162	99.5238
832	73.7917	99.9078	89.5299	100.48
833	73.9278	100.37	89.7436	99.7625
834	73.9959	100	90.1709	100
835	73.8598	100.277	89.5299	99.5249
836	73.5875	99.6313	89.9573	100.959
837	73.7236	100.185	89.5299	99.7619
838	73.5875	100.185	89.3162	99.5238
839	73.6556	100.185	90.1709	100.238
840	73.5875	100.093	89.3162	100
841	73.5875	100	89.3162	100
842	73.4513	100	89.7436	100.478
843	73.4513	100.186	89.5299	99.2891
844	73.5194	100.093	89.9573	100.718
845	73.6556	100.185	89.7436	99.7625
846	73.6556	100.185	90.1709	99.7636
847	73.5194	99.9075	89.1026	99.5227
848	73.3833	100.093	89.7436	100.239
849	73.5875	100.278	89.3162	99.7613
850	73.2471	100	90.3846	100.475
851	73.3152	100	89.7436	99.7625
852	73.3152	100.093	90.1709	100.476
853	73.3152	100.279	88.8889	99.284
854	73.5194	100.186	89.7436	101.205
855	73.2471	100	89.5299	99.2891
856	73.2471	100.28	89.7436	100.478
857	73.179	100	89.7436	99.5261
858	73.179	100.186	89.9573	100.238
859	73.3833	100.279	89.7436	99.7625
860	73.179	100	88.6752	99.5204
861	73.0429	99.9069	89.7436	100.239
862	73.111	100.093	89.3162	100.481
863	72.8387	100	89.5299	99.7619
864	73.179	100.561	89.7436	100.478
865	73.2471	100	89.7436	99.5261
866	73.179	100.186	89.7436	100.239
867	73.2471	100.373	89.5299	100.239
868	73.0429	100	89.1026	99.2857
869	73.111	100.187	89.3162	100.24
870	73.111	100.187	89.3162	99.7613
871	72.7706	99.8133	89.9573	100.238
872	73.0429	100.28	89.3162	99.2874
873	72.7025	99.8131	88.8889	100.241
874	72.6345	100	88.8889	100
875	72.5664	100.094	89.7436	101.205
876	72.8387	100.281	89.7436	99.7625
877	72.6345	100	88.8889	99.284
878	72.6345	100.188	88.8889	100
879	72.4983	99.9062	89.3162	100.24
880	72.6345	100.282	89.5299	100.239
881	72.7706	100.187	89.1026	99.5227
882	72.6345	100.094	88.8889	100.483
883	72.5664	100.094	89.3162	99.7613
884	72.3621	100.094	89.3162	100.24
885	72.5664	100.094	89.1026	100
886	72.3621	100	88.8889	99.5215
887	72.4302	100	89.1026	99.7608
888	72.226	100.189	89.5299	100.239
889	72.226	100	89.3162	100.481
890	72.2941	100.378	88.6752	99.2823
891	72.3621	100	89.1026	99.7608
892	72.4983	100.377	89.5299	100.48
893	72.0899	99.7175	89.3162	100.723
894	72.4983	100.377	89.3162	99.5238
895	71.9537	99.717	88.6752	99.7596
896	72.0218	100.095	89.1026	99.7608
897	72.0218	100.189	88.4615	100
898	71.8176	100.095	88.8889	100
899	71.8856	100.095	89.9573	100.718
900	71.8856	100	88.8889	99.284
901	71.7495	100	88.4615	99.5192
902	71.6133	99.905	89.3162	100
903	71.6133	100.286	88.6752	100
904	71.6133	99.8102	88.6752	100.484
905	71.4091	100.095	89.5299	100
906	71.273	100	89.1026	99.7608
907	71.273	100	89.3162	100.24
908	71.4091	100.287	88.8889	99.7602
909	71.2049	100.096	88.6752	100
910	71.0687	99.9043	89.1026	99.7608
911	71.273	100.287	89.1026	100
912	71.4091	100.191	89.3162	100.723
913	71.1368	99.9044	89.3162	99.7613
914	70.9326	99.8084	89.1026	99.7608
915	70.9326	100.192	88.6752	100
916	71.0007	100	88.8889	100.241
917	71.1368	100.288	88.8889	100.241
918	71.0007	99.9042	88.8889	100
919	70.8645	100.192	88.4615	99.759
920	71.0687	100.288	88.4615	99.759
921	70.9326	99.8084	88.6752	100
922	70.8645	100.096	88.8889	100.483
923	70.7284	100	88.8889	99.5215
924	70.7284	100.29	89.1026	100
925	70.5242	99.9036	89.1026	100.482
926	70.7284	100.29	88.6752	99.7596
927	70.5242	99.9036	89.1026	100.24
928	70.5242	100.193	88.8889	100
929	70.5242	100.097	89.5299	100.721
930	70.4561	100	88.6752	99.2823
931	70.32	100	88.4615	99.759
932	70.5922	100.29	88.8889	100.483
933	70.32	99.8068	88.2479	99.2789
934	70.388	100.291	88.8889	100.483
935	70.4561	100.194	88.8889	100.241
936	70.4561	100.194	88.4615	99.759
937	70.32	99.9033	88.8889	100
938	70.1157	100.097	89.1026	100.24
939	70.1157	99.903	88.8889	99.7602
940	70.2519	100.389	88.4615	99.5192
941	70.0477	100	88.4615	100.242
942	70.1157	100	88.4615	99.2806
943	70.2519	100.389	88.8889	101.217
944	69.8434	99.7084	89.1026	99.2857
945	70.0477	100.292	89.1026	100.482
946	70.0477	100.195	88.0342	99.5169
947	69.7754	99.8053	88.8889	100.241
948	70.1838	100.585	88.4615	100
949	70.1157	100.097	89.3162	100.723
950	69.8434	99.9026	89.1026	100
951	69.6392	99.9023	88.0342	98.801
952	69.8434	100.293	89.1026	100.969
953	69.9796	100.195	88.2479	99.2789
954	69.7073	99.9024	88.8889	100.971
955	69.9115	100.195	88.8889	99.5215
956	69.9115	100.293	88.8889	99.5215
957	69.5031	99.8045	88.6752	100
958	69.6392	100.196	88.2479	99.5181
959	69.7073	100.196	89.1026	100.725
960	69.5711	100	88.4615	99.5192
961	69.3669	99.902	88.4615	100.73
962	69.5711	100.196	88.6752	99.5204
963	69.435	100.196	87.8205	100
964	69.5711	99.9022	88.4615	100.242
965	69.435	100.394	88.8889	100.483
966	69.435	100	88.2479	99.0408
967	69.3669	100.098	88.4615	100.485
968	69.3669	100	88.4615	100.73
969	69.5031	100.098	88.4615	99.759
970	69.3669	100.295	88.6752	100.242
971	69.2988	100.098	88.4615	99.2806
972	69.435	100	88.0342	100.243
973	69.2308	100.197	88.0342	100
974	69.2308	100	89.3162	100.723
975	69.1627	100.099	88.0342	99.2771
976	69.0946	100.197	88.2479	100.243
977	68.9585	99.803	88.0342	100.243
978	68.9585	100.099	88.8889	100.241
979	68.9585	100.099	88.4615	99.5192
980	68.9585	100	87.8205	99.7573
981	69.0266	100.396	88.4615	100.485
982	68.8223	99.9012	88.4615	100.242
983	69.0946	100.296	88.2479	99.5181
984	69.0946	100.099	87.8205	99.7573
985	68.8223	99.9012	88.2479	100.243
986	68.9585	100.198	88.2479	100
987	68.8904	100.297	88.0342	100.488
988	68.7542	99.9011	87.8205	99.2754
989	68.8904	100.198	88.4615	100.485
990	68.8904	100.198	88.6752	100.242
991	68.9585	100.099	88.4615	100.242
992	68.6862	100	88.4615	99.759
993	68.6181	99.9009	88.0342	99.7579
994	68.7542	100.198	88.2479	100.732
995	68.7542	100.198	88.2479	99.5181
996	68.6181	100.199	87.6068	99.7567
997	68.7542	100.099	88.4615	100.73
998	68.4139	99.9006	88.2479	99.7584
999	68.7542	100.398	88.0342	99.5169
1000	68.55	99.9008	87.8205	99.7573
1001	68.55	100.099	87.8205	100
1002
1003
1004
1005
1006
1007
1008
1009
1010
1011
1012
1013
1014
1015
1016
1017
1018
1019
1020

## Sheet: Fig. 4b
Sample	V5+ ion concentration		Sample	V5+ ion concentration
	10-3 mol/L			10-3 mol/L
NVO	3.73	0.784	NVO/2DPM	0.588	0.196

## Sheet: Fig. 4c
2.99939	19284.3	2.99939	18799.1	2.99939	18508.3	2.99939	18885	2.99939	18999	2.99939	18643.7	2.99939	18512.2	2.99939	18769.5	2.99939	18514.6	2.99939	18436.6	2.99939	18179.7	2.99939	18418.6	2.99939	17869.5	2.99939	18396.5	2.99939	18846.1	2.99939	18646.3	2.99939	18746.3	2.99939	18768.2	2.99939	19031.8	2.99939	18893.9	2.99939	18534.4	2.99939	18294.9	2.99939	18112	2.99939	17963.3	2.99939	18051.3
3.00419	19298.5	3.00419	18839.8	3.00419	18497.7	3.00419	18903	3.00419	18971.7	3.00419	18615	3.00419	18500.3	3.00419	18789	3.00419	18534.9	3.00419	18443.1	3.00419	18166.4	3.00419	18398	3.00419	17842	3.00419	18375.2	3.00419	18855.7	3.00419	18665.5	3.00419	18740.9	3.00419	18783.4	3.00419	19015.8	3.00419	18871.1	3.00419	18509.9	3.00419	18310.8	3.00419	18125.2	3.00419	17974.8	3.00419	18058.9
3.00899	19327	3.00899	18848	3.00899	18464.8	3.00899	18911.6	3.00899	18935.5	3.00899	18595.1	3.00899	18510.3	3.00899	18775.8	3.00899	18505.9	3.00899	18423.7	3.00899	18149	3.00899	18414.9	3.00899	17828.9	3.00899	18350.2	3.00899	18837.2	3.00899	18621.1	3.00899	18737.8	3.00899	18784.9	3.00899	18989	3.00899	18842.8	3.00899	18492.4	3.00899	18309.2	3.00899	18137.1	3.00899	17931.5	3.00899	18060.2
3.01379	19324.6	3.01379	18858.9	3.01379	18523	3.01379	18901.6	3.01379	18946.2	3.01379	18624.5	3.01379	18510	3.01379	18752.1	3.01379	18535.8	3.01379	18431.6	3.01379	18179.3	3.01379	18428.5	3.01379	17826	3.01379	18321.3	3.01379	18833.9	3.01379	18602.2	3.01379	18753.8	3.01379	18768	3.01379	19036	3.01379	18857.7	3.01379	18513.1	3.01379	18315	3.01379	18157.5	3.01379	17936.8	3.01379	18046.6
3.01859	19290.7	3.01859	18837.8	3.01859	18447.9	3.01859	18894.6	3.01859	18981.4	3.01859	18638.8	3.01859	18508.3	3.01859	18782.3	3.01859	18521.5	3.01859	18459	3.01859	18164.8	3.01859	18441.7	3.01859	17851.3	3.01859	18344.1	3.01859	18821.2	3.01859	18608.1	3.01859	18726.5	3.01859	18776.3	3.01859	19030.4	3.01859	18910.6	3.01859	18509.8	3.01859	18304.6	3.01859	18158.6	3.01859	17978.7	3.01859	18018.4
3.02339	19308.3	3.02339	18808.1	3.02339	18438.9	3.02339	18916.6	3.02339	18963.7	3.02339	18632.6	3.02339	18491.1	3.02339	18821.9	3.02339	18513	3.02339	18476	3.02339	18194.2	3.02339	18435.1	3.02339	17889.4	3.02339	18336.7	3.02339	18779.8	3.02339	18603.3	3.02339	18742.1	3.02339	18762.1	3.02339	19040	3.02339	18897	3.02339	18526.5	3.02339	18281.5	3.02339	18141.9	3.02339	17987.7	3.02339	17988.2
3.02819	19281.1	3.02819	18870.5	3.02819	18472.6	3.02819	18928.8	3.02819	18939.1	3.02819	18609.4	3.02819	18467	3.02819	18810	3.02819	18526.7	3.02819	18451.9	3.02819	18147.9	3.02819	18437.5	3.02819	17870.4	3.02819	18360.1	3.02819	18850.2	3.02819	18604.3	3.02819	18733.7	3.02819	18749.7	3.02819	19060.4	3.02819	18882.3	3.02819	18550.6	3.02819	18279.5	3.02819	18113.3	3.02819	18001	3.02819	17976.7
3.03299	19266.2	3.03299	18866.8	3.03299	18497.2	3.03299	18892.1	3.03299	18974.7	3.03299	18592.3	3.03299	18485.8	3.03299	18814.2	3.03299	18517.5	3.03299	18418.6	3.03299	18127.9	3.03299	18451.3	3.03299	17829.8	3.03299	18405.3	3.03299	18871.8	3.03299	18626.2	3.03299	18690	3.03299	18741	3.03299	19006.1	3.03299	18889.5	3.03299	18521.7	3.03299	18327.1	3.03299	18124.8	3.03299	17984.6	3.03299	18029.8
3.03779	19286.5	3.03779	18847.1	3.03779	18456.8	3.03779	18906.6	3.03779	18978.4	3.03779	18586.6	3.03779	18482	3.03779	18815.5	3.03779	18526	3.03779	18442.5	3.03779	18129.3	3.03779	18422.7	3.03779	17841.5	3.03779	18370.3	3.03779	18840.5	3.03779	18608.6	3.03779	18711.1	3.03779	18757.7	3.03779	19030.4	3.03779	18874.3	3.03779	18529	3.03779	18322.6	3.03779	18106.8	3.03779	17983.7	3.03779	18063.5
3.04259	19244	3.04259	18780	3.04259	18447.6	3.04259	18834.8	3.04259	18981.5	3.04259	18635.1	3.04259	18475.9	3.04259	18816.5	3.04259	18543.2	3.04259	18488.2	3.04259	18167.5	3.04259	18410.9	3.04259	17846.3	3.04259	18382.2	3.04259	18844.6	3.04259	18643.2	3.04259	18753.6	3.04259	18801.2	3.04259	18998.8	3.04259	18859.4	3.04259	18543.7	3.04259	18331	3.04259	18099.9	3.04259	17999.7	3.04259	18068.8
3.04739	19224.7	3.04739	18808.7	3.04739	18439.4	3.04739	18848.4	3.04739	19002.4	3.04739	18635.2	3.04739	18475.3	3.04739	18762.4	3.04739	18529.8	3.04739	18492.8	3.04739	18179.2	3.04739	18408.3	3.04739	17809.8	3.04739	18363.5	3.04739	18800.9	3.04739	18645.9	3.04739	18753.9	3.04739	18747.6	3.04739	18980.9	3.04739	18893.9	3.04739	18530.3	3.04739	18314.7	3.04739	18131.5	3.04739	17994.5	3.04739	18075.7
3.05219	19235.4	3.05219	18856.9	3.05219	18461.6	3.05219	18895.1	3.05219	19012.4	3.05219	18608.8	3.05219	18537.7	3.05219	18790.4	3.05219	18509.7	3.05219	18417.9	3.05219	18192.8	3.05219	18434.1	3.05219	17830.3	3.05219	18397.3	3.05219	18811.6	3.05219	18646.3	3.05219	18735.7	3.05219	18745.9	3.05219	18989.7	3.05219	18869	3.05219	18536.5	3.05219	18309.4	3.05219	18147.8	3.05219	17985.1	3.05219	18070.4
3.05699	19239.9	3.05699	18835.3	3.05699	18499.1	3.05699	18891.7	3.05699	18981.9	3.05699	18627.2	3.05699	18509.9	3.05699	18762.1	3.05699	18513.4	3.05699	18414.7	3.05699	18175.1	3.05699	18446.1	3.05699	17871.3	3.05699	18401.3	3.05699	18812.5	3.05699	18688.4	3.05699	18715.8	3.05699	18781.3	3.05699	18997.4	3.05699	18887.5	3.05699	18542.4	3.05699	18314.3	3.05699	18102.7	3.05699	17979.7	3.05699	18054.1
3.06179	19226.7	3.06179	18837.6	3.06179	18467.8	3.06179	18869.8	3.06179	18978.7	3.06179	18621.2	3.06179	18524.9	3.06179	18762.8	3.06179	18492.5	3.06179	18447.1	3.06179	18138	3.06179	18449.2	3.06179	17837.8	3.06179	18376.4	3.06179	18822.4	3.06179	18695.3	3.06179	18688	3.06179	18772.2	3.06179	18988.8	3.06179	18833.7	3.06179	18536.1	3.06179	18319.9	3.06179	18095.3	3.06179	17967.5	3.06179	18068.5
3.06659	19261.8	3.06659	18834.9	3.06659	18452.3	3.06659	18880.7	3.06659	18958.9	3.06659	18588.3	3.06659	18523.3	3.06659	18791	3.06659	18503.3	3.06659	18407.9	3.06659	18108.2	3.06659	18425.2	3.06659	17795.1	3.06659	18352	3.06659	18832	3.06659	18636.7	3.06659	18697.1	3.06659	18742.6	3.06659	19007.5	3.06659	18856.2	3.06659	18495.7	3.06659	18347.4	3.06659	18114.4	3.06659	17972.1	3.06659	18093.6
3.07139	19267.3	3.07139	18872	3.07139	18437	3.07139	18888.3	3.07139	18943.6	3.07139	18602.4	3.07139	18519.5	3.07139	18770	3.07139	18516.4	3.07139	18407.1	3.07139	18110.4	3.07139	18432.2	3.07139	17803.3	3.07139	18321.8	3.07139	18816.8	3.07139	18651.4	3.07139	18709.1	3.07139	18745.1	3.07139	18980.5	3.07139	18879.6	3.07139	18525.9	3.07139	18325.2	3.07139	18108.8	3.07139	17971.6	3.07139	18109.6
3.07619	19305.2	3.07619	18832.4	3.07619	18493.5	3.07619	18872.9	3.07619	18964.7	3.07619	18586.5	3.07619	18522.4	3.07619	18778.6	3.07619	18496.2	3.07619	18448.2	3.07619	18157.6	3.07619	18408.4	3.07619	17868	3.07619	18398	3.07619	18857	3.07619	18650.1	3.07619	18745.4	3.07619	18808.8	3.07619	19013.6	3.07619	18907.9	3.07619	18567	3.07619	18384.6	3.07619	18141.8	3.07619	17955.9	3.07619	18093.5
3.08099	19254.1	3.08099	18824.7	3.08099	18509.1	3.08099	18928.8	3.08099	18977.6	3.08099	18619.1	3.08099	18545.1	3.08099	18803	3.08099	18563.6	3.08099	18474.8	3.08099	18194	3.08099	18447	3.08099	17879.9	3.08099	18378.7	3.08099	18855.8	3.08099	18660.3	3.08099	18778.4	3.08099	18825	3.08099	19062.2	3.08099	18928.5	3.08099	18594.8	3.08099	18444	3.08099	18161.7	3.08099	17985.4	3.08099	18151.9
3.08579	19261.4	3.08579	18879.9	3.08579	18475.2	3.08579	18949.1	3.08579	19023.1	3.08579	18638.1	3.08579	18557.2	3.08579	18833.7	3.08579	18582.4	3.08579	18453.1	3.08579	18215.9	3.08579	18432	3.08579	17864.4	3.08579	18419.6	3.08579	18876.9	3.08579	18667.4	3.08579	18755.6	3.08579	18812.6	3.08579	19056.7	3.08579	18947.1	3.08579	18561.5	3.08579	18397.7	3.08579	18194.3	3.08579	18043.5	3.08579	18172.7
3.09059	19242.8	3.09059	18859.5	3.09059	18546.7	3.09059	18924.2	3.09059	19045.5	3.09059	18627.8	3.09059	18549.5	3.09059	18845.2	3.09059	18583.1	3.09059	18508.7	3.09059	18230.9	3.09059	18490.6	3.09059	17909.4	3.09059	18411.4	3.09059	18878.3	3.09059	18663.9	3.09059	18742.2	3.09059	18838.2	3.09059	19067.2	3.09059	18922.5	3.09059	18571	3.09059	18391.1	3.09059	18203	3.09059	18048.8	3.09059	18170.2
3.09539	19261	3.09539	18880.5	3.09539	18523	3.09539	18937.8	3.09539	19043.8	3.09539	18681.3	3.09539	18573.5	3.09539	18848.2	3.09539	18648.5	3.09539	18556.1	3.09539	18234.5	3.09539	18486.1	3.09539	17933.6	3.09539	18421.6	3.09539	18870.2	3.09539	18680.9	3.09539	18769.2	3.09539	18833.1	3.09539	19073.7	3.09539	18935.1	3.09539	18585.5	3.09539	18389	3.09539	18232.6	3.09539	18058.5	3.09539	18180
3.10018	19277.2	3.10018	18905.3	3.10018	18498.1	3.10018	18917.6	3.10018	19062.1	3.10018	18734.7	3.10018	18611.1	3.10018	18828.5	3.10018	18649	3.10018	18570.1	3.10018	18251.1	3.10018	18472	3.10018	17927.7	3.10018	18464.3	3.10018	18845.7	3.10018	18678	3.10018	18763.6	3.10018	18758.8	3.10018	19095	3.10018	18942.3	3.10018	18592.8	3.10018	18420.7	3.10018	18225.2	3.10018	18061	3.10018	18161
3.10498	19272.6	3.10498	18860.6	3.10498	18521	3.10498	18880.9	3.10498	19023.2	3.10498	18695.4	3.10498	18633.9	3.10498	18860.3	3.10498	18611.1	3.10498	18559.9	3.10498	18263.8	3.10498	18489.6	3.10498	17920.1	3.10498	18470.4	3.10498	18850.8	3.10498	18698.9	3.10498	18728.8	3.10498	18780.5	3.10498	19051.8	3.10498	18880.3	3.10498	18550.9	3.10498	18429.8	3.10498	18176.9	3.10498	18030	3.10498	18171.5
3.10978	19264.6	3.10978	18837.8	3.10978	18516.5	3.10978	18895.9	3.10978	19016.2	3.10978	18654.1	3.10978	18599.1	3.10978	18882.1	3.10978	18630.6	3.10978	18562.1	3.10978	18292.2	3.10978	18507.2	3.10978	17970.6	3.10978	18461.4	3.10978	18909.5	3.10978	18677.5	3.10978	18727.9	3.10978	18773.2	3.10978	18993.7	3.10978	18890.2	3.10978	18573.3	3.10978	18387.2	3.10978	18173.7	3.10978	18047.9	3.10978	18151.2
3.11458	19252.3	3.11458	18832.5	3.11458	18508.2	3.11458	18898	3.11458	19007.6	3.11458	18642.5	3.11458	18573.2	3.11458	18842.5	3.11458	18639.1	3.11458	18530.1	3.11458	18254.1	3.11458	18466.9	3.11458	17933.7	3.11458	18475.6	3.11458	18860.3	3.11458	18645.4	3.11458	18755.3	3.11458	18727	3.11458	18965.3	3.11458	18891.8	3.11458	18563.1	3.11458	18333	3.11458	18195.3	3.11458	18030	3.11458	18150.9
3.11938	19234.8	3.11938	18826.4	3.11938	18458	3.11938	18861.7	3.11938	18996.1	3.11938	18634.3	3.11938	18577	3.11938	18794.2	3.11938	18623.1	3.11938	18502.3	3.11938	18225.9	3.11938	18496.2	3.11938	17909.5	3.11938	18449.8	3.11938	18825.5	3.11938	18613.1	3.11938	18731	3.11938	18736	3.11938	19002.8	3.11938	18899.4	3.11938	18536.6	3.11938	18374	3.11938	18199.8	3.11938	18069.8	3.11938	18144
3.12418	19258.4	3.12418	18817.3	3.12418	18467.6	3.12418	18850	3.12418	18981.8	3.12418	18584.9	3.12418	18549.1	3.12418	18801.9	3.12418	18568.6	3.12418	18496.9	3.12418	18212.3	3.12418	18513.2	3.12418	17949.9	3.12418	18421	3.12418	18816.7	3.12418	18614	3.12418	18714	3.12418	18750.5	3.12418	19008.1	3.12418	18857.5	3.12418	18534	3.12418	18350.5	3.12418	18162.3	3.12418	18068.8	3.12418	18133.1
3.12898	19214	3.12898	18789.1	3.12898	18430	3.12898	18830.8	3.12898	18968.5	3.12898	18601.2	3.12898	18542.5	3.12898	18836.8	3.12898	18571.7	3.12898	18493.7	3.12898	18226.7	3.12898	18476.4	3.12898	17870.9	3.12898	18382.5	3.12898	18801.8	3.12898	18589.2	3.12898	18687.9	3.12898	18708.9	3.12898	19002.2	3.12898	18874.7	3.12898	18520.7	3.12898	18326.6	3.12898	18151.3	3.12898	18043.2	3.12898	18158.3
3.13378	19206.3	3.13378	18768.5	3.13378	18407.5	3.13378	18830.2	3.13378	18939.9	3.13378	18595.1	3.13378	18509.1	3.13378	18867.5	3.13378	18542.5	3.13378	18481.5	3.13378	18218.9	3.13378	18435.8	3.13378	17841.7	3.13378	18347.3	3.13378	18826.9	3.13378	18580.2	3.13378	18644.6	3.13378	18692.3	3.13378	18967.9	3.13378	18880.1	3.13378	18550.3	3.13378	18327.3	3.13378	18155.9	3.13378	18036.8	3.13378	18090.6
3.13858	19164.2	3.13858	18761.2	3.13858	18434.7	3.13858	18849.4	3.13858	18918.8	3.13858	18608.1	3.13858	18498	3.13858	18808.9	3.13858	18561.7	3.13858	18445.2	3.13858	18215.5	3.13858	18433.6	3.13858	17846.8	3.13858	18307.6	3.13858	18794.2	3.13858	18597.4	3.13858	18676	3.13858	18665.3	3.13858	18969.2	3.13858	18844.1	3.13858	18509.5	3.13858	18289	3.13858	18177.7	3.13858	17972.1	3.13858	18078.9
3.14338	19172.2	3.14338	18846.7	3.14338	18450.4	3.14338	18853.3	3.14338	18927.4	3.14338	18592.8	3.14338	18488	3.14338	18804.8	3.14338	18517.5	3.14338	18451.3	3.14338	18152.2	3.14338	18396.9	3.14338	17805.9	3.14338	18358.1	3.14338	18786.8	3.14338	18591	3.14338	18724.1	3.14338	18707.8	3.14338	19004	3.14338	18855.3	3.14338	18474.1	3.14338	18270.1	3.14338	18171.9	3.14338	17960.9	3.14338	18060.2
3.14818	19198	3.14818	18840.2	3.14818	18441.5	3.14818	18805.7	3.14818	18932.7	3.14818	18595.7	3.14818	18456.6	3.14818	18806.6	3.14818	18511.4	3.14818	18417.1	3.14818	18169.3	3.14818	18377.3	3.14818	17821.3	3.14818	18336.9	3.14818	18805.5	3.14818	18603.7	3.14818	18686.3	3.14818	18701.5	3.14818	18963.5	3.14818	18802.3	3.14818	18482	3.14818	18254.9	3.14818	18140.9	3.14818	17941.5	3.14818	18041.8
3.15298	19179.1	3.15298	18820.3	3.15298	18445.2	3.15298	18817.3	3.15298	18943.2	3.15298	18555.7	3.15298	18455.5	3.15298	18793	3.15298	18477.8	3.15298	18384.9	3.15298	18159	3.15298	18390	3.15298	17822.4	3.15298	18327.7	3.15298	18738.3	3.15298	18576.7	3.15298	18715	3.15298	18715.4	3.15298	18971.7	3.15298	18837.3	3.15298	18449.2	3.15298	18286	3.15298	18126.4	3.15298	17984.2	3.15298	18055.6
3.15778	19159.3	3.15778	18796.2	3.15778	18445.5	3.15778	18803.6	3.15778	18907.5	3.15778	18564	3.15778	18427.6	3.15778	18811	3.15778	18484.8	3.15778	18401.7	3.15778	18138.9	3.15778	18386.7	3.15778	17841.4	3.15778	18317.1	3.15778	18747.1	3.15778	18570	3.15778	18677.5	3.15778	18698.7	3.15778	18954.6	3.15778	18834.7	3.15778	18467.6	3.15778	18286.7	3.15778	18105.1	3.15778	17973.2	3.15778	18046.1
3.16258	19155.3	3.16258	18763.1	3.16258	18430.1	3.16258	18806.3	3.16258	18950	3.16258	18535.8	3.16258	18442.8	3.16258	18789.4	3.16258	18494.3	3.16258	18395.7	3.16258	18111	3.16258	18370	3.16258	17806.2	3.16258	18315.1	3.16258	18762	3.16258	18585.7	3.16258	18686.8	3.16258	18715.9	3.16258	18941	3.16258	18845.2	3.16258	18456.9	3.16258	18299.1	3.16258	18117.6	3.16258	17955.9	3.16258	18074.5
3.16738	19181	3.16738	18784.2	3.16738	18409.8	3.16738	18847.1	3.16738	18947.7	3.16738	18546.8	3.16738	18489	3.16738	18793.4	3.16738	18503.5	3.16738	18370.8	3.16738	18118.5	3.16738	18372.1	3.16738	17803.5	3.16738	18312	3.16738	18762.5	3.16738	18569.7	3.16738	18720.2	3.16738	18704	3.16738	18955.9	3.16738	18871.9	3.16738	18534	3.16738	18302.2	3.16738	18105.5	3.16738	17976.2	3.16738	18066.8
3.17218	19210.3	3.17218	18780	3.17218	18408.2	3.17218	18839.4	3.17218	18964.6	3.17218	18569.8	3.17218	18487.5	3.17218	18770.9	3.17218	18535	3.17218	18377.4	3.17218	18183.6	3.17218	18371.8	3.17218	17821.9	3.17218	18304.2	3.17218	18790.4	3.17218	18595	3.17218	18678.1	3.17218	18705.5	3.17218	18972.2	3.17218	18842.2	3.17218	18472.9	3.17218	18324.7	3.17218	18135.1	3.17218	17982.2	3.17218	18063.2
3.17698	19223.9	3.17698	18778.4	3.17698	18398.9	3.17698	18837.6	3.17698	18958.1	3.17698	18570.4	3.17698	18407.7	3.17698	18773.8	3.17698	18532.9	3.17698	18389.9	3.17698	18214	3.17698	18415.8	3.17698	17815.4	3.17698	18326.8	3.17698	18781.3	3.17698	18618.5	3.17698	18652.3	3.17698	18695.8	3.17698	18921.8	3.17698	18825.4	3.17698	18450.6	3.17698	18342.2	3.17698	18133.1	3.17698	17969.5	3.17698	18073.7
3.18178	19203.7	3.18178	18771.8	3.18178	18389.1	3.18178	18826.8	3.18178	18968.5	3.18178	18563.5	3.18178	18464.1	3.18178	18771.8	3.18178	18517.3	3.18178	18448.2	3.18178	18247.8	3.18178	18438.1	3.18178	17822.7	3.18178	18346.2	3.18178	18768.2	3.18178	18583.4	3.18178	18632.5	3.18178	18699.1	3.18178	18922.8	3.18178	18811.9	3.18178	18487.8	3.18178	18337.8	3.18178	18132.7	3.18178	18077	3.18178	18081.8
3.18658	19166.9	3.18658	18756.5	3.18658	18408	3.18658	18795.8	3.18658	18917.2	3.18658	18566	3.18658	18470.5	3.18658	18800.9	3.18658	18516.8	3.18658	18457.9	3.18658	18158.4	3.18658	18406.4	3.18658	17860.5	3.18658	18362.3	3.18658	18754.8	3.18658	18569	3.18658	18632.6	3.18658	18707.1	3.18658	18922.1	3.18658	18842.8	3.18658	18480.5	3.18658	18328.6	3.18658	18134.1	3.18658	18068.4	3.18658	18143.3
3.19138	19221.6	3.19138	18748	3.19138	18388.6	3.19138	18816	3.19138	18871	3.19138	18575.2	3.19138	18499.2	3.19138	18787	3.19138	18512	3.19138	18456	3.19138	18150.1	3.19138	18421	3.19138	17868.2	3.19138	18384.2	3.19138	18708.3	3.19138	18570	3.19138	18651.8	3.19138	18670.4	3.19138	18923.5	3.19138	18813	3.19138	18462.3	3.19138	18336.7	3.19138	18157.8	3.19138	18030.3	3.19138	18146.5
3.19618	19207.8	3.19618	18734.8	3.19618	18372.7	3.19618	18816.7	3.19618	18932.1	3.19618	18531.1	3.19618	18484.9	3.19618	18826.9	3.19618	18520.6	3.19618	18459	3.19618	18171	3.19618	18374.3	3.19618	17816.1	3.19618	18333.3	3.19618	18750.3	3.19618	18564	3.19618	18631.2	3.19618	18667.7	3.19618	18919.6	3.19618	18800.9	3.19618	18473.4	3.19618	18326.4	3.19618	18162.2	3.19618	17986.4	3.19618	18167
3.20098	19188	3.20098	18757	3.20098	18385.5	3.20098	18806.1	3.20098	18918.6	3.20098	18546.7	3.20098	18488.7	3.20098	18850.2	3.20098	18519.9	3.20098	18439	3.20098	18187.4	3.20098	18417.1	3.20098	17806.2	3.20098	18347.2	3.20098	18751	3.20098	18556.8	3.20098	18622.8	3.20098	18685.6	3.20098	18920.3	3.20098	18786.2	3.20098	18435.3	3.20098	18313.7	3.20098	18181.4	3.20098	18034.4	3.20098	18131.5
3.20578	19180.2	3.20578	18751	3.20578	18396.7	3.20578	18780.2	3.20578	18875.9	3.20578	18524.6	3.20578	18473.4	3.20578	18834	3.20578	18542.8	3.20578	18464.9	3.20578	18155	3.20578	18460.1	3.20578	17834.8	3.20578	18333.8	3.20578	18733.4	3.20578	18568.2	3.20578	18614.8	3.20578	18695	3.20578	18914.4	3.20578	18788.8	3.20578	18463.1	3.20578	18286.7	3.20578	18146.6	3.20578	18052	3.20578	18135.5
3.21058	19165.5	3.21058	18734.6	3.21058	18365.6	3.21058	18778.1	3.21058	18887.9	3.21058	18514.1	3.21058	18479.2	3.21058	18825.6	3.21058	18531.2	3.21058	18494.9	3.21058	18147.6	3.21058	18416.5	3.21058	17853.4	3.21058	18299.4	3.21058	18739.2	3.21058	18568.3	3.21058	18599.1	3.21058	18698.2	3.21058	18920.2	3.21058	18780.7	3.21058	18488.5	3.21058	18250.5	3.21058	18170.9	3.21058	18011.4	3.21058	18144.7
3.21537	19153	3.21537	18731.2	3.21537	18386.5	3.21537	18778.2	3.21537	18907	3.21537	18526.2	3.21537	18555.1	3.21537	18849.1	3.21537	18553.9	3.21537	18467.4	3.21537	18177.4	3.21537	18388.5	3.21537	17843	3.21537	18322.6	3.21537	18737.2	3.21537	18524.5	3.21537	18621.4	3.21537	18689.6	3.21537	18927.6	3.21537	18812	3.21537	18532.3	3.21537	18262.1	3.21537	18198.7	3.21537	18009.1	3.21537	18131.8
3.22017	19147.8	3.22017	18739.3	3.22017	18392.1	3.22017	18801.3	3.22017	18902.7	3.22017	18530.4	3.22017	18529.3	3.22017	18841.4	3.22017	18580	3.22017	18488.6	3.22017	18172.1	3.22017	18363.4	3.22017	17845.9	3.22017	18318.8	3.22017	18717.1	3.22017	18510.3	3.22017	18618.3	3.22017	18688.6	3.22017	18954.8	3.22017	18814.5	3.22017	18539.4	3.22017	18264.5	3.22017	18176.2	3.22017	18041	3.22017	18156.4
3.22497	19127.6	3.22497	18749	3.22497	18400.5	3.22497	18804.3	3.22497	18910.9	3.22497	18571	3.22497	18532.3	3.22497	18866.3	3.22497	18596.4	3.22497	18524.6	3.22497	18217.3	3.22497	18410.3	3.22497	17850.2	3.22497	18309.8	3.22497	18710.4	3.22497	18512	3.22497	18628.7	3.22497	18670.5	3.22497	18951.6	3.22497	18802.6	3.22497	18541.3	3.22497	18284.3	3.22497	18200.7	3.22497	18098.5	3.22497	18212.1
3.22977	19135.9	3.22977	18712.2	3.22977	18392.7	3.22977	18799.4	3.22977	18937	3.22977	18584.3	3.22977	18548.3	3.22977	18923.4	3.22977	18636.6	3.22977	18559.6	3.22977	18263.2	3.22977	18449.7	3.22977	17854.4	3.22977	18342.4	3.22977	18723.5	3.22977	18504.7	3.22977	18629.4	3.22977	18663.1	3.22977	18881.7	3.22977	18810.8	3.22977	18474.1	3.22977	18323.8	3.22977	18250.8	3.22977	18132.1	3.22977	18251.3
3.23457	19135.4	3.23457	18723.5	3.23457	18400	3.23457	18789.2	3.23457	18968.2	3.23457	18626.5	3.23457	18625.6	3.23457	18979.2	3.23457	18711.7	3.23457	18610.8	3.23457	18316.7	3.23457	18512.9	3.23457	17933.2	3.23457	18369	3.23457	18774.9	3.23457	18490.7	3.23457	18613.1	3.23457	18654	3.23457	18872	3.23457	18848.8	3.23457	18499.8	3.23457	18378.8	3.23457	18339.4	3.23457	18220	3.23457	18287.9
3.23937	19124.6	3.23937	18731	3.23937	18403.7	3.23937	18782.3	3.23937	18989.5	3.23937	18713	3.23937	18731.3	3.23937	19093.8	3.23937	18845.5	3.23937	18760.9	3.23937	18462.2	3.23937	18676.1	3.23937	18062.6	3.23937	18447	3.23937	18786	3.23937	18535.8	3.23937	18602.9	3.23937	18700.9	3.23937	18935.3	3.23937	18824.3	3.23937	18529.5	3.23937	18480.3	3.23937	18407.4	3.23937	18347.5	3.23937	18479.3
3.24417	19177.5	3.24417	18737.1	3.24417	18362.3	3.24417	18795.6	3.24417	19015.3	3.24417	18749.4	3.24417	18873.7	3.24417	19272.5	3.24417	19037.7	3.24417	18917	3.24417	18619.3	3.24417	18870.2	3.24417	18226.2	3.24417	18602.6	3.24417	18903	3.24417	18578.5	3.24417	18625.5	3.24417	18694.2	3.24417	18934.8	3.24417	18789.9	3.24417	18594.5	3.24417	18536.3	3.24417	18555.7	3.24417	18512.5	3.24417	18675.5
3.24897	19226.1	3.24897	18767.6	3.24897	18394.1	3.24897	18850.9	3.24897	19083	3.24897	18844.4	3.24897	18983.1	3.24897	19455.5	3.24897	19177.5	3.24897	19064.7	3.24897	18735.7	3.24897	18993.8	3.24897	18361	3.24897	18760.8	3.24897	19038.5	3.24897	18609	3.24897	18652.3	3.24897	18695.6	3.24897	18962.7	3.24897	18858.8	3.24897	18661.5	3.24897	18625	3.24897	18725.6	3.24897	18640	3.24897	18828
3.25377	19176.6	3.25377	18773.7	3.25377	18382.7	3.25377	18855.6	3.25377	19074.1	3.25377	18905.2	3.25377	19033.7	3.25377	19495.7	3.25377	19283.2	3.25377	19191.1	3.25377	18833	3.25377	19066.2	3.25377	18475.4	3.25377	18898.9	3.25377	19087.5	3.25377	18611.2	3.25377	18636.3	3.25377	18701.4	3.25377	18963.3	3.25377	18861.5	3.25377	18697.3	3.25377	18749.9	3.25377	18776.3	3.25377	18782.2	3.25377	18922
3.25857	19183	3.25857	18749.3	3.25857	18391.9	3.25857	18820.5	3.25857	19004	3.25857	18934.9	3.25857	19032.4	3.25857	19491.3	3.25857	19320	3.25857	19179.6	3.25857	18846.9	3.25857	19111.8	3.25857	18510.7	3.25857	18930	3.25857	19100.8	3.25857	18616.4	3.25857	18587.8	3.25857	18684.1	3.25857	18985.2	3.25857	18855.2	3.25857	18712.7	3.25857	18734.9	3.25857	18765.4	3.25857	18808	3.25857	18921.2
3.26337	19176.4	3.26337	18740.6	3.26337	18428.8	3.26337	18816.4	3.26337	19028.8	3.26337	18857.2	3.26337	18953.1	3.26337	19460.8	3.26337	19199.2	3.26337	19109.5	3.26337	18827.4	3.26337	19044.3	3.26337	18473.5	3.26337	18908.8	3.26337	19100.6	3.26337	18611.5	3.26337	18579.2	3.26337	18696.4	3.26337	18959.7	3.26337	18854.5	3.26337	18685.2	3.26337	18681.6	3.26337	18726	3.26337	18664.6	3.26337	18886.4
3.26817	19159.3	3.26817	18762.2	3.26817	18437.5	3.26817	18817.9	3.26817	19025	3.26817	18779.8	3.26817	18886.4	3.26817	19346.1	3.26817	19097.3	3.26817	19022.7	3.26817	18718.8	3.26817	18883	3.26817	18335.1	3.26817	18786.7	3.26817	19028.8	3.26817	18580.2	3.26817	18597.9	3.26817	18725.3	3.26817	18949.6	3.26817	18893.2	3.26817	18644.1	3.26817	18597.8	3.26817	18612.9	3.26817	18594.5	3.26817	18788.5
3.27297	19175	3.27297	18744.1	3.27297	18396.2	3.27297	18829.6	3.27297	19001.4	3.27297	18735.6	3.27297	18768.1	3.27297	19202.4	3.27297	18974.7	3.27297	18872.2	3.27297	18533.2	3.27297	18797.1	3.27297	18180.8	3.27297	18670.5	3.27297	18928.5	3.27297	18569.1	3.27297	18608.9	3.27297	18688.9	3.27297	18946.4	3.27297	18902.2	3.27297	18588.5	3.27297	18528.3	3.27297	18546.1	3.27297	18459.8	3.27297	18605.3
3.27777	19155.8	3.27777	18747.4	3.27777	18420.7	3.27777	18838.8	3.27777	19007	3.27777	18683.5	3.27777	18696	3.27777	19108.7	3.27777	18854.4	3.27777	18782.1	3.27777	18461.6	3.27777	18680.4	3.27777	18075.7	3.27777	18533.2	3.27777	18840.3	3.27777	18570.5	3.27777	18582.1	3.27777	18688.3	3.27777	18942	3.27777	18885.7	3.27777	18608.1	3.27777	18459	3.27777	18432.2	3.27777	18350.3	3.27777	18476.1
3.28257	19112.8	3.28257	18738.5	3.28257	18421.5	3.28257	18875.9	3.28257	19002.5	3.28257	18692.1	3.28257	18658.2	3.28257	19049	3.28257	18817.6	3.28257	18715.7	3.28257	18389	3.28257	18593	3.28257	17996.2	3.28257	18455.5	3.28257	18784.1	3.28257	18567	3.28257	18570.8	3.28257	18698.8	3.28257	18965	3.28257	18873.7	3.28257	18616.6	3.28257	18492.1	3.28257	18409	3.28257	18272.1	3.28257	18408.2
3.28737	19085.5	3.28737	18734.1	3.28737	18412	3.28737	18834.9	3.28737	18996.8	3.28737	18667.5	3.28737	18658.3	3.28737	19042.1	3.28737	18804.4	3.28737	18694.2	3.28737	18375.4	3.28737	18565.1	3.28737	17975.9	3.28737	18429.6	3.28737	18778	3.28737	18522	3.28737	18572.8	3.28737	18726.5	3.28737	18976	3.28737	18893.9	3.28737	18592.8	3.28737	18468.2	3.28737	18362.3	3.28737	18274.9	3.28737	18371.3
3.29217	19095.2	3.29217	18732.7	3.29217	18399.7	3.29217	18836.8	3.29217	18992.4	3.29217	18700.7	3.29217	18645.1	3.29217	19086.1	3.29217	18818.5	3.29217	18678.9	3.29217	18415.9	3.29217	18557.1	3.29217	17980.7	3.29217	18440.3	3.29217	18775.1	3.29217	18557.2	3.29217	18538.7	3.29217	18767.4	3.29217	18984.5	3.29217	18946.9	3.29217	18584.4	3.29217	18430.2	3.29217	18385.5	3.29217	18301.8	3.29217	18383
3.29697	19105.3	3.29697	18729.2	3.29697	18417.2	3.29697	18871.4	3.29697	18981	3.29697	18690.8	3.29697	18691.5	3.29697	19065	3.29697	18823.1	3.29697	18733.8	3.29697	18399.3	3.29697	18560.9	3.29697	17993	3.29697	18468.2	3.29697	18796.1	3.29697	18561.3	3.29697	18545.8	3.29697	18740.8	3.29697	18970.6	3.29697	18940.3	3.29697	18586.1	3.29697	18506.1	3.29697	18408	3.29697	18371.6	3.29697	18462.3
3.30177	19102.2	3.30177	18722	3.30177	18438.9	3.30177	18837.4	3.30177	19008.9	3.30177	18701.3	3.30177	18711.8	3.30177	19076	3.30177	18887.8	3.30177	18792.8	3.30177	18419	3.30177	18641.7	3.30177	17990.5	3.30177	18465.9	3.30177	18801.3	3.30177	18579.7	3.30177	18552.1	3.30177	18742.3	3.30177	18978	3.30177	18895.7	3.30177	18575.7	3.30177	18470.6	3.30177	18409.3	3.30177	18371.4	3.30177	18518
3.30657	19089.2	3.30657	18743.3	3.30657	18422.6	3.30657	18868.6	3.30657	19019.9	3.30657	18710.2	3.30657	18727.5	3.30657	19112.4	3.30657	18902.1	3.30657	18777.9	3.30657	18411.1	3.30657	18629.5	3.30657	18030.6	3.30657	18463.4	3.30657	18803.4	3.30657	18578.3	3.30657	18582.8	3.30657	18742.7	3.30657	18988.4	3.30657	18918	3.30657	18588	3.30657	18499.8	3.30657	18389.5	3.30657	18359.7	3.30657	18579.3
3.31137	19087.2	3.31137	18744.2	3.31137	18460.4	3.31137	18894.3	3.31137	19013.4	3.31137	18729.8	3.31137	18722	3.31137	19140.1	3.31137	18902.5	3.31137	18808	3.31137	18472.1	3.31137	18654.8	3.31137	18014.7	3.31137	18471.5	3.31137	18773.8	3.31137	18611.2	3.31137	18600.8	3.31137	18724.1	3.31137	19017.2	3.31137	18921.7	3.31137	18610.5	3.31137	18451	3.31137	18402.7	3.31137	18437.4	3.31137	18634.3
3.31617	19111.3	3.31617	18733.8	3.31617	18441.4	3.31617	18881.7	3.31617	19033.1	3.31617	18710.1	3.31617	18734.2	3.31617	19175.2	3.31617	18963.5	3.31617	18825.7	3.31617	18480.7	3.31617	18658.9	3.31617	18025.1	3.31617	18446.8	3.31617	18813.2	3.31617	18565.8	3.31617	18577.1	3.31617	18736.3	3.31617	19014.2	3.31617	18945.4	3.31617	18603.5	3.31617	18498.7	3.31617	18469.2	3.31617	18471.6	3.31617	18690.3
3.32097	19149.6	3.32097	18752.6	3.32097	18448.3	3.32097	18907.8	3.32097	19045	3.32097	18700.9	3.32097	18763.6	3.32097	19248.5	3.32097	18965.7	3.32097	18871.9	3.32097	18477.1	3.32097	18696.7	3.32097	18033.3	3.32097	18468.9	3.32097	18814.6	3.32097	18552	3.32097	18565.4	3.32097	18734.1	3.32097	19033.1	3.32097	18904.3	3.32097	18609.6	3.32097	18512.4	3.32097	18549.2	3.32097	18535.5	3.32097	18760.5
3.32576	19158.7	3.32576	18772	3.32576	18470.5	3.32576	18914.4	3.32576	19035.8	3.32576	18763.3	3.32576	18809.8	3.32576	19277.8	3.32576	19061.9	3.32576	18934.3	3.32576	18545.5	3.32576	18702.8	3.32576	18066.1	3.32576	18477.7	3.32576	18832.3	3.32576	18544.7	3.32576	18561.7	3.32576	18726.9	3.32576	19048.3	3.32576	18936.1	3.32576	18615.9	3.32576	18521.9	3.32576	18578.9	3.32576	18650.7	3.32576	18827.6
3.33056	19124.5	3.33056	18786.5	3.33056	18542.2	3.33056	18901.3	3.33056	19057	3.33056	18766.9	3.33056	18830.6	3.33056	19314.2	3.33056	19142.8	3.33056	19007.4	3.33056	18609.2	3.33056	18768.1	3.33056	18166.5	3.33056	18461.1	3.33056	18845.7	3.33056	18553	3.33056	18616.2	3.33056	18726.2	3.33056	19064.1	3.33056	18944.3	3.33056	18659.2	3.33056	18558.7	3.33056	18654	3.33056	18742.4	3.33056	18916.7
3.33536	19127.9	3.33536	18784	3.33536	18502.8	3.33536	18902	3.33536	19107.2	3.33536	18795.4	3.33536	18877.7	3.33536	19426.4	3.33536	19245.1	3.33536	19134.9	3.33536	18665.8	3.33536	18818.8	3.33536	18179.9	3.33536	18471	3.33536	18863.9	3.33536	18559.5	3.33536	18621.6	3.33536	18761.7	3.33536	19096.7	3.33536	18949.6	3.33536	18703.6	3.33536	18546.7	3.33536	18733.7	3.33536	18832	3.33536	19019.5
3.34016	19137.2	3.34016	18824.3	3.34016	18502.9	3.34016	18951.5	3.34016	19086.3	3.34016	18875.3	3.34016	19020.6	3.34016	19572.4	3.34016	19352.2	3.34016	19233.9	3.34016	18838	3.34016	18907.2	3.34016	18210.1	3.34016	18545.2	3.34016	18875.8	3.34016	18580.3	3.34016	18622.9	3.34016	18807.1	3.34016	19148	3.34016	18954.8	3.34016	18718.2	3.34016	18629.2	3.34016	18853.7	3.34016	18986.1	3.34016	19097
3.34496	19126.9	3.34496	18814	3.34496	18515	3.34496	18997.7	3.34496	19131.4	3.34496	18864.6	3.34496	19087	3.34496	19723.4	3.34496	19495.7	3.34496	19353.2	3.34496	18925.8	3.34496	19053.9	3.34496	18309.6	3.34496	18618.4	3.34496	18894.7	3.34496	18584.8	3.34496	18618.2	3.34496	18835.6	3.34496	19120.2	3.34496	18942.1	3.34496	18768.8	3.34496	18748.6	3.34496	19000.9	3.34496	19078.9	3.34496	19193.8
3.34976	19127.8	3.34976	18838.6	3.34976	18535.2	3.34976	19002.4	3.34976	19176.4	3.34976	18922.4	3.34976	19221.7	3.34976	19897.6	3.34976	19626.1	3.34976	19454.4	3.34976	19085.5	3.34976	19177.5	3.34976	18432.2	3.34976	18681.4	3.34976	18906.7	3.34976	18582	3.34976	18616.7	3.34976	18826	3.34976	19142.5	3.34976	18992	3.34976	18808.2	3.34976	18856.9	3.34976	19120.5	3.34976	19190.9	3.34976	19231.7
3.35456	19148	3.35456	18835	3.35456	18567.7	3.35456	19037.2	3.35456	19219.8	3.35456	19016.7	3.35456	19378.7	3.35456	20035.6	3.35456	19788	3.35456	19630.9	3.35456	19225.3	3.35456	19376.3	3.35456	18574.1	3.35456	18778.9	3.35456	18973.7	3.35456	18622	3.35456	18660.4	3.35456	18872.6	3.35456	19189.1	3.35456	19048.5	3.35456	18830.6	3.35456	18972.1	3.35456	19275	3.35456	19294.6	3.35456	19312.2
3.35936	19194.9	3.35936	18915.6	3.35936	18607.9	3.35936	19115.1	3.35936	19290.3	3.35936	19193.9	3.35936	19612.2	3.35936	20217.1	3.35936	19913.7	3.35936	19830.9	3.35936	19406.2	3.35936	19618.3	3.35936	18763	3.35936	18918.1	3.35936	19096.8	3.35936	18712.7	3.35936	18694.1	3.35936	18861	3.35936	19188.2	3.35936	19101	3.35936	18871.7	3.35936	19155.8	3.35936	19468.4	3.35936	19335.6	3.35936	19392.9
3.36416	19217.7	3.36416	18888.2	3.36416	18647.7	3.36416	19149.7	3.36416	19375.3	3.36416	19344	3.36416	19839	3.36416	20378.3	3.36416	20036	3.36416	19931.3	3.36416	19632.8	3.36416	19827.6	3.36416	19020.5	3.36416	19106.5	3.36416	19148.1	3.36416	18749.3	3.36416	18716.4	3.36416	18888	3.36416	19251.9	3.36416	19202.9	3.36416	19052	3.36416	19373.2	3.36416	19618.8	3.36416	19428.7	3.36416	19457.8
3.36896	19270.3	3.36896	18946.9	3.36896	18708.4	3.36896	19205.1	3.36896	19503.7	3.36896	19553.8	3.36896	20055	3.36896	20465.5	3.36896	20159.3	3.36896	20049.9	3.36896	19748.7	3.36896	20019	3.36896	19266.4	3.36896	19346.5	3.36896	19293.9	3.36896	18800.2	3.36896	18750.5	3.36896	18924.5	3.36896	19279.7	3.36896	19260.9	3.36896	19188.1	3.36896	19568.3	3.36896	19790.9	3.36896	19522.4	3.36896	19491.6
3.37376	19303.5	3.37376	19061.5	3.37376	18758.2	3.37376	19292.6	3.37376	19638	3.37376	19793.6	3.37376	20250	3.37376	20481.8	3.37376	20157.5	3.37376	20141.5	3.37376	19854.3	3.37376	20182.6	3.37376	19463.5	3.37376	19576.8	3.37376	19442	3.37376	18850.1	3.37376	18792	3.37376	19006.8	3.37376	19365.3	3.37376	19345.3	3.37376	19359.5	3.37376	19803.7	3.37376	19821.4	3.37376	19507.4	3.37376	19521.3
3.37856	19338.6	3.37856	19042.9	3.37856	18875	3.37856	19447.9	3.37856	19818	3.37856	20006.2	3.37856	20385.6	3.37856	20504.7	3.37856	20139.5	3.37856	20111.2	3.37856	19870.2	3.37856	20293.9	3.37856	19611.8	3.37856	19822.4	3.37856	19595.1	3.37856	18924	3.37856	18862.5	3.37856	19063.5	3.37856	19480.4	3.37856	19480.7	3.37856	19638.7	3.37856	20000.1	3.37856	19806.8	3.37856	19425.4	3.37856	19506.6
3.38336	19359	3.38336	19118.1	3.38336	18944	3.38336	19575.8	3.38336	20057.2	3.38336	20240.9	3.38336	20457.8	3.38336	20442.2	3.38336	20068.6	3.38336	20004.8	3.38336	19796.7	3.38336	20242.6	3.38336	19715.6	3.38336	19999.5	3.38336	19716.9	3.38336	18949.4	3.38336	18904.8	3.38336	19145.8	3.38336	19583.8	3.38336	19689	3.38336	19829.6	3.38336	20156.4	3.38336	19739	3.38336	19320.1	3.38336	19374.8
3.38816	19428.2	3.38816	19179.9	3.38816	19083.4	3.38816	19775.8	3.38816	20304.3	3.38816	20461.5	3.38816	20397.5	3.38816	20326.5	3.38816	19913.6	3.38816	19910	3.38816	19703	3.38816	20157.9	3.38816	19756.5	3.38816	20213.4	3.38816	19870.7	3.38816	19010.1	3.38816	18940.9	3.38816	19212.8	3.38816	19738.9	3.38816	19924.1	3.38816	20118.2	3.38816	20232.5	3.38816	19677.2	3.38816	19239.7	3.38816	19317.2
3.39296	19502.4	3.39296	19305.1	3.39296	19264.9	3.39296	20013.5	3.39296	20578.8	3.39296	20622.3	3.39296	20258.7	3.39296	20180	3.39296	19832.3	3.39296	19773.8	3.39296	19630	3.39296	20027.4	3.39296	19679.8	3.39296	20356.8	3.39296	20043.3	3.39296	19108.1	3.39296	18992.5	3.39296	19382.3	3.39296	19968.8	3.39296	20151	3.39296	20379.2	3.39296	20259.4	3.39296	19550.3	3.39296	19190.2	3.39296	19290.7
3.39776	19563.6	3.39776	19433.2	3.39776	19502.1	3.39776	20394.1	3.39776	20919.8	3.39776	20734.3	3.39776	20177.4	3.39776	20111.8	3.39776	19831.9	3.39776	19731.9	3.39776	19560.7	3.39776	19942.9	3.39776	19608.3	3.39776	20437.8	3.39776	20314.4	3.39776	19238.7	3.39776	19087.5	3.39776	19569.5	3.39776	20251.5	3.39776	20498.1	3.39776	20600	3.39776	20230.9	3.39776	19491.6	3.39776	19226.2	3.39776	19419.4
3.40256	19708.5	3.40256	19615.8	3.40256	19804.9	3.40256	20771.4	3.40256	21229	3.40256	20821.6	3.40256	20102.1	3.40256	20115.5	3.40256	19898	3.40256	19823.3	3.40256	19591.2	3.40256	19951.2	3.40256	19578.9	3.40256	20560.5	3.40256	20649.9	3.40256	19425.4	3.40256	19199.2	3.40256	19834.8	3.40256	20589.4	3.40256	20878.7	3.40256	20835	3.40256	20169.3	3.40256	19405.9	3.40256	19322.6	3.40256	19656.4
3.40736	19933.2	3.40736	19924.7	3.40736	20197.4	3.40736	21094.7	3.40736	21480.8	3.40736	20851.3	3.40736	20017.3	3.40736	20180.9	3.40736	20120.6	3.40736	20086.3	3.40736	19804.4	3.40736	20077.3	3.40736	19658.8	3.40736	20680.7	3.40736	20971.3	3.40736	19721.3	3.40736	19395.5	3.40736	20171.1	3.40736	21002	3.40736	21239.3	3.40736	20939.4	3.40736	20143	3.40736	19454.8	3.40736	19579.8	3.40736	20017.8
3.41216	20220.4	3.41216	20308.5	3.41216	20635.6	3.41216	21489.3	3.41216	21705.8	3.41216	20851.1	3.41216	20062.7	3.41216	20473	3.41216	20482.7	3.41216	20503.5	3.41216	20157.7	3.41216	20443.2	3.41216	19927.8	3.41216	20908.1	3.41216	21422.8	3.41216	20073.9	3.41216	19692.2	3.41216	20595.3	3.41216	21423.3	3.41216	21577.1	3.41216	21015.1	3.41216	20031.8	3.41216	19635.3	3.41216	19946.8	3.41216	20409.2
3.41696	20633.4	3.41696	20822.7	3.41696	21131.6	3.41696	21862	3.41696	21861.6	3.41696	20850.7	3.41696	20218.4	3.41696	20887.1	3.41696	21032	3.41696	20962.2	3.41696	20648.4	3.41696	20818.1	3.41696	20233.3	3.41696	21227.5	3.41696	21915.3	3.41696	20675.4	3.41696	20144.8	3.41696	21095	3.41696	21850.3	3.41696	21840.6	3.41696	21065.6	3.41696	20055.7	3.41696	19897.1	3.41696	20430.4	3.41696	20791.7
3.42176	21223.8	3.42176	21383.5	3.42176	21637.2	3.42176	22212.5	3.42176	22033.4	3.42176	20871.3	3.42176	20481.5	3.42176	21405.2	3.42176	21417.1	3.42176	21348.4	3.42176	21010	3.42176	21259	3.42176	20600.7	3.42176	21532.4	3.42176	22430.1	3.42176	21315.5	3.42176	20625.1	3.42176	21605.9	3.42176	22263.7	3.42176	22053.5	3.42176	21096.5	3.42176	20210.9	3.42176	20296.5	3.42176	20828.9	3.42176	21034.3
3.42656	21950.3	3.42656	21988.3	3.42656	22118.1	3.42656	22457.8	3.42656	22097.8	3.42656	21017.1	3.42656	20854.2	3.42656	21775.4	3.42656	21653.6	3.42656	21564.9	3.42656	21250.3	3.42656	21557	3.42656	20890.4	3.42656	21741.3	3.42656	22815.7	3.42656	22013.7	3.42656	21239.9	3.42656	22164	3.42656	22651.8	3.42656	22232.2	3.42656	21135.1	3.42656	20413.5	3.42656	20760.1	3.42656	21065.7	3.42656	21091
3.43136	22692.1	3.43136	22651.1	3.43136	22470.6	3.43136	22621	3.43136	22144.4	3.43136	21189	3.43136	21322.7	3.43136	22065.1	3.43136	21733.9	3.43136	21551.8	3.43136	21280.3	3.43136	21577.7	3.43136	20974.3	3.43136	21884.7	3.43136	23030.8	3.43136	22664.4	3.43136	21948.1	3.43136	22663.1	3.43136	22870.8	3.43136	22310.6	3.43136	21148.5	3.43136	20736.9	3.43136	21092.8	3.43136	21086	3.43136	20908.8
3.43616	23387.9	3.43616	23179.3	3.43616	22672.7	3.43616	22688.8	3.43616	22216	3.43616	21437.6	3.43616	21622.6	3.43616	22097.7	3.43616	21545.3	3.43616	21348.8	3.43616	21063.1	3.43616	21454	3.43616	20934.6	3.43616	21819.1	3.43616	23082.9	3.43616	23164.6	3.43616	22552.8	3.43616	23032.2	3.43616	23038.4	3.43616	22313.9	3.43616	21284.5	3.43616	21082.4	3.43616	21266.8	3.43616	20919.1	3.43616	20644.9
3.44095	23988.9	3.44095	23541.4	3.44095	22740.8	3.44095	22617.1	3.44095	22209.8	3.44095	21684.1	3.44095	21755.4	3.44095	21929.8	3.44095	21181.8	3.44095	21012.5	3.44095	20770.4	3.44095	21175	3.44095	20732.2	3.44095	21601.4	3.44095	22891.3	3.44095	23463	3.44095	23118.1	3.44095	23247.2	3.44095	23028.4	3.44095	22294	3.44095	21476.3	3.44095	21341.6	3.44095	21248.2	3.44095	20605.9	3.44095	20234.2
3.44575	24359.4	3.44575	23669.2	3.44575	22669.9	3.44575	22496.3	3.44575	22236.8	3.44575	21805.3	3.44575	21672.3	3.44575	21534.4	3.44575	20769.8	3.44575	20562.8	3.44575	20332.4	3.44575	20796.1	3.44575	20341.9	3.44575	21248.7	3.44575	22587.9	3.44575	23508	3.44575	23493	3.44575	23259.8	3.44575	22892	3.44575	22213.1	3.44575	21581.8	3.44575	21484.6	3.44575	20979.5	3.44575	20227.2	3.44575	19865
3.45055	24549.8	3.45055	23628	3.45055	22451.9	3.45055	22398.6	3.45055	22263.7	3.45055	21825.3	3.45055	21376.2	3.45055	21062.7	3.45055	20325.8	3.45055	20105.9	3.45055	19922.1	3.45055	20374.8	3.45055	19944.2	3.45055	20817.2	3.45055	22177.6	3.45055	23326.2	3.45055	23643	3.45055	23117.8	3.45055	22678	3.45055	22132.6	3.45055	21683.6	3.45055	21391.5	3.45055	20593.7	3.45055	19782	3.45055	19617.7
3.45535	24443.9	3.45535	23342.2	3.45535	22171	3.45535	22277.7	3.45535	22270.2	3.45535	21661.3	3.45535	20936.7	3.45535	20632.1	3.45535	19972.5	3.45535	19826.9	3.45535	19589.9	3.45535	20015.1	3.45535	19577.5	3.45535	20437.8	3.45535	21740.7	3.45535	22969.5	3.45535	23523.4	3.45535	22870.3	3.45535	22486.3	3.45535	22112.6	3.45535	21649.2	3.45535	21117	3.45535	20184.7	3.45535	19516	3.45535	19379.7
3.46015	24125.5	3.46015	23027.3	3.46015	21889.6	3.46015	22162.8	3.46015	22176.3	3.46015	21309.5	3.46015	20515.1	3.46015	20272.6	3.46015	19781.7	3.46015	19643.8	3.46015	19395.5	3.46015	19766.4	3.46015	19283.5	3.46015	20090.4	3.46015	21311.6	3.46015	22497.4	3.46015	23284.3	3.46015	22530.9	3.46015	22290.2	3.46015	22085.3	3.46015	21541.4	3.46015	20762.2	3.46015	19801	3.46015	19261.3	3.46015	19266.5
3.46495	23696.2	3.46495	22580.1	3.46495	21610.3	3.46495	21999.7	3.46495	21955.1	3.46495	20910.5	3.46495	20113.2	3.46495	20023.8	3.46495	19636.9	3.46495	19484.5	3.46495	19266	3.46495	19565.3	3.46495	19057.2	3.46495	19799.4	3.46495	20969.2	3.46495	22050	3.46495	22910.5	3.46495	22191.5	3.46495	22167.2	3.46495	21973.9	3.46495	21293.7	3.46495	20318.1	3.46495	19491.6	3.46495	19116.1	3.46495	19192.8
3.46975	23121.8	3.46975	22179.2	3.46975	21426.8	3.46975	21879.1	3.46975	21671.9	3.46975	20509.8	3.46975	19817.8	3.46975	19877.4	3.46975	19554.6	3.46975	19441.1	3.46975	19187.2	3.46975	19429.4	3.46975	18918.7	3.46975	19631.2	3.46975	20702.6	3.46975	21597.2	3.46975	22499.2	3.46975	21898.2	3.46975	22048.7	3.46975	21826.7	3.46975	20913.7	3.46975	19965.6	3.46975	19290	3.46975	19067.9	3.46975	19174.9
3.47455	22561.8	3.47455	21818.8	3.47455	21295.8	3.47455	21698.9	3.47455	21270.9	3.47455	20193.5	3.47455	19643.4	3.47455	19843.7	3.47455	19567.4	3.47455	19422.5	3.47455	19168.7	3.47455	19422	3.47455	18888.7	3.47455	19455.2	3.47455	20455.3	3.47455	21243.5	3.47455	21991.2	3.47455	21681.6	3.47455	21955.1	3.47455	21547.5	3.47455	20513.2	3.47455	19646.6	3.47455	19171.2	3.47455	19059.3	3.47455	19126.7
3.47935	22078.4	3.47935	21538.8	3.47935	21170.5	3.47935	21363.9	3.47935	20884	3.47935	19901.3	3.47935	19552.2	3.47935	19861.7	3.47935	19587.6	3.47935	19474.6	3.47935	19113.3	3.47935	19418.8	3.47935	18858.3	3.47935	19390.1	3.47935	20253.5	3.47935	20981.3	3.47935	21551.2	3.47935	21597.7	3.47935	21779.5	3.47935	21222.9	3.47935	20175.6	3.47935	19427.5	3.47935	19169.5	3.47935	19088.1	3.47935	19168.9
3.48415	21655.7	3.48415	21390	3.48415	21008.1	3.48415	21042	3.48415	20548	3.48415	19714.1	3.48415	19539.6	3.48415	19872.5	3.48415	19558.1	3.48415	19472.2	3.48415	19149	3.48415	19405.8	3.48415	18803.3	3.48415	19382.8	3.48415	20061.2	3.48415	20746.6	3.48415	21265.3	3.48415	21481	3.48415	21529.9	3.48415	20870.4	3.48415	19870.2	3.48415	19331.4	3.48415	19135.8	3.48415	19034.6	3.48415	19185.3
3.48895	21412	3.48895	21285	3.48895	20782.1	3.48895	20723.7	3.48895	20283.3	3.48895	19585.5	3.48895	19510.2	3.48895	19851.2	3.48895	19556.9	3.48895	19426.8	3.48895	19138.3	3.48895	19388.5	3.48895	18817.4	3.48895	19338.5	3.48895	19949.2	3.48895	20540.4	3.48895	21018.2	3.48895	21342.1	3.48895	21271	3.48895	20498.8	3.48895	19653.3	3.48895	19254.7	3.48895	19135.6	3.48895	19023.9	3.48895	19165.2
3.49375	21252.4	3.49375	21204.4	3.49375	20462.9	3.49375	20366.5	3.49375	20068.8	3.49375	19495.7	3.49375	19494	3.49375	19832	3.49375	19525.2	3.49375	19418.1	3.49375	19115.4	3.49375	19351.7	3.49375	18783.3	3.49375	19286.3	3.49375	19840.3	3.49375	20358	3.49375	20957.6	3.49375	21256.3	3.49375	20943.9	3.49375	20191.9	3.49375	19491.3	3.49375	19227	3.49375	19136.5	3.49375	19074.3	3.49375	19154.9
3.49855	21162.5	3.49855	21090.3	3.49855	20189	3.49855	20123.1	3.49855	19941.7	3.49855	19450.2	3.49855	19453.4	3.49855	19783.8	3.49855	19491.7	3.49855	19401.6	3.49855	19053.8	3.49855	19339.2	3.49855	18726.4	3.49855	19250.9	3.49855	19720	3.49855	20264.1	3.49855	21007.5	3.49855	21081.2	3.49855	20638	3.49855	19966.5	3.49855	19386.3	3.49855	19219.2	3.49855	19086.3	3.49855	19004.1	3.49855	19124.8
3.50335	21085.3	3.50335	20926.6	3.50335	19939.1	3.50335	19887.4	3.50335	19847.2	3.50335	19347.5	3.50335	19485.4	3.50335	19714.9	3.50335	19454.6	3.50335	19346.8	3.50335	19034.6	3.50335	19242.1	3.50335	18619	3.50335	19133.2	3.50335	19631.5	3.50335	20042.4	3.50335	21019.6	3.50335	20775.8	3.50335	20378	3.50335	19835.6	3.50335	19347.9	3.50335	19147.4	3.50335	19004.3	3.50335	18899.5	3.50335	19083.7
3.50815	21024.9	3.50815	20704.4	3.50815	19654.3	3.50815	19768.7	3.50815	19756.1	3.50815	19317.2	3.50815	19441.1	3.50815	19634	3.50815	19363.7	3.50815	19309.8	3.50815	18974.6	3.50815	19170.2	3.50815	18569.4	3.50815	19061.6	3.50815	19532.7	3.50815	19773.5	3.50815	20904	3.50815	20436	3.50815	20093.7	3.50815	19717.9	3.50815	19301	3.50815	19064.9	3.50815	18957.7	3.50815	18833	3.50815	19021.2
3.51295	20903.3	3.51295	20449.4	3.51295	19425.7	3.51295	19636.9	3.51295	19761.2	3.51295	19277.9	3.51295	19310.3	3.51295	19607.9	3.51295	19308.2	3.51295	19249.8	3.51295	18893.9	3.51295	19108	3.51295	18559.6	3.51295	18994.1	3.51295	19451.2	3.51295	19587.8	3.51295	20724.9	3.51295	20091.5	3.51295	19919	3.51295	19604.8	3.51295	19282.8	3.51295	19040	3.51295	18887.7	3.51295	18789.2	3.51295	18906.8
3.51775	20755	3.51775	20183.8	3.51775	19289.4	3.51775	19609.2	3.51775	19711.3	3.51775	19258.3	3.51775	19184.7	3.51775	19542.5	3.51775	19261.6	3.51775	19157.4	3.51775	18844.5	3.51775	19064.2	3.51775	18507.3	3.51775	18903.7	3.51775	19420.8	3.51775	19470.9	3.51775	20534.1	3.51775	19791.5	3.51775	19821	3.51775	19563.4	3.51775	19225.2	3.51775	18987.6	3.51775	18878.8	3.51775	18764.8	3.51775	18811.2
3.52255	20566.8	3.52255	19918	3.52255	19185.8	3.52255	19577.2	3.52255	19626.7	3.52255	19210.3	3.52255	19138.1	3.52255	19506.7	3.52255	19210.2	3.52255	19133.3	3.52255	18790.4	3.52255	19017.8	3.52255	18447.1	3.52255	18901.9	3.52255	19355.4	3.52255	19364.2	3.52255	20348.7	3.52255	19685.2	3.52255	19732.3	3.52255	19546.6	3.52255	19178.7	3.52255	18932.2	3.52255	18852.9	3.52255	18703.9	3.52255	18761.7
3.52735	20408.1	3.52735	19735.3	3.52735	19139.3	3.52735	19506.7	3.52735	19580.8	3.52735	19228.6	3.52735	19142.3	3.52735	19485.5	3.52735	19175.5	3.52735	19037.3	3.52735	18764.7	3.52735	18985.1	3.52735	18384.4	3.52735	18864	3.52735	19303.3	3.52735	19298	3.52735	20099.9	3.52735	19616.8	3.52735	19724.3	3.52735	19494.8	3.52735	19137.2	3.52735	18925.1	3.52735	18798.8	3.52735	18713.2	3.52735	18759
3.53215	20172.7	3.53215	19550.8	3.53215	19111	3.53215	19470.2	3.53215	19556.1	3.53215	19186.1	3.53215	19095.2	3.53215	19479.9	3.53215	19188.5	3.53215	19046.4	3.53215	18687.1	3.53215	18969.3	3.53215	18350	3.53215	18830	3.53215	19230	3.53215	19213.9	3.53215	19824.4	3.53215	19520.7	3.53215	19665.8	3.53215	19434.3	3.53215	19099.2	3.53215	18900.3	3.53215	18770.5	3.53215	18673.9	3.53215	18756.1
3.53695	20040.6	3.53695	19448.2	3.53695	19006.8	3.53695	19451.7	3.53695	19557.4	3.53695	19156.4	3.53695	19098.8	3.53695	19453.7	3.53695	19149.1	3.53695	18987	3.53695	18688.4	3.53695	18928.1	3.53695	18320.1	3.53695	18824.5	3.53695	19211.2	3.53695	19150.7	3.53695	19577.4	3.53695	19471.5	3.53695	19623.4	3.53695	19441.6	3.53695	19073.2	3.53695	18891.7	3.53695	18785.3	3.53695	18644.8	3.53695	18752.7
3.54175	19913.5	3.54175	19425.9	3.54175	19042.8	3.54175	19412	3.54175	19559.4	3.54175	19152.9	3.54175	19089.3	3.54175	19423.2	3.54175	19169.6	3.54175	19005.1	3.54175	18700.8	3.54175	18923.9	3.54175	18292.2	3.54175	18779.3	3.54175	19220.5	3.54175	19127.9	3.54175	19426.7	3.54175	19403.4	3.54175	19603.2	3.54175	19400.2	3.54175	19077	3.54175	18858.5	3.54175	18817.6	3.54175	18637.3	3.54175	18721.4
3.54655	19781	3.54655	19386.5	3.54655	19025	3.54655	19410.8	3.54655	19549.7	3.54655	19138.8	3.54655	19056.6	3.54655	19420.8	3.54655	19145.3	3.54655	18976	3.54655	18679.5	3.54655	18881.8	3.54655	18280	3.54655	18787.4	3.54655	19196.5	3.54655	19043	3.54655	19341.5	3.54655	19345.2	3.54655	19562.7	3.54655	19385	3.54655	18997.9	3.54655	18824.4	3.54655	18756	3.54655	18597.9	3.54655	18767.6
3.55134	19725.5	3.55134	19340.8	3.55134	18978.8	3.55134	19380.8	3.55134	19513.4	3.55134	19142	3.55134	19063.2	3.55134	19393	3.55134	19143.7	3.55134	19005.3	3.55134	18618.6	3.55134	18832.5	3.55134	18273.1	3.55134	18762.4	3.55134	19147.7	3.55134	19022.6	3.55134	19237.2	3.55134	19322.3	3.55134	19543.8	3.55134	19402.1	3.55134	18978.3	3.55134	18804.4	3.55134	18721.1	3.55134	18591.4	3.55134	18752.4
3.55614	19680.1	3.55614	19302.6	3.55614	18951.8	3.55614	19341.4	3.55614	19474.2	3.55614	19065.1	3.55614	19038.4	3.55614	19352.8	3.55614	19098.9	3.55614	18957.1	3.55614	18658.3	3.55614	18843.2	3.55614	18274	3.55614	18729.8	3.55614	19113	3.55614	18967	3.55614	19185	3.55614	19272.3	3.55614	19532	3.55614	19371.6	3.55614	18999.4	3.55614	18812.2	3.55614	18708	3.55614	18636.8	3.55614	18769.5
3.56094	19650.3	3.56094	19241.4	3.56094	18910.2	3.56094	19341.8	3.56094	19412.7	3.56094	19094.7	3.56094	19015.5	3.56094	19371.6	3.56094	19085	3.56094	18983.6	3.56094	18693.1	3.56094	18849.5	3.56094	18276.1	3.56094	18702	3.56094	19108.8	3.56094	19039.8	3.56094	19114.1	3.56094	19232.4	3.56094	19508.4	3.56094	19353.2	3.56094	19004	3.56094	18795.7	3.56094	18733.6	3.56094	18640.4	3.56094	18745.8
3.56574	19580.6	3.56574	19231.3	3.56574	18882.5	3.56574	19295.4	3.56574	19397.1	3.56574	19089.8	3.56574	18999.5	3.56574	19409.4	3.56574	19081.4	3.56574	18987.1	3.56574	18678.9	3.56574	18907	3.56574	18287.4	3.56574	18690.3	3.56574	19090.6	3.56574	18950.4	3.56574	19072	3.56574	19208.9	3.56574	19478.4	3.56574	19302.4	3.56574	18996.5	3.56574	18785.4	3.56574	18724.1	3.56574	18639	3.56574	18746.3
3.57054	19523.1	3.57054	19212.8	3.57054	18880	3.57054	19299.6	3.57054	19351.4	3.57054	19073.9	3.57054	19007.6	3.57054	19406.1	3.57054	19119	3.57054	19032.3	3.57054	18695.2	3.57054	18912.9	3.57054	18267.7	3.57054	18698.3	3.57054	19106.9	3.57054	18934.5	3.57054	19035.7	3.57054	19208	3.57054	19445.7	3.57054	19248.7	3.57054	18989.9	3.57054	18832.9	3.57054	18722.5	3.57054	18632.5	3.57054	18779
3.57534	19546.1	3.57534	19168	3.57534	18867.5	3.57534	19272.7	3.57534	19377.2	3.57534	19072.2	3.57534	19018.6	3.57534	19369	3.57534	19161.6	3.57534	19024.3	3.57534	18709.7	3.57534	18886.3	3.57534	18268.7	3.57534	18674.2	3.57534	19105.9	3.57534	18953.7	3.57534	19008.3	3.57534	19188.2	3.57534	19447	3.57534	19247.6	3.57534	18988.3	3.57534	18834.8	3.57534	18736.8	3.57534	18637.2	3.57534	18822.6
3.58014	19511.9	3.58014	19163.4	3.58014	18856.3	3.58014	19246.3	3.58014	19372.3	3.58014	19044.9	3.58014	19051.7	3.58014	19383.8	3.58014	19165.5	3.58014	19056.4	3.58014	18663.4	3.58014	18918.6	3.58014	18276.1	3.58014	18695.4	3.58014	19097.8	3.58014	18895.9	3.58014	19013.8	3.58014	19170.7	3.58014	19421.5	3.58014	19266	3.58014	19005.5	3.58014	18825.5	3.58014	18764.4	3.58014	18685.3	3.58014	18806.6
3.58494	19487.5	3.58494	19136	3.58494	18804.6	3.58494	19228.9	3.58494	19368.3	3.58494	19007	3.58494	19055	3.58494	19405.6	3.58494	19159.4	3.58494	19033.2	3.58494	18687.3	3.58494	18930.9	3.58494	18291	3.58494	18663.5	3.58494	19089.8	3.58494	18888.3	3.58494	19008.2	3.58494	19134.9	3.58494	19408.4	3.58494	19274.5	3.58494	18969.3	3.58494	18811.8	3.58494	18758.7	3.58494	18751.5	3.58494	18862
3.58974	19488.5	3.58974	19073.8	3.58974	18797.9	3.58974	19214.3	3.58974	19357.1	3.58974	19031.7	3.58974	19043.6	3.58974	19434.6	3.58974	19209.1	3.58974	19061.4	3.58974	18774	3.58974	18936.4	3.58974	18293.9	3.58974	18689.1	3.58974	19121.9	3.58974	18837.2	3.58974	18958.6	3.58974	19097.1	3.58974	19404.1	3.58974	19226	3.58974	18981.3	3.58974	18810	3.58974	18752.7	3.58974	18795.2	3.58974	18943.5
3.59454	19418.5	3.59454	19083.2	3.59454	18802	3.59454	19253	3.59454	19358.7	3.59454	19072.8	3.59454	19060.7	3.59454	19502.9	3.59454	19259.5	3.59454	19168.2	3.59454	18836.2	3.59454	18971.7	3.59454	18312.3	3.59454	18691.6	3.59454	19099.3	3.59454	18867.9	3.59454	18935.8	3.59454	19067.1	3.59454	19406.5	3.59454	19229.5	3.59454	18944.1	3.59454	18835.6	3.59454	18821.1	3.59454	18827.6	3.59454	19057.6
3.59934	19348.8	3.59934	19065.1	3.59934	18784.4	3.59934	19221.2	3.59934	19339.8	3.59934	19060.8	3.59934	19059.3	3.59934	19582	3.59934	19319.1	3.59934	19275	3.59934	18897.3	3.59934	19078.5	3.59934	18390.3	3.59934	18735.5	3.59934	19082.2	3.59934	18837.6	3.59934	18928.3	3.59934	19091.9	3.59934	19326.1	3.59934	19243.5	3.59934	18948	3.59934	18869.9	3.59934	18854	3.59934	18922	3.59934	19172.7
3.60414	19402.8	3.60414	19083.8	3.60414	18766	3.60414	19204.1	3.60414	19369.9	3.60414	19070.5	3.60414	19159.1	3.60414	19686.2	3.60414	19499.8	3.60414	19404.8	3.60414	19054.4	3.60414	19208.2	3.60414	18501.7	3.60414	18837.1	3.60414	19154.9	3.60414	18854	3.60414	18952.8	3.60414	19092.6	3.60414	19336.2	3.60414	19213.4	3.60414	18957.1	3.60414	18847.6	3.60414	18937.5	3.60414	19043.4	3.60414	19289
3.60894	19420.6	3.60894	19066.5	3.60894	18789.9	3.60894	19206	3.60894	19377.3	3.60894	19122.9	3.60894	19245.5	3.60894	19815.3	3.60894	19613.7	3.60894	19524.6	3.60894	19162.4	3.60894	19325.8	3.60894	18622.7	3.60894	18966.4	3.60894	19221.3	3.60894	18876.8	3.60894	18956.2	3.60894	19055.1	3.60894	19358.2	3.60894	19263.7	3.60894	18996.7	3.60894	18927	3.60894	19060.2	3.60894	19151.8	3.60894	19359.7
3.61374	19457.6	3.61374	19099	3.61374	18780.3	3.61374	19230.2	3.61374	19414	3.61374	19191.7	3.61374	19345.8	3.61374	19983.8	3.61374	19769.5	3.61374	19624.5	3.61374	19268.2	3.61374	19448.1	3.61374	18750.3	3.61374	19079.5	3.61374	19305.6	3.61374	18934.2	3.61374	18949.3	3.61374	19053	3.61374	19337.8	3.61374	19279	3.61374	19038.2	3.61374	19024.6	3.61374	19215.7	3.61374	19299.2	3.61374	19361.3
3.61854	19512.2	3.61854	19134.4	3.61854	18813	3.61854	19279.8	3.61854	19466.6	3.61854	19311.4	3.61854	19472.7	3.61854	20093.9	3.61854	19786.7	3.61854	19676.7	3.61854	19323.7	3.61854	19536.8	3.61854	18826	3.61854	19174	3.61854	19416.2	3.61854	18991.2	3.61854	18932.7	3.61854	19105.4	3.61854	19405.3	3.61854	19339.8	3.61854	19090.5	3.61854	19139	3.61854	19293.9	3.61854	19350.3	3.61854	19388.7
3.62334	19514.6	3.62334	19132.8	3.62334	18825.9	3.62334	19355.6	3.62334	19549.4	3.62334	19399.1	3.62334	19666.5	3.62334	20132.2	3.62334	19825.2	3.62334	19643.7	3.62334	19313.4	3.62334	19541.4	3.62334	18861	3.62334	19207.3	3.62334	19423.3	3.62334	19043.6	3.62334	18948.7	3.62334	19127.6	3.62334	19420.8	3.62334	19336.3	3.62334	19193.4	3.62334	19224.2	3.62334	19357.2	3.62334	19337.9	3.62334	19363.8
3.62814	19525.6	3.62814	19159.4	3.62814	18884.9	3.62814	19393.1	3.62814	19628.2	3.62814	19507.9	3.62814	19729.5	3.62814	20153.2	3.62814	19778.1	3.62814	19563.6	3.62814	19287.5	3.62814	19494.2	3.62814	18820.2	3.62814	19202.1	3.62814	19465.5	3.62814	19080.6	3.62814	18985	3.62814	19165.5	3.62814	19454.3	3.62814	19425.5	3.62814	19272.4	3.62814	19353.7	3.62814	19371.1	3.62814	19259.6	3.62814	19303.8
3.63294	19592.2	3.63294	19203.7	3.63294	18932.6	3.63294	19419.8	3.63294	19693.3	3.63294	19598.6	3.63294	19735.7	3.63294	20097.9	3.63294	19723.4	3.63294	19517.6	3.63294	19224.2	3.63294	19451.3	3.63294	18781.7	3.63294	19223	3.63294	19476.3	3.63294	19095.3	3.63294	19028.4	3.63294	19193	3.63294	19508	3.63294	19443.6	3.63294	19347.8	3.63294	19428.2	3.63294	19367.8	3.63294	19200.7	3.63294	19224.1
3.63774	19578.4	3.63774	19199.4	3.63774	18918.5	3.63774	19472.1	3.63774	19765.3	3.63774	19664.2	3.63774	19718.3	3.63774	20014.6	3.63774	19673.2	3.63774	19485.8	3.63774	19146.9	3.63774	19395.7	3.63774	18729.3	3.63774	19172.1	3.63774	19467.9	3.63774	19069.7	3.63774	19017.1	3.63774	19193.7	3.63774	19531.5	3.63774	19564	3.63774	19445.7	3.63774	19505.1	3.63774	19349	3.63774	19209.3	3.63774	19241.3
3.64254	19561.3	3.64254	19174.5	3.64254	18933.5	3.64254	19505.4	3.64254	19822.4	3.64254	19689.7	3.64254	19708.8	3.64254	20005.9	3.64254	19685.7	3.64254	19517.7	3.64254	19146	3.64254	19389.1	3.64254	18694.1	3.64254	19134.5	3.64254	19479	3.64254	19050.5	3.64254	19006.5	3.64254	19212.4	3.64254	19538	3.64254	19620.9	3.64254	19515.1	3.64254	19515.5	3.64254	19345.5	3.64254	19214.3	3.64254	19333.1
3.64734	19591.8	3.64734	19200.2	3.64734	18943.3	3.64734	19523.6	3.64734	19875.5	3.64734	19683.5	3.64734	19677.7	3.64734	20064.1	3.64734	19734	3.64734	19570.4	3.64734	19218.2	3.64734	19385.1	3.64734	18739.1	3.64734	19160.8	3.64734	19482.6	3.64734	19040.3	3.64734	19023.4	3.64734	19216.9	3.64734	19612.9	3.64734	19670.3	3.64734	19495.8	3.64734	19443.7	3.64734	19347.9	3.64734	19265.8	3.64734	19451.8
3.65214	19577.6	3.65214	19217.2	3.65214	18971.5	3.65214	19531.7	3.65214	19890.7	3.65214	19624.5	3.65214	19659.8	3.65214	20094	3.65214	19828.3	3.65214	19699.4	3.65214	19345.9	3.65214	19472.5	3.65214	18803.8	3.65214	19223.6	3.65214	19505.1	3.65214	19025.7	3.65214	19024.5	3.65214	19224.9	3.65214	19611.3	3.65214	19705.2	3.65214	19533.9	3.65214	19402.8	3.65214	19395.8	3.65214	19359.5	3.65214	19615.7
3.65694	19537.3	3.65694	19197.8	3.65694	19024	3.65694	19516.2	3.65694	19880.6	3.65694	19591.8	3.65694	19671.7	3.65694	20201.8	3.65694	19971.7	3.65694	19801.8	3.65694	19454.1	3.65694	19577	3.65694	18917.7	3.65694	19271	3.65694	19552.3	3.65694	19060.8	3.65694	18990.3	3.65694	19265.3	3.65694	19667.8	3.65694	19725.6	3.65694	19510.4	3.65694	19455.6	3.65694	19458.3	3.65694	19493.1	3.65694	19781.2
3.66174	19511	3.66174	19243.2	3.66174	19035	3.66174	19576.6	3.66174	19851.9	3.66174	19554.5	3.66174	19727.9	3.66174	20310.9	3.66174	20059.9	3.66174	19941.5	3.66174	19592.1	3.66174	19676.5	3.66174	19006.6	3.66174	19280.5	3.66174	19602	3.66174	19052.4	3.66174	18988.1	3.66174	19285.7	3.66174	19721.7	3.66174	19701.4	3.66174	19478.3	3.66174	19476.5	3.66174	19543	3.66174	19683.4	3.66174	19935.9
3.66653	19520.8	3.66653	19253.5	3.66653	19067.2	3.66653	19586.7	3.66653	19805.3	3.66653	19558.9	3.66653	19752.8	3.66653	20412.7	3.66653	20153.5	3.66653	20052.5	3.66653	19655.3	3.66653	19761.3	3.66653	19089.6	3.66653	19345.7	3.66653	19599.5	3.66653	19052.6	3.66653	18992.7	3.66653	19322.5	3.66653	19756.7	3.66653	19623	3.66653	19409.8	3.66653	19454.5	3.66653	19642	3.66653	19775.3	3.66653	20068.5
3.67133	19530.2	3.67133	19261.8	3.67133	19087.7	3.67133	19550.8	3.67133	19774.6	3.67133	19580.1	3.67133	19823.8	3.67133	20448.9	3.67133	20203.8	3.67133	20129.3	3.67133	19667.6	3.67133	19804.7	3.67133	19093.2	3.67133	19405.2	3.67133	19590.3	3.67133	19074.2	3.67133	19001.6	3.67133	19369.7	3.67133	19729.2	3.67133	19586.6	3.67133	19383	3.67133	19409.4	3.67133	19673.9	3.67133	19863.9	3.67133	20102.2
3.67613	19558	3.67613	19294	3.67613	19060.1	3.67613	19482.2	3.67613	19724.1	3.67613	19563.7	3.67613	19832.2	3.67613	20411.9	3.67613	20233.2	3.67613	20146.7	3.67613	19643.8	3.67613	19841.2	3.67613	19080.8	3.67613	19379.6	3.67613	19546.9	3.67613	19101.7	3.67613	19040	3.67613	19361.3	3.67613	19720.9	3.67613	19545	3.67613	19304.8	3.67613	19435	3.67613	19680.8	3.67613	19888.4	3.67613	20063.6
3.68093	19559.2	3.68093	19296.2	3.68093	18999	3.68093	19422.7	3.68093	19722.1	3.68093	19522.8	3.68093	19780.8	3.68093	20373.9	3.68093	20192.2	3.68093	20073.5	3.68093	19631.8	3.68093	19773.4	3.68093	19024.5	3.68093	19306.7	3.68093	19475.9	3.68093	19083.6	3.68093	19048.3	3.68093	19377.3	3.68093	19661.6	3.68093	19500.4	3.68093	19300	3.68093	19434	3.68093	19646.3	3.68093	19833.6	3.68093	20047.9
3.68573	19576.2	3.68573	19351.8	3.68573	19024.9	3.68573	19398.8	3.68573	19693.9	3.68573	19484.3	3.68573	19744.7	3.68573	20394.2	3.68573	20186.7	3.68573	19994.1	3.68573	19580.6	3.68573	19757.3	3.68573	18982.9	3.68573	19265.9	3.68573	19392.9	3.68573	18988.6	3.68573	19101.7	3.68573	19371.5	3.68573	19547.9	3.68573	19473.6	3.68573	19297.4	3.68573	19389	3.68573	19596	3.68573	19738.1	3.68573	19978.8
3.69053	19601.6	3.69053	19384.9	3.69053	18935	3.69053	19406.7	3.69053	19652.5	3.69053	19502.8	3.69053	19700.5	3.69053	20370.6	3.69053	20163.6	3.69053	19974	3.69053	19544.1	3.69053	19719.5	3.69053	18926.7	3.69053	19246.3	3.69053	19354.9	3.69053	18959	3.69053	19139	3.69053	19357.2	3.69053	19561.8	3.69053	19452.1	3.69053	19274.3	3.69053	19404.7	3.69053	19590.8	3.69053	19729.7	3.69053	19991.2
3.69533	19616.3	3.69533	19352	3.69533	18915.1	3.69533	19383.1	3.69533	19679.3	3.69533	19520.7	3.69533	19733.6	3.69533	20395.9	3.69533	20168.2	3.69533	19995.2	3.69533	19562	3.69533	19760.7	3.69533	18935.7	3.69533	19244.2	3.69533	19327.9	3.69533	18960.4	3.69533	19178	3.69533	19307.2	3.69533	19529.7	3.69533	19451.9	3.69533	19285.7	3.69533	19419.5	3.69533	19624.6	3.69533	19761.7	3.69533	19943.5
3.70013	19636.4	3.70013	19349.6	3.70013	18913.8	3.70013	19384.1	3.70013	19704.2	3.70013	19561.9	3.70013	19801.2	3.70013	20459.8	3.70013	20222.2	3.70013	20063.7	3.70013	19666.6	3.70013	19810.5	3.70013	18948.1	3.70013	19283.8	3.70013	19389.1	3.70013	18976.5	3.70013	19204.6	3.70013	19269.7	3.70013	19517.1	3.70013	19445.1	3.70013	19333.2	3.70013	19413.9	3.70013	19682.3	3.70013	19768.1	3.70013	19973.7
3.70493	19652	3.70493	19342.4	3.70493	18902.2	3.70493	19418.4	3.70493	19737	3.70493	19624.5	3.70493	19906.4	3.70493	20552.6	3.70493	20334.2	3.70493	20108.4	3.70493	19748.6	3.70493	19866	3.70493	19062.5	3.70493	19329.9	3.70493	19474.9	3.70493	18983.7	3.70493	19210.2	3.70493	19278.2	3.70493	19554.6	3.70493	19493.5	3.70493	19391.7	3.70493	19481.8	3.70493	19778.3	3.70493	19835.3	3.70493	20063.3
3.70973	19656.2	3.70973	19322.6	3.70973	18974	3.70973	19446.3	3.70973	19782.9	3.70973	19678.7	3.70973	19973.5	3.70973	20650.7	3.70973	20413.8	3.70973	20204.2	3.70973	19807.3	3.70973	19930.5	3.70973	19168.1	3.70973	19391	3.70973	19535.8	3.70973	19053.3	3.70973	19187	3.70973	19278.5	3.70973	19597	3.70973	19511.7	3.70973	19461.5	3.70973	19549.4	3.70973	19852.6	3.70973	19909.9	3.70973	20127.9
3.71453	19689.1	3.71453	19327.8	3.71453	19039.9	3.71453	19506	3.71453	19837.4	3.71453	19677.6	3.71453	20028.1	3.71453	20705.8	3.71453	20463.2	3.71453	20280.9	3.71453	19879.2	3.71453	19971.8	3.71453	19244.9	3.71453	19432.5	3.71453	19562.2	3.71453	19049.6	3.71453	19202.6	3.71453	19311.8	3.71453	19620.4	3.71453	19564.9	3.71453	19444.2	3.71453	19602.3	3.71453	19900.5	3.71453	19994.3	3.71453	20145.7
3.71933	19682	3.71933	19329.1	3.71933	19059.2	3.71933	19570.8	3.71933	19891.8	3.71933	19717.4	3.71933	20055.4	3.71933	20685.1	3.71933	20480.4	3.71933	20272.8	3.71933	19889	3.71933	19984.8	3.71933	19258.8	3.71933	19469.5	3.71933	19618	3.71933	19059.9	3.71933	19212	3.71933	19331.2	3.71933	19653.7	3.71933	19593.3	3.71933	19503.2	3.71933	19635.4	3.71933	19977.1	3.71933	19985.8	3.71933	20118
3.72413	19663	3.72413	19382.4	3.72413	19100.1	3.72413	19574	3.72413	19877.8	3.72413	19754.8	3.72413	20084.5	3.72413	20728.1	3.72413	20449.2	3.72413	20278.8	3.72413	19837.3	3.72413	20008.7	3.72413	19331	3.72413	19515.1	3.72413	19599.6	3.72413	19094.3	3.72413	19224.4	3.72413	19353.8	3.72413	19682.8	3.72413	19653.3	3.72413	19509.2	3.72413	19654.2	3.72413	19937.4	3.72413	19972.9	3.72413	20097.9
3.72893	19740.3	3.72893	19433.6	3.72893	19174.6	3.72893	19606.8	3.72893	19913.4	3.72893	19806.4	3.72893	20086.9	3.72893	20696.4	3.72893	20391.9	3.72893	20249.5	3.72893	19810.2	3.72893	20018.6	3.72893	19317.2	3.72893	19528.8	3.72893	19627.3	3.72893	19104.2	3.72893	19286.5	3.72893	19408.4	3.72893	19717.9	3.72893	19705.7	3.72893	19543.9	3.72893	19666.8	3.72893	19945.3	3.72893	19926.9	3.72893	20053
3.73373	19787.3	3.73373	19485.8	3.73373	19208.6	3.73373	19652.3	3.73373	19924.2	3.73373	19830.7	3.73373	20092.5	3.73373	20651.5	3.73373	20339.2	3.73373	20169	3.73373	19815.5	3.73373	20002.8	3.73373	19260.1	3.73373	19452.3	3.73373	19607.9	3.73373	19136	3.73373	19279.2	3.73373	19443.9	3.73373	19743.6	3.73373	19765.9	3.73373	19600.8	3.73373	19722.8	3.73373	19909.3	3.73373	19862.9	3.73373	19998.7
3.73853	19824.5	3.73853	19522.2	3.73853	19230.3	3.73853	19678.8	3.73853	19971.2	3.73853	19839	3.73853	20087.2	3.73853	20603.4	3.73853	20269	3.73853	20122.9	3.73853	19746.3	3.73853	19983.4	3.73853	19202	3.73853	19503.2	3.73853	19573.4	3.73853	19153.6	3.73853	19264.3	3.73853	19444.1	3.73853	19816.5	3.73853	19770.9	3.73853	19609.8	3.73853	19757.7	3.73853	19802.5	3.73853	19783.7	3.73853	19894.4
3.74333	19842.6	3.74333	19550.9	3.74333	19273.3	3.74333	19750.1	3.74333	20025.8	3.74333	19844	3.74333	20097.7	3.74333	20571.5	3.74333	20238.9	3.74333	20093.6	3.74333	19749.1	3.74333	19976.1	3.74333	19181.6	3.74333	19482.3	3.74333	19603.5	3.74333	19195.6	3.74333	19329.1	3.74333	19473	3.74333	19850	3.74333	19820.4	3.74333	19622.8	3.74333	19745.1	3.74333	19749	3.74333	19782.7	3.74333	19788.5
3.74813	19866.6	3.74813	19616.3	3.74813	19280.3	3.74813	19785.5	3.74813	20045.3	3.74813	19889.3	3.74813	20104.1	3.74813	20525.3	3.74813	20189.3	3.74813	20078.7	3.74813	19749	3.74813	19937.2	3.74813	19195.2	3.74813	19463.3	3.74813	19578.7	3.74813	19227.3	3.74813	19376.7	3.74813	19530.8	3.74813	19935.2	3.74813	19857.9	3.74813	19644.8	3.74813	19749	3.74813	19752.8	3.74813	19757.9	3.74813	19718.3
3.75293	19926.1	3.75293	19650.2	3.75293	19313.8	3.75293	19791.3	3.75293	20079.5	3.75293	19904.2	3.75293	20067	3.75293	20474.8	3.75293	20164.1	3.75293	20013.8	3.75293	19651.3	3.75293	19921	3.75293	19186.9	3.75293	19480.2	3.75293	19649.9	3.75293	19289.5	3.75293	19427.4	3.75293	19570.9	3.75293	19961.7	3.75293	19909.1	3.75293	19666.4	3.75293	19771.3	3.75293	19729	3.75293	19681	3.75293	19690.7
3.75773	19981.7	3.75773	19694.7	3.75773	19350	3.75773	19842.3	3.75773	20129.8	3.75773	19972.3	3.75773	20039.8	3.75773	20426.7	3.75773	20128.3	3.75773	19970.5	3.75773	19649.6	3.75773	19896.6	3.75773	19149.8	3.75773	19458.7	3.75773	19675.7	3.75773	19308.9	3.75773	19514.8	3.75773	19616.9	3.75773	19972.5	3.75773	19918.6	3.75773	19711.7	3.75773	19781.6	3.75773	19696.6	3.75773	19555.6	3.75773	19628.2
3.76253	20009.7	3.76253	19707.1	3.76253	19391	3.76253	19883.2	3.76253	20153.2	3.76253	20024.6	3.76253	20035.1	3.76253	20379.8	3.76253	20040.6	3.76253	19926.7	3.76253	19612.1	3.76253	19851.9	3.76253	19158	3.76253	19533.5	3.76253	19702.4	3.76253	19369.6	3.76253	19550.4	3.76253	19649.6	3.76253	19993.2	3.76253	19905.8	3.76253	19769.2	3.76253	19764.3	3.76253	19650.9	3.76253	19515.1	3.76253	19601.8
3.76733	20047	3.76733	19706.8	3.76733	19435.6	3.76733	19878.5	3.76733	20157.7	3.76733	19982.6	3.76733	20048.1	3.76733	20305	3.76733	20002.5	3.76733	19889.7	3.76733	19577.4	3.76733	19834.9	3.76733	19173.7	3.76733	19580.3	3.76733	19713	3.76733	19393.6	3.76733	19554.2	3.76733	19679.6	3.76733	19995.2	3.76733	19949.2	3.76733	19750.5	3.76733	19772.4	3.76733	19640.9	3.76733	19420.3	3.76733	19566
3.77213	20092.4	3.77213	19795.6	3.77213	19450	3.77213	19907.4	3.77213	20213.4	3.77213	19965.8	3.77213	19990	3.77213	20288.6	3.77213	19955.8	3.77213	19868.9	3.77213	19541.6	3.77213	19854.7	3.77213	19177.9	3.77213	19590.5	3.77213	19761.1	3.77213	19448.7	3.77213	19579.3	3.77213	19705.3	3.77213	20005.2	3.77213	19965.8	3.77213	19766.8	3.77213	19794.6	3.77213	19620.3	3.77213	19424.8	3.77213	19535.5
3.77692	20111.8	3.77692	19826.8	3.77692	19464.6	3.77692	19951.7	3.77692	20256.9	3.77692	19972.2	3.77692	19997.7	3.77692	20292.2	3.77692	19950.1	3.77692	19913.8	3.77692	19566	3.77692	19833.1	3.77692	19218	3.77692	19600.7	3.77692	19800.3	3.77692	19456.3	3.77692	19599.8	3.77692	19729.2	3.77692	20034.4	3.77692	19966.5	3.77692	19762.9	3.77692	19746.1	3.77692	19554.9	3.77692	19369.6	3.77692	19523.4
3.78172	20156.3	3.78172	19777.8	3.78172	19442.4	3.78172	19962.6	3.78172	20228.8	3.78172	19955	3.78172	19969.2	3.78172	20274.1	3.78172	20007.5	3.78172	19936.2	3.78172	19591.1	3.78172	19819.7	3.78172	19211	3.78172	19695.7	3.78172	19846.2	3.78172	19473	3.78172	19592.4	3.78172	19741.6	3.78172	20090.9	3.78172	19959.7	3.78172	19820.4	3.78172	19754.3	3.78172	19533.5	3.78172	19431.8	3.78172	19514.9
3.78652	20156.3	3.78652	19777.6	3.78652	19448.2	3.78652	19942.6	3.78652	20196.2	3.78652	19991	3.78652	19947.3	3.78652	20308.3	3.78652	20026.8	3.78652	19900.6	3.78652	19601.9	3.78652	19878	3.78652	19222	3.78652	19693.3	3.78652	19909.2	3.78652	19506.7	3.78652	19620.7	3.78652	19694.2	3.78652	20056.9	3.78652	19970.2	3.78652	19816.5	3.78652	19716.3	3.78652	19565.1	3.78652	19417.9	3.78652	19593.7
3.79132	20166.2	3.79132	19802	3.79132	19485.3	3.79132	19935.6	3.79132	20180.1	3.79132	19983	3.79132	19949.4	3.79132	20313.8	3.79132	20072.8	3.79132	19888.2	3.79132	19625.3	3.79132	19896.4	3.79132	19243.4	3.79132	19726.1	3.79132	19975.8	3.79132	19541.1	3.79132	19629.8	3.79132	19738	3.79132	20008.6	3.79132	19998.6	3.79132	19816.8	3.79132	19694.2	3.79132	19551.6	3.79132	19436.5	3.79132	19629
3.79612	20216.9	3.79612	19816.5	3.79612	19445.2	3.79612	19905.5	3.79612	20141.8	3.79612	19937.3	3.79612	19924.9	3.79612	20294.6	3.79612	20067.4	3.79612	19917	3.79612	19600.5	3.79612	19840	3.79612	19268.2	3.79612	19696.4	3.79612	20040.1	3.79612	19522.9	3.79612	19639.1	3.79612	19712.5	3.79612	20027	3.79612	19974.4	3.79612	19775.6	3.79612	19686.9	3.79612	19550.1	3.79612	19458.1	3.79612	19604.2
3.80092	20250.7	3.80092	19736.8	3.80092	19415.7	3.80092	19875.3	3.80092	20106.8	3.80092	19905.6	3.80092	19916.5	3.80092	20280.3	3.80092	19998.2	3.80092	19870.2	3.80092	19594.4	3.80092	19877	3.80092	19253.1	3.80092	19729.6	3.80092	20045.1	3.80092	19530.7	3.80092	19627.7	3.80092	19718.8	3.80092	20031	3.80092	19936.7	3.80092	19769.4	3.80092	19642	3.80092	19497.5	3.80092	19412.2	3.80092	19568.9
3.80572	20257.8	3.80572	19734.8	3.80572	19394.9	3.80572	19838.4	3.80572	20083.2	3.80572	19841.1	3.80572	19838.8	3.80572	20203.9	3.80572	19904.8	3.80572	19750.1	3.80572	19508.7	3.80572	19777	3.80572	19129	3.80572	19673.9	3.80572	19991.8	3.80572	19515.2	3.80572	19611.9	3.80572	19713	3.80572	20006	3.80572	19913.2	3.80572	19716.2	3.80572	19562.6	3.80572	19426.9	3.80572	19325.7	3.80572	19522.5
3.81052	20196.6	3.81052	19693	3.81052	19380.7	3.81052	19775.9	3.81052	20067.1	3.81052	19748.6	3.81052	19747.2	3.81052	20086	3.81052	19763.4	3.81052	19649.7	3.81052	19393	3.81052	19651.9	3.81052	19019	3.81052	19582.3	3.81052	19932.1	3.81052	19484.8	3.81052	19577.6	3.81052	19643.3	3.81052	19948.3	3.81052	19896.4	3.81052	19651.9	3.81052	19519.5	3.81052	19327.7	3.81052	19224.8	3.81052	19361
3.81532	20092.2	3.81532	19675.3	3.81532	19319	3.81532	19776.5	3.81532	20026.4	3.81532	19675.4	3.81532	19660.2	3.81532	19989.6	3.81532	19646.9	3.81532	19536.5	3.81532	19284.5	3.81532	19524.7	3.81532	18934.4	3.81532	19461.9	3.81532	19845.8	3.81532	19463.2	3.81532	19530.7	3.81532	19614.8	3.81532	19918.7	3.81532	19829.5	3.81532	19595.8	3.81532	19432.3	3.81532	19269.7	3.81532	19090	3.81532	19258.8
3.82012	20010.7	3.82012	19652.5	3.82012	19248.2	3.82012	19755.1	3.82012	19959.7	3.82012	19617.7	3.82012	19557.8	3.82012	19878.3	3.82012	19511.5	3.82012	19442.6	3.82012	19142.6	3.82012	19424.5	3.82012	18812	3.82012	19331.6	3.82012	19729.4	3.82012	19407.2	3.82012	19510.1	3.82012	19567.3	3.82012	19885	3.82012	19834.6	3.82012	19526	3.82012	19351.9	3.82012	19154.2	3.82012	19009.2	3.82012	19160.2
3.82492	19995	3.82492	19594.3	3.82492	19229.8	3.82492	19708.3	3.82492	19879	3.82492	19525.5	3.82492	19434.4	3.82492	19732	3.82492	19427	3.82492	19323.4	3.82492	18988.3	3.82492	19295.9	3.82492	18667.2	3.82492	19242.2	3.82492	19629	3.82492	19351.8	3.82492	19484.4	3.82492	19488.9	3.82492	19801	3.82492	19752.8	3.82492	19443.3	3.82492	19258.7	3.82492	19047.3	3.82492	18887.4	3.82492	19023.1
3.82972	19926.4	3.82972	19537.3	3.82972	19204.6	3.82972	19638.4	3.82972	19808.9	3.82972	19473.9	3.82972	19362.6	3.82972	19619.1	3.82972	19331.8	3.82972	19216	3.82972	18881.5	3.82972	19142.8	3.82972	18565.2	3.82972	19120.9	3.82972	19576.5	3.82972	19296.9	3.82972	19421.8	3.82972	19487.3	3.82972	19745.7	3.82972	19730.4	3.82972	19432.6	3.82972	19175.9	3.82972	18936.5	3.82972	18827.6	3.82972	18928.5
3.83452	19892	3.83452	19495.7	3.83452	19149.7	3.83452	19601.4	3.83452	19777.2	3.83452	19383.6	3.83452	19304.8	3.83452	19517.4	3.83452	19249.7	3.83452	19137.8	3.83452	18806	3.83452	19036.3	3.83452	18486.2	3.83452	19039	3.83452	19469.3	3.83452	19254.3	3.83452	19402.3	3.83452	19436.2	3.83452	19717.1	3.83452	19653	3.83452	19337.1	3.83452	19057.5	3.83452	18857	3.83452	18748	3.83452	18887
3.83932	19921.2	3.83932	19475.2	3.83932	19112.3	3.83932	19559.7	3.83932	19730.8	3.83932	19300.6	3.83932	19217	3.83932	19464.9	3.83932	19192.1	3.83932	19038.7	3.83932	18785.8	3.83932	18987.4	3.83932	18400.1	3.83932	18963.7	3.83932	19427.5	3.83932	19199.7	3.83932	19363.1	3.83932	19413.8	3.83932	19719	3.83932	19620	3.83932	19243.9	3.83932	18977.9	3.83932	18810	3.83932	18660.2	3.83932	18782.8
3.84412	19856.2	3.84412	19395.2	3.84412	19077.8	3.84412	19526.1	3.84412	19720.6	3.84412	19254.3	3.84412	19150.5	3.84412	19428.2	3.84412	19146.5	3.84412	18990.9	3.84412	18716.9	3.84412	18953.6	3.84412	18319.7	3.84412	18894.2	3.84412	19357.8	3.84412	19179.9	3.84412	19377.3	3.84412	19373.4	3.84412	19727.7	3.84412	19577.9	3.84412	19235.1	3.84412	18961.1	3.84412	18735.7	3.84412	18616.6	3.84412	18704.7
3.84892	19775.2	3.84892	19369	3.84892	19052.7	3.84892	19498	3.84892	19681.9	3.84892	19219.7	3.84892	19144.8	3.84892	19391.2	3.84892	19088.3	3.84892	18979.7	3.84892	18663.2	3.84892	18878.3	3.84892	18280.7	3.84892	18805.9	3.84892	19297.7	3.84892	19148.4	3.84892	19289.5	3.84892	19342.2	3.84892	19695.8	3.84892	19560	3.84892	19221.1	3.84892	18982.1	3.84892	18715.1	3.84892	18566	3.84892	18680.6
3.85372	19712.6	3.85372	19348.9	3.85372	19020.7	3.85372	19431.1	3.85372	19614.9	3.85372	19224.7	3.85372	19119.3	3.85372	19390.9	3.85372	19057.8	3.85372	18994.6	3.85372	18624.3	3.85372	18834.6	3.85372	18234.3	3.85372	18777	3.85372	19254.3	3.85372	19092.1	3.85372	19226.3	3.85372	19320.1	3.85372	19658.8	3.85372	19554	3.85372	19214.1	3.85372	18951.6	3.85372	18703	3.85372	18507	3.85372	18647.7
3.85852	19721.9	3.85852	19297.8	3.85852	18981.6	3.85852	19494.5	3.85852	19583.4	3.85852	19231.6	3.85852	19115.1	3.85852	19361.8	3.85852	19028.1	3.85852	18943	3.85852	18607.1	3.85852	18823.2	3.85852	18211.7	3.85852	18787.3	3.85852	19238.7	3.85852	19075.9	3.85852	19182	3.85852	19294.7	3.85852	19619.6	3.85852	19510.1	3.85852	19182	3.85852	18933.2	3.85852	18671.3	3.85852	18495.4	3.85852	18578.4
3.86332	19672.2	3.86332	19235.5	3.86332	18934.9	3.86332	19440.6	3.86332	19592.2	3.86332	19229.8	3.86332	19090.6	3.86332	19290.3	3.86332	18989.9	3.86332	18898	3.86332	18572.7	3.86332	18825.9	3.86332	18180	3.86332	18729.9	3.86332	19203.5	3.86332	19066.2	3.86332	19103.5	3.86332	19227.5	3.86332	19566.1	3.86332	19447.6	3.86332	19114	3.86332	18866.4	3.86332	18632.3	3.86332	18434.6	3.86332	18541.4
3.86812	19524.9	3.86812	19169.7	3.86812	18874.1	3.86812	19324	3.86812	19548.9	3.86812	19161.6	3.86812	18998.6	3.86812	19241.9	3.86812	18963	3.86812	18894.6	3.86812	18557.9	3.86812	18796.7	3.86812	18170.8	3.86812	18667.9	3.86812	19190.4	3.86812	18999.9	3.86812	19016.9	3.86812	19140	3.86812	19493.2	3.86812	19380.3	3.86812	19086.5	3.86812	18831.9	3.86812	18588.9	3.86812	18415.6	3.86812	18494
3.87292	19447	3.87292	19036.3	3.87292	18752.2	3.87292	19224.9	3.87292	19470.7	3.87292	19065	3.87292	18931.2	3.87292	19250.5	3.87292	18925.9	3.87292	18857.7	3.87292	18522.7	3.87292	18777.1	3.87292	18117.2	3.87292	18655.3	3.87292	19165.6	3.87292	18904.3	3.87292	18901.4	3.87292	19051.2	3.87292	19379.5	3.87292	19304.5	3.87292	18959.1	3.87292	18772.5	3.87292	18586.2	3.87292	18385.6	3.87292	18443.3
3.87772	19337.9	3.87772	18914.4	3.87772	18635.4	3.87772	19117.7	3.87772	19341	3.87772	18964.1	3.87772	18848.9	3.87772	19166.6	3.87772	18879.4	3.87772	18805.8	3.87772	18481.1	3.87772	18693.7	3.87772	18038.8	3.87772	18580.6	3.87772	19091.4	3.87772	18811	3.87772	18761	3.87772	18945.2	3.87772	19269.9	3.87772	19206.5	3.87772	18826.8	3.87772	18708.3	3.87772	18501.3	3.87772	18349.6	3.87772	18353
3.88252	19235.6	3.88252	18813.3	3.88252	18518	3.88252	19007.3	3.88252	19168.8	3.88252	18861.1	3.88252	18767.6	3.88252	19075.8	3.88252	18772.9	3.88252	18733.2	3.88252	18410.9	3.88252	18577.1	3.88252	17969.8	3.88252	18504	3.88252	18988.2	3.88252	18700.8	3.88252	18615.4	3.88252	18818.6	3.88252	19157.4	3.88252	19051.6	3.88252	18714.4	3.88252	18623.3	3.88252	18409.3	3.88252	18266.7	3.88252	18264
3.88732	19097.2	3.88732	18708.7	3.88732	18448	3.88732	18927.2	3.88732	19062.4	3.88732	18734.3	3.88732	18696.2	3.88732	18963.6	3.88732	18681.8	3.88732	18591.2	3.88732	18311.9	3.88732	18503.7	3.88732	17883.9	3.88732	18435.7	3.88732	18812.6	3.88732	18579.8	3.88732	18549	3.88732	18693	3.88732	19074.7	3.88732	18959.2	3.88732	18653	3.88732	18488	3.88732	18316.5	3.88732	18168	3.88732	18218
3.89211	18993.5	3.89211	18598.6	3.89211	18337.3	3.89211	18799.3	3.89211	18983.8	3.89211	18629.6	3.89211	18563.9	3.89211	18875.5	3.89211	18570.4	3.89211	18488.2	3.89211	18221.3	3.89211	18444.7	3.89211	17772.7	3.89211	18309.6	3.89211	18716.9	3.89211	18484.2	3.89211	18462.9	3.89211	18601.3	3.89211	18921.3	3.89211	18860.5	3.89211	18571.1	3.89211	18351.3	3.89211	18201.5	3.89211	18098.2	3.89211	18148.8
3.89691	18866.5	3.89691	18485.4	3.89691	18253.1	3.89691	18712.7	3.89691	18865.2	3.89691	18548.3	3.89691	18441.2	3.89691	18756.3	3.89691	18480.9	3.89691	18405.2	3.89691	18100.5	3.89691	18304.1	3.89691	17718.4	3.89691	18183.8	3.89691	18630.9	3.89691	18374.9	3.89691	18379.5	3.89691	18537.4	3.89691	18851.6	3.89691	18741	3.89691	18481.9	3.89691	18275.9	3.89691	18101	3.89691	18053	3.89691	18080.1
3.90171	18792.6	3.90171	18392.1	3.90171	18174	3.90171	18638	3.90171	18801.8	3.90171	18459.5	3.90171	18357.2	3.90171	18686.2	3.90171	18406.2	3.90171	18323.4	3.90171	17992	3.90171	18202.3	3.90171	17646.6	3.90171	18114.5	3.90171	18512.5	3.90171	18279.9	3.90171	18347.4	3.90171	18459.8	3.90171	18801	3.90171	18626.8	3.90171	18361.7	3.90171	18240.2	3.90171	18018.5	3.90171	17942.7	3.90171	18018.9
3.90651	18742.2	3.90651	18334.7	3.90651	18125.7	3.90651	18600.7	3.90651	18745	3.90651	18394.6	3.90651	18295.8	3.90651	18594.4	3.90651	18329.5	3.90651	18234.1	3.90651	17948.8	3.90651	18123	3.90651	17546	3.90651	18012.6	3.90651	18439.1	3.90651	18194.2	3.90651	18218.6	3.90651	18374.7	3.90651	18720.8	3.90651	18603.5	3.90651	18299.7	3.90651	18189.7	3.90651	17958.6	3.90651	17895.2	3.90651	17957.4
3.91131	18669.3	3.91131	18281.7	3.91131	18077.4	3.91131	18523.9	3.91131	18665.4	3.91131	18331.6	3.91131	18224.8	3.91131	18562.3	3.91131	18295.7	3.91131	18179.6	3.91131	17910.3	3.91131	18061.1	3.91131	17435.3	3.91131	17945.8	3.91131	18361.8	3.91131	18097.9	3.91131	18186.4	3.91131	18301	3.91131	18664.7	3.91131	18586	3.91131	18229.3	3.91131	18064.8	3.91131	17927	3.91131	17771.6	3.91131	17881.3
3.91611	18613.1	3.91611	18249.8	3.91611	17999	3.91611	18491.6	3.91611	18618.1	3.91611	18267.9	3.91611	18151.1	3.91611	18544.8	3.91611	18263	3.91611	18124	3.91611	17828.9	3.91611	18030.5	3.91611	17370	3.91611	17873.1	3.91611	18285.3	3.91611	18060.2	3.91611	18138.1	3.91611	18230	3.91611	18574.7	3.91611	18527.5	3.91611	18193.7	3.91611	18003.1	3.91611	17858.9	3.91611	17705.7	3.91611	17843.4
3.92091	18531.9	3.92091	18199.1	3.92091	17935.8	3.92091	18437.5	3.92091	18559.7	3.92091	18208.6	3.92091	18117.7	3.92091	18477.8	3.92091	18213.8	3.92091	18057.3	3.92091	17786.3	3.92091	18004.2	3.92091	17340.7	3.92091	17820.9	3.92091	18214.1	3.92091	18030	3.92091	18064.2	3.92091	18216.7	3.92091	18545.3	3.92091	18469.1	3.92091	18128.9	3.92091	17948	3.92091	17791.8	3.92091	17684.1	3.92091	17806.5
3.92571	18476.2	3.92571	18140.9	3.92571	17907.3	3.92571	18396.5	3.92571	18497.3	3.92571	18169.2	3.92571	18030.4	3.92571	18407.4	3.92571	18150.4	3.92571	17996	3.92571	17728.7	3.92571	17901	3.92571	17300.4	3.92571	17738	3.92571	18128.3	3.92571	17911.8	3.92571	18011.8	3.92571	18134.7	3.92571	18518	3.92571	18446.7	3.92571	18093.3	3.92571	17910.1	3.92571	17771.8	3.92571	17673.5	3.92571	17747
3.93051	18432	3.93051	18115	3.93051	17843.6	3.93051	18361.8	3.93051	18421.1	3.93051	18102.6	3.93051	18026.3	3.93051	18352.7	3.93051	18107.2	3.93051	17932.5	3.93051	17659.6	3.93051	17848.9	3.93051	17271.9	3.93051	17692.5	3.93051	18069.5	3.93051	17914.9	3.93051	17974.1	3.93051	18085.5	3.93051	18420.5	3.93051	18371.5	3.93051	18057.5	3.93051	17881.6	3.93051	17707.2	3.93051	17634.6	3.93051	17728.6
3.93531	18370.4	3.93531	18052	3.93531	17776.7	3.93531	18267.2	3.93531	18402.1	3.93531	18078	3.93531	18011.1	3.93531	18336.1	3.93531	18067	3.93531	17918	3.93531	17619.2	3.93531	17773.9	3.93531	17231.3	3.93531	17637.4	3.93531	18026.1	3.93531	17869.1	3.93531	17908.6	3.93531	18074.4	3.93531	18401	3.93531	18280.2	3.93531	18001.6	3.93531	17831.8	3.93531	17685.9	3.93531	17572.6	3.93531	17720.9
3.94011	18362.6	3.94011	18032.5	3.94011	17776.4	3.94011	18223.7	3.94011	18366.5	3.94011	18013	3.94011	17981.5	3.94011	18293.6	3.94011	18044.4	3.94011	17889.1	3.94011	17603.2	3.94011	17775	3.94011	17173.8	3.94011	17616.2	3.94011	18020.2	3.94011	17813.9	3.94011	17852.8	3.94011	18004.8	3.94011	18354.3	3.94011	18263.4	3.94011	17971.7	3.94011	17841.2	3.94011	17670.1	3.94011	17570.5	3.94011	17678.6
3.94491	18302.9	3.94491	17984	3.94491	17714.6	3.94491	18164.2	3.94491	18331	3.94491	18009.6	3.94491	17936.7	3.94491	18229.2	3.94491	18043.3	3.94491	17866.9	3.94491	17546.2	3.94491	17768.2	3.94491	17133.9	3.94491	17605	3.94491	17977.8	3.94491	17769.8	3.94491	17806.7	3.94491	17970.6	3.94491	18297.5	3.94491	18252.9	3.94491	17922	3.94491	17790.4	3.94491	17656	3.94491	17544.5	3.94491	17656.6
3.94971	18261.5	3.94971	17955	3.94971	17623.1	3.94971	18104.8	3.94971	18277	3.94971	17965.5	3.94971	17885.2	3.94971	18253.8	3.94971	17992.7	3.94971	17860.2	3.94971	17575.8	3.94971	17725.6	3.94971	17112.3	3.94971	17548.5	3.94971	17964.1	3.94971	17757	3.94971	17756	3.94971	17963.2	3.94971	18281.8	3.94971	18187.8	3.94971	17904	3.94971	17737.8	3.94971	17636.8	3.94971	17511.5	3.94971	17660.7
3.95451	18225.9	3.95451	17869.5	3.95451	17653.8	3.95451	18128.3	3.95451	18239.2	3.95451	17959.5	3.95451	17898.8	3.95451	18209	3.95451	17950.8	3.95451	17868.2	3.95451	17553.5	3.95451	17735.6	3.95451	17117.6	3.95451	17510.1	3.95451	17931.3	3.95451	17723	3.95451	17683.6	3.95451	17929.3	3.95451	18247.5	3.95451	18144.8	3.95451	17838.5	3.95451	17702.2	3.95451	17572.3	3.95451	17495.4	3.95451	17616.1
3.95931	18175.6	3.95931	17889.8	3.95931	17608.2	3.95931	18129.8	3.95931	18223.1	3.95931	17934.7	3.95931	17880.9	3.95931	18195.7	3.95931	17948.7	3.95931	17855.7	3.95931	17519.3	3.95931	17713.6	3.95931	17088.7	3.95931	17538.2	3.95931	17903.1	3.95931	17673.1	3.95931	17677	3.95931	17884.1	3.95931	18218.7	3.95931	18121.3	3.95931	17818.8	3.95931	17702.7	3.95931	17593.3	3.95931	17447.5	3.95931	17593.8
3.96411	18142.7	3.96411	17892	3.96411	17604	3.96411	18046	3.96411	18196.8	3.96411	17919.6	3.96411	17869.8	3.96411	18149.2	3.96411	17898.3	3.96411	17808.5	3.96411	17474.8	3.96411	17670.9	3.96411	17048	3.96411	17500.8	3.96411	17859.6	3.96411	17632.5	3.96411	17678.2	3.96411	17812.2	3.96411	18194.3	3.96411	18099.5	3.96411	17841.5	3.96411	17672.4	3.96411	17549	3.96411	17423.9	3.96411	17517.1
3.96891	18111.9	3.96891	17841.5	3.96891	17572.8	3.96891	17993.4	3.96891	18163.1	3.96891	17897.9	3.96891	17850.2	3.96891	18135	3.96891	17859.3	3.96891	17758.8	3.96891	17441.6	3.96891	17650.7	3.96891	16995.7	3.96891	17438.8	3.96891	17844.4	3.96891	17600	3.96891	17645.8	3.96891	17807	3.96891	18158.9	3.96891	18073.8	3.96891	17851.8	3.96891	17600.6	3.96891	17549	3.96891	17443.8	3.96891	17511.2
3.97371	18138	3.97371	17765.6	3.97371	17554.1	3.97371	18001.8	3.97371	18137.9	3.97371	17895.2	3.97371	17800.3	3.97371	18118.5	3.97371	17791.3	3.97371	17728.3	3.97371	17436.9	3.97371	17586	3.97371	16970.8	3.97371	17405.5	3.97371	17820.1	3.97371	17592.5	3.97371	17662.5	3.97371	17798.8	3.97371	18126.5	3.97371	18058.4	3.97371	17821.2	3.97371	17606	3.97371	17511.4	3.97371	17381	3.97371	17489.2
3.97851	18078.6	3.97851	17739.2	3.97851	17519.3	3.97851	17959.8	3.97851	18158	3.97851	17858.1	3.97851	17792.5	3.97851	18085.9	3.97851	17773.3	3.97851	17686.3	3.97851	17386.6	3.97851	17507.5	3.97851	16946	3.97851	17373.2	3.97851	17769.3	3.97851	17564.7	3.97851	17622.8	3.97851	17788.7	3.97851	18130	3.97851	18099.9	3.97851	17785	3.97851	17559.3	3.97851	17422.5	3.97851	17347.8	3.97851	17434.6
3.98331	17998.6	3.98331	17679.3	3.98331	17473.5	3.98331	17967.4	3.98331	18124	3.98331	17819.5	3.98331	17747.9	3.98331	18032.5	3.98331	17676.7	3.98331	17632.8	3.98331	17299.9	3.98331	17461.7	3.98331	16888	3.98331	17308.5	3.98331	17716.5	3.98331	17492.9	3.98331	17565.6	3.98331	17752.6	3.98331	18147.5	3.98331	18087.5	3.98331	17752.1	3.98331	17558.8	3.98331	17378.1	3.98331	17336.4	3.98331	17412.8
3.98811	17994.7	3.98811	17678.8	3.98811	17425.5	3.98811	17908.2	3.98811	18098	3.98811	17759.4	3.98811	17673	3.98811	17990.6	3.98811	17640.6	3.98811	17598.9	3.98811	17296	3.98811	17440	3.98811	16808.2	3.98811	17198.7	3.98811	17691.9	3.98811	17474.6	3.98811	17535.1	3.98811	17697	3.98811	18133.7	3.98811	18041.9	3.98811	17748.2	3.98811	17583.9	3.98811	17387.8	3.98811	17309.8	3.98811	17364
3.99291	17961	3.99291	17656.8	3.99291	17409.8	3.99291	17881.9	3.99291	18034.3	3.99291	17710.9	3.99291	17616.6	3.99291	17947.5	3.99291	17666	3.99291	17555.4	3.99291	17271.2	3.99291	17423.6	3.99291	16792.3	3.99291	17194.4	3.99291	17649.2	3.99291	17444.6	3.99291	17518.3	3.99291	17676	3.99291	18064.8	3.99291	18001.4	3.99291	17701.6	3.99291	17510.9	3.99291	17372.6	3.99291	17281.5	3.99291	17326.7
3.99771	17918.2	3.99771	17665.9	3.99771	17409.1	3.99771	17897.5	3.99771	18016.3	3.99771	17649.5	3.99771	17631.9	3.99771	17886.7	3.99771	17676.5	3.99771	17546.6	3.99771	17230.7	3.99771	17418.7	3.99771	16756.2	3.99771	17173.7	3.99771	17597.1	3.99771	17425.9	3.99771	17473.3	3.99771	17639.5	3.99771	18039.7	3.99771	17949.7	3.99771	17677.5	3.99771	17478.1	3.99771	17323.5	3.99771	17258.4	3.99771	17351.3
4.0025	17860.9	4.0025	17627	4.0025	17389.9	4.0025	17871.9	4.0025	17975.2	4.0025	17626.5	4.0025	17574.3	4.0025	17885.7	4.0025	17618.1	4.0025	17526.4	4.0025	17232.6	4.0025	17377.5	4.0025	16750	4.0025	17178.7	4.0025	17588.6	4.0025	17434.3	4.0025	17461.9	4.0025	17670.3	4.0025	18065.9	4.0025	17915.5	4.0025	17663.5	4.0025	17455.2	4.0025	17328.7	4.0025	17207.6	4.0025	17372.8
4.0073	17881.3	4.0073	17590.8	4.0073	17346.7	4.0073	17822.5	4.0073	17919	4.0073	17568.6	4.0073	17557.7	4.0073	17848	4.0073	17630.8	4.0073	17483.5	4.0073	17238.2	4.0073	17360.3	4.0073	16703.2	4.0073	17152.2	4.0073	17551.3	4.0073	17417.5	4.0073	17455.5	4.0073	17654.4	4.0073	18054.2	4.0073	17873.2	4.0073	17627.6	4.0073	17452.7	4.0073	17316.5	4.0073	17236.9	4.0073	17361.8
4.0121	17799.7	4.0121	17543.5	4.0121	17332.6	4.0121	17815.3	4.0121	17902.4	4.0121	17558.6	4.0121	17516.1	4.0121	17878.4	4.0121	17589.1	4.0121	17492.4	4.0121	17203.2	4.0121	17325.9	4.0121	16694.7	4.0121	17121.6	4.0121	17527.3	4.0121	17356.1	4.0121	17422	4.0121	17664.6	4.0121	17990.6	4.0121	17858.6	4.0121	17563.7	4.0121	17388.1	4.0121	17295	4.0121	17258.1	4.0121	17387.5
4.0169	17768.2	4.0169	17575.6	4.0169	17324.7	4.0169	17774.2	4.0169	17862.2	4.0169	17530.5	4.0169	17509.4	4.0169	17902.1	4.0169	17615.1	4.0169	17528	4.0169	17173.4	4.0169	17327.8	4.0169	16696.3	4.0169	17077	4.0169	17495.2	4.0169	17327	4.0169	17394.3	4.0169	17647.6	4.0169	17926.1	4.0169	17846.7	4.0169	17528.7	4.0169	17376.9	4.0169	17300	4.0169	17274.6	4.0169	17398.5
4.0217	17793.2	4.0217	17520.7	4.0217	17262.4	4.0217	17747.5	4.0217	17837.4	4.0217	17538.8	4.0217	17527.4	4.0217	17914.5	4.0217	17685.2	4.0217	17530.7	4.0217	17195	4.0217	17341.4	4.0217	16716.3	4.0217	17078.9	4.0217	17472.8	4.0217	17313.3	4.0217	17339.5	4.0217	17621.7	4.0217	17897.7	4.0217	17787.9	4.0217	17459.8	4.0217	17362.8	4.0217	17289.9	4.0217	17282.3	4.0217	17442
4.0265	17794.4	4.0265	17515.7	4.0265	17278.2	4.0265	17732.9	4.0265	17843.2	4.0265	17551.2	4.0265	17569.6	4.0265	17915.8	4.0265	17705.3	4.0265	17545.8	4.0265	17236.8	4.0265	17362.4	4.0265	16785.6	4.0265	17108.4	4.0265	17491.4	4.0265	17341.8	4.0265	17317.8	4.0265	17591.5	4.0265	17891.7	4.0265	17812.4	4.0265	17440.2	4.0265	17335.9	4.0265	17296.7	4.0265	17273.6	4.0265	17448.7
4.0313	17821.2	4.0313	17542.3	4.0313	17313.3	4.0313	17721.8	4.0313	17888	4.0313	17578.4	4.0313	17596.9	4.0313	17925.9	4.0313	17760.3	4.0313	17615.6	4.0313	17225.6	4.0313	17418.7	4.0313	16786.1	4.0313	17145	4.0313	17524	4.0313	17338	4.0313	17386.9	4.0313	17581.2	4.0313	17886.4	4.0313	17809.4	4.0313	17457.3	4.0313	17357.3	4.0313	17314.5	4.0313	17284.4	4.0313	17428.2
4.0361	17850.3	4.0361	17535.2	4.0361	17320.5	4.0361	17766.8	4.0361	17950.2	4.0361	17613.4	4.0361	17624.4	4.0361	17992.7	4.0361	17791.1	4.0361	17634.6	4.0361	17275.7	4.0361	17431.6	4.0361	16805	4.0361	17201	4.0361	17605	4.0361	17373.6	4.0361	17415.5	4.0361	17582.8	4.0361	17913.2	4.0361	17811.3	4.0361	17537.2	4.0361	17412.4	4.0361	17356.3	4.0361	17338.3	4.0361	17398
4.0409	17934.8	4.0409	17600.9	4.0409	17392.8	4.0409	17855.1	4.0409	17954.7	4.0409	17673.5	4.0409	17693.5	4.0409	18079.4	4.0409	17785.7	4.0409	17645.1	4.0409	17325.9	4.0409	17458.5	4.0409	16894.4	4.0409	17236.3	4.0409	17655.5	4.0409	17437.3	4.0409	17471.2	4.0409	17634.5	4.0409	17959.2	4.0409	17863.6	4.0409	17644.2	4.0409	17454.7	4.0409	17417.2	4.0409	17345.4	4.0409	17449.1
4.0457	18036.9	4.0457	17675.8	4.0457	17469.4	4.0457	17919.2	4.0457	18032.1	4.0457	17742.8	4.0457	17767.2	4.0457	18065.3	4.0457	17792.4	4.0457	17629.4	4.0457	17336.6	4.0457	17518.8	4.0457	16886.6	4.0457	17280.5	4.0457	17690	4.0457	17523.4	4.0457	17563.5	4.0457	17736.3	4.0457	18023	4.0457	17939.5	4.0457	17744.3	4.0457	17552.5	4.0457	17430.8	4.0457	17319	4.0457	17425.1
4.0505	18096	4.0505	17753.8	4.0505	17491.4	4.0505	17990.2	4.0505	18131	4.0505	17843.4	4.0505	17771.2	4.0505	18075.3	4.0505	17805.9	4.0505	17641.6	4.0505	17341.5	4.0505	17516.3	4.0505	16896.6	4.0505	17345.1	4.0505	17737.2	4.0505	17560.6	4.0505	17650.2	4.0505	17804.2	4.0505	18096.2	4.0505	18033.9	4.0505	17789.8	4.0505	17616.2	4.0505	17476.3	4.0505	17306.9	4.0505	17389.5
4.0553	18103.4	4.0553	17795.9	4.0553	17579.6	4.0553	18046	4.0553	18173.3	4.0553	17853.3	4.0553	17803.8	4.0553	18076.3	4.0553	17792.5	4.0553	17652.8	4.0553	17314.5	4.0553	17507.3	4.0553	16943.5	4.0553	17337	4.0553	17770	4.0553	17575	4.0553	17650.1	4.0553	17821	4.0553	18152.4	4.0553	18072.9	4.0553	17795.3	4.0553	17626.6	4.0553	17486.4	4.0553	17332.1	4.0553	17391.1
4.0601	18088.4	4.0601	17814.7	4.0601	17600.1	4.0601	18042.4	4.0601	18179.1	4.0601	17884	4.0601	17802.3	4.0601	18035.6	4.0601	17753.2	4.0601	17607.6	4.0601	17316.2	4.0601	17491.8	4.0601	16894.6	4.0601	17333.4	4.0601	17723.6	4.0601	17565.4	4.0601	17653.5	4.0601	17804.4	4.0601	18136.2	4.0601	18097.5	4.0601	17780.7	4.0601	17607.1	4.0601	17456.4	4.0601	17294.9	4.0601	17323.2
4.0649	18014.9	4.0649	17780.7	4.0649	17563.7	4.0649	17971.6	4.0649	18133.2	4.0649	17797.5	4.0649	17732.6	4.0649	17960.2	4.0649	17708.1	4.0649	17580.1	4.0649	17298.6	4.0649	17432.4	4.0649	16856	4.0649	17305.2	4.0649	17665.8	4.0649	17474.3	4.0649	17653	4.0649	17801.9	4.0649	18143.9	4.0649	18041.4	4.0649	17764.6	4.0649	17539.1	4.0649	17389.7	4.0649	17221.6	4.0649	17244.6
4.0697	17891	4.0697	17677.7	4.0697	17475.3	4.0697	17923.3	4.0697	18017.4	4.0697	17686	4.0697	17641.9	4.0697	17919.6	4.0697	17640	4.0697	17476.9	4.0697	17231.2	4.0697	17332.1	4.0697	16746.8	4.0697	17193.2	4.0697	17557.3	4.0697	17392.3	4.0697	17546	4.0697	17739.3	4.0697	18068.7	4.0697	17922.8	4.0697	17644.7	4.0697	17463.5	4.0697	17278.4	4.0697	17123.5	4.0697	17169.5
4.0745	17803	4.0745	17604.2	4.0745	17338.1	4.0745	17755.5	4.0745	17850.8	4.0745	17559.7	4.0745	17559.8	4.0745	17809.9	4.0745	17499.4	4.0745	17334	4.0745	17110	4.0745	17245.4	4.0745	16648.9	4.0745	17112.9	4.0745	17417.6	4.0745	17265.6	4.0745	17367	4.0745	17649.4	4.0745	17890.9	4.0745	17831.1	4.0745	17494.9	4.0745	17331.4	4.0745	17220.5	4.0745	17042.7	4.0745	17069.4
4.0793	17658.7	4.0793	17474.9	4.0793	17188.1	4.0793	17598.6	4.0793	17686.5	4.0793	17403.8	4.0793	17455	4.0793	17663.5	4.0793	17366.3	4.0793	17248	4.0793	16975.9	4.0793	17167.6	4.0793	16520	4.0793	16962.8	4.0793	17280.2	4.0793	17117.4	4.0793	17248.9	4.0793	17481.2	4.0793	17756.3	4.0793	17653.6	4.0793	17309.8	4.0793	17200.8	4.0793	17096.2	4.0793	16955.1	4.0793	16965.6
4.0841	17554.6	4.0841	17320.5	4.0841	17049.7	4.0841	17454.4	4.0841	17528	4.0841	17256.3	4.0841	17284.9	4.0841	17575.9	4.0841	17280.3	4.0841	17164.9	4.0841	16848.7	4.0841	17082.1	4.0841	16443.2	4.0841	16814	4.0841	17152.3	4.0841	16959.8	4.0841	17176.8	4.0841	17338.3	4.0841	17592.4	4.0841	17498.8	4.0841	17174	4.0841	17088.3	4.0841	16974.5	4.0841	16826	4.0841	16881.9
4.0889	17426.1	4.0889	17200.1	4.0889	16891.9	4.0889	17325	4.0889	17423.1	4.0889	17139.3	4.0889	17139.5	4.0889	17471.4	4.0889	17191.6	4.0889	17064.6	4.0889	16733.3	4.0889	16971.8	4.0889	16339.6	4.0889	16683.8	4.0889	17055.9	4.0889	16872.4	4.0889	17051.8	4.0889	17191.5	4.0889	17435.9	4.0889	17376.2	4.0889	17039.6	4.0889	16967.5	4.0889	16843.8	4.0889	16713.8	4.0889	16770
4.0937	17346.8	4.0937	17064.8	4.0937	16801.2	4.0937	17254.1	4.0937	17343.1	4.0937	17042.9	4.0937	17035.1	4.0937	17342.5	4.0937	17102.4	4.0937	16959.7	4.0937	16650.3	4.0937	16830.1	4.0937	16210.4	4.0937	16604.4	4.0937	16955	4.0937	16718.3	4.0937	16971.5	4.0937	17087.9	4.0937	17324.3	4.0937	17302.9	4.0937	16957	4.0937	16877.5	4.0937	16734.3	4.0937	16679.6	4.0937	16681.8
4.0985	17248.1	4.0985	16970.7	4.0985	16709.9	4.0985	17128.4	4.0985	17255.8	4.0985	16945.4	4.0985	16961.6	4.0985	17294	4.0985	17064.1	4.0985	16914.1	4.0985	16588.2	4.0985	16766.5	4.0985	16135.1	4.0985	16526.3	4.0985	16896.2	4.0985	16644.3	4.0985	16853.5	4.0985	17006.9	4.0985	17260.5	4.0985	17206	4.0985	16886.7	4.0985	16806.3	4.0985	16668.5	4.0985	16614.2	4.0985	16640.4
4.1033	17198	4.1033	16902	4.1033	16624	4.1033	17071	4.1033	17162.2	4.1033	16877.9	4.1033	16947.2	4.1033	17261.4	4.1033	17021.4	4.1033	16872	4.1033	16525.8	4.1033	16741.7	4.1033	16090.3	4.1033	16477.5	4.1033	16846.5	4.1033	16585.1	4.1033	16803.5	4.1033	16929.2	4.1033	17187.1	4.1033	17106.6	4.1033	16824.7	4.1033	16716.6	4.1033	16650.2	4.1033	16554.8	4.1033	16650.6
4.1081	17148.8	4.1081	16814.6	4.1081	16565.3	4.1081	17006.2	4.1081	17133.8	4.1081	16861.5	4.1081	16884.7	4.1081	17209.4	4.1081	16944.3	4.1081	16839.1	4.1081	16491.3	4.1081	16691.7	4.1081	16056.6	4.1081	16456.9	4.1081	16764.2	4.1081	16563.2	4.1081	16698	4.1081	16874.9	4.1081	17163.1	4.1081	17064.7	4.1081	16797.6	4.1081	16649.4	4.1081	16618.3	4.1081	16546.9	4.1081	16586.6
4.1129	17084.3	4.1129	16776.9	4.1129	16521.7	4.1129	16965.4	4.1129	17107.6	4.1129	16794.4	4.1129	16805.7	4.1129	17172	4.1129	16932	4.1129	16794.3	4.1129	16446.1	4.1129	16655.5	4.1129	16049.8	4.1129	16398.2	4.1129	16718.3	4.1129	16501.9	4.1129	16646.5	4.1129	16816	4.1129	17117.5	4.1129	16993.1	4.1129	16755.4	4.1129	16630	4.1129	16554.8	4.1129	16477.2	4.1129	16564.6
4.11769	17003.3	4.11769	16750.6	4.11769	16450.3	4.11769	16918.1	4.11769	17037.3	4.11769	16771.4	4.11769	16799.1	4.11769	17133	4.11769	16884.1	4.11769	16731.5	4.11769	16438	4.11769	16613.8	4.11769	16033	4.11769	16388.1	4.11769	16677	4.11769	16463.3	4.11769	16604.8	4.11769	16748.4	4.11769	17023.9	4.11769	16945.7	4.11769	16708.2	4.11769	16606.9	4.11769	16509.2	4.11769	16449.4	4.11769	16536.5
4.12249	16918	4.12249	16665.5	4.12249	16449.3	4.12249	16918.3	4.12249	17025.8	4.12249	16761.4	4.12249	16789.9	4.12249	17084.3	4.12249	16866.5	4.12249	16710.8	4.12249	16413.9	4.12249	16605.2	4.12249	15991.9	4.12249	16344.9	4.12249	16639.9	4.12249	16416.2	4.12249	16514.5	4.12249	16653.9	4.12249	17001	4.12249	16911.4	4.12249	16650.1	4.12249	16572.4	4.12249	16474.1	4.12249	16420.6	4.12249	16530.4
4.12729	16891.4	4.12729	16640.3	4.12729	16404.2	4.12729	16853.8	4.12729	16968.4	4.12729	16719.5	4.12729	16746.1	4.12729	17065.9	4.12729	16804.8	4.12729	16707.3	4.12729	16367.6	4.12729	16569.8	4.12729	15954.2	4.12729	16281.6	4.12729	16603	4.12729	16398	4.12729	16472.4	4.12729	16626.3	4.12729	16987	4.12729	16890	4.12729	16604.2	4.12729	16544.7	4.12729	16430.2	4.12729	16424.1	4.12729	16522.1
4.13209	16851.5	4.13209	16605.6	4.13209	16350	4.13209	16855.6	4.13209	16961.6	4.13209	16685.4	4.13209	16739.5	4.13209	17035.5	4.13209	16802.6	4.13209	16678.8	4.13209	16342.1	4.13209	16523.3	4.13209	15940.9	4.13209	16235.5	4.13209	16557.3	4.13209	16391.3	4.13209	16439.2	4.13209	16593.2	4.13209	16936.7	4.13209	16860.2	4.13209	16563.9	4.13209	16503.6	4.13209	16430.4	4.13209	16439.3	4.13209	16508.4
4.13689	16813.6	4.13689	16523.2	4.13689	16300.2	4.13689	16746.1	4.13689	16900.4	4.13689	16623.6	4.13689	16712.5	4.13689	16999	4.13689	16795	4.13689	16664.2	4.13689	16387.6	4.13689	16499.5	4.13689	15892.4	4.13689	16252.5	4.13689	16502.5	4.13689	16321.6	4.13689	16377.5	4.13689	16562.8	4.13689	16851.7	4.13689	16802.8	4.13689	16562.3	4.13689	16472.5	4.13689	16414.2	4.13689	16398.3	4.13689	16495.3
4.14169	16763.5	4.14169	16482.1	4.14169	16268	4.14169	16704.8	4.14169	16863.8	4.14169	16610.3	4.14169	16660.6	4.14169	16998.1	4.14169	16804.1	4.14169	16642	4.14169	16381.7	4.14169	16487.5	4.14169	15888	4.14169	16231.4	4.14169	16479.2	4.14169	16255.1	4.14169	16325.2	4.14169	16495.1	4.14169	16803.5	4.14169	16732.1	4.14169	16531.7	4.14169	16431.6	4.14169	16380.3	4.14169	16364.2	4.14169	16501.4
4.14649	16703.8	4.14649	16449.6	4.14649	16239.2	4.14649	16664.4	4.14649	16822.3	4.14649	16603.7	4.14649	16651.8	4.14649	17007.9	4.14649	16793.3	4.14649	16619.8	4.14649	16347.3	4.14649	16474.4	4.14649	15892.7	4.14649	16230	4.14649	16492.8	4.14649	16190.9	4.14649	16269.8	4.14649	16428.5	4.14649	16747.4	4.14649	16709.2	4.14649	16482.1	4.14649	16414.6	4.14649	16390.4	4.14649	16375.8	4.14649	16479.5
4.15129	16694.8	4.15129	16433.3	4.15129	16215.4	4.15129	16670.2	4.15129	16774.3	4.15129	16552	4.15129	16621.3	4.15129	17020.3	4.15129	16804.9	4.15129	16623.5	4.15129	16348.9	4.15129	16491.3	4.15129	15893.3	4.15129	16244.1	4.15129	16462.5	4.15129	16180.8	4.15129	16226.6	4.15129	16425.8	4.15129	16715.8	4.15129	16719.1	4.15129	16500.2	4.15129	16421.4	4.15129	16380.5	4.15129	16377.3	4.15129	16428.1
4.15609	16654.9	4.15609	16367.9	4.15609	16138.4	4.15609	16634.3	4.15609	16765.7	4.15609	16565.1	4.15609	16626.8	4.15609	16994.3	4.15609	16790	4.15609	16630.8	4.15609	16376.2	4.15609	16493.5	4.15609	15926.3	4.15609	16227.1	4.15609	16454.2	4.15609	16185.5	4.15609	16185	4.15609	16387.5	4.15609	16714.5	4.15609	16659	4.15609	16488.5	4.15609	16442.8	4.15609	16399.6	4.15609	16364.5	4.15609	16481.1
4.16089	16607.7	4.16089	16328	4.16089	16134	4.16089	16597.6	4.16089	16748.2	4.16089	16503.9	4.16089	16643.2	4.16089	16959.1	4.16089	16760.9	4.16089	16640.5	4.16089	16360.2	4.16089	16488.1	4.16089	15912.4	4.16089	16173.4	4.16089	16457.5	4.16089	16130.6	4.16089	16164.4	4.16089	16318.6	4.16089	16670.2	4.16089	16654	4.16089	16422.7	4.16089	16420.9	4.16089	16356	4.16089	16307	4.16089	16446.1
4.16569	16570.5	4.16569	16266.4	4.16569	16120.4	4.16569	16558.9	4.16569	16714.7	4.16569	16473.5	4.16569	16598.7	4.16569	16931.6	4.16569	16765.9	4.16569	16607.5	4.16569	16297.1	4.16569	16461.9	4.16569	15845.8	4.16569	16171.7	4.16569	16441.5	4.16569	16130.9	4.16569	16129.4	4.16569	16320.2	4.16569	16627.8	4.16569	16618.8	4.16569	16400.9	4.16569	16357.2	4.16569	16355	4.16569	16298.7	4.16569	16447.2
4.17049	16542.5	4.17049	16222.6	4.17049	16056.7	4.17049	16525.9	4.17049	16681.4	4.17049	16450.5	4.17049	16550.4	4.17049	16892.9	4.17049	16704.5	4.17049	16613.4	4.17049	16247	4.17049	16436.7	4.17049	15801.1	4.17049	16125.4	4.17049	16384.9	4.17049	16127.9	4.17049	16115.6	4.17049	16292.4	4.17049	16572.5	4.17049	16549.5	4.17049	16357.6	4.17049	16302.2	4.17049	16335.2	4.17049	16296.7	4.17049	16382
4.17529	16512.3	4.17529	16203.6	4.17529	16022.9	4.17529	16463.8	4.17529	16656.2	4.17529	16451.9	4.17529	16514.3	4.17529	16880.1	4.17529	16654.9	4.17529	16552.3	4.17529	16213.8	4.17529	16379.4	4.17529	15742.4	4.17529	16139.9	4.17529	16367.9	4.17529	16077.6	4.17529	16056.6	4.17529	16243.1	4.17529	16546.5	4.17529	16556	4.17529	16321.5	4.17529	16262.1	4.17529	16259.4	4.17529	16239	4.17529	16340.9
4.18009	16484.4	4.18009	16210.1	4.18009	15993.8	4.18009	16483.3	4.18009	16665.5	4.18009	16439.8	4.18009	16487.5	4.18009	16835.7	4.18009	16603.8	4.18009	16494.4	4.18009	16142.8	4.18009	16333.6	4.18009	15703.9	4.18009	16088.7	4.18009	16329	4.18009	16011.2	4.18009	16033.8	4.18009	16262.1	4.18009	16558	4.18009	16528.5	4.18009	16305.2	4.18009	16234.4	4.18009	16258.6	4.18009	16192	4.18009	16313.5
4.18489	16452	4.18489	16159.3	4.18489	15984.6	4.18489	16444.1	4.18489	16619.7	4.18489	16409.6	4.18489	16470.8	4.18489	16831	4.18489	16579.7	4.18489	16500.5	4.18489	16152.9	4.18489	16305.5	4.18489	15657.1	4.18489	16040	4.18489	16249.6	4.18489	16018.4	4.18489	16012.5	4.18489	16223.6	4.18489	16546.4	4.18489	16488.6	4.18489	16282.9	4.18489	16195.4	4.18489	16224.4	4.18489	16197.9	4.18489	16302.2
4.18969	16435.4	4.18969	16135.5	4.18969	15962.5	4.18969	16392.4	4.18969	16588.7	4.18969	16385.4	4.18969	16410.8	4.18969	16817.7	4.18969	16559.7	4.18969	16481.3	4.18969	16151.7	4.18969	16274.8	4.18969	15662	4.18969	16023.1	4.18969	16288.3	4.18969	16002.3	4.18969	15986.8	4.18969	16196.5	4.18969	16514.3	4.18969	16504.2	4.18969	16243.9	4.18969	16169.1	4.18969	16186.1	4.18969	16160	4.18969	16267.2
4.19449	16404.5	4.19449	16157.3	4.19449	15953.5	4.19449	16410.7	4.19449	16560.7	4.19449	16354.7	4.19449	16375.8	4.19449	16808.1	4.19449	16579.3	4.19449	16442.4	4.19449	16108.7	4.19449	16254	4.19449	15672.8	4.19449	15933.9	4.19449	16241.8	4.19449	15961.1	4.19449	15963.6	4.19449	16189.7	4.19449	16495.7	4.19449	16463.2	4.19449	16210.2	4.19449	16164.3	4.19449	16167	4.19449	16101.5	4.19449	16232.8
4.19929	16380.5	4.19929	16125	4.19929	15936.5	4.19929	16437.3	4.19929	16527	4.19929	16331.1	4.19929	16377	4.19929	16777.8	4.19929	16549.2	4.19929	16417.6	4.19929	16086.2	4.19929	16258.2	4.19929	15634.7	4.19929	15935.1	4.19929	16215.8	4.19929	15926.1	4.19929	15928.5	4.19929	16140.3	4.19929	16454.4	4.19929	16425.9	4.19929	16201.4	4.19929	16140.9	4.19929	16178.2	4.19929	16131.6	4.19929	16224.4
4.20409	16350.3	4.20409	16084.4	4.20409	15905.1	4.20409	16353.9	4.20409	16514.5	4.20409	16284.1	4.20409	16367.5	4.20409	16726.8	4.20409	16515.1	4.20409	16362.9	4.20409	16058.7	4.20409	16224.4	4.20409	15590.5	4.20409	15937.3	4.20409	16185.6	4.20409	15879.9	4.20409	15901.5	4.20409	16096.2	4.20409	16433.2	4.20409	16406.9	4.20409	16173.1	4.20409	16093.8	4.20409	16171.8	4.20409	16111	4.20409	16168.9
4.20889	16275.4	4.20889	16060.4	4.20889	15863.2	4.20889	16285.4	4.20889	16486.4	4.20889	16296.7	4.20889	16335.8	4.20889	16733.6	4.20889	16495.4	4.20889	16349.2	4.20889	16038.7	4.20889	16226.1	4.20889	15605.3	4.20889	15932.5	4.20889	16157.4	4.20889	15811.6	4.20889	15891.2	4.20889	16081.3	4.20889	16390.3	4.20889	16362.4	4.20889	16139.7	4.20889	16086.7	4.20889	16145.4	4.20889	16074.6	4.20889	16170.6
4.21369	16234.8	4.21369	16019.5	4.21369	15811.2	4.21369	16261.1	4.21369	16445.7	4.21369	16251.6	4.21369	16324.2	4.21369	16671.7	4.21369	16458.9	4.21369	16336.9	4.21369	15991	4.21369	16179.3	4.21369	15572.9	4.21369	15882.7	4.21369	16081.4	4.21369	15778.1	4.21369	15839.5	4.21369	16022.5	4.21369	16334.1	4.21369	16301.8	4.21369	16122.8	4.21369	16066.8	4.21369	16085.2	4.21369	16018.8	4.21369	16143.3
4.21849	16187.2	4.21849	15924.9	4.21849	15712	4.21849	16192.9	4.21849	16375.4	4.21849	16140.4	4.21849	16236.6	4.21849	16590.2	4.21849	16414.7	4.21849	16295.2	4.21849	15999.6	4.21849	16152.5	4.21849	15536.1	4.21849	15834.6	4.21849	16055.8	4.21849	15757	4.21849	15747.2	4.21849	15927.4	4.21849	16256.2	4.21849	16227.8	4.21849	16082	4.21849	16021.8	4.21849	16073.4	4.21849	16031.5	4.21849	16092.2
4.22329	16125.1	4.22329	15858.2	4.22329	15655.3	4.22329	16138	4.22329	16297	4.22329	16122.8	4.22329	16194.9	4.22329	16575.8	4.22329	16357.6	4.22329	16243.4	4.22329	15968.3	4.22329	16077.6	4.22329	15489.8	4.22329	15771.9	4.22329	16042.6	4.22329	15695	4.22329	15678.2	4.22329	15857.1	4.22329	16241.1	4.22329	16192.8	4.22329	16005.4	4.22329	15979.9	4.22329	16028.3	4.22329	15971.3	4.22329	16099
4.22808	16105.8	4.22808	15823.3	4.22808	15616.2	4.22808	16101.9	4.22808	16280.1	4.22808	16086.1	4.22808	16184	4.22808	16520.4	4.22808	16319.2	4.22808	16215.8	4.22808	15867	4.22808	16034.1	4.22808	15438.9	4.22808	15695.9	4.22808	15959.3	4.22808	15624.3	4.22808	15635.5	4.22808	15817.5	4.22808	16192.3	4.22808	16171.1	4.22808	15969.4	4.22808	15933.5	4.22808	15985.4	4.22808	15942.1	4.22808	16026
4.23288	16027.8	4.23288	15745.1	4.23288	15554	4.23288	16064.5	4.23288	16241.7	4.23288	16037.3	4.23288	16122.1	4.23288	16512.4	4.23288	16285.1	4.23288	16160.2	4.23288	15823.5	4.23288	15983.5	4.23288	15354.3	4.23288	15667.1	4.23288	15882.6	4.23288	15604.6	4.23288	15590.7	4.23288	15766.9	4.23288	16155.2	4.23288	16108.3	4.23288	15882.9	4.23288	15896.1	4.23288	15931.1	4.23288	15901.4	4.23288	16004.6
4.23768	15925.9	4.23768	15688.5	4.23768	15547.1	4.23768	16010	4.23768	16197	4.23768	15969.6	4.23768	16072.1	4.23768	16459	4.23768	16229.8	4.23768	16094.5	4.23768	15837.1	4.23768	15914.4	4.23768	15315.8	4.23768	15642.2	4.23768	15810.2	4.23768	15503.5	4.23768	15546.1	4.23768	15745.3	4.23768	16131.7	4.23768	16063.1	4.23768	15855	4.23768	15831.5	4.23768	15889.6	4.23768	15890.4	4.23768	15968
4.24248	15885	4.24248	15686.4	4.24248	15517.2	4.24248	15973.3	4.24248	16186.2	4.24248	15935.4	4.24248	16065.9	4.24248	16433.8	4.24248	16213.2	4.24248	16069.3	4.24248	15750	4.24248	15863.6	4.24248	15274.2	4.24248	15575.2	4.24248	15776.3	4.24248	15489.3	4.24248	15485.1	4.24248	15716.7	4.24248	16081.2	4.24248	16042.9	4.24248	15836.9	4.24248	15817.5	4.24248	15866.9	4.24248	15852.3	4.24248	15975.2
4.24728	15884.2	4.24728	15616.1	4.24728	15475.3	4.24728	15929.1	4.24728	16124.1	4.24728	15887.9	4.24728	16025.5	4.24728	16418.2	4.24728	16181.5	4.24728	16040.1	4.24728	15718.6	4.24728	15832.2	4.24728	15207.7	4.24728	15525.9	4.24728	15759.1	4.24728	15468.2	4.24728	15500.8	4.24728	15697.8	4.24728	16063.9	4.24728	16029.4	4.24728	15814.1	4.24728	15799.9	4.24728	15840	4.24728	15806	4.24728	15958.7
4.25208	15819.4	4.25208	15562.9	4.25208	15425	4.25208	15869	4.25208	16083.4	4.25208	15859.8	4.25208	15967.9	4.25208	16413.3	4.25208	16196.4	4.25208	16022.8	4.25208	15712.2	4.25208	15808.9	4.25208	15158.2	4.25208	15532.1	4.25208	15721.4	4.25208	15423.5	4.25208	15437.2	4.25208	15675.1	4.25208	15964.4	4.25208	16018.3	4.25208	15760.2	4.25208	15728.2	4.25208	15837.6	4.25208	15787.9	4.25208	15944.1
4.25688	15787.7	4.25688	15519.5	4.25688	15406.2	4.25688	15838.6	4.25688	16046.3	4.25688	15845.4	4.25688	15959	4.25688	16345	4.25688	16195.7	4.25688	15986.7	4.25688	15687	4.25688	15797.9	4.25688	15167	4.25688	15489.9	4.25688	15684.7	4.25688	15385.7	4.25688	15385.2	4.25688	15637.8	4.25688	15926.1	4.25688	15917.2	4.25688	15728.6	4.25688	15742.3	4.25688	15778.7	4.25688	15798.4	4.25688	15931.4
4.26168	15778.4	4.26168	15541.9	4.26168	15363.6	4.26168	15817.1	4.26168	16023.5	4.26168	15801.1	4.26168	15946.4	4.26168	16331.6	4.26168	16192	4.26168	16014.2	4.26168	15686.2	4.26168	15763.1	4.26168	15164	4.26168	15474.4	4.26168	15666.5	4.26168	15349.3	4.26168	15348.1	4.26168	15591.7	4.26168	15907.1	4.26168	15879.8	4.26168	15708.3	4.26168	15726.1	4.26168	15733.8	4.26168	15806.1	4.26168	15998.8
4.26648	15736.5	4.26648	15517.6	4.26648	15324.7	4.26648	15792.7	4.26648	15978.1	4.26648	15795.7	4.26648	15955.4	4.26648	16364.2	4.26648	16208.2	4.26648	16080	4.26648	15723.7	4.26648	15829.5	4.26648	15200.9	4.26648	15442.2	4.26648	15662.2	4.26648	15364	4.26648	15321.7	4.26648	15546.1	4.26648	15872.4	4.26648	15865.6	4.26648	15672.9	4.26648	15677.9	4.26648	15740.9	4.26648	15831.5	4.26648	16067.3
4.27128	15763.1	4.27128	15497.1	4.27128	15294.4	4.27128	15788.9	4.27128	15949.3	4.27128	15799.2	4.27128	15932.9	4.27128	16414.9	4.27128	16273.7	4.27128	16156.6	4.27128	15841.6	4.27128	15897.6	4.27128	15301.4	4.27128	15475.5	4.27128	15645.4	4.27128	15304.8	4.27128	15286.6	4.27128	15489.5	4.27128	15820.2	4.27128	15831.4	4.27128	15647.4	4.27128	15681.8	4.27128	15796.7	4.27128	15907	4.27128	16148.6
4.27608	15723.1	4.27608	15480.1	4.27608	15274.2	4.27608	15768.6	4.27608	15961.8	4.27608	15814.7	4.27608	15958.9	4.27608	16505.7	4.27608	16388.5	4.27608	16272.1	4.27608	15928.9	4.27608	15954.4	4.27608	15346.7	4.27608	15574.2	4.27608	15662.4	4.27608	15296	4.27608	15309.7	4.27608	15457.9	4.27608	15825.3	4.27608	15797.5	4.27608	15673.7	4.27608	15718.4	4.27608	15844.9	4.27608	15991.9	4.27608	16170.1
4.28088	15704.2	4.28088	15456.9	4.28088	15268	4.28088	15785.3	4.28088	15951.6	4.28088	15844.4	4.28088	16061.7	4.28088	16560.8	4.28088	16479	4.28088	16325.7	4.28088	16011.8	4.28088	16091.6	4.28088	15448.3	4.28088	15673.6	4.28088	15778.5	4.28088	15312.2	4.28088	15307.1	4.28088	15483.4	4.28088	15809	4.28088	15798.4	4.28088	15667.2	4.28088	15779.5	4.28088	15922.8	4.28088	16016.2	4.28088	16168.6
4.28568	15773.7	4.28568	15445.1	4.28568	15297.4	4.28568	15786.1	4.28568	15985.2	4.28568	15901.3	4.28568	16144.2	4.28568	16657.9	4.28568	16490.9	4.28568	16361.9	4.28568	16076.3	4.28568	16127.6	4.28568	15531.7	4.28568	15731.1	4.28568	15856.6	4.28568	15387.2	4.28568	15310.6	4.28568	15440.1	4.28568	15808.3	4.28568	15833.3	4.28568	15706.4	4.28568	15823.1	4.28568	16007.7	4.28568	16072.7	4.28568	16135.6
4.29048	15816.8	4.29048	15477.7	4.29048	15338.5	4.29048	15834.6	4.29048	16037.1	4.29048	15984.7	4.29048	16242.7	4.29048	16701.5	4.29048	16503.1	4.29048	16349.5	4.29048	16029.5	4.29048	16157.1	4.29048	15516.6	4.29048	15788.3	4.29048	15907.2	4.29048	15431.1	4.29048	15353.3	4.29048	15485.8	4.29048	15812.1	4.29048	15894.6	4.29048	15789.8	4.29048	15900.9	4.29048	16032	4.29048	16038.9	4.29048	16084.7
4.29528	15818.4	4.29528	15485.1	4.29528	15366.7	4.29528	15883.1	4.29528	16129.2	4.29528	16075.5	4.29528	16277.8	4.29528	16705.5	4.29528	16426.4	4.29528	16281.6	4.29528	15937.7	4.29528	16123	4.29528	15481.8	4.29528	15812	4.29528	15955	4.29528	15487	4.29528	15351	4.29528	15550.4	4.29528	15856.1	4.29528	15923.3	4.29528	15877.8	4.29528	15984.8	4.29528	16057.5	4.29528	15941.8	4.29528	16010
4.30008	15819.4	4.30008	15518.1	4.30008	15367.7	4.30008	15918	4.30008	16198.3	4.30008	16145.7	4.30008	16265	4.30008	16616.7	4.30008	16311.4	4.30008	16164	4.30008	15863.8	4.30008	16014	4.30008	15417.8	4.30008	15757.8	4.30008	15914.8	4.30008	15510.1	4.30008	15351.5	4.30008	15579.1	4.30008	15902.2	4.30008	15969.6	4.30008	15934	4.30008	16000.8	4.30008	16061.9	4.30008	15845	4.30008	15893.3
4.30488	15801.7	4.30488	15512.7	4.30488	15414.7	4.30488	15956.2	4.30488	16244.2	4.30488	16127.2	4.30488	16212.7	4.30488	16514.1	4.30488	16195.9	4.30488	16032.2	4.30488	15760.2	4.30488	15870.3	4.30488	15334.3	4.30488	15653.7	4.30488	15903.8	4.30488	15474.3	4.30488	15328.8	4.30488	15586.2	4.30488	15928.2	4.30488	16042.5	4.30488	15987	4.30488	15994.5	4.30488	15980.2	4.30488	15770.7	4.30488	15791.2
4.30968	15723.2	4.30968	15500.6	4.30968	15422	4.30968	15982.2	4.30968	16234.2	4.30968	16099.5	4.30968	16118.3	4.30968	16407.9	4.30968	16105.2	4.30968	15920.1	4.30968	15627.4	4.30968	15749	4.30968	15221.9	4.30968	15546.6	4.30968	15774.7	4.30968	15437.4	4.30968	15315.6	4.30968	15521	4.30968	16002.7	4.30968	16090.4	4.30968	15990.7	4.30968	15940.5	4.30968	15878.7	4.30968	15679.1	4.30968	15736
4.31448	15696.6	4.31448	15487.2	4.31448	15436.8	4.31448	15976.3	4.31448	16185.5	4.31448	16014.6	4.31448	16021.5	4.31448	16322.7	4.31448	16069.3	4.31448	15898.9	4.31448	15582.3	4.31448	15721.4	4.31448	15128.4	4.31448	15444.1	4.31448	15677.7	4.31448	15403	4.31448	15252.7	4.31448	15526	4.31448	15996	4.31448	16052.8	4.31448	15911.3	4.31448	15847.6	4.31448	15821	4.31448	15631.6	4.31448	15722.1
4.31928	15660.5	4.31928	15498.5	4.31928	15402.6	4.31928	15919.2	4.31928	16111.7	4.31928	15943.7	4.31928	15925	4.31928	16314.5	4.31928	16093.1	4.31928	15931.5	4.31928	15586.4	4.31928	15724	4.31928	15093.9	4.31928	15388.1	4.31928	15608.3	4.31928	15335.2	4.31928	15254.8	4.31928	15561.1	4.31928	15989	4.31928	16001.2	4.31928	15853.4	4.31928	15762.3	4.31928	15750.4	4.31928	15651.1	4.31928	15773.8
4.32408	15564.6	4.32408	15469.1	4.32408	15329.4	4.32408	15834	4.32408	16036.8	4.32408	15879.2	4.32408	15978	4.32408	16418.9	4.32408	16189.5	4.32408	16085	4.32408	15735	4.32408	15844.2	4.32408	15185.1	4.32408	15412.8	4.32408	15585.9	4.32408	15274.7	4.32408	15201.6	4.32408	15521.6	4.32408	15946.8	4.32408	15919.8	4.32408	15799.1	4.32408	15685	4.32408	15812.1	4.32408	15782.1	4.32408	15986.7
4.32888	15533.1	4.32888	15474.9	4.32888	15304.1	4.32888	15734.4	4.32888	15962	4.32888	15845.6	4.32888	16078.1	4.32888	16633.1	4.32888	16434.9	4.32888	16357.5	4.32888	15950.3	4.32888	16065.2	4.32888	15395.2	4.32888	15591.6	4.32888	15647.7	4.32888	15228.6	4.32888	15176.7	4.32888	15485.6	4.32888	15877.1	4.32888	15844.5	4.32888	15715.3	4.32888	15778.2	4.32888	16023.6	4.32888	16028.3	4.32888	16253.4
4.33368	15491.8	4.33368	15496.8	4.33368	15234.9	4.33368	15684.6	4.33368	15891.4	4.33368	15866.2	4.33368	16268.3	4.33368	16924.1	4.33368	16749.7	4.33368	16673.2	4.33368	16276.4	4.33368	16372.8	4.33368	15718.2	4.33368	15835.5	4.33368	15737.6	4.33368	15182.1	4.33368	15127.6	4.33368	15482.3	4.33368	15773.6	4.33368	15711.3	4.33368	15666.1	4.33368	15909.5	4.33368	16277.8	4.33368	16396	4.33368	16660.8
4.33848	15464.7	4.33848	15392.7	4.33848	15127.3	4.33848	15564.6	4.33848	15871.6	4.33848	15963.8	4.33848	16511.5	4.33848	17255	4.33848	17102.8	4.33848	16985.8	4.33848	16643.6	4.33848	16720.8	4.33848	16053.2	4.33848	16080.6	4.33848	15829.2	4.33848	15125.2	4.33848	15106.4	4.33848	15443.4	4.33848	15679.6	4.33848	15624	4.33848	15704.6	4.33848	16033.3	4.33848	16549.4	4.33848	16762.8	4.33848	17103.3
4.34327	15447	4.34327	15304.6	4.34327	15035.2	4.34327	15470.9	4.34327	15850.2	4.34327	16116.1	4.34327	16763.6	4.34327	17610	4.34327	17475.5	4.34327	17368.1	4.34327	17014.8	4.34327	17130.2	4.34327	16399.3	4.34327	16355.5	4.34327	15972.6	4.34327	15118.2	4.34327	15130.2	4.34327	15358.6	4.34327	15549.1	4.34327	15575.5	4.34327	15770.2	4.34327	16255.2	4.34327	16795.6	4.34327	17189.9	4.34327	17536.6
4.34807	15410.4	4.34807	15257.9	4.34807	14948.6	4.34807	15376.3	4.34807	15871.8	4.34807	16202	4.34807	16980.7	4.34807	17903.5	4.34807	17800.5	4.34807	17668.1	4.34807	17311.7	4.34807	17442.2	4.34807	16711.1	4.34807	16625.8	4.34807	16127.6	4.34807	15113.6	4.34807	15113.1	4.34807	15247.6	4.34807	15436.7	4.34807	15512.9	4.34807	15870.1	4.34807	16443.3	4.34807	17075	4.34807	17551.8	4.34807	17929.9
4.35287	15399.2	4.35287	15174.5	4.35287	14882	4.35287	15339.1	4.35287	15893.1	4.35287	16297.2	4.35287	17169	4.35287	18162.5	4.35287	18073.8	4.35287	17944.2	4.35287	17583.3	4.35287	17727	4.35287	16979.7	4.35287	16885.2	4.35287	16201.3	4.35287	15089.8	4.35287	15079.6	4.35287	15145	4.35287	15363.6	4.35287	15478.8	4.35287	15899.2	4.35287	16580.6	4.35287	17368.2	4.35287	17886	4.35287	18267.1
4.35767	15386.5	4.35767	15088	4.35767	14836.1	4.35767	15326.1	4.35767	15903.6	4.35767	16398.5	4.35767	17309.9	4.35767	18388.5	4.35767	18305.6	4.35767	18188.9	4.35767	17796.7	4.35767	17985.8	4.35767	17191.2	4.35767	17061.6	4.35767	16263.9	4.35767	15072.9	4.35767	15001.6	4.35767	15064.4	4.35767	15337.2	4.35767	15471.7	4.35767	15925.1	4.35767	16675.6	4.35767	17539.3	4.35767	18131.8	4.35767	18532.1
4.36247	15357.7	4.36247	15050	4.36247	14809.6	4.36247	15300.5	4.36247	15899.6	4.36247	16512.4	4.36247	17425	4.36247	18599	4.36247	18512.5	4.36247	18399.3	4.36247	18001.7	4.36247	18179.8	4.36247	17402	4.36247	17205.5	4.36247	16413.7	4.36247	15064.9	4.36247	14960.1	4.36247	15015.6	4.36247	15294.2	4.36247	15384.5	4.36247	15978.5	4.36247	16794.9	4.36247	17712.3	4.36247	18321.9	4.36247	18780.9
4.36727	15284.1	4.36727	14977.1	4.36727	14767.1	4.36727	15235.9	4.36727	15937.6	4.36727	16564.3	4.36727	17627.9	4.36727	18782.2	4.36727	18755.7	4.36727	18604.1	4.36727	18209.8	4.36727	18418.1	4.36727	17601.4	4.36727	17414.9	4.36727	16548.4	4.36727	15065.5	4.36727	14905.9	4.36727	14988.1	4.36727	15272.9	4.36727	15407.9	4.36727	16040.4	4.36727	16903.1	4.36727	17890.7	4.36727	18569.1	4.36727	18989.6
4.37207	15257.3	4.37207	14911.9	4.37207	14724.5	4.37207	15213.1	4.37207	15965.8	4.37207	16640	4.37207	17725.3	4.37207	18977.8	4.37207	18962.1	4.37207	18804.6	4.37207	18422.7	4.37207	18607.7	4.37207	17790.9	4.37207	17620.3	4.37207	16644.9	4.37207	15062.7	4.37207	14791.4	4.37207	14939.5	4.37207	15266.1	4.37207	15387.4	4.37207	16045.8	4.37207	16948.4	4.37207	18053.1	4.37207	18709.9	4.37207	19218.2
4.37687	15199	4.37687	14848.5	4.37687	14709.7	4.37687	15177.1	4.37687	15940	4.37687	16674.3	4.37687	17778.2	4.37687	19102.2	4.37687	19044.2	4.37687	18927.8	4.37687	18571.8	4.37687	18738.2	4.37687	17943.4	4.37687	17768.9	4.37687	16742.8	4.37687	15054.7	4.37687	14675.3	4.37687	14866.1	4.37687	15230.5	4.37687	15356.3	4.37687	16060.5	4.37687	17001	4.37687	18117.2	4.37687	18789.8	4.37687	19356
4.38167	15147.5	4.38167	14818.2	4.38167	14710.9	4.38167	15150.4	4.38167	15930.6	4.38167	16683.3	4.38167	17774.1	4.38167	19130	4.38167	19021.4	4.38167	18924.4	4.38167	18564.2	4.38167	18781.1	4.38167	17999.9	4.38167	17799.5	4.38167	16779.1	4.38167	15062.2	4.38167	14641.8	4.38167	14794.5	4.38167	15208.5	4.38167	15339.5	4.38167	16012.1	4.38167	16985.1	4.38167	18104.7	4.38167	18769.2	4.38167	19339.6
4.38647	15134.3	4.38647	14830	4.38647	14662.4	4.38647	15126.7	4.38647	15895.3	4.38647	16572.1	4.38647	17681.5	4.38647	18928.6	4.38647	18882.9	4.38647	18765.4	4.38647	18405	4.38647	18632.2	4.38647	17845.6	4.38647	17672.4	4.38647	16747.5	4.38647	15040	4.38647	14576	4.38647	14779	4.38647	15185.3	4.38647	15328.5	4.38647	15951.9	4.38647	16867.9	4.38647	17962.4	4.38647	18637.6	4.38647	19151.5
4.39127	15089.9	4.39127	14801.6	4.39127	14627.5	4.39127	15138	4.39127	15829	4.39127	16404.5	4.39127	17477.8	4.39127	18637.6	4.39127	18582.7	4.39127	18443.2	4.39127	18127.9	4.39127	18336.7	4.39127	17580.8	4.39127	17432.1	4.39127	16591.5	4.39127	15014.1	4.39127	14556	4.39127	14779.5	4.39127	15179.6	4.39127	15286	4.39127	15853.9	4.39127	16663.4	4.39127	17696.2	4.39127	18338	4.39127	18844.3
4.39607	15115.2	4.39607	14774.6	4.39607	14580	4.39607	15132.1	4.39607	15738.6	4.39607	16201.3	4.39607	17191.2	4.39607	18231.5	4.39607	18169.2	4.39607	18003.8	4.39607	17705.1	4.39607	17872.8	4.39607	17260.8	4.39607	17069.5	4.39607	16338.2	4.39607	14961.9	4.39607	14554.7	4.39607	14810	4.39607	15140.7	4.39607	15233.9	4.39607	15706.5	4.39607	16442.5	4.39607	17321.6	4.39607	17862.7	4.39607	18377.3
4.40087	15051.1	4.40087	14756.9	4.40087	14558.4	4.40087	15128.5	4.40087	15625	4.40087	15984.2	4.40087	16810.9	4.40087	17737.4	4.40087	17677.5	4.40087	17531.3	4.40087	17252.9	4.40087	17422.4	4.40087	16788.8	4.40087	16621.8	4.40087	16067.1	4.40087	14876.3	4.40087	14518.5	4.40087	14765.3	4.40087	15134.9	4.40087	15174.2	4.40087	15580.6	4.40087	16191.1	4.40087	16952.1	4.40087	17354.4	4.40087	17833.5
4.40567	14983.2	4.40567	14720.5	4.40567	14512.6	4.40567	15072.2	4.40567	15527.9	4.40567	15817.4	4.40567	16436.4	4.40567	17290.3	4.40567	17179	4.40567	17085.1	4.40567	16752.7	4.40567	16910.6	4.40567	16288.6	4.40567	16214	4.40567	15780.3	4.40567	14775.6	4.40567	14475.3	4.40567	14681.1	4.40567	15046.5	4.40567	15114.2	4.40567	15410.5	4.40567	15933.7	4.40567	16539.9	4.40567	16893.3	4.40567	17302.2
4.41047	14911.5	4.41047	14624.9	4.41047	14521.6	4.41047	15000.1	4.41047	15400.7	4.41047	15664	4.41047	16131.3	4.41047	16872.4	4.41047	16760.7	4.41047	16643.1	4.41047	16343.2	4.41047	16468.5	4.41047	15855.9	4.41047	15870.5	4.41047	15543.4	4.41047	14677.2	4.41047	14438.1	4.41047	14641.1	4.41047	15006.7	4.41047	15069	4.41047	15266.5	4.41047	15717.9	4.41047	16184	4.41047	16451.5	4.41047	16780.8
4.41527	14840.3	4.41527	14579.3	4.41527	14486.6	4.41527	14921.1	4.41527	15300	4.41527	15480	4.41527	15888.9	4.41527	16560	4.41527	16421.8	4.41527	16305.6	4.41527	15995.7	4.41527	16120.1	4.41527	15546.8	4.41527	15565.9	4.41527	15347.3	4.41527	14597.3	4.41527	14438	4.41527	14622.2	4.41527	14941.4	4.41527	15018.3	4.41527	15163.2	4.41527	15513.9	4.41527	15916.2	4.41527	16094.6	4.41527	16411.4
4.42007	14808.5	4.42007	14572.2	4.42007	14418.8	4.42007	14859.6	4.42007	15219.7	4.42007	15346	4.42007	15720.4	4.42007	16354.5	4.42007	16181	4.42007	16080.8	4.42007	15752.1	4.42007	15904.9	4.42007	15268.6	4.42007	15335.3	4.42007	15188.1	4.42007	14512.8	4.42007	14410.3	4.42007	14589.5	4.42007	14905.2	4.42007	14971.9	4.42007	15083.7	4.42007	15362.3	4.42007	15704.3	4.42007	15898.1	4.42007	16145
4.42487	14792.5	4.42487	14536.9	4.42487	14398.4	4.42487	14829	4.42487	15211.1	4.42487	15261.8	4.42487	15660	4.42487	16257	4.42487	16057.8	4.42487	15973.8	4.42487	15651.8	4.42487	15793.2	4.42487	15150.1	4.42487	15273.5	4.42487	15134.4	4.42487	14474.6	4.42487	14398.4	4.42487	14589.1	4.42487	14904.4	4.42487	14913.5	4.42487	15032.2	4.42487	15287.5	4.42487	15597.1	4.42487	15793.8	4.42487	16029.7
4.42967	14747	4.42967	14496.2	4.42967	14395.4	4.42967	14803.9	4.42967	15183.5	4.42967	15230	4.42967	15675.7	4.42967	16264.2	4.42967	16098.5	4.42967	15977.6	4.42967	15654.5	4.42967	15805.3	4.42967	15185.6	4.42967	15278.3	4.42967	15154.4	4.42967	14451.1	4.42967	14362.5	4.42967	14557.9	4.42967	14921.3	4.42967	14879.6	4.42967	15001.4	4.42967	15250.4	4.42967	15585	4.42967	15799	4.42967	16083.2
4.43447	14736.5	4.43447	14508.6	4.43447	14380.1	4.43447	14783.1	4.43447	15142	4.43447	15266.9	4.43447	15736	4.43447	16370.9	4.43447	16207.9	4.43447	16072.6	4.43447	15748.5	4.43447	15897	4.43447	15341.2	4.43447	15405.8	4.43447	15241.2	4.43447	14467	4.43447	14314.7	4.43447	14502.8	4.43447	14918.2	4.43447	14854.5	4.43447	15023	4.43447	15311.9	4.43447	15652.8	4.43447	15919.7	4.43447	16248.7
4.43927	14739.5	4.43927	14470.6	4.43927	14360.2	4.43927	14754.9	4.43927	15141.9	4.43927	15323.6	4.43927	15791.7	4.43927	16490.6	4.43927	16344.7	4.43927	16233.4	4.43927	15967.4	4.43927	16128.1	4.43927	15445	4.43927	15550.1	4.43927	15356.6	4.43927	14496.3	4.43927	14286.9	4.43927	14471.3	4.43927	14865.2	4.43927	14837.8	4.43927	14992.2	4.43927	15380.4	4.43927	15752.2	4.43927	16056.8	4.43927	16434.5
4.44407	14718.7	4.44407	14435.5	4.44407	14282.4	4.44407	14717.2	4.44407	15157.5	4.44407	15368.2	4.44407	15846.8	4.44407	16629.3	4.44407	16497.3	4.44407	16385.5	4.44407	16093.1	4.44407	16230.5	4.44407	15579.8	4.44407	15734	4.44407	15454	4.44407	14527	4.44407	14234.4	4.44407	14421.8	4.44407	14789.3	4.44407	14801.7	4.44407	14988.2	4.44407	15415.7	4.44407	15864.8	4.44407	16195.6	4.44407	16501.3
4.44887	14671	4.44887	14410.2	4.44887	14245.7	4.44887	14701.9	4.44887	15149.2	4.44887	15397.2	4.44887	15889.6	4.44887	16706	4.44887	16542.2	4.44887	16422.2	4.44887	16122.8	4.44887	16298.9	4.44887	15676.9	4.44887	15808.1	4.44887	15498.1	4.44887	14524.2	4.44887	14237.8	4.44887	14401.2	4.44887	14702.2	4.44887	14812.1	4.44887	15004.6	4.44887	15414.9	4.44887	15890.5	4.44887	16234.3	4.44887	16521.3
4.45366	14664.6	4.45366	14388.1	4.45366	14253.8	4.45366	14656.4	4.45366	15134.2	4.45366	15327.9	4.45366	15810.7	4.45366	16608.5	4.45366	16455.7	4.45366	16372.9	4.45366	16108	4.45366	16271.3	4.45366	15642.5	4.45366	15738.4	4.45366	15433.1	4.45366	14498	4.45366	14207.1	4.45366	14419.1	4.45366	14692.9	4.45366	14794.6	4.45366	15013.7	4.45366	15372.2	4.45366	15801.1	4.45366	16160	4.45366	16441.4
4.45846	14652.5	4.45846	14339.9	4.45846	14237.6	4.45846	14635.1	4.45846	15061.8	4.45846	15240.5	4.45846	15724	4.45846	16436.8	4.45846	16271.2	4.45846	16203	4.45846	15926	4.45846	16079.5	4.45846	15479.6	4.45846	15590.5	4.45846	15319.7	4.45846	14420.5	4.45846	14207.8	4.45846	14347.5	4.45846	14699.8	4.45846	14743.1	4.45846	14959.2	4.45846	15315.5	4.45846	15695.6	4.45846	15972.9	4.45846	16235.7
4.46326	14602.8	4.46326	14356.4	4.46326	14196.5	4.46326	14617.7	4.46326	15025.3	4.46326	15123.7	4.46326	15573.1	4.46326	16223.8	4.46326	16012.3	4.46326	15921.3	4.46326	15634.4	4.46326	15825.9	4.46326	15247.9	4.46326	15395.3	4.46326	15167.6	4.46326	14367.4	4.46326	14192.8	4.46326	14338.1	4.46326	14651.2	4.46326	14717.4	4.46326	14855.8	4.46326	15186.7	4.46326	15506.4	4.46326	15702.7	4.46326	15980.5
4.46806	14545.8	4.46806	14325.6	4.46806	14152	4.46806	14608	4.46806	14949.6	4.46806	14983.4	4.46806	15392.1	4.46806	16000	4.46806	15745.9	4.46806	15627.4	4.46806	15333.2	4.46806	15534.9	4.46806	14954.5	4.46806	15114.5	4.46806	15011.2	4.46806	14267.6	4.46806	14157.6	4.46806	14338.5	4.46806	14639.7	4.46806	14714.1	4.46806	14786.9	4.46806	14997.4	4.46806	15316.1	4.46806	15414.4	4.46806	15657.5
4.47286	14518.6	4.47286	14265	4.47286	14120.3	4.47286	14587.1	4.47286	14880	4.47286	14889.3	4.47286	15193.3	4.47286	15751.5	4.47286	15487.3	4.47286	15401.2	4.47286	15060.4	4.47286	15246.9	4.47286	14686.5	4.47286	14857.1	4.47286	14840	4.47286	14152.5	4.47286	14134.1	4.47286	14312.3	4.47286	14599.1	4.47286	14691.1	4.47286	14710.1	4.47286	14863.5	4.47286	15093.9	4.47286	15179.2	4.47286	15379.9
4.47766	14484.2	4.47766	14257.8	4.47766	14089.1	4.47766	14543.8	4.47766	14848	4.47766	14797.5	4.47766	15030.8	4.47766	15534.4	4.47766	15306.1	4.47766	15230	4.47766	14904.9	4.47766	15057.1	4.47766	14496	4.47766	14674.2	4.47766	14706.6	4.47766	14145.4	4.47766	14078.1	4.47766	14289.2	4.47766	14576.1	4.47766	14656.4	4.47766	14662	4.47766	14754.8	4.47766	14894	4.47766	14979.7	4.47766	15193.6
4.48246	14433.6	4.48246	14216.4	4.48246	14061.5	4.48246	14542.8	4.48246	14788.8	4.48246	14691.5	4.48246	14962.7	4.48246	15369.3	4.48246	15212	4.48246	15096.6	4.48246	14812.8	4.48246	14914.2	4.48246	14346	4.48246	14527.3	4.48246	14631	4.48246	14106	4.48246	14064.4	4.48246	14250.2	4.48246	14589.6	4.48246	14594	4.48246	14607.2	4.48246	14665	4.48246	14824.5	4.48246	14898.4	4.48246	15085.3
4.48726	14412.9	4.48726	14177.6	4.48726	14039.4	4.48726	14487.1	4.48726	14712.9	4.48726	14640.2	4.48726	14867.4	4.48726	15290.7	4.48726	15153.5	4.48726	15030.5	4.48726	14771.2	4.48726	14831.1	4.48726	14300.7	4.48726	14472.6	4.48726	14603.1	4.48726	14062.5	4.48726	14007.7	4.48726	14233.6	4.48726	14552.7	4.48726	14578.1	4.48726	14602.8	4.48726	14623.1	4.48726	14785.7	4.48726	14792.8	4.48726	14974.7
4.49206	14356.7	4.49206	14142.1	4.49206	13979	4.49206	14429.8	4.49206	14696.9	4.49206	14615.2	4.49206	14801.6	4.49206	15243	4.49206	15083.6	4.49206	15001.1	4.49206	14712.1	4.49206	14814.2	4.49206	14292.3	4.49206	14430.8	4.49206	14539.7	4.49206	14055.1	4.49206	13985.5	4.49206	14217.4	4.49206	14484.9	4.49206	14525.6	4.49206	14549.4	4.49206	14549	4.49206	14698.9	4.49206	14773.3	4.49206	14943.7
4.49686	14363.3	4.49686	14092.2	4.49686	13974.6	4.49686	14379.7	4.49686	14651.5	4.49686	14565.8	4.49686	14778.1	4.49686	15212	4.49686	15071.1	4.49686	14963.7	4.49686	14695.8	4.49686	14784.2	4.49686	14230.8	4.49686	14404.7	4.49686	14507.8	4.49686	14036.7	4.49686	13954	4.49686	14198.7	4.49686	14475	4.49686	14508.7	4.49686	14474.8	4.49686	14544.7	4.49686	14693.2	4.49686	14733.8	4.49686	14928.6
4.50166	14340.4	4.50166	14075.9	4.50166	13925.6	4.50166	14362.1	4.50166	14620.8	4.50166	14511.9	4.50166	14754	4.50166	15207.6	4.50166	15036.9	4.50166	14936	4.50166	14651.9	4.50166	14756.8	4.50166	14198.8	4.50166	14358.5	4.50166	14448.6	4.50166	14011.1	4.50166	13893.7	4.50166	14151.3	4.50166	14430.8	4.50166	14450.2	4.50166	14421.3	4.50166	14509.1	4.50166	14648.6	4.50166	14709.6	4.50166	14875
4.50646	14276.9	4.50646	14071.7	4.50646	13869.5	4.50646	14335.6	4.50646	14604	4.50646	14536	4.50646	14755.9	4.50646	15156.6	4.50646	14973.3	4.50646	14869.8	4.50646	14563.5	4.50646	14718.6	4.50646	14151.6	4.50646	14357	4.50646	14407	4.50646	13995.6	4.50646	13874.3	4.50646	14119.4	4.50646	14410.1	4.50646	14449.7	4.50646	14412.7	4.50646	14477.8	4.50646	14636	4.50646	14675.3	4.50646	14814.2
4.51126	14241.7	4.51126	14057.2	4.51126	13877.6	4.51126	14304.8	4.51126	14587.4	4.51126	14526.1	4.51126	14677.6	4.51126	15081.5	4.51126	14926.5	4.51126	14775.6	4.51126	14447.6	4.51126	14658.9	4.51126	14077	4.51126	14282.7	4.51126	14383.4	4.51126	13940.2	4.51126	13882.6	4.51126	14096.5	4.51126	14419.9	4.51126	14448.6	4.51126	14388.2	4.51126	14454.7	4.51126	14596.4	4.51126	14638.3	4.51126	14721.2
4.51606	14195.4	4.51606	14034.2	4.51606	13855.8	4.51606	14283.7	4.51606	14516.7	4.51606	14465.9	4.51606	14598.7	4.51606	15041.5	4.51606	14814.2	4.51606	14745.1	4.51606	14420.2	4.51606	14558.2	4.51606	14047	4.51606	14225.1	4.51606	14357.6	4.51606	13899.9	4.51606	13870.9	4.51606	14070	4.51606	14442.3	4.51606	14460.5	4.51606	14368.8	4.51606	14437.8	4.51606	14539.2	4.51606	14567.1	4.51606	14665.2
4.52086	14154.2	4.52086	14009.6	4.52086	13845.2	4.52086	14257.7	4.52086	14460	4.52086	14398.9	4.52086	14569.9	4.52086	14952.1	4.52086	14724.9	4.52086	14642.1	4.52086	14384.2	4.52086	14473.4	4.52086	13984.2	4.52086	14151.7	4.52086	14276.1	4.52086	13859.6	4.52086	13832.1	4.52086	14035	4.52086	14410.9	4.52086	14416.6	4.52086	14306.4	4.52086	14388.6	4.52086	14475.4	4.52086	14490.6	4.52086	14600.7
4.52566	14157.8	4.52566	13937.8	4.52566	13802	4.52566	14218.6	4.52566	14457.4	4.52566	14357.6	4.52566	14498.3	4.52566	14866	4.52566	14671.5	4.52566	14588.1	4.52566	14315.4	4.52566	14437.6	4.52566	13901.5	4.52566	14080.3	4.52566	14198.4	4.52566	13869.1	4.52566	13844.2	4.52566	14000.5	4.52566	14371.8	4.52566	14375.7	4.52566	14266.5	4.52566	14306.5	4.52566	14380.9	4.52566	14428.6	4.52566	14528.5
4.53046	14113.4	4.53046	13884.3	4.53046	13734.6	4.53046	14193.9	4.53046	14400.1	4.53046	14326.8	4.53046	14437	4.53046	14833.3	4.53046	14639.9	4.53046	14537.9	4.53046	14250.8	4.53046	14381.2	4.53046	13860.9	4.53046	14026.7	4.53046	14176.5	4.53046	13815.4	4.53046	13799.2	4.53046	13991.7	4.53046	14305.9	4.53046	14318.3	4.53046	14228.3	4.53046	14257.3	4.53046	14341.8	4.53046	14349.2	4.53046	14485.1
4.53526	14072.4	4.53526	13878.9	4.53526	13709.6	4.53526	14133.1	4.53526	14339	4.53526	14284.3	4.53526	14372.5	4.53526	14817.5	4.53526	14617.1	4.53526	14484.6	4.53526	14200.4	4.53526	14341.1	4.53526	13786.9	4.53526	13974.5	4.53526	14143.8	4.53526	13776.7	4.53526	13739.2	4.53526	13946	4.53526	14253.2	4.53526	14282.3	4.53526	14179.2	4.53526	14171.9	4.53526	14300	4.53526	14289.4	4.53526	14400.3
4.54006	14025	4.54006	13816.8	4.54006	13661.1	4.54006	14074.1	4.54006	14305.6	4.54006	14239.5	4.54006	14332.9	4.54006	14751.5	4.54006	14586.3	4.54006	14450.3	4.54006	14187.9	4.54006	14271.9	4.54006	13744.9	4.54006	13944.5	4.54006	14077.1	4.54006	13755.6	4.54006	13704	4.54006	13899.4	4.54006	14183.2	4.54006	14222.6	4.54006	14126.4	4.54006	14139	4.54006	14234.6	4.54006	14256.3	4.54006	14333.2
4.54486	14017.1	4.54486	13811.4	4.54486	13648.9	4.54486	14083.1	4.54486	14290.4	4.54486	14189.8	4.54486	14339.7	4.54486	14729.7	4.54486	14561.4	4.54486	14407.3	4.54486	14152.1	4.54486	14228.6	4.54486	13747.1	4.54486	13927.1	4.54486	14058.1	4.54486	13712.5	4.54486	13649.7	4.54486	13862.5	4.54486	14122.8	4.54486	14188.9	4.54486	14089.9	4.54486	14137.2	4.54486	14161.4	4.54486	14223.3	4.54486	14341.8
4.54966	14010.8	4.54966	13767.9	4.54966	13619	4.54966	14056	4.54966	14262.8	4.54966	14191.9	4.54966	14323.8	4.54966	14705.6	4.54966	14542.1	4.54966	14424.4	4.54966	14171.8	4.54966	14234.6	4.54966	13684.2	4.54966	13913.5	4.54966	14007.8	4.54966	13659.6	4.54966	13641.1	4.54966	13832.3	4.54966	14117.3	4.54966	14133.1	4.54966	14049.2	4.54966	14097.8	4.54966	14157.1	4.54966	14217.1	4.54966	14322.2
4.55446	13985.4	4.55446	13764.6	4.55446	13588.7	4.55446	14017.6	4.55446	14265.2	4.55446	14174.1	4.55446	14316.2	4.55446	14702.8	4.55446	14509.8	4.55446	14395.9	4.55446	14157.5	4.55446	14235.8	4.55446	13712.5	4.55446	13922.7	4.55446	13994.6	4.55446	13630.1	4.55446	13630	4.55446	13813.2	4.55446	14089.2	4.55446	14102.2	4.55446	14027.7	4.55446	14070.7	4.55446	14160.6	4.55446	14179.7	4.55446	14300
4.55926	13955	4.55926	13718	4.55926	13553.8	4.55926	13996.7	4.55926	14219	4.55926	14137.8	4.55926	14285	4.55926	14665.4	4.55926	14484.6	4.55926	14398.9	4.55926	14150.4	4.55926	14232.8	4.55926	13705.3	4.55926	13907.8	4.55926	13977.7	4.55926	13604.9	4.55926	13595.8	4.55926	13775.9	4.55926	14074.6	4.55926	14056.5	4.55926	14040.4	4.55926	14033.9	4.55926	14143.5	4.55926	14146.3	4.55926	14295.7
4.56406	13927.5	4.56406	13660.3	4.56406	13539.5	4.56406	13983.4	4.56406	14170.5	4.56406	14083.6	4.56406	14241.9	4.56406	14651.6	4.56406	14508	4.56406	14385.2	4.56406	14140	4.56406	14207.6	4.56406	13673.1	4.56406	13879.1	4.56406	13941.9	4.56406	13599	4.56406	13562.6	4.56406	13764.9	4.56406	14038.9	4.56406	14089.8	4.56406	14006.6	4.56406	14034	4.56406	14125.2	4.56406	14120.6	4.56406	14313.9
4.56885	13900.4	4.56885	13658.3	4.56885	13516.5	4.56885	13924.4	4.56885	14160.7	4.56885	14063.4	4.56885	14261	4.56885	14648.3	4.56885	14487.8	4.56885	14355.3	4.56885	14093.4	4.56885	14208.3	4.56885	13633.1	4.56885	13842.5	4.56885	13916.3	4.56885	13583.3	4.56885	13517.1	4.56885	13692.3	4.56885	13989.4	4.56885	14050.4	4.56885	13991.3	4.56885	14014.4	4.56885	14128.6	4.56885	14137.5	4.56885	14315.1
4.57365	13870	4.57365	13638.9	4.57365	13473.4	4.57365	13903.1	4.57365	14173.7	4.57365	14073.7	4.57365	14277.5	4.57365	14673.7	4.57365	14490.1	4.57365	14375.7	4.57365	14120.8	4.57365	14226.3	4.57365	13670	4.57365	13847.3	4.57365	13925.5	4.57365	13548.5	4.57365	13464.4	4.57365	13677.7	4.57365	13965.6	4.57365	14023.3	4.57365	13951.5	4.57365	13999.6	4.57365	14112.6	4.57365	14167.2	4.57365	14360.1
4.57845	13850.1	4.57845	13633.8	4.57845	13459.5	4.57845	13894.9	4.57845	14140.6	4.57845	14048.8	4.57845	14288.3	4.57845	14694	4.57845	14505.1	4.57845	14370.9	4.57845	14102.2	4.57845	14224.5	4.57845	13687.9	4.57845	13858.3	4.57845	13928.5	4.57845	13523.2	4.57845	13478.4	4.57845	13648.3	4.57845	13930.3	4.57845	13949.2	4.57845	13910.4	4.57845	13990.4	4.57845	14086.7	4.57845	14170.2	4.57845	14359
4.58325	13812.1	4.58325	13559.7	4.58325	13438.5	4.58325	13847	4.58325	14088.1	4.58325	14075.8	4.58325	14244.8	4.58325	14703.4	4.58325	14520.1	4.58325	14426.4	4.58325	14112.5	4.58325	14228.7	4.58325	13729.8	4.58325	13853.8	4.58325	13947.3	4.58325	13534.9	4.58325	13446.8	4.58325	13623.9	4.58325	13925.5	4.58325	13939.3	4.58325	13895.8	4.58325	13987.2	4.58325	14111.1	4.58325	14223.7	4.58325	14360.9
4.58805	13808.4	4.58805	13551.5	4.58805	13422.9	4.58805	13812.9	4.58805	14102.7	4.58805	14039.8	4.58805	14266.4	4.58805	14734.4	4.58805	14585.6	4.58805	14451.1	4.58805	14157.2	4.58805	14301.7	4.58805	13732	4.58805	13873.8	4.58805	13946.4	4.58805	13487.4	4.58805	13409.2	4.58805	13583.3	4.58805	13899.5	4.58805	13920.2	4.58805	13906	4.58805	14022.2	4.58805	14113.2	4.58805	14242.7	4.58805	14382
4.59285	13798.5	4.59285	13563.6	4.59285	13373	4.59285	13791.1	4.59285	14070.8	4.59285	14009.1	4.59285	14286.8	4.59285	14756.3	4.59285	14611.5	4.59285	14487.5	4.59285	14181.1	4.59285	14345.9	4.59285	13742.9	4.59285	13893.5	4.59285	13911.7	4.59285	13467.7	4.59285	13422.3	4.59285	13548.1	4.59285	13866.1	4.59285	13868.3	4.59285	13912.2	4.59285	13983.9	4.59285	14154.5	4.59285	14270.6	4.59285	14425.3
4.59765	13788.7	4.59765	13513.9	4.59765	13349.5	4.59765	13782	4.59765	14055.2	4.59765	14013.5	4.59765	14291.4	4.59765	14773.9	4.59765	14610.8	4.59765	14480	4.59765	14233.8	4.59765	14367.8	4.59765	13766.2	4.59765	13917.4	4.59765	13919.7	4.59765	13460.2	4.59765	13410.6	4.59765	13537.1	4.59765	13833.9	4.59765	13855.2	4.59765	13877	4.59765	13984.7	4.59765	14216.5	4.59765	14306.1	4.59765	14491.6
4.60245	13780.4	4.60245	13497.5	4.60245	13323	4.60245	13755.7	4.60245	14030.9	4.60245	13992.9	4.60245	14256.5	4.60245	14785.4	4.60245	14637.8	4.60245	14509.4	4.60245	14245	4.60245	14330	4.60245	13751	4.60245	13946.4	4.60245	13902.1	4.60245	13430.2	4.60245	13358.9	4.60245	13506.5	4.60245	13820.8	4.60245	13850.7	4.60245	13857.8	4.60245	13994.5	4.60245	14234	4.60245	14326.2	4.60245	14478.8
4.60725	13741.8	4.60725	13476.7	4.60725	13302	4.60725	13752.5	4.60725	14010.4	4.60725	14042.9	4.60725	14274.1	4.60725	14817.3	4.60725	14665.3	4.60725	14554.8	4.60725	14248.3	4.60725	14322.3	4.60725	13754.4	4.60725	13957.4	4.60725	13886.5	4.60725	13398.9	4.60725	13312.3	4.60725	13487.1	4.60725	13791.7	4.60725	13814.8	4.60725	13840.5	4.60725	14002.6	4.60725	14220.6	4.60725	14319.8	4.60725	14510.1
4.61205	13695.3	4.61205	13442	4.61205	13272.1	4.61205	13705.9	4.61205	14010.1	4.61205	14051.6	4.61205	14287.9	4.61205	14888.9	4.61205	14709.6	4.61205	14590.6	4.61205	14304.8	4.61205	14352.1	4.61205	13808.4	4.61205	13986.5	4.61205	13945.6	4.61205	13405.6	4.61205	13323.5	4.61205	13468.9	4.61205	13760.2	4.61205	13812.7	4.61205	13829.2	4.61205	13992.2	4.61205	14294	4.61205	14354.2	4.61205	14600.5
4.61685	13654.2	4.61685	13455.6	4.61685	13272.5	4.61685	13692.7	4.61685	13979.7	4.61685	14101	4.61685	14360.8	4.61685	14957.2	4.61685	14794.6	4.61685	14676.7	4.61685	14411.4	4.61685	14461.4	4.61685	13901.2	4.61685	14042.6	4.61685	14009.1	4.61685	13395.5	4.61685	13317.3	4.61685	13452.9	4.61685	13760.7	4.61685	13789.8	4.61685	13880.4	4.61685	14054	4.61685	14375.9	4.61685	14460.1	4.61685	14697.3
4.62165	13650.7	4.62165	13466.2	4.62165	13251.1	4.62165	13655.9	4.62165	13969.8	4.62165	14107.3	4.62165	14490.5	4.62165	15038.7	4.62165	14959.4	4.62165	14821.5	4.62165	14529.1	4.62165	14622.3	4.62165	14056.7	4.62165	14178.9	4.62165	14062	4.62165	13415.7	4.62165	13270.1	4.62165	13449.6	4.62165	13712.5	4.62165	13754.3	4.62165	13866.2	4.62165	14107.1	4.62165	14457	4.62165	14627.3	4.62165	14915.3
4.62645	13673.2	4.62645	13436.1	4.62645	13246.2	4.62645	13649.9	4.62645	13985.7	4.62645	14186.8	4.62645	14608	4.62645	15236.9	4.62645	15108.7	4.62645	15015	4.62645	14673.1	4.62645	14814.2	4.62645	14229.9	4.62645	14318.2	4.62645	14139.6	4.62645	13420.5	4.62645	13291.7	4.62645	13411.5	4.62645	13682.9	4.62645	13721.6	4.62645	13911.9	4.62645	14193.1	4.62645	14601.9	4.62645	14833.7	4.62645	15122
4.63125	13642.3	4.63125	13396.5	4.63125	13243.2	4.63125	13668.1	4.63125	14019.6	4.63125	14219.1	4.63125	14698.4	4.63125	15367.7	4.63125	15223.9	4.63125	15175	4.63125	14848.5	4.63125	14962.3	4.63125	14399.3	4.63125	14471.4	4.63125	14226.7	4.63125	13421.5	4.63125	13243.9	4.63125	13383.3	4.63125	13654.7	4.63125	13716.6	4.63125	13927.6	4.63125	14253.4	4.63125	14713.9	4.63125	14957.2	4.63125	15253.4
4.63605	13682.2	4.63605	13381.9	4.63605	13213.9	4.63605	13632.7	4.63605	14060.3	4.63605	14234.2	4.63605	14785.6	4.63605	15471.2	4.63605	15325.8	4.63605	15299.5	4.63605	14959.9	4.63605	15061.2	4.63605	14503	4.63605	14515.3	4.63605	14317.4	4.63605	13441.4	4.63605	13229.5	4.63605	13370.6	4.63605	13659.7	4.63605	13729.7	4.63605	13928.1	4.63605	14265.8	4.63605	14747.8	4.63605	15033.7	4.63605	15345.6
4.64085	13625	4.64085	13338.5	4.64085	13182	4.64085	13598.4	4.64085	13998.2	4.64085	14220.5	4.64085	14782.7	4.64085	15448.3	4.64085	15335.7	4.64085	15262.7	4.64085	15003.9	4.64085	15035.5	4.64085	14489.9	4.64085	14506.1	4.64085	14323.7	4.64085	13430	4.64085	13200.6	4.64085	13365.5	4.64085	13660.1	4.64085	13729.3	4.64085	13949.8	4.64085	14268.1	4.64085	14725	4.64085	15092.4	4.64085	15360.6
4.64565	13609.5	4.64565	13352	4.64565	13197.5	4.64565	13587.4	4.64565	14013.1	4.64565	14205.5	4.64565	14720	4.64565	15407.9	4.64565	15270.1	4.64565	15205.8	4.64565	14977.2	4.64565	15029.6	4.64565	14422.9	4.64565	14490.8	4.64565	14284.7	4.64565	13361.6	4.64565	13207.9	4.64565	13330.5	4.64565	13647.7	4.64565	13685	4.64565	13933.4	4.64565	14258.5	4.64565	14693.3	4.64565	15020.1	4.64565	15274
4.65045	13605.5	4.65045	13375.4	4.65045	13193.4	4.65045	13576	4.65045	14041	4.65045	14179.5	4.65045	14657	4.65045	15331.8	4.65045	15189.5	4.65045	15105.5	4.65045	14856	4.65045	14954.4	4.65045	14320.6	4.65045	14390.5	4.65045	14192.3	4.65045	13356.8	4.65045	13199.5	4.65045	13325.9	4.65045	13633	4.65045	13666.6	4.65045	13911.4	4.65045	14201.7	4.65045	14617.5	4.65045	14906	4.65045	15147.8
4.65525	13577.1	4.65525	13320.3	4.65525	13189.5	4.65525	13566.2	4.65525	13980.4	4.65525	14137.4	4.65525	14576.1	4.65525	15206.7	4.65525	15092.3	4.65525	14984.4	4.65525	14728.5	4.65525	14818.9	4.65525	14214	4.65525	14252.5	4.65525	14102.2	4.65525	13350.8	4.65525	13163.4	4.65525	13327.1	4.65525	13633.7	4.65525	13653.7	4.65525	13864.6	4.65525	14133.3	4.65525	14538.6	4.65525	14794.8	4.65525	15048.5
4.66005	13578.4	4.66005	13314.7	4.66005	13207.3	4.66005	13618.4	4.66005	13980.5	4.66005	14127.4	4.66005	14515.3	4.66005	15113.7	4.66005	15016.6	4.66005	14869.4	4.66005	14625.2	4.66005	14742.6	4.66005	14117.9	4.66005	14164.9	4.66005	14031.6	4.66005	13348.5	4.66005	13187.5	4.66005	13322.3	4.66005	13665.4	4.66005	13692.6	4.66005	13879	4.66005	14120.4	4.66005	14508.8	4.66005	14683.8	4.66005	14915.8
4.66485	13584.7	4.66485	13318.3	4.66485	13212	4.66485	13627.2	4.66485	14003.4	4.66485	14115	4.66485	14527.9	4.66485	15115.1	4.66485	14961.5	4.66485	14833	4.66485	14561.4	4.66485	14670.7	4.66485	14074.1	4.66485	14140.4	4.66485	14014.9	4.66485	13377.5	4.66485	13212	4.66485	13312.7	4.66485	13669.7	4.66485	13717.3	4.66485	13867.1	4.66485	14144	4.66485	14515.7	4.66485	14642.5	4.66485	14863.9
4.66965	13586.9	4.66965	13335.3	4.66965	13192.9	4.66965	13599.3	4.66965	14005.9	4.66965	14132.3	4.66965	14562.5	4.66965	15146.6	4.66965	14986.2	4.66965	14935.9	4.66965	14596.2	4.66965	14711.7	4.66965	14128.3	4.66965	14175.7	4.66965	14030	4.66965	13407.4	4.66965	13197.9	4.66965	13333.5	4.66965	13642.7	4.66965	13758.6	4.66965	13858.5	4.66965	14215.5	4.66965	14495.2	4.66965	14684.7	4.66965	14883.9
4.67445	13611.7	4.67445	13328.6	4.67445	13176.5	4.67445	13573.3	4.67445	13977.4	4.67445	14134.8	4.67445	14597.1	4.67445	15331.9	4.67445	15058	4.67445	15078.5	4.67445	14678.5	4.67445	14789.8	4.67445	14229.1	4.67445	14292.6	4.67445	14100.8	4.67445	13403.5	4.67445	13193.9	4.67445	13353	4.67445	13662.5	4.67445	13740	4.67445	13874.8	4.67445	14233.4	4.67445	14572.9	4.67445	14750.1	4.67445	14959.7
4.67924	13581	4.67924	13337.2	4.67924	13192	4.67924	13571.9	4.67924	13990.8	4.67924	14115.1	4.67924	14619.5	4.67924	15368.9	4.67924	15120.1	4.67924	15184	4.67924	14717.4	4.67924	14915.9	4.67924	14296.9	4.67924	14399.3	4.67924	14130.3	4.67924	13367.6	4.67924	13186.7	4.67924	13338.6	4.67924	13645.8	4.67924	13717.1	4.67924	13888.1	4.67924	14248.5	4.67924	14616.2	4.67924	14827.1	4.67924	15058.8
4.68404	13565.1	4.68404	13326.6	4.68404	13157.2	4.68404	13562.4	4.68404	13954.7	4.68404	14099.7	4.68404	14611.2	4.68404	15309.8	4.68404	15133.5	4.68404	15088	4.68404	14757.9	4.68404	14937.2	4.68404	14328.3	4.68404	14442.9	4.68404	14182.3	4.68404	13358.1	4.68404	13175.9	4.68404	13329.4	4.68404	13622.3	4.68404	13694.7	4.68404	13830.8	4.68404	14265.3	4.68404	14641.8	4.68404	14839.3	4.68404	15109.7
4.68884	13556.5	4.68884	13313.7	4.68884	13141	4.68884	13517.5	4.68884	13923.1	4.68884	14061.7	4.68884	14526.7	4.68884	15187.7	4.68884	15100.4	4.68884	14987.6	4.68884	14696	4.68884	14845.7	4.68884	14246.6	4.68884	14354.7	4.68884	14144.8	4.68884	13317.1	4.68884	13161.1	4.68884	13286.5	4.68884	13585	4.68884	13643.4	4.68884	13807.1	4.68884	14145.6	4.68884	14591.9	4.68884	14765.2	4.68884	15063.8
4.69364	13548.9	4.69364	13261.9	4.69364	13081.9	4.69364	13497.1	4.69364	13861.5	4.69364	14014.9	4.69364	14397.1	4.69364	15022.6	4.69364	14970.9	4.69364	14861.5	4.69364	14557.4	4.69364	14671.5	4.69364	14123.7	4.69364	14236.6	4.69364	13992	4.69364	13263.9	4.69364	13113.4	4.69364	13283.5	4.69364	13577.5	4.69364	13622.5	4.69364	13740.6	4.69364	14031.9	4.69364	14454.5	4.69364	14637.9	4.69364	14915.8
4.69844	13483	4.69844	13233.1	4.69844	13037.9	4.69844	13465.3	4.69844	13773.4	4.69844	13857.1	4.69844	14264.5	4.69844	14855.9	4.69844	14754.3	4.69844	14657.3	4.69844	14361.6	4.69844	14491.4	4.69844	13936.5	4.69844	14067.5	4.69844	13845.4	4.69844	13173.8	4.69844	13061.4	4.69844	13219.1	4.69844	13499.5	4.69844	13561.7	4.69844	13644.2	4.69844	13932.8	4.69844	14280.2	4.69844	14447	4.69844	14680.4
4.70324	13451.3	4.70324	13186	4.70324	13020.1	4.70324	13385.4	4.70324	13680.1	4.70324	13732.3	4.70324	14130.3	4.70324	14653.1	4.70324	14551	4.70324	14436.5	4.70324	14141.9	4.70324	14285.3	4.70324	13711.7	4.70324	13858	4.70324	13702.5	4.70324	13079.9	4.70324	13048.4	4.70324	13196.2	4.70324	13435.9	4.70324	13461.2	4.70324	13543.2	4.70324	13756.4	4.70324	14088.5	4.70324	14242.7	4.70324	14428.8
4.70804	13382.2	4.70804	13120.6	4.70804	12972.8	4.70804	13344.4	4.70804	13608.6	4.70804	13654.7	4.70804	13943	4.70804	14437.8	4.70804	14360.9	4.70804	14247.9	4.70804	13967.3	4.70804	14052	4.70804	13495.1	4.70804	13645	4.70804	13542.1	4.70804	13019.5	4.70804	12999.2	4.70804	13168.4	4.70804	13401.3	4.70804	13423.3	4.70804	13455.3	4.70804	13659	4.70804	13940.1	4.70804	14085.7	4.70804	14220.1
4.71284	13340.6	4.71284	13075.3	4.71284	12918.7	4.71284	13311.8	4.71284	13535	4.71284	13565.9	4.71284	13811.2	4.71284	14310	4.71284	14191	4.71284	14066.8	4.71284	13804.7	4.71284	13875.7	4.71284	13351.4	4.71284	13488.6	4.71284	13436.2	4.71284	12970.4	4.71284	12963.2	4.71284	13175.6	4.71284	13374.7	4.71284	13384.8	4.71284	13419.4	4.71284	13553.9	4.71284	13798.9	4.71284	13929.1	4.71284	14066.7
4.71764	13281	4.71764	13044.9	4.71764	12882	4.71764	13253.8	4.71764	13503.2	4.71764	13510.1	4.71764	13731.3	4.71764	14234.2	4.71764	14071.6	4.71764	13954.7	4.71764	13685.9	4.71764	13806.4	4.71764	13257.9	4.71764	13379.4	4.71764	13325.4	4.71764	12945.2	4.71764	12940.8	4.71764	13129.1	4.71764	13365.2	4.71764	13351.8	4.71764	13354.1	4.71764	13479.9	4.71764	13706.7	4.71764	13797.8	4.71764	14002.5
4.72244	13259.2	4.72244	13035.8	4.72244	12869	4.72244	13226.5	4.72244	13479.3	4.72244	13512.5	4.72244	13735.9	4.72244	14168.5	4.72244	14034.2	4.72244	13912.9	4.72244	13623.7	4.72244	13762.3	4.72244	13184.9	4.72244	13298.1	4.72244	13346.3	4.72244	12921.3	4.72244	12893.1	4.72244	13097.2	4.72244	13347.3	4.72244	13294.5	4.72244	13304.4	4.72244	13448.7	4.72244	13663.1	4.72244	13749.1	4.72244	13947.9
4.72724	13262.2	4.72724	13035.9	4.72724	12840.5	4.72724	13230.5	4.72724	13452	4.72724	13460.5	4.72724	13690.9	4.72724	14181	4.72724	14021.5	4.72724	13894.5	4.72724	13622.6	4.72724	13743.8	4.72724	13183.5	4.72724	13326.2	4.72724	13325.6	4.72724	12910.1	4.72724	12893	4.72724	13060.3	4.72724	13262.8	4.72724	13290.1	4.72724	13239	4.72724	13429.2	4.72724	13599.9	4.72724	13716.5	4.72724	13932.3
4.73204	13242.7	4.73204	12998.8	4.73204	12814	4.73204	13249.1	4.73204	13453.5	4.73204	13414.7	4.73204	13685.5	4.73204	14148.9	4.73204	14037.5	4.73204	13889.3	4.73204	13618.1	4.73204	13737	4.73204	13195.9	4.73204	13313	4.73204	13332.9	4.73204	12878.4	4.73204	12849.6	4.73204	13000.5	4.73204	13242.7	4.73204	13292.2	4.73204	13261.7	4.73204	13382.4	4.73204	13585.4	4.73204	13763.8	4.73204	13947.7
4.73684	13208.9	4.73684	13020	4.73684	12808.9	4.73684	13198.1	4.73684	13448.7	4.73684	13383.6	4.73684	13660.1	4.73684	14150.2	4.73684	14014.4	4.73684	13908.9	4.73684	13644.7	4.73684	13725.3	4.73684	13171.3	4.73684	13332.6	4.73684	13321.6	4.73684	12868	4.73684	12847.7	4.73684	12984	4.73684	13256.5	4.73684	13271.9	4.73684	13235.2	4.73684	13359.6	4.73684	13603.4	4.73684	13764.9	4.73684	13978.3
4.74164	13170.3	4.74164	12980.8	4.74164	12825.9	4.74164	13200.8	4.74164	13427.5	4.74164	13382.8	4.74164	13648.4	4.74164	14132.5	4.74164	14054.8	4.74164	13966.7	4.74164	13687.7	4.74164	13738.9	4.74164	13190.6	4.74164	13357.8	4.74164	13324.4	4.74164	12883	4.74164	12849.7	4.74164	12933.7	4.74164	13227.5	4.74164	13231.2	4.74164	13245.5	4.74164	13387.9	4.74164	13570.9	4.74164	13735.4	4.74164	13944.1
4.74644	13182.3	4.74644	13000.9	4.74644	12817.8	4.74644	13198	4.74644	13435.7	4.74644	13406.4	4.74644	13670.6	4.74644	14139.6	4.74644	14061.3	4.74644	13970.8	4.74644	13704.8	4.74644	13773.1	4.74644	13226.6	4.74644	13376.2	4.74644	13352.9	4.74644	12891.8	4.74644	12837.1	4.74644	12940.6	4.74644	13247.3	4.74644	13233.6	4.74644	13262.5	4.74644	13329.8	4.74644	13576	4.74644	13736.3	4.74644	13898.2
4.75124	13212.3	4.75124	12989	4.75124	12850.1	4.75124	13185.3	4.75124	13437.8	4.75124	13394.7	4.75124	13665	4.75124	14165.9	4.75124	14055.1	4.75124	13966.4	4.75124	13705.9	4.75124	13770.1	4.75124	13232.6	4.75124	13381.6	4.75124	13383.3	4.75124	12865	4.75124	12852.3	4.75124	12965.2	4.75124	13217	4.75124	13249.3	4.75124	13241.5	4.75124	13321.9	4.75124	13594.1	4.75124	13688.7	4.75124	13819.4
4.75604	13208.2	4.75604	12961.6	4.75604	12829.8	4.75604	13201.2	4.75604	13412.7	4.75604	13418.4	4.75604	13689.9	4.75604	14163.2	4.75604	14018.2	4.75604	13947	4.75604	13655.3	4.75604	13754.6	4.75604	13201.2	4.75604	13365.6	4.75604	13369.1	4.75604	12900.8	4.75604	12825	4.75604	12975.9	4.75604	13233.9	4.75604	13300.3	4.75604	13244.1	4.75604	13369.5	4.75604	13610.1	4.75604	13631.6	4.75604	13735.1
4.76084	13251.4	4.76084	12995.2	4.76084	12825.9	4.76084	13198.7	4.76084	13459.5	4.76084	13428.6	4.76084	13694.6	4.76084	14111.7	4.76084	13916.7	4.76084	13837.4	4.76084	13570.1	4.76084	13700.3	4.76084	13140.5	4.76084	13345.5	4.76084	13372.6	4.76084	12975	4.76084	12852.5	4.76084	12960.8	4.76084	13248.7	4.76084	13309.4	4.76084	13234	4.76084	13407.5	4.76084	13589.3	4.76084	13585.9	4.76084	13685.8
4.76564	13231.5	4.76564	12981.8	4.76564	12841.4	4.76564	13215.4	4.76564	13537.5	4.76564	13459.9	4.76564	13709.6	4.76564	14063.5	4.76564	13817.1	4.76564	13760.1	4.76564	13481.8	4.76564	13646.5	4.76564	13094.6	4.76564	13317.9	4.76564	13363.7	4.76564	12957.6	4.76564	12862.7	4.76564	12991	4.76564	13255.1	4.76564	13300.1	4.76564	13271.9	4.76564	13438	4.76564	13567.2	4.76564	13541	4.76564	13549.2
4.77044	13236.4	4.77044	12991	4.77044	12850.1	4.77044	13220.3	4.77044	13536.7	4.77044	13462.2	4.77044	13644.6	4.77044	13998.1	4.77044	13743.4	4.77044	13666.9	4.77044	13382.3	4.77044	13539.1	4.77044	13021.9	4.77044	13239.4	4.77044	13336.4	4.77044	12976	4.77044	12866.7	4.77044	12993	4.77044	13269.5	4.77044	13335.3	4.77044	13290.5	4.77044	13425.7	4.77044	13494.6	4.77044	13424.4	4.77044	13497.1
4.77524	13204.5	4.77524	12979.6	4.77524	12837.4	4.77524	13238	4.77524	13527	4.77524	13452	4.77524	13610.1	4.77524	13924.3	4.77524	13665.5	4.77524	13605.9	4.77524	13309.9	4.77524	13419.1	4.77524	12946.6	4.77524	13154.7	4.77524	13293.3	4.77524	12918.9	4.77524	12877.3	4.77524	13030	4.77524	13314.4	4.77524	13328.6	4.77524	13319	4.77524	13368.7	4.77524	13428.3	4.77524	13365.7	4.77524	13439.9
4.78004	13201.8	4.78004	12943.7	4.78004	12844.4	4.78004	13258.4	4.78004	13542.8	4.78004	13477.3	4.78004	13568.5	4.78004	13843.3	4.78004	13621.2	4.78004	13531.5	4.78004	13269.6	4.78004	13377.7	4.78004	12858.1	4.78004	13071.5	4.78004	13241.4	4.78004	12910.7	4.78004	12854.7	4.78004	12982.2	4.78004	13308.9	4.78004	13334.3	4.78004	13350.1	4.78004	13359.6	4.78004	13442.1	4.78004	13345.6	4.78004	13384.9
4.78484	13169.8	4.78484	12921.2	4.78484	12830.6	4.78484	13237.4	4.78484	13514.5	4.78484	13456	4.78484	13514.3	4.78484	13824.8	4.78484	13617	4.78484	13490.4	4.78484	13272.5	4.78484	13379	4.78484	12875.6	4.78484	13061.5	4.78484	13217.2	4.78484	12884.5	4.78484	12792.5	4.78484	12989.1	4.78484	13293.2	4.78484	13357.4	4.78484	13334.3	4.78484	13325.6	4.78484	13410.8	4.78484	13341.5	4.78484	13421.1
4.78964	13128.5	4.78964	12925.1	4.78964	12819.9	4.78964	13251.5	4.78964	13508.9	4.78964	13442.2	4.78964	13554.9	4.78964	13871.1	4.78964	13694.4	4.78964	13578	4.78964	13320.6	4.78964	13422.5	4.78964	12941.3	4.78964	13097.5	4.78964	13252	4.78964	12877.3	4.78964	12793.7	4.78964	12989.7	4.78964	13278.4	4.78964	13371.7	4.78964	13310.8	4.78964	13332.8	4.78964	13385.6	4.78964	13389.8	4.78964	13528.3
4.79443	13146.2	4.79443	12901.8	4.79443	12821.5	4.79443	13308.1	4.79443	13462.1	4.79443	13399.6	4.79443	13535.6	4.79443	13929.5	4.79443	13784.5	4.79443	13655.9	4.79443	13441	4.79443	13475.6	4.79443	13053.7	4.79443	13152	4.79443	13293.3	4.79443	12886.6	4.79443	12761.9	4.79443	12993.4	4.79443	13290.4	4.79443	13357.2	4.79443	13273.8	4.79443	13347.7	4.79443	13436.4	4.79443	13449.8	4.79443	13614.4
4.79923	13163.6	4.79923	12908.9	4.79923	12808.7	4.79923	13271	4.79923	13425.9	4.79923	13378.2	4.79923	13534	4.79923	13976.6	4.79923	13859.9	4.79923	13733.6	4.79923	13524.5	4.79923	13543.8	4.79923	13108.2	4.79923	13244.5	4.79923	13355.9	4.79923	12903.7	4.79923	12780.3	4.79923	13033.5	4.79923	13311	4.79923	13334	4.79923	13260.4	4.79923	13353.6	4.79923	13485.8	4.79923	13535.5	4.79923	13714.6
4.80403	13165.8	4.80403	12887.1	4.80403	12814.1	4.80403	13203.5	4.80403	13388.2	4.80403	13354.3	4.80403	13524.4	4.80403	14048.6	4.80403	13864.5	4.80403	13788.3	4.80403	13541.9	4.80403	13642.1	4.80403	13163.2	4.80403	13329	4.80403	13375	4.80403	12904.8	4.80403	12766	4.80403	12993.2	4.80403	13326.1	4.80403	13288	4.80403	13219.7	4.80403	13332	4.80403	13516.8	4.80403	13599.1	4.80403	13810.3
4.80883	13092.3	4.80883	12899.2	4.80883	12776.9	4.80883	13175.8	4.80883	13333.3	4.80883	13292.3	4.80883	13524.7	4.80883	14011.9	4.80883	13843.7	4.80883	13804.2	4.80883	13550.5	4.80883	13644.9	4.80883	13180.4	4.80883	13350.6	4.80883	13388.9	4.80883	12879.4	4.80883	12737.2	4.80883	12987	4.80883	13293	4.80883	13253.4	4.80883	13207.5	4.80883	13252.2	4.80883	13513.6	4.80883	13614.7	4.80883	13825.7
4.81363	13037	4.81363	12910.5	4.81363	12749	4.81363	13142.9	4.81363	13282.3	4.81363	13258.5	4.81363	13485.9	4.81363	13941.7	4.81363	13809.4	4.81363	13728.5	4.81363	13451.5	4.81363	13610.7	4.81363	13083.6	4.81363	13286	4.81363	13317	4.81363	12803.3	4.81363	12742.1	4.81363	12986.7	4.81363	13278.1	4.81363	13205.7	4.81363	13183.4	4.81363	13247.6	4.81363	13472.9	4.81363	13522	4.81363	13784
4.81843	13048.5	4.81843	12876.6	4.81843	12749.1	4.81843	13093	4.81843	13244.3	4.81843	13188.2	4.81843	13406	4.81843	13842.4	4.81843	13736	4.81843	13591.5	4.81843	13359.6	4.81843	13480.6	4.81843	12980	4.81843	13198	4.81843	13230	4.81843	12774	4.81843	12762.6	4.81843	12950.7	4.81843	13238.4	4.81843	13152.1	4.81843	13130.3	4.81843	13165.7	4.81843	13355.1	4.81843	13425.8	4.81843	13649.3
4.82323	13021.2	4.82323	12850.4	4.82323	12695.5	4.82323	13033.4	4.82323	13192.8	4.82323	13130.2	4.82323	13338.1	4.82323	13738.1	4.82323	13591.6	4.82323	13473.4	4.82323	13246.1	4.82323	13334.5	4.82323	12876.4	4.82323	13065.1	4.82323	13112.2	4.82323	12716.8	4.82323	12750.1	4.82323	12922.4	4.82323	13174.2	4.82323	13119.4	4.82323	13037.6	4.82323	13115.5	4.82323	13229.6	4.82323	13339.5	4.82323	13481.7
4.82803	13003.1	4.82803	12820.7	4.82803	12646.4	4.82803	12968.6	4.82803	13155.8	4.82803	13061.4	4.82803	13225.1	4.82803	13636.4	4.82803	13483.2	4.82803	13354	4.82803	13150.5	4.82803	13212.4	4.82803	12743.6	4.82803	12927.7	4.82803	13020.6	4.82803	12681.3	4.82803	12725.5	4.82803	12897.7	4.82803	13111.3	4.82803	13048.7	4.82803	12962.4	4.82803	13003.3	4.82803	13122.8	4.82803	13187.4	4.82803	13312.1
4.83283	13006.4	4.83283	12801.8	4.83283	12593	4.83283	12928.8	4.83283	13117.8	4.83283	13002.2	4.83283	13118.5	4.83283	13501.7	4.83283	13378.1	4.83283	13256.7	4.83283	13021	4.83283	13118.8	4.83283	12625.7	4.83283	12829.7	4.83283	12955.7	4.83283	12638.7	4.83283	12715.5	4.83283	12841	4.83283	13058.7	4.83283	12989.4	4.83283	12926.7	4.83283	12932.6	4.83283	13027	4.83283	13077.2	4.83283	13202.5
4.83763	12980.5	4.83763	12794.3	4.83763	12571.1	4.83763	12926.9	4.83763	13072.4	4.83763	12971.6	4.83763	13094.3	4.83763	13477.5	4.83763	13295.8	4.83763	13220.6	4.83763	12952.8	4.83763	13071.1	4.83763	12577.8	4.83763	12743.7	4.83763	12917.6	4.83763	12646.4	4.83763	12690.9	4.83763	12779.1	4.83763	13021.6	4.83763	12984.6	4.83763	12876.8	4.83763	12880.4	4.83763	12996.1	4.83763	12994.3	4.83763	13114.1
4.84243	12976.6	4.84243	12791.8	4.84243	12540.7	4.84243	12903.1	4.84243	13064	4.84243	12967.2	4.84243	13068.1	4.84243	13424.1	4.84243	13280.8	4.84243	13176.5	4.84243	12913.5	4.84243	13018.5	4.84243	12542.2	4.84243	12722.8	4.84243	12900	4.84243	12610.1	4.84243	12678.3	4.84243	12754.7	4.84243	12999.7	4.84243	12997.3	4.84243	12864.7	4.84243	12881.3	4.84243	12948.9	4.84243	12936.4	4.84243	13073
4.84723	12959.6	4.84723	12764.9	4.84723	12550	4.84723	12918.9	4.84723	13077.5	4.84723	12919.1	4.84723	13071.3	4.84723	13389.7	4.84723	13243.1	4.84723	13126.6	4.84723	12900.3	4.84723	12973.4	4.84723	12480.2	4.84723	12689.9	4.84723	12834.8	4.84723	12574.5	4.84723	12659	4.84723	12711.9	4.84723	13023.9	4.84723	12958.8	4.84723	12845.1	4.84723	12889.2	4.84723	12937.7	4.84723	12965.3	4.84723	13054.8
4.85203	12957.3	4.85203	12739.1	4.85203	12521.2	4.85203	12910.9	4.85203	13081.5	4.85203	12903.8	4.85203	13029	4.85203	13379	4.85203	13225.4	4.85203	13103.3	4.85203	12898.3	4.85203	12952.9	4.85203	12459.2	4.85203	12694	4.85203	12816.7	4.85203	12590.1	4.85203	12632	4.85203	12737.5	4.85203	12981.7	4.85203	12947.8	4.85203	12822.7	4.85203	12858.1	4.85203	12930.5	4.85203	12946.2	4.85203	13074.9
4.85683	12910.3	4.85683	12690.6	4.85683	12500.4	4.85683	12884.5	4.85683	13024.5	4.85683	12905.1	4.85683	13006.8	4.85683	13384.5	4.85683	13202.9	4.85683	13102.5	4.85683	12891	4.85683	12906.5	4.85683	12470.6	4.85683	12678.5	4.85683	12801.1	4.85683	12578.2	4.85683	12621	4.85683	12723.9	4.85683	12980	4.85683	12932.5	4.85683	12813.2	4.85683	12795.9	4.85683	12889.5	4.85683	12929.1	4.85683	13060.6
4.86163	12873	4.86163	12665.6	4.86163	12462.5	4.86163	12872.3	4.86163	12989.7	4.86163	12879.8	4.86163	12989.3	4.86163	13327.8	4.86163	13190.8	4.86163	13077.1	4.86163	12840.7	4.86163	12918.4	4.86163	12440.9	4.86163	12637.8	4.86163	12799.8	4.86163	12519.4	4.86163	12591.6	4.86163	12711.2	4.86163	12953.4	4.86163	12898.4	4.86163	12767	4.86163	12732.1	4.86163	12851	4.86163	12914.1	4.86163	13054.3
4.86643	12862.7	4.86643	12643.8	4.86643	12484.1	4.86643	12823.4	4.86643	12984.3	4.86643	12826.2	4.86643	12963	4.86643	13322.5	4.86643	13150.8	4.86643	13077.4	4.86643	12838.3	4.86643	12923.5	4.86643	12422.9	4.86643	12632.7	4.86643	12769.8	4.86643	12498.9	4.86643	12523.5	4.86643	12691	4.86643	12908.1	4.86643	12871.9	4.86643	12718.4	4.86643	12737.9	4.86643	12833.2	4.86643	12882.7	4.86643	13012.8
4.87123	12817.7	4.87123	12619.8	4.87123	12447	4.87123	12804.3	4.87123	12977.8	4.87123	12803.2	4.87123	12956.1	4.87123	13314.1	4.87123	13126.6	4.87123	13072.9	4.87123	12815.3	4.87123	12887.8	4.87123	12376.2	4.87123	12601.6	4.87123	12754.1	4.87123	12465.3	4.87123	12506.7	4.87123	12629.1	4.87123	12881.2	4.87123	12861.3	4.87123	12715.4	4.87123	12726	4.87123	12822.6	4.87123	12871.1	4.87123	13006.9
4.87603	12830.5	4.87603	12591.5	4.87603	12422.9	4.87603	12801.5	4.87603	12977	4.87603	12811.8	4.87603	12940.4	4.87603	13301.5	4.87603	13161.9	4.87603	13047.1	4.87603	12806.9	4.87603	12863.2	4.87603	12390.5	4.87603	12599.6	4.87603	12725	4.87603	12447.3	4.87603	12517.2	4.87603	12597.9	4.87603	12893	4.87603	12857.1	4.87603	12722.5	4.87603	12694.7	4.87603	12814.8	4.87603	12854.2	4.87603	13037.2
4.88083	12835	4.88083	12629	4.88083	12443.2	4.88083	12800.7	4.88083	12977.7	4.88083	12798.7	4.88083	12921.3	4.88083	13343.7	4.88083	13214.8	4.88083	13076.7	4.88083	12807.7	4.88083	12877.7	4.88083	12362.7	4.88083	12601.9	4.88083	12697.2	4.88083	12460.3	4.88083	12504.3	4.88083	12610.1	4.88083	12890.9	4.88083	12852.2	4.88083	12754.4	4.88083	12721.9	4.88083	12809.7	4.88083	12891.2	4.88083	13096.5
4.88563	12839.9	4.88563	12669	4.88563	12496.1	4.88563	12808.7	4.88563	12982.7	4.88563	12820	4.88563	12953.3	4.88563	13359.8	4.88563	13256.6	4.88563	13115.8	4.88563	12831.5	4.88563	12897.9	4.88563	12387.5	4.88563	12604	4.88563	12709.6	4.88563	12499.5	4.88563	12520.2	4.88563	12655.9	4.88563	12884.2	4.88563	12864.9	4.88563	12734.9	4.88563	12720.2	4.88563	12858	4.88563	12930.8	4.88563	13125.5
4.89043	12862.8	4.89043	12686.6	4.89043	12513.3	4.89043	12859.8	4.89043	13041.3	4.89043	12885.5	4.89043	12999	4.89043	13443.1	4.89043	13296.3	4.89043	13181.1	4.89043	12916.5	4.89043	12963.6	4.89043	12459.5	4.89043	12650	4.89043	12798	4.89043	12521.2	4.89043	12556.2	4.89043	12667.6	4.89043	12938.2	4.89043	12916.2	4.89043	12763.3	4.89043	12786.4	4.89043	12968	4.89043	12993.4	4.89043	13182.4
4.89523	12909.4	4.89523	12754.1	4.89523	12568	4.89523	12914.2	4.89523	13067.1	4.89523	12924.1	4.89523	13063.3	4.89523	13543	4.89523	13366.1	4.89523	13252.1	4.89523	12965	4.89523	13045.1	4.89523	12498.5	4.89523	12689.9	4.89523	12852.2	4.89523	12592.2	4.89523	12579.8	4.89523	12725.8	4.89523	12961.5	4.89523	12972.9	4.89523	12827.7	4.89523	12840.4	4.89523	13008.9	4.89523	13083.9	4.89523	13258.1
4.90003	12964.5	4.90003	12802.9	4.90003	12575.5	4.90003	12961	4.90003	13117.1	4.90003	12981.4	4.90003	13151.4	4.90003	13612.1	4.90003	13470.9	4.90003	13313.4	4.90003	13044.8	4.90003	13108.4	4.90003	12578.4	4.90003	12790.9	4.90003	12911.1	4.90003	12600.3	4.90003	12634.8	4.90003	12764.2	4.90003	13021.8	4.90003	13010.1	4.90003	12863.1	4.90003	12865.2	4.90003	13064.3	4.90003	13168.2	4.90003	13350.1
4.90482	12993.2	4.90482	12804.9	4.90482	12612.8	4.90482	12987.2	4.90482	13129.7	4.90482	13023.9	4.90482	13199.4	4.90482	13666	4.90482	13528.5	4.90482	13392.7	4.90482	13108.9	4.90482	13193.4	4.90482	12644.4	4.90482	12825.8	4.90482	12942.4	4.90482	12642.6	4.90482	12663.6	4.90482	12775.3	4.90482	13013.9	4.90482	13004.5	4.90482	12919	4.90482	12937.5	4.90482	13188.9	4.90482	13228.8	4.90482	13446.2
4.90962	13005.8	4.90962	12762	4.90962	12596	4.90962	12939.7	4.90962	13147.5	4.90962	13040.3	4.90962	13231.5	4.90962	13720.9	4.90962	13612.5	4.90962	13453.4	4.90962	13195.3	4.90962	13215.2	4.90962	12711.2	4.90962	12836.6	4.90962	12971.1	4.90962	12639.6	4.90962	12631.6	4.90962	12780.1	4.90962	13023.7	4.90962	13007.6	4.90962	12926.4	4.90962	12964.4	4.90962	13239.7	4.90962	13306.8	4.90962	13500.9
4.91442	12957	4.91442	12752.4	4.91442	12553.4	4.91442	12921.5	4.91442	13128.6	4.91442	13026.9	4.91442	13274.2	4.91442	13785.9	4.91442	13654.2	4.91442	13516.1	4.91442	13226.7	4.91442	13266.7	4.91442	12727.8	4.91442	12857.8	4.91442	12925	4.91442	12614.1	4.91442	12595.1	4.91442	12748	4.91442	13012.6	4.91442	12995.9	4.91442	12900.8	4.91442	12985.4	4.91442	13263.1	4.91442	13394.9	4.91442	13573.4
4.91922	12901.5	4.91922	12677.7	4.91922	12482.8	4.91922	12899	4.91922	13086.7	4.91922	12996.9	4.91922	13270.6	4.91922	13819.3	4.91922	13658.6	4.91922	13549.9	4.91922	13207.5	4.91922	13286.7	4.91922	12726.8	4.91922	12879.7	4.91922	12878.2	4.91922	12564.1	4.91922	12570.4	4.91922	12665.7	4.91922	12925.4	4.91922	12930.5	4.91922	12843.2	4.91922	12972.2	4.91922	13245.6	4.91922	13380.2	4.91922	13570.3
4.92402	12848.7	4.92402	12598.9	4.92402	12414.1	4.92402	12806.2	4.92402	12996.5	4.92402	12962.8	4.92402	13227.4	4.92402	13793.1	4.92402	13694.2	4.92402	13559.6	4.92402	13221.4	4.92402	13273.8	4.92402	12714.4	4.92402	12817.6	4.92402	12874.8	4.92402	12459.7	4.92402	12473.7	4.92402	12617	4.92402	12851.4	4.92402	12861.1	4.92402	12778.1	4.92402	12955.7	4.92402	13237.2	4.92402	13387.7	4.92402	13523.3
4.92882	12756.7	4.92882	12546.4	4.92882	12368.5	4.92882	12744.9	4.92882	12990.9	4.92882	12908.9	4.92882	13216.4	4.92882	13764.8	4.92882	13663.5	4.92882	13528.4	4.92882	13257.5	4.92882	13272.8	4.92882	12718.2	4.92882	12794.2	4.92882	12804.9	4.92882	12397.4	4.92882	12413.7	4.92882	12535.9	4.92882	12803.9	4.92882	12809.2	4.92882	12737.2	4.92882	12895.7	4.92882	13213.6	4.92882	13363.6	4.92882	13517.4
4.93362	12714.8	4.93362	12519.2	4.93362	12333.5	4.93362	12698.5	4.93362	12906.8	4.93362	12879.1	4.93362	13203.6	4.93362	13740.5	4.93362	13626.3	4.93362	13493.2	4.93362	13213.4	4.93362	13286.8	4.93362	12678.5	4.93362	12772.8	4.93362	12755.2	4.93362	12391	4.93362	12384.8	4.93362	12508	4.93362	12755.1	4.93362	12781.4	4.93362	12694.2	4.93362	12852.5	4.93362	13226.3	4.93362	13326.8	4.93362	13512.8
4.93842	12686.3	4.93842	12474	4.93842	12313.6	4.93842	12653	4.93842	12893.4	4.93842	12865.9	4.93842	13179.5	4.93842	13734.7	4.93842	13564.7	4.93842	13470.2	4.93842	13185.2	4.93842	13268.3	4.93842	12673	4.93842	12782.7	4.93842	12745.4	4.93842	12379.6	4.93842	12374.6	4.93842	12478.5	4.93842	12764.4	4.93842	12726.4	4.93842	12685.4	4.93842	12855.9	4.93842	13199.8	4.93842	13281.4	4.93842	13444
4.94322	12673.5	4.94322	12452	4.94322	12243.5	4.94322	12650	4.94322	12876.2	4.94322	12879.9	4.94322	13196.5	4.94322	13758	4.94322	13574.1	4.94322	13470.7	4.94322	13198.2	4.94322	13298.8	4.94322	12704	4.94322	12767.8	4.94322	12725.6	4.94322	12372.2	4.94322	12361.6	4.94322	12476.5	4.94322	12734.8	4.94322	12740.2	4.94322	12662.5	4.94322	12855	4.94322	13214.3	4.94322	13298.5	4.94322	13420.5
4.94802	12663.3	4.94802	12460.6	4.94802	12261.4	4.94802	12670.3	4.94802	12845.7	4.94802	12867.4	4.94802	13207.7	4.94802	13733.8	4.94802	13569.2	4.94802	13492.6	4.94802	13204.6	4.94802	13269.7	4.94802	12725.7	4.94802	12773.9	4.94802	12742	4.94802	12359.3	4.94802	12301.1	4.94802	12450	4.94802	12705.4	4.94802	12720.2	4.94802	12697.4	4.94802	12868.7	4.94802	13197.5	4.94802	13284.1	4.94802	13389.8
4.95282	12668.7	4.95282	12456.3	4.95282	12257	4.95282	12641.5	4.95282	12832.8	4.95282	12853.2	4.95282	13228.6	4.95282	13707	4.95282	13556.5	4.95282	13459	4.95282	13180.6	4.95282	13276.1	4.95282	12749.1	4.95282	12807.5	4.95282	12744.3	4.95282	12344.1	4.95282	12280.5	4.95282	12433.2	4.95282	12715	4.95282	12689.2	4.95282	12674.2	4.95282	12876.1	4.95282	13162	4.95282	13268.5	4.95282	13351
4.95762	12617.9	4.95762	12388.6	4.95762	12263.3	4.95762	12626.2	4.95762	12819	4.95762	12839.9	4.95762	13174.3	4.95762	13659.2	4.95762	13526	4.95762	13405.1	4.95762	13157.1	4.95762	13283.3	4.95762	12706.5	4.95762	12798.8	4.95762	12736.2	4.95762	12321.8	4.95762	12289.1	4.95762	12430.2	4.95762	12695	4.95762	12661	4.95762	12664.8	4.95762	12852.6	4.95762	13160.6	4.95762	13169	4.95762	13298
4.96242	12614	4.96242	12387.3	4.96242	12217.4	4.96242	12591.8	4.96242	12797.6	4.96242	12804.1	4.96242	13154.5	4.96242	13588.6	4.96242	13441	4.96242	13315.8	4.96242	13100	4.96242	13190	4.96242	12660.3	4.96242	12729.7	4.96242	12683.4	4.96242	12309	4.96242	12267.4	4.96242	12384.5	4.96242	12672.6	4.96242	12668.5	4.96242	12621.5	4.96242	12831.3	4.96242	13088.8	4.96242	13086.7	4.96242	13218.6
4.96722	12561	4.96722	12353.5	4.96722	12194.9	4.96722	12557.3	4.96722	12766.4	4.96722	12747.9	4.96722	13101.2	4.96722	13502.4	4.96722	13315.5	4.96722	13273.4	4.96722	13018.2	4.96722	13094.1	4.96722	12589.3	4.96722	12622.9	4.96722	12596.4	4.96722	12254.4	4.96722	12255.8	4.96722	12380.6	4.96722	12612.2	4.96722	12622.4	4.96722	12631.6	4.96722	12819.2	4.96722	13001.5	4.96722	12978.3	4.96722	13111
4.97202	12541.1	4.97202	12294.9	4.97202	12194.3	4.97202	12522.1	4.97202	12728.4	4.97202	12719.5	4.97202	13080.9	4.97202	13395.9	4.97202	13246.8	4.97202	13128.3	4.97202	12929	4.97202	13041.2	4.97202	12478.8	4.97202	12528.4	4.97202	12547.5	4.97202	12202	4.97202	12234.4	4.97202	12342.5	4.97202	12590.4	4.97202	12569.8	4.97202	12585.8	4.97202	12758.8	4.97202	12919.7	4.97202	12870	4.97202	12993.3
4.97682	12500.2	4.97682	12291.1	4.97682	12130.5	4.97682	12534	4.97682	12702	4.97682	12736.5	4.97682	12969.6	4.97682	13317.3	4.97682	13138.8	4.97682	13032.1	4.97682	12810.7	4.97682	12914.5	4.97682	12394.7	4.97682	12488.9	4.97682	12448.7	4.97682	12144	4.97682	12229.2	4.97682	12339.1	4.97682	12513.2	4.97682	12532.3	4.97682	12534.9	4.97682	12702.6	4.97682	12834.5	4.97682	12784	4.97682	12894.1
4.98162	12476.1	4.98162	12288.6	4.98162	12100.2	4.98162	12528.2	4.98162	12646.1	4.98162	12656.9	4.98162	12890.2	4.98162	13232.1	4.98162	13005.7	4.98162	12944.4	4.98162	12712.1	4.98162	12837.3	4.98162	12321.1	4.98162	12442.1	4.98162	12405.5	4.98162	12109.8	4.98162	12225.4	4.98162	12306.5	4.98162	12502.2	4.98162	12511	4.98162	12488	4.98162	12656.8	4.98162	12744.6	4.98162	12671.8	4.98162	12788
4.98642	12436.3	4.98642	12259.6	4.98642	12099.8	4.98642	12490.4	4.98642	12610.3	4.98642	12607.9	4.98642	12858.4	4.98642	13164.2	4.98642	12936.3	4.98642	12859.8	4.98642	12654.7	4.98642	12782.5	4.98642	12280.4	4.98642	12409.9	4.98642	12415.3	4.98642	12088.5	4.98642	12141.1	4.98642	12279.9	4.98642	12490.7	4.98642	12527.6	4.98642	12474.6	4.98642	12606.8	4.98642	12694.9	4.98642	12633.7	4.98642	12712.7
4.99122	12391.1	4.99122	12263.9	4.99122	12068.2	4.99122	12433.9	4.99122	12630.8	4.99122	12611.3	4.99122	12794.6	4.99122	13095.2	4.99122	12903.8	4.99122	12826.1	4.99122	12619.1	4.99122	12729.8	4.99122	12254.2	4.99122	12389.5	4.99122	12386.3	4.99122	12089.5	4.99122	12088.2	4.99122	12255	4.99122	12506.1	4.99122	12511.7	4.99122	12477.5	4.99122	12602.3	4.99122	12662.2	4.99122	12554.3	4.99122	12626.7
4.99602	12376.1	4.99602	12206.8	4.99602	12046.1	4.99602	12451.4	4.99602	12619.5	4.99602	12629.4	4.99602	12796.6	4.99602	13062.1	4.99602	12831.1	4.99602	12784.9	4.99602	12599.5	4.99602	12690.4	4.99602	12231.2	4.99602	12367.2	4.99602	12379.8	4.99602	12093.4	4.99602	12101.6	4.99602	12215.3	4.99602	12467.7	4.99602	12483.1	4.99602	12474	4.99602	12597.7	4.99602	12583.4	4.99602	12490.8	4.99602	12575.7
5.00082	12350.5	5.00082	12191.4	5.00082	12084	5.00082	12411.2	5.00082	12645.4	5.00082	12633.6	5.00082	12766.8	5.00082	13011.9	5.00082	12798.1	5.00082	12733.2	5.00082	12573.5	5.00082	12624.8	5.00082	12177.7	5.00082	12353.9	5.00082	12378.5	5.00082	12058.2	5.00082	12066.9	5.00082	12187.7	5.00082	12477.7	5.00082	12513.3	5.00082	12480.6	5.00082	12583	5.00082	12551.8	5.00082	12495.8	5.00082	12559.6
5.00562	12380.2	5.00562	12194	5.00562	12069.4	5.00562	12405.9	5.00562	12643.5	5.00562	12610	5.00562	12729.8	5.00562	12977	5.00562	12783.7	5.00562	12698.9	5.00562	12519.7	5.00562	12598.9	5.00562	12170.7	5.00562	12360.6	5.00562	12355.3	5.00562	12041.8	5.00562	12059.6	5.00562	12197.8	5.00562	12443.4	5.00562	12517.3	5.00562	12456.1	5.00562	12553.2	5.00562	12524.6	5.00562	12484.5	5.00562	12509
5.01042	12381.7	5.01042	12190.6	5.01042	12039.3	5.01042	12426	5.01042	12633.5	5.01042	12608	5.01042	12669.3	5.01042	12931.4	5.01042	12734.4	5.01042	12646.3	5.01042	12453	5.01042	12593.5	5.01042	12172.6	5.01042	12352.4	5.01042	12390.2	5.01042	12019.2	5.01042	12042.4	5.01042	12166.9	5.01042	12454.9	5.01042	12515.7	5.01042	12469.7	5.01042	12525.1	5.01042	12494.4	5.01042	12473.3	5.01042	12451
5.01522	12350.4	5.01522	12161.2	5.01522	12039.2	5.01522	12430	5.01522	12630.4	5.01522	12581.1	5.01522	12659.4	5.01522	12913.8	5.01522	12701.1	5.01522	12629.5	5.01522	12437.6	5.01522	12525.5	5.01522	12141.1	5.01522	12370	5.01522	12402.5	5.01522	12031.5	5.01522	12056	5.01522	12192.4	5.01522	12454.2	5.01522	12500.4	5.01522	12437.6	5.01522	12496.9	5.01522	12446.2	5.01522	12395	5.01522	12440.1
5.02001	12341.7	5.02001	12178.1	5.02001	12023.9	5.02001	12410.8	5.02001	12659.2	5.02001	12587.2	5.02001	12610.7	5.02001	12834.2	5.02001	12700.9	5.02001	12587.5	5.02001	12408.4	5.02001	12518.1	5.02001	12112.7	5.02001	12307.1	5.02001	12384.4	5.02001	12012.7	5.02001	12057.6	5.02001	12194.4	5.02001	12467.8	5.02001	12510.4	5.02001	12459.1	5.02001	12464.5	5.02001	12431.5	5.02001	12323.6	5.02001	12397
5.02481	12318.9	5.02481	12168.8	5.02481	12014.7	5.02481	12432.7	5.02481	12631	5.02481	12566.3	5.02481	12611.7	5.02481	12804.1	5.02481	12633.3	5.02481	12581.3	5.02481	12330.3	5.02481	12493.8	5.02481	12058.5	5.02481	12296.5	5.02481	12401	5.02481	12017	5.02481	12052.8	5.02481	12192.2	5.02481	12460.3	5.02481	12512	5.02481	12462.5	5.02481	12430.4	5.02481	12396.9	5.02481	12311	5.02481	12376
5.02961	12338.7	5.02961	12195.4	5.02961	12045.1	5.02961	12476.3	5.02961	12673.8	5.02961	12583.9	5.02961	12603.2	5.02961	12791.3	5.02961	12619.3	5.02961	12552.9	5.02961	12331.5	5.02961	12443.4	5.02961	12048.3	5.02961	12295.3	5.02961	12415.4	5.02961	12010.5	5.02961	12049.7	5.02961	12212.8	5.02961	12492.4	5.02961	12525.9	5.02961	12489.9	5.02961	12434.3	5.02961	12351.4	5.02961	12302.2	5.02961	12364.2
5.03441	12324.5	5.03441	12180.6	5.03441	12050.6	5.03441	12446.9	5.03441	12660.6	5.03441	12539.4	5.03441	12532.7	5.03441	12769.8	5.03441	12608.9	5.03441	12552.4	5.03441	12306.9	5.03441	12435.6	5.03441	12039.7	5.03441	12296.5	5.03441	12395.7	5.03441	12042.7	5.03441	12029.5	5.03441	12219.9	5.03441	12492.7	5.03441	12554.7	5.03441	12499.5	5.03441	12419.3	5.03441	12333.1	5.03441	12275.3	5.03441	12351.3
5.03921	12343.5	5.03921	12193.6	5.03921	12058.9	5.03921	12429.3	5.03921	12655.2	5.03921	12543.5	5.03921	12506.4	5.03921	12752.1	5.03921	12587.6	5.03921	12529.9	5.03921	12318.7	5.03921	12438.6	5.03921	12009.8	5.03921	12258.1	5.03921	12391.9	5.03921	12064.1	5.03921	12023.3	5.03921	12220.8	5.03921	12525.1	5.03921	12562.5	5.03921	12462.6	5.03921	12414.2	5.03921	12323.2	5.03921	12258.3	5.03921	12354.3
5.04401	12339.7	5.04401	12198.1	5.04401	12091.6	5.04401	12486.6	5.04401	12676.4	5.04401	12536.6	5.04401	12493.2	5.04401	12731.4	5.04401	12558.2	5.04401	12483.5	5.04401	12268.3	5.04401	12413.5	5.04401	12025.7	5.04401	12270.7	5.04401	12399.5	5.04401	12057.9	5.04401	12050.2	5.04401	12211.2	5.04401	12530.4	5.04401	12570.2	5.04401	12477.2	5.04401	12392.9	5.04401	12279.2	5.04401	12250.9	5.04401	12359.6
5.04881	12352.6	5.04881	12193	5.04881	12117.9	5.04881	12527.4	5.04881	12682.6	5.04881	12530.8	5.04881	12499.6	5.04881	12740.7	5.04881	12557.3	5.04881	12458.8	5.04881	12261.5	5.04881	12361.2	5.04881	11980.8	5.04881	12301.4	5.04881	12407.6	5.04881	12096.3	5.04881	12067.8	5.04881	12267.9	5.04881	12537.1	5.04881	12575.7	5.04881	12470.6	5.04881	12387.7	5.04881	12234.1	5.04881	12216.5	5.04881	12365.9
5.05361	12406	5.05361	12254	5.05361	12138.3	5.05361	12516.8	5.05361	12668.3	5.05361	12519.5	5.05361	12479.8	5.05361	12746	5.05361	12530	5.05361	12433	5.05361	12235.6	5.05361	12350.3	5.05361	11971.4	5.05361	12254.4	5.05361	12428.8	5.05361	12097.1	5.05361	12101.6	5.05361	12296.4	5.05361	12549.2	5.05361	12581.9	5.05361	12430.9	5.05361	12360.4	5.05361	12235.7	5.05361	12219.6	5.05361	12338.1
5.05841	12432.4	5.05841	12239.6	5.05841	12147.1	5.05841	12488.4	5.05841	12677.7	5.05841	12492.5	5.05841	12436	5.05841	12728.6	5.05841	12533	5.05841	12419.2	5.05841	12210.6	5.05841	12334.4	5.05841	11959.1	5.05841	12226.6	5.05841	12436.8	5.05841	12118.3	5.05841	12118.1	5.05841	12320.2	5.05841	12587.6	5.05841	12592.9	5.05841	12413.6	5.05841	12293.8	5.05841	12250.1	5.05841	12229.2	5.05841	12337
5.06321	12424.3	5.06321	12270	5.06321	12159.2	5.06321	12499.4	5.06321	12679.8	5.06321	12458.5	5.06321	12435.5	5.06321	12700.8	5.06321	12518.7	5.06321	12421.3	5.06321	12193	5.06321	12309.3	5.06321	11917.8	5.06321	12227.1	5.06321	12445.8	5.06321	12106.4	5.06321	12146.8	5.06321	12321	5.06321	12569.3	5.06321	12570.3	5.06321	12407.5	5.06321	12290.8	5.06321	12247.7	5.06321	12209.9	5.06321	12331.2
5.06801	12472.3	5.06801	12279.8	5.06801	12179.8	5.06801	12512	5.06801	12662	5.06801	12431.7	5.06801	12410.9	5.06801	12698.7	5.06801	12545.6	5.06801	12408.2	5.06801	12192.7	5.06801	12345.9	5.06801	11914	5.06801	12183.4	5.06801	12434.8	5.06801	12115.8	5.06801	12151.2	5.06801	12291.8	5.06801	12563.5	5.06801	12564.2	5.06801	12385.7	5.06801	12287.3	5.06801	12225.1	5.06801	12203.6	5.06801	12312.3
5.07281	12452.2	5.07281	12293.8	5.07281	12124.9	5.07281	12538.1	5.07281	12651.9	5.07281	12412.6	5.07281	12386	5.07281	12671.8	5.07281	12531	5.07281	12422.5	5.07281	12199.8	5.07281	12323.4	5.07281	11932.1	5.07281	12185.7	5.07281	12421.6	5.07281	12127.4	5.07281	12115.6	5.07281	12320.7	5.07281	12586.2	5.07281	12550.6	5.07281	12393	5.07281	12275.1	5.07281	12246.4	5.07281	12176	5.07281	12301.7
5.07761	12439.3	5.07761	12299.5	5.07761	12158.6	5.07761	12506	5.07761	12618.4	5.07761	12392.9	5.07761	12380.5	5.07761	12673.3	5.07761	12503.2	5.07761	12402.7	5.07761	12167.1	5.07761	12326.8	5.07761	11916.3	5.07761	12157.1	5.07761	12425.1	5.07761	12140.4	5.07761	12126.5	5.07761	12352.4	5.07761	12600.2	5.07761	12546.6	5.07761	12351.1	5.07761	12239.6	5.07761	12265.1	5.07761	12235.7	5.07761	12314.4
5.08241	12454	5.08241	12315.9	5.08241	12191.8	5.08241	12487.2	5.08241	12634.5	5.08241	12389.1	5.08241	12385.3	5.08241	12666	5.08241	12519.9	5.08241	12405.9	5.08241	12179.7	5.08241	12308.1	5.08241	11915.4	5.08241	12157.1	5.08241	12438	5.08241	12121.8	5.08241	12169.3	5.08241	12361.7	5.08241	12600.4	5.08241	12545.6	5.08241	12329.9	5.08241	12238.9	5.08241	12248.1	5.08241	12240.2	5.08241	12298.8
5.08721	12465	5.08721	12319	5.08721	12172	5.08721	12489.8	5.08721	12611.5	5.08721	12388.1	5.08721	12396.5	5.08721	12692.4	5.08721	12568.5	5.08721	12457	5.08721	12236.2	5.08721	12339.9	5.08721	11925.2	5.08721	12204.8	5.08721	12426.7	5.08721	12129.4	5.08721	12183.1	5.08721	12359.3	5.08721	12581.8	5.08721	12495.5	5.08721	12346	5.08721	12275.5	5.08721	12239.1	5.08721	12261.9	5.08721	12352.2
5.09201	12492.5	5.09201	12320.7	5.09201	12128.5	5.09201	12508.9	5.09201	12626.1	5.09201	12374.3	5.09201	12418.3	5.09201	12772.5	5.09201	12610	5.09201	12524.3	5.09201	12272	5.09201	12391.8	5.09201	11977	5.09201	12216.2	5.09201	12467.6	5.09201	12157.9	5.09201	12204.5	5.09201	12314	5.09201	12565	5.09201	12493.3	5.09201	12336.8	5.09201	12307.9	5.09201	12274.4	5.09201	12288.2	5.09201	12419.3
5.09681	12494.9	5.09681	12304.3	5.09681	12121.7	5.09681	12483.3	5.09681	12586.5	5.09681	12387.4	5.09681	12475.5	5.09681	12839	5.09681	12677.7	5.09681	12595.1	5.09681	12346.8	5.09681	12478.4	5.09681	12037.7	5.09681	12294.2	5.09681	12492.9	5.09681	12211.3	5.09681	12184.7	5.09681	12320.1	5.09681	12546.3	5.09681	12520	5.09681	12294.2	5.09681	12273.2	5.09681	12329.5	5.09681	12355.6	5.09681	12473.5
5.10161	12556.6	5.10161	12302.8	5.10161	12121.9	5.10161	12444.9	5.10161	12566	5.10161	12432.9	5.10161	12551.4	5.10161	12926.5	5.10161	12751.4	5.10161	12687.6	5.10161	12417.6	5.10161	12592	5.10161	12139.4	5.10161	12364.9	5.10161	12527	5.10161	12272.2	5.10161	12226.6	5.10161	12329	5.10161	12536.6	5.10161	12460.8	5.10161	12321.5	5.10161	12304	5.10161	12416.2	5.10161	12469	5.10161	12571.3
5.10641	12596	5.10641	12298.7	5.10641	12098.3	5.10641	12456.3	5.10641	12574.2	5.10641	12424.6	5.10641	12587.9	5.10641	12992.3	5.10641	12857.6	5.10641	12747.8	5.10641	12495.5	5.10641	12659.7	5.10641	12221.6	5.10641	12406.3	5.10641	12585.8	5.10641	12266.1	5.10641	12203.2	5.10641	12298.6	5.10641	12512.6	5.10641	12438.2	5.10641	12326.2	5.10641	12362.4	5.10641	12489.8	5.10641	12522	5.10641	12652.5
5.11121	12551.6	5.11121	12281.2	5.11121	12071.8	5.11121	12433.8	5.11121	12555.7	5.11121	12419	5.11121	12640.8	5.11121	13069.2	5.11121	12918.2	5.11121	12822	5.11121	12578.3	5.11121	12714.1	5.11121	12304.4	5.11121	12466.8	5.11121	12634	5.11121	12254.5	5.11121	12211	5.11121	12304.4	5.11121	12488	5.11121	12419.4	5.11121	12318.8	5.11121	12401.1	5.11121	12546.9	5.11121	12591.3	5.11121	12732.7
5.11601	12542.7	5.11601	12324.4	5.11601	12076.6	5.11601	12372.6	5.11601	12549.8	5.11601	12433.1	5.11601	12663	5.11601	13145	5.11601	13012.2	5.11601	12908	5.11601	12636.4	5.11601	12752	5.11601	12308.2	5.11601	12507.5	5.11601	12644.4	5.11601	12281	5.11601	12210.8	5.11601	12263.1	5.11601	12445.2	5.11601	12401.2	5.11601	12290.1	5.11601	12390.1	5.11601	12573.5	5.11601	12659.1	5.11601	12752.4
5.12081	12504.1	5.12081	12339.2	5.12081	12062.4	5.12081	12336.1	5.12081	12488.4	5.12081	12451.1	5.12081	12618.5	5.12081	13108	5.12081	12953.5	5.12081	12882.8	5.12081	12623.1	5.12081	12736.2	5.12081	12285.2	5.12081	12479.1	5.12081	12596.9	5.12081	12259.5	5.12081	12177.9	5.12081	12285.9	5.12081	12436	5.12081	12371.6	5.12081	12276.6	5.12081	12372.4	5.12081	12530.2	5.12081	12643	5.12081	12735
5.12561	12478.8	5.12561	12265.1	5.12561	12041.7	5.12561	12274.4	5.12561	12454.5	5.12561	12397.5	5.12561	12591.6	5.12561	13040.5	5.12561	12867.2	5.12561	12801.4	5.12561	12525	5.12561	12698.4	5.12561	12249.8	5.12561	12418.1	5.12561	12530.8	5.12561	12177.8	5.12561	12160.1	5.12561	12247.4	5.12561	12438.3	5.12561	12363.8	5.12561	12266.6	5.12561	12315	5.12561	12498.6	5.12561	12560.5	5.12561	12695.1
5.1304	12453.1	5.1304	12232.5	5.1304	11988.7	5.1304	12243.4	5.1304	12452.4	5.1304	12329.2	5.1304	12560	5.1304	12944.2	5.1304	12753.2	5.1304	12699.5	5.1304	12447.8	5.1304	12616.1	5.1304	12168	5.1304	12338.3	5.1304	12474.1	5.1304	12153.4	5.1304	12155.1	5.1304	12245.1	5.1304	12365.8	5.1304	12320.2	5.1304	12260.2	5.1304	12290.2	5.1304	12406.8	5.1304	12503.5	5.1304	12642.7
5.1352	12453.9	5.1352	12239.1	5.1352	11967.5	5.1352	12238.3	5.1352	12429	5.1352	12313.5	5.1352	12441	5.1352	12842.8	5.1352	12688.4	5.1352	12659.2	5.1352	12383.2	5.1352	12521.3	5.1352	12073.4	5.1352	12284.3	5.1352	12404.5	5.1352	12129.6	5.1352	12141.8	5.1352	12193.5	5.1352	12345	5.1352	12314.6	5.1352	12222.1	5.1352	12232.4	5.1352	12345.1	5.1352	12394.9	5.1352	12538.5
5.14	12429.1	5.14	12186	5.14	11915.8	5.14	12229.1	5.14	12438.3	5.14	12249	5.14	12398.6	5.14	12774.2	5.14	12632.5	5.14	12550.1	5.14	12312.5	5.14	12433.3	5.14	11975.4	5.14	12219	5.14	12334.2	5.14	12078.7	5.14	12135.5	5.14	12160.6	5.14	12326	5.14	12307.8	5.14	12181.8	5.14	12176.9	5.14	12299.7	5.14	12319	5.14	12443.1
5.1448	12369.3	5.1448	12136.8	5.1448	11884.2	5.1448	12226.5	5.1448	12412.1	5.1448	12242.1	5.1448	12381.7	5.1448	12704.8	5.1448	12590.7	5.1448	12480.1	5.1448	12234.1	5.1448	12366.8	5.1448	11876.6	5.1448	12137.8	5.1448	12270.5	5.1448	12018	5.1448	12101.6	5.1448	12177.9	5.1448	12294	5.1448	12267.3	5.1448	12162.3	5.1448	12150.1	5.1448	12226.3	5.1448	12274	5.1448	12393.1
5.1496	12364.1	5.1496	12110.1	5.1496	11891.4	5.1496	12199.3	5.1496	12340.5	5.1496	12233.1	5.1496	12326.7	5.1496	12668.5	5.1496	12523.4	5.1496	12403.9	5.1496	12205.6	5.1496	12296.9	5.1496	11844.8	5.1496	12077.3	5.1496	12240.8	5.1496	11998.6	5.1496	12079.6	5.1496	12153.5	5.1496	12288.5	5.1496	12271.5	5.1496	12134.3	5.1496	12137.6	5.1496	12184.5	5.1496	12213.5	5.1496	12330.5
5.1544	12363.1	5.1544	12115.7	5.1544	11928.2	5.1544	12203.6	5.1544	12320	5.1544	12206.2	5.1544	12288	5.1544	12643	5.1544	12453.9	5.1544	12352.6	5.1544	12161.6	5.1544	12245.1	5.1544	11822.1	5.1544	12033.4	5.1544	12218.3	5.1544	11963.4	5.1544	12059	5.1544	12105.6	5.1544	12260	5.1544	12230.2	5.1544	12078.1	5.1544	12127	5.1544	12156.1	5.1544	12192.5	5.1544	12263.6
5.1592	12362.8	5.1592	12080.3	5.1592	11865.4	5.1592	12167.9	5.1592	12297.4	5.1592	12163.2	5.1592	12277.9	5.1592	12599	5.1592	12422.4	5.1592	12329.1	5.1592	12125.7	5.1592	12223	5.1592	11786.5	5.1592	12006.3	5.1592	12176.3	5.1592	11945.6	5.1592	12039.4	5.1592	12107.1	5.1592	12258	5.1592	12207.9	5.1592	12059.1	5.1592	12093.2	5.1592	12142.6	5.1592	12147.1	5.1592	12241.6
5.164	12341.4	5.164	12045	5.164	11830.3	5.164	12156	5.164	12303.8	5.164	12175	5.164	12294.1	5.164	12592.2	5.164	12412.1	5.164	12301.6	5.164	12089.9	5.164	12196.4	5.164	11809.9	5.164	12012.6	5.164	12125.5	5.164	11951.2	5.164	12045.8	5.164	12094.9	5.164	12236.2	5.164	12176.2	5.164	12042.9	5.164	12068.9	5.164	12145.4	5.164	12137.4	5.164	12224.5
5.1688	12299.9	5.1688	12063.5	5.1688	11881.3	5.1688	12138.8	5.1688	12321.5	5.1688	12169.9	5.1688	12298.9	5.1688	12576.4	5.1688	12389.9	5.1688	12313.7	5.1688	12105.8	5.1688	12213.8	5.1688	11756.5	5.1688	11997.8	5.1688	12129.7	5.1688	11939	5.1688	12003.8	5.1688	12020.7	5.1688	12248.9	5.1688	12169.1	5.1688	12036.8	5.1688	12107.5	5.1688	12112.5	5.1688	12105.2	5.1688	12209.2
5.1736	12283.9	5.1736	12050.2	5.1736	11867.6	5.1736	12122.5	5.1736	12283.5	5.1736	12166	5.1736	12315.7	5.1736	12587	5.1736	12429.1	5.1736	12349.6	5.1736	12115.8	5.1736	12206.3	5.1736	11776.9	5.1736	12008.5	5.1736	12152.4	5.1736	11908.7	5.1736	11986.5	5.1736	12032.6	5.1736	12210.4	5.1736	12145.5	5.1736	12053.2	5.1736	12094.8	5.1736	12088.5	5.1736	12110	5.1736	12221.3
5.1784	12278.5	5.1784	12024.8	5.1784	11817.6	5.1784	12099.1	5.1784	12313.4	5.1784	12186.9	5.1784	12298.5	5.1784	12628.2	5.1784	12445.2	5.1784	12379.5	5.1784	12124.5	5.1784	12246	5.1784	11799.3	5.1784	12042.3	5.1784	12160.4	5.1784	11884	5.1784	11974.1	5.1784	12009.6	5.1784	12230.4	5.1784	12136.6	5.1784	12058.7	5.1784	12076.4	5.1784	12114.6	5.1784	12137.4	5.1784	12268.1
5.1832	12282.7	5.1832	12031.1	5.1832	11811.3	5.1832	12104.5	5.1832	12302.4	5.1832	12213.1	5.1832	12300.1	5.1832	12683	5.1832	12508.8	5.1832	12420.7	5.1832	12206.7	5.1832	12291.9	5.1832	11832.9	5.1832	12080.5	5.1832	12183.1	5.1832	11887.1	5.1832	11955.5	5.1832	11994.3	5.1832	12185.4	5.1832	12126.9	5.1832	12057.5	5.1832	12103.1	5.1832	12138.2	5.1832	12181.1	5.1832	12307.3
5.188	12266.2	5.188	12041.8	5.188	11797.8	5.188	12095.4	5.188	12282.3	5.188	12197.2	5.188	12334.3	5.188	12703.5	5.188	12538.3	5.188	12444.1	5.188	12248.2	5.188	12346.3	5.188	11907.6	5.188	12123.5	5.188	12234.3	5.188	11897	5.188	11939.2	5.188	12005.1	5.188	12179.5	5.188	12158.6	5.188	12057.6	5.188	12121.8	5.188	12163.2	5.188	12225	5.188	12360.6
5.1928	12268.4	5.1928	12055.2	5.1928	11787.3	5.1928	12165.3	5.1928	12283.4	5.1928	12181.5	5.1928	12350.1	5.1928	12656.9	5.1928	12531.8	5.1928	12500	5.1928	12255.5	5.1928	12352.8	5.1928	11928.9	5.1928	12185.3	5.1928	12262	5.1928	11886.5	5.1928	11937.6	5.1928	12019	5.1928	12173	5.1928	12172.6	5.1928	12044.2	5.1928	12120	5.1928	12176.5	5.1928	12245	5.1928	12381.4
5.1976	12246.5	5.1976	12037.1	5.1976	11777.6	5.1976	12193.4	5.1976	12274.3	5.1976	12194.5	5.1976	12329.4	5.1976	12691	5.1976	12525	5.1976	12464.5	5.1976	12230.5	5.1976	12324.9	5.1976	11949	5.1976	12163.5	5.1976	12269	5.1976	11900	5.1976	11895.5	5.1976	12007.5	5.1976	12189.7	5.1976	12160	5.1976	12048.7	5.1976	12120.5	5.1976	12187	5.1976	12208.9	5.1976	12368.8
5.2024	12249.1	5.2024	12006.8	5.2024	11778.1	5.2024	12127.5	5.2024	12292.9	5.2024	12198	5.2024	12324	5.2024	12675	5.2024	12536.5	5.2024	12421.8	5.2024	12212.2	5.2024	12300.3	5.2024	11910.8	5.2024	12152.6	5.2024	12226.6	5.2024	11907.2	5.2024	11904.2	5.2024	11982.5	5.2024	12192.3	5.2024	12151.3	5.2024	12063.7	5.2024	12084.5	5.2024	12170	5.2024	12184.8	5.2024	12297.6
5.2072	12223.2	5.2072	11998.9	5.2072	11776.6	5.2072	12097.6	5.2072	12268.2	5.2072	12182.7	5.2072	12276.7	5.2072	12607	5.2072	12480.9	5.2072	12366.3	5.2072	12141.2	5.2072	12272.6	5.2072	11838.8	5.2072	12061.6	5.2072	12189.1	5.2072	11885.2	5.2072	11907.4	5.2072	12002.3	5.2072	12186.9	5.2072	12164.1	5.2072	12065.4	5.2072	12064.8	5.2072	12123.2	5.2072	12101.8	5.2072	12220
5.212	12221.9	5.212	11995.8	5.212	11773.4	5.212	12084.1	5.212	12288.7	5.212	12159.6	5.212	12270.2	5.212	12531.2	5.212	12375.7	5.212	12278.8	5.212	12077.6	5.212	12251.4	5.212	11772.8	5.212	12043.4	5.212	12147.9	5.212	11880	5.212	11909.1	5.212	12008.4	5.212	12191.2	5.212	12168.2	5.212	12060.6	5.212	12038	5.212	12074.4	5.212	12049.5	5.212	12150
5.2168	12243.6	5.2168	12005.9	5.2168	11791.3	5.2168	12082.5	5.2168	12247.4	5.2168	12107.5	5.2168	12218.2	5.2168	12468.1	5.2168	12289.5	5.2168	12221.2	5.2168	11989.2	5.2168	12169.1	5.2168	11721.2	5.2168	11978.7	5.2168	12121.9	5.2168	11888.5	5.2168	11907.2	5.2168	12013.5	5.2168	12190.2	5.2168	12134.2	5.2168	12049.8	5.2168	11987.5	5.2168	12026.8	5.2168	11977.9	5.2168	12060.3
5.2216	12213.8	5.2216	12008.8	5.2216	11792.2	5.2216	12118.7	5.2216	12233.8	5.2216	12068	5.2216	12155.6	5.2216	12409	5.2216	12223.4	5.2216	12167.1	5.2216	11943.5	5.2216	12059.7	5.2216	11674.1	5.2216	11939.6	5.2216	12101.3	5.2216	11880.8	5.2216	11904.2	5.2216	12017.4	5.2216	12180.5	5.2216	12125	5.2216	12016.3	5.2216	11990.3	5.2216	11935.1	5.2216	11933.5	5.2216	12014.1
5.2264	12198.3	5.2264	11999.1	5.2264	11801.9	5.2264	12090.6	5.2264	12203.8	5.2264	12053.3	5.2264	12108	5.2264	12336.5	5.2264	12160.7	5.2264	12092.7	5.2264	11920.9	5.2264	12003.6	5.2264	11618	5.2264	11910.4	5.2264	12059.4	5.2264	11854	5.2264	11913.4	5.2264	12041.8	5.2264	12162.4	5.2264	12136.3	5.2264	12018.1	5.2264	11963	5.2264	11849.6	5.2264	11882.6	5.2264	11939.6
5.2312	12181.6	5.2312	11957.4	5.2312	11793.5	5.2312	12075.1	5.2312	12207.2	5.2312	12026.7	5.2312	12070.2	5.2312	12292.5	5.2312	12135.8	5.2312	12067.1	5.2312	11849	5.2312	11966.7	5.2312	11572.9	5.2312	11826.2	5.2312	12051.8	5.2312	11804.2	5.2312	11908.6	5.2312	11988.5	5.2312	12155.6	5.2312	12166	5.2312	11975.7	5.2312	11907.2	5.2312	11844	5.2312	11839.5	5.2312	11918.9
5.236	12198.7	5.236	11977.4	5.236	11778.4	5.236	12063.7	5.236	12179.7	5.236	12023	5.236	12025.9	5.236	12266.1	5.236	12117.8	5.236	12056.2	5.236	11843.4	5.236	11944.5	5.236	11539.2	5.236	11775.6	5.236	12009.2	5.236	11794.2	5.236	11894.4	5.236	11950.8	5.236	12130.5	5.236	12153.9	5.236	11946	5.236	11840.7	5.236	11811.9	5.236	11799.7	5.236	11886.6
5.2408	12211.8	5.2408	11995.5	5.2408	11745.8	5.2408	12072.1	5.2408	12148.5	5.2408	11999.8	5.2408	11975.6	5.2408	12272	5.2408	12089.3	5.2408	12003.5	5.2408	11809.5	5.2408	11953.9	5.2408	11528.6	5.2408	11769.6	5.2408	11955.8	5.2408	11779.3	5.2408	11893.6	5.2408	11927	5.2408	12132.3	5.2408	12086.9	5.2408	11961.6	5.2408	11861.9	5.2408	11822.4	5.2408	11766.2	5.2408	11859.8
5.24559	12173	5.24559	12012	5.24559	11754.1	5.24559	12078.9	5.24559	12163.8	5.24559	11978.8	5.24559	11985.4	5.24559	12255.8	5.24559	12038.1	5.24559	11983.4	5.24559	11795.6	5.24559	11935.5	5.24559	11496.2	5.24559	11793.5	5.24559	11980.1	5.24559	11791.2	5.24559	11889.9	5.24559	11917	5.24559	12123.1	5.24559	12070	5.24559	11966.2	5.24559	11860.6	5.24559	11823	5.24559	11782	5.24559	11851.2
5.25039	12161.9	5.25039	11965.3	5.25039	11746.4	5.25039	12060.9	5.25039	12184.3	5.25039	11992.9	5.25039	11973.1	5.25039	12252.8	5.25039	12035.8	5.25039	11974.8	5.25039	11783.6	5.25039	11896.2	5.25039	11498.4	5.25039	11771.7	5.25039	11975.9	5.25039	11782.4	5.25039	11890.3	5.25039	11931.1	5.25039	12131	5.25039	12082.8	5.25039	11944.2	5.25039	11819.7	5.25039	11787.2	5.25039	11771.1	5.25039	11833.2
5.25519	12152.6	5.25519	11932.7	5.25519	11728.8	5.25519	12040.9	5.25519	12170.9	5.25519	11979.8	5.25519	11968.8	5.25519	12222	5.25519	12034.1	5.25519	11975.5	5.25519	11784.5	5.25519	11854.1	5.25519	11468.6	5.25519	11746.2	5.25519	11938	5.25519	11786.4	5.25519	11878	5.25519	11909.8	5.25519	12140.3	5.25519	12057.4	5.25519	11927.4	5.25519	11819.9	5.25519	11779.6	5.25519	11746.2	5.25519	11811.9
5.25999	12129.2	5.25999	11916.8	5.25999	11744.7	5.25999	12041.6	5.25999	12133.9	5.25999	11955.1	5.25999	11951.8	5.25999	12205.9	5.25999	12030.4	5.25999	11961.8	5.25999	11751.2	5.25999	11882.9	5.25999	11451.3	5.25999	11737.9	5.25999	11982	5.25999	11788.9	5.25999	11866.6	5.25999	11891.5	5.25999	12112.7	5.25999	12040.7	5.25999	11879.7	5.25999	11805.5	5.25999	11778.5	5.25999	11734.1	5.25999	11797.4
5.26479	12153	5.26479	11911.8	5.26479	11752.4	5.26479	11988.6	5.26479	12122.8	5.26479	11928.9	5.26479	11961.1	5.26479	12214.6	5.26479	11999.1	5.26479	11954.3	5.26479	11728.9	5.26479	11862.5	5.26479	11429.9	5.26479	11730.5	5.26479	11950.3	5.26479	11765.9	5.26479	11837.9	5.26479	11912.1	5.26479	12121.1	5.26479	12048.5	5.26479	11895.5	5.26479	11795.2	5.26479	11765.9	5.26479	11731.4	5.26479	11807.7
5.26959	12130.2	5.26959	11942.3	5.26959	11711.6	5.26959	11973	5.26959	12149.7	5.26959	11948.5	5.26959	11978.8	5.26959	12220.5	5.26959	12009.5	5.26959	11928	5.26959	11723.8	5.26959	11859.7	5.26959	11465.3	5.26959	11733.3	5.26959	11947.6	5.26959	11743.6	5.26959	11855.5	5.26959	11912.1	5.26959	12123.5	5.26959	12077.2	5.26959	11911.7	5.26959	11789.9	5.26959	11758	5.26959	11724.9	5.26959	11796
5.27439	12116.5	5.27439	11950.1	5.27439	11700	5.27439	12001.3	5.27439	12129	5.27439	11952.5	5.27439	11908.7	5.27439	12202.1	5.27439	12014.1	5.27439	11929.3	5.27439	11723.9	5.27439	11847	5.27439	11448.3	5.27439	11748.4	5.27439	11964.7	5.27439	11733.4	5.27439	11839.8	5.27439	11911.1	5.27439	12110.8	5.27439	12054	5.27439	11875.4	5.27439	11807.8	5.27439	11750.7	5.27439	11731.5	5.27439	11786.2
5.27919	12142.3	5.27919	11912.4	5.27919	11679.2	5.27919	12013.8	5.27919	12111.1	5.27919	11969.9	5.27919	11940	5.27919	12178.8	5.27919	12008.9	5.27919	11931.8	5.27919	11697.4	5.27919	11821.4	5.27919	11430.5	5.27919	11719	5.27919	11947.1	5.27919	11741.1	5.27919	11828.2	5.27919	11938.6	5.27919	12071.6	5.27919	12057.7	5.27919	11850.3	5.27919	11820.9	5.27919	11739	5.27919	11695.2	5.27919	11803.8
5.28399	12122.6	5.28399	11928.4	5.28399	11707.3	5.28399	12004.5	5.28399	12090.2	5.28399	11942.8	5.28399	11921.2	5.28399	12160.9	5.28399	12010.5	5.28399	11928.1	5.28399	11709.4	5.28399	11809.2	5.28399	11446.3	5.28399	11685.1	5.28399	11932.6	5.28399	11750.8	5.28399	11840.9	5.28399	11949.1	5.28399	12081.9	5.28399	12041.2	5.28399	11853.4	5.28399	11794.4	5.28399	11754.1	5.28399	11705.4	5.28399	11803.9
5.28879	12143.4	5.28879	11913.2	5.28879	11716.5	5.28879	11997.9	5.28879	12050.5	5.28879	11939.5	5.28879	11917.2	5.28879	12151.9	5.28879	11972	5.28879	11967	5.28879	11696.8	5.28879	11843.5	5.28879	11448.5	5.28879	11706.4	5.28879	11941.2	5.28879	11747.6	5.28879	11847.7	5.28879	11933.8	5.28879	12100.4	5.28879	12041	5.28879	11864.1	5.28879	11742.1	5.28879	11748.6	5.28879	11706.2	5.28879	11827.3
5.29359	12169.4	5.29359	11927.6	5.29359	11700.6	5.29359	12001.6	5.29359	12095.2	5.29359	11885.2	5.29359	11921.5	5.29359	12151	5.29359	11986	5.29359	11961.6	5.29359	11682.8	5.29359	11831.2	5.29359	11436.3	5.29359	11713.7	5.29359	11944.3	5.29359	11742.4	5.29359	11812.7	5.29359	11939.7	5.29359	12088.8	5.29359	12039.5	5.29359	11844.7	5.29359	11737.2	5.29359	11739	5.29359	11717.3	5.29359	11848.6
5.29839	12155.2	5.29839	11931.2	5.29839	11689.6	5.29839	12001.6	5.29839	12096.9	5.29839	11885.4	5.29839	11885.8	5.29839	12156.7	5.29839	12007.1	5.29839	11964.7	5.29839	11721.7	5.29839	11846.1	5.29839	11448.3	5.29839	11701	5.29839	11959.1	5.29839	11761.4	5.29839	11813.6	5.29839	11923.4	5.29839	12100.2	5.29839	12015.1	5.29839	11867.4	5.29839	11764.4	5.29839	11739.3	5.29839	11698.1	5.29839	11810.1
5.30319	12138	5.30319	11920.1	5.30319	11685.1	5.30319	11974	5.30319	12080.4	5.30319	11912.9	5.30319	11904.2	5.30319	12166	5.30319	12002.1	5.30319	11941.3	5.30319	11714.5	5.30319	11851	5.30319	11430.3	5.30319	11700.3	5.30319	11951	5.30319	11792.4	5.30319	11835.9	5.30319	11883.3	5.30319	12067	5.30319	12009.4	5.30319	11856.7	5.30319	11758.2	5.30319	11748.9	5.30319	11704	5.30319	11793.4
5.30799	12123.8	5.30799	11917.3	5.30799	11709.9	5.30799	11959.1	5.30799	12064.3	5.30799	11882.3	5.30799	11932.7	5.30799	12164.9	5.30799	11996.5	5.30799	11925.1	5.30799	11708.7	5.30799	11860.5	5.30799	11432.3	5.30799	11695.1	5.30799	11949	5.30799	11762.5	5.30799	11822.6	5.30799	11913.2	5.30799	12084.7	5.30799	12027.6	5.30799	11875.2	5.30799	11770.9	5.30799	11752	5.30799	11720.5	5.30799	11803.2
5.31279	12136	5.31279	11915.9	5.31279	11697.8	5.31279	11997.2	5.31279	12031.5	5.31279	11873.7	5.31279	11921.4	5.31279	12137	5.31279	11998.6	5.31279	11896.4	5.31279	11731.1	5.31279	11843.8	5.31279	11438.2	5.31279	11696	5.31279	11914.8	5.31279	11768.3	5.31279	11821.7	5.31279	11920.8	5.31279	12063.2	5.31279	12024	5.31279	11854.7	5.31279	11738.6	5.31279	11770	5.31279	11708.6	5.31279	11784.9
5.31759	12138.9	5.31759	11925.7	5.31759	11692	5.31759	11970.4	5.31759	12052.6	5.31759	11884.4	5.31759	11926.2	5.31759	12139.5	5.31759	11996.9	5.31759	11906	5.31759	11722.8	5.31759	11783.6	5.31759	11423.7	5.31759	11675.5	5.31759	11920.3	5.31759	11731.1	5.31759	11826.1	5.31759	11893.8	5.31759	12055.8	5.31759	11990.1	5.31759	11835.6	5.31759	11715.2	5.31759	11733.3	5.31759	11699	5.31759	11778.7
5.32239	12130.6	5.32239	11901.9	5.32239	11706.3	5.32239	11966.1	5.32239	12081.3	5.32239	11875.1	5.32239	11915.3	5.32239	12147.8	5.32239	11980	5.32239	11911.3	5.32239	11708.8	5.32239	11801.9	5.32239	11411.4	5.32239	11669.2	5.32239	11938	5.32239	11738.9	5.32239	11814.2	5.32239	11889.7	5.32239	12062.9	5.32239	11983.8	5.32239	11811.6	5.32239	11711.2	5.32239	11673.6	5.32239	11703.5	5.32239	11779.7
5.32719	12123.1	5.32719	11924.5	5.32719	11678.3	5.32719	11965.8	5.32719	12071.2	5.32719	11868	5.32719	11869.3	5.32719	12118.5	5.32719	11964	5.32719	11893	5.32719	11698.5	5.32719	11807.1	5.32719	11398.1	5.32719	11662.4	5.32719	11907.4	5.32719	11772.4	5.32719	11820.4	5.32719	11889.4	5.32719	12059.6	5.32719	11997.5	5.32719	11831.9	5.32719	11735.1	5.32719	11684.3	5.32719	11692.2	5.32719	11779.2
5.33199	12148.8	5.33199	11931.5	5.33199	11629.5	5.33199	11956.3	5.33199	12083	5.33199	11877.3	5.33199	11882.8	5.33199	12151.2	5.33199	11972.5	5.33199	11868.7	5.33199	11709.6	5.33199	11808.4	5.33199	11405.9	5.33199	11689.1	5.33199	11909.7	5.33199	11745.5	5.33199	11810.7	5.33199	11898.6	5.33199	12048.1	5.33199	12022.8	5.33199	11808.4	5.33199	11708.5	5.33199	11712.4	5.33199	11694.6	5.33199	11790.9
5.33679	12147.4	5.33679	11934.5	5.33679	11667.9	5.33679	11979.8	5.33679	12081.5	5.33679	11912.8	5.33679	11873.4	5.33679	12167.4	5.33679	12032	5.33679	11888.4	5.33679	11759.4	5.33679	11846	5.33679	11428.5	5.33679	11690.6	5.33679	11904	5.33679	11718.7	5.33679	11787	5.33679	11891	5.33679	12043.5	5.33679	11994.3	5.33679	11809.7	5.33679	11725.6	5.33679	11733.8	5.33679	11733.2	5.33679	11807.2
5.34159	12123	5.34159	11892.4	5.34159	11679.9	5.34159	11963.2	5.34159	12076.5	5.34159	11885.3	5.34159	11927.8	5.34159	12180.2	5.34159	12038.8	5.34159	11957	5.34159	11741.1	5.34159	11848.9	5.34159	11429.9	5.34159	11740.4	5.34159	11903	5.34159	11732.2	5.34159	11806.1	5.34159	11893.1	5.34159	12037.9	5.34159	12014.4	5.34159	11819.4	5.34159	11744.6	5.34159	11753.2	5.34159	11734.6	5.34159	11809.2
5.34639	12140.2	5.34639	11889.2	5.34639	11683.2	5.34639	11936.8	5.34639	12079.1	5.34639	11910.2	5.34639	11938.4	5.34639	12229.9	5.34639	12084.5	5.34639	11965.3	5.34639	11758.8	5.34639	11873.2	5.34639	11463.6	5.34639	11725.5	5.34639	11934.3	5.34639	11735.6	5.34639	11800.3	5.34639	11881.3	5.34639	12041.2	5.34639	11984.6	5.34639	11814.2	5.34639	11758.7	5.34639	11760	5.34639	11749.2	5.34639	11861.2
5.35119	12136.9	5.35119	11890.3	5.35119	11673	5.35119	11949.8	5.35119	12063.2	5.35119	11894.5	5.35119	11943.9	5.35119	12251.3	5.35119	12093.7	5.35119	12011.5	5.35119	11805.1	5.35119	11929.1	5.35119	11541.5	5.35119	11761.4	5.35119	11994.4	5.35119	11767.4	5.35119	11805.4	5.35119	11908.5	5.35119	12014.4	5.35119	11964.5	5.35119	11815.9	5.35119	11778.2	5.35119	11824.5	5.35119	11786.1	5.35119	11919.6
5.35598	12125.9	5.35598	11873.3	5.35598	11655	5.35598	11927.1	5.35598	12066.9	5.35598	11898.7	5.35598	11975.4	5.35598	12290.8	5.35598	12117.7	5.35598	12081.3	5.35598	11834.8	5.35598	12001.9	5.35598	11619.8	5.35598	11810.3	5.35598	12015.5	5.35598	11764.5	5.35598	11805.1	5.35598	11878.2	5.35598	12021.7	5.35598	11990	5.35598	11830.2	5.35598	11801.9	5.35598	11822.2	5.35598	11818.9	5.35598	11962.5
5.36078	12120.1	5.36078	11843.1	5.36078	11669.3	5.36078	11930.3	5.36078	12068.8	5.36078	11924.5	5.36078	11990.8	5.36078	12329.5	5.36078	12147.4	5.36078	12140.5	5.36078	11870.4	5.36078	12030.8	5.36078	11582.5	5.36078	11842.4	5.36078	12021.9	5.36078	11784.6	5.36078	11807	5.36078	11896.2	5.36078	12020.8	5.36078	11962.5	5.36078	11827.1	5.36078	11798.2	5.36078	11819.4	5.36078	11868.2	5.36078	12004.5
5.36558	12108.2	5.36558	11874.5	5.36558	11646.7	5.36558	11918.1	5.36558	12081.4	5.36558	11928.1	5.36558	12003	5.36558	12345.3	5.36558	12188.8	5.36558	12100.5	5.36558	11862.1	5.36558	12029.9	5.36558	11601.2	5.36558	11841.7	5.36558	12035.6	5.36558	11794.7	5.36558	11780.1	5.36558	11902.6	5.36558	12015.1	5.36558	11940.1	5.36558	11802.9	5.36558	11776.3	5.36558	11822.3	5.36558	11854.8	5.36558	12008.6
5.37038	12104.9	5.37038	11863.9	5.37038	11623.2	5.37038	11934.5	5.37038	12062.1	5.37038	11908.6	5.37038	11978.1	5.37038	12354.5	5.37038	12151	5.37038	12067	5.37038	11875.4	5.37038	12007.3	5.37038	11613.4	5.37038	11846	5.37038	12039.9	5.37038	11790.6	5.37038	11765.2	5.37038	11882	5.37038	12036.8	5.37038	11970	5.37038	11809.8	5.37038	11760.4	5.37038	11824	5.37038	11848.3	5.37038	11984.7
5.37518	12071	5.37518	11863.6	5.37518	11622.4	5.37518	11951.4	5.37518	12042.3	5.37518	11901.8	5.37518	11953.8	5.37518	12291.9	5.37518	12141.2	5.37518	12045.8	5.37518	11880.5	5.37518	11948.4	5.37518	11559.4	5.37518	11839.8	5.37518	12018.8	5.37518	11792.8	5.37518	11783.5	5.37518	11839.4	5.37518	11998.1	5.37518	11977.7	5.37518	11806.7	5.37518	11755.9	5.37518	11821.4	5.37518	11800.3	5.37518	11949.2
5.37998	12065.5	5.37998	11869.4	5.37998	11610	5.37998	11940.1	5.37998	12024.4	5.37998	11902	5.37998	11909.9	5.37998	12238.8	5.37998	12106.2	5.37998	12000.5	5.37998	11835	5.37998	11911.3	5.37998	11552.4	5.37998	11787.2	5.37998	11995.3	5.37998	11759.8	5.37998	11770.3	5.37998	11861	5.37998	12021.3	5.37998	11962.7	5.37998	11789.6	5.37998	11758.1	5.37998	11775.4	5.37998	11758.9	5.37998	11891
5.38478	12062	5.38478	11857.3	5.38478	11581.2	5.38478	11927.9	5.38478	11995.3	5.38478	11845.3	5.38478	11907.5	5.38478	12217.6	5.38478	12059	5.38478	11977	5.38478	11778.9	5.38478	11855.5	5.38478	11512.4	5.38478	11745.8	5.38478	11962	5.38478	11735.3	5.38478	11775.5	5.38478	11834.9	5.38478	12002.5	5.38478	11936.9	5.38478	11776.5	5.38478	11728.8	5.38478	11734.1	5.38478	11753.5	5.38478	11824.3
5.38958	12084.6	5.38958	11801.7	5.38958	11604.2	5.38958	11902.1	5.38958	11966.9	5.38958	11834.9	5.38958	11889.5	5.38958	12163.3	5.38958	12059.3	5.38958	11911	5.38958	11731.3	5.38958	11824.4	5.38958	11462.8	5.38958	11720.8	5.38958	11966.5	5.38958	11706.7	5.38958	11762.5	5.38958	11834.5	5.38958	11991.8	5.38958	11962.6	5.38958	11757.2	5.38958	11716.8	5.38958	11725.6	5.38958	11710.4	5.38958	11796.9
5.39438	12098.1	5.39438	11853.5	5.39438	11608.2	5.39438	11878.8	5.39438	11989	5.39438	11830.6	5.39438	11879.5	5.39438	12152.1	5.39438	11989.3	5.39438	11883.3	5.39438	11706.5	5.39438	11780.7	5.39438	11431.3	5.39438	11657	5.39438	11944.4	5.39438	11703.1	5.39438	11770.9	5.39438	11816.6	5.39438	11967.2	5.39438	11908.1	5.39438	11741.5	5.39438	11714.6	5.39438	11693.6	5.39438	11673	5.39438	11767.2
5.39918	12095.5	5.39918	11856.5	5.39918	11629	5.39918	11884.5	5.39918	11984	5.39918	11814.3	5.39918	11844.2	5.39918	12132.2	5.39918	11958.9	5.39918	11868.8	5.39918	11685.1	5.39918	11785.1	5.39918	11400.5	5.39918	11667.8	5.39918	11884.4	5.39918	11723.4	5.39918	11767.1	5.39918	11848.8	5.39918	11956.7	5.39918	11921.5	5.39918	11753.2	5.39918	11709.2	5.39918	11673.3	5.39918	11660.8	5.39918	11756.7
5.40398	12110.1	5.40398	11860	5.40398	11624.9	5.40398	11930.9	5.40398	12006.5	5.40398	11816.1	5.40398	11859.7	5.40398	12121.9	5.40398	11954.5	5.40398	11894.3	5.40398	11705.4	5.40398	11783.2	5.40398	11410	5.40398	11667.6	5.40398	11904.7	5.40398	11704.3	5.40398	11773.2	5.40398	11845.2	5.40398	12004.6	5.40398	11916.2	5.40398	11791.4	5.40398	11687.7	5.40398	11650.3	5.40398	11675.8	5.40398	11775.7
5.40878	12102.5	5.40878	11877.3	5.40878	11618.5	5.40878	11925.5	5.40878	12014.6	5.40878	11828.7	5.40878	11874.4	5.40878	12113.3	5.40878	11939.8	5.40878	11879.4	5.40878	11692.1	5.40878	11804.7	5.40878	11403.9	5.40878	11657.8	5.40878	11896.9	5.40878	11720.5	5.40878	11783.8	5.40878	11843.6	5.40878	12004.6	5.40878	11950.1	5.40878	11803.5	5.40878	11674.2	5.40878	11681.6	5.40878	11652.7	5.40878	11774.6
5.41358	12096.9	5.41358	11893.9	5.41358	11645.6	5.41358	11940.8	5.41358	12024.4	5.41358	11832.2	5.41358	11856.9	5.41358	12111.3	5.41358	11979.5	5.41358	11873.6	5.41358	11707.6	5.41358	11803.5	5.41358	11405.6	5.41358	11676.5	5.41358	11890.6	5.41358	11705.7	5.41358	11817.6	5.41358	11852.2	5.41358	11999.8	5.41358	11973.4	5.41358	11795.6	5.41358	11689.8	5.41358	11690.2	5.41358	11665.5	5.41358	11764.5
5.41838	12116.2	5.41838	11883.5	5.41838	11659.8	5.41838	11975.3	5.41838	12045.8	5.41838	11864.3	5.41838	11873.4	5.41838	12123.5	5.41838	11983.4	5.41838	11872.4	5.41838	11701	5.41838	11807.1	5.41838	11398.4	5.41838	11684.3	5.41838	11900.6	5.41838	11701.8	5.41838	11814.3	5.41838	11921.5	5.41838	12075.3	5.41838	11966.5	5.41838	11819.6	5.41838	11716.6	5.41838	11705.8	5.41838	11682.9	5.41838	11790.6
5.42318	12114.5	5.42318	11964.9	5.42318	11702.8	5.42318	12025.5	5.42318	12080.5	5.42318	11907.7	5.42318	11902	5.42318	12183.6	5.42318	12027.4	5.42318	11917.7	5.42318	11730.1	5.42318	11849.1	5.42318	11472.5	5.42318	11717.5	5.42318	11928	5.42318	11778	5.42318	11840.4	5.42318	11955.9	5.42318	12146.3	5.42318	12000.2	5.42318	11835.9	5.42318	11733.5	5.42318	11745.7	5.42318	11682.5	5.42318	11812.4
5.42798	12166.6	5.42798	11992	5.42798	11758.1	5.42798	12046.5	5.42798	12138.8	5.42798	11939.1	5.42798	11968.4	5.42798	12213.2	5.42798	12038.7	5.42798	11974.9	5.42798	11757.7	5.42798	11851.9	5.42798	11482.5	5.42798	11750.3	5.42798	11977.7	5.42798	11818.2	5.42798	11870.4	5.42798	12002.6	5.42798	12190.9	5.42798	12064.4	5.42798	11877.4	5.42798	11792.6	5.42798	11771.3	5.42798	11748	5.42798	11824
5.43278	12248.2	5.43278	12020.2	5.43278	11823.5	5.43278	12102.1	5.43278	12188.3	5.43278	11996.3	5.43278	12010.5	5.43278	12243	5.43278	12114	5.43278	12002.2	5.43278	11788.6	5.43278	11892.1	5.43278	11544	5.43278	11755.4	5.43278	12031.1	5.43278	11867.2	5.43278	11965.2	5.43278	12037	5.43278	12232.6	5.43278	12129.9	5.43278	11920.5	5.43278	11835.2	5.43278	11805.8	5.43278	11792.6	5.43278	11905.8
5.43758	12318.4	5.43758	12112	5.43758	11849.3	5.43758	12178.2	5.43758	12264.8	5.43758	12074.3	5.43758	12070.8	5.43758	12303.2	5.43758	12164.6	5.43758	12069.1	5.43758	11814.3	5.43758	11953.6	5.43758	11583.8	5.43758	11829	5.43758	12087.7	5.43758	11944.3	5.43758	12010.7	5.43758	12087.1	5.43758	12252	5.43758	12199.4	5.43758	11971.6	5.43758	11875.1	5.43758	11879	5.43758	11820.4	5.43758	11951.9
5.44238	12365.1	5.44238	12144	5.44238	11922.9	5.44238	12221	5.44238	12285	5.44238	12107.4	5.44238	12135.6	5.44238	12334.5	5.44238	12205.5	5.44238	12096.2	5.44238	11867.7	5.44238	12008.4	5.44238	11613.5	5.44238	11885	5.44238	12134.1	5.44238	11988.6	5.44238	12045.8	5.44238	12152	5.44238	12325.9	5.44238	12272.7	5.44238	12092.1	5.44238	11968.9	5.44238	11923.4	5.44238	11894.1	5.44238	11963.1
5.44718	12375.7	5.44718	12146.9	5.44718	11943.9	5.44718	12285.8	5.44718	12350.6	5.44718	12148.9	5.44718	12189.6	5.44718	12408.8	5.44718	12216.8	5.44718	12131.6	5.44718	11904	5.44718	12034.5	5.44718	11662.5	5.44718	11947.7	5.44718	12187.2	5.44718	12028.4	5.44718	12071.9	5.44718	12159.1	5.44718	12362.8	5.44718	12287.3	5.44718	12094.9	5.44718	12027.9	5.44718	11955	5.44718	11937.8	5.44718	11958.8
5.45198	12363.6	5.45198	12135.2	5.45198	11927.8	5.45198	12275.1	5.45198	12363	5.45198	12170.6	5.45198	12201	5.45198	12396.4	5.45198	12262.1	5.45198	12172.8	5.45198	11939.9	5.45198	12034.1	5.45198	11684.5	5.45198	11947.9	5.45198	12230.1	5.45198	12012.3	5.45198	12039.8	5.45198	12161.8	5.45198	12303	5.45198	12303.8	5.45198	12104.9	5.45198	12022	5.45198	11978.3	5.45198	11932.4	5.45198	12008.1
5.45678	12332.8	5.45678	12090.1	5.45678	11905.8	5.45678	12239.3	5.45678	12336.7	5.45678	12146.4	5.45678	12155.8	5.45678	12379.6	5.45678	12263.1	5.45678	12172.5	5.45678	11929.7	5.45678	12031.3	5.45678	11647.9	5.45678	11932.5	5.45678	12173	5.45678	12002.5	5.45678	12004.2	5.45678	12112.4	5.45678	12293.7	5.45678	12282.4	5.45678	12073.3	5.45678	11981.2	5.45678	11963.5	5.45678	11881.3	5.45678	11966.2
5.46158	12286.3	5.46158	12070.3	5.46158	11838.3	5.46158	12155.8	5.46158	12261	5.46158	12078.6	5.46158	12112.1	5.46158	12362.5	5.46158	12189.7	5.46158	12110.8	5.46158	11902.1	5.46158	12025.7	5.46158	11597.8	5.46158	11922.7	5.46158	12115.1	5.46158	11966.4	5.46158	11951.1	5.46158	12025.7	5.46158	12244.2	5.46158	12165.1	5.46158	12029.2	5.46158	11930.7	5.46158	11900.9	5.46158	11823.5	5.46158	11892.7
5.46638	12188.8	5.46638	11975.3	5.46638	11759.8	5.46638	12067.8	5.46638	12202.3	5.46638	12013.4	5.46638	12019.2	5.46638	12309.2	5.46638	12099.3	5.46638	12055.8	5.46638	11845.7	5.46638	11992.4	5.46638	11567.5	5.46638	11846.6	5.46638	12061.2	5.46638	11890	5.46638	11863.9	5.46638	11943.1	5.46638	12144.2	5.46638	12085.6	5.46638	11944.7	5.46638	11867.7	5.46638	11839.3	5.46638	11779.6	5.46638	11822.2
5.47117	12094.1	5.47117	11872	5.47117	11715.9	5.47117	11984.3	5.47117	12131.3	5.47117	11951.5	5.47117	11961.5	5.47117	12228.1	5.47117	12044	5.47117	12005.1	5.47117	11779	5.47117	11940.4	5.47117	11521.3	5.47117	11757.3	5.47117	11993.7	5.47117	11804.8	5.47117	11777.9	5.47117	11873.5	5.47117	12084.2	5.47117	12042.8	5.47117	11864.8	5.47117	11800.1	5.47117	11789	5.47117	11759.4	5.47117	11740.4
5.47597	12045.4	5.47597	11799.9	5.47597	11645.4	5.47597	11935.9	5.47597	12023.8	5.47597	11840.6	5.47597	11883.4	5.47597	12168.2	5.47597	11964.9	5.47597	11923.2	5.47597	11727	5.47597	11882	5.47597	11432.6	5.47597	11740.6	5.47597	11949.7	5.47597	11727.1	5.47597	11730.1	5.47597	11804	5.47597	12017.3	5.47597	11968.1	5.47597	11818.2	5.47597	11751.6	5.47597	11705.9	5.47597	11692.4	5.47597	11724.6
5.48077	12008.8	5.48077	11773.7	5.48077	11574.1	5.48077	11859.4	5.48077	11973.1	5.48077	11807.1	5.48077	11819.7	5.48077	12109.7	5.48077	11913	5.48077	11873	5.48077	11690.2	5.48077	11824.9	5.48077	11376.3	5.48077	11683.2	5.48077	11913.8	5.48077	11673.6	5.48077	11662.6	5.48077	11769	5.48077	11970.9	5.48077	11937.6	5.48077	11741.8	5.48077	11706.8	5.48077	11643.3	5.48077	11645.6	5.48077	11700
5.48557	11935.9	5.48557	11741.1	5.48557	11514.2	5.48557	11822.6	5.48557	11934.2	5.48557	11776	5.48557	11781.6	5.48557	12091	5.48557	11919.1	5.48557	11875.5	5.48557	11647.3	5.48557	11786.2	5.48557	11394.2	5.48557	11644.2	5.48557	11834.9	5.48557	11623.6	5.48557	11613.9	5.48557	11721.5	5.48557	11926.9	5.48557	11860.6	5.48557	11703.2	5.48557	11634.8	5.48557	11651.4	5.48557	11608.7	5.48557	11650.7
5.49037	11918.3	5.49037	11683.1	5.49037	11520	5.49037	11803.3	5.49037	11925.4	5.49037	11691	5.49037	11770.5	5.49037	12063.4	5.49037	11884.3	5.49037	11814.3	5.49037	11637	5.49037	11763.1	5.49037	11343.1	5.49037	11596.1	5.49037	11801.1	5.49037	11567.4	5.49037	11569.5	5.49037	11683.1	5.49037	11873	5.49037	11824.3	5.49037	11694.2	5.49037	11569.4	5.49037	11586.2	5.49037	11594	5.49037	11628
5.49517	11914.9	5.49517	11668.8	5.49517	11466.9	5.49517	11784.5	5.49517	11874.7	5.49517	11700.1	5.49517	11735.3	5.49517	12028.5	5.49517	11866.4	5.49517	11775	5.49517	11594	5.49517	11702.2	5.49517	11306.8	5.49517	11576.7	5.49517	11771.4	5.49517	11534.2	5.49517	11573.2	5.49517	11663.3	5.49517	11875	5.49517	11787.2	5.49517	11645.6	5.49517	11556.9	5.49517	11574.1	5.49517	11519.3	5.49517	11638.7
5.49997	11885.2	5.49997	11664.4	5.49997	11446.9	5.49997	11754.5	5.49997	11865.9	5.49997	11691.4	5.49997	11708.2	5.49997	11983.9	5.49997	11834.9	5.49997	11759.3	5.49997	11559.3	5.49997	11697.2	5.49997	11271.8	5.49997	11546.8	5.49997	11731.4	5.49997	11550.7	5.49997	11546.6	5.49997	11657.4	5.49997	11831.5	5.49997	11772.4	5.49997	11630.4	5.49997	11563.3	5.49997	11544.3	5.49997	11505.7	5.49997	11618.8
5.50477	11895	5.50477	11655.7	5.50477	11431.9	5.50477	11726.5	5.50477	11827.2	5.50477	11690	5.50477	11675.5	5.50477	11973.2	5.50477	11823.7	5.50477	11726.8	5.50477	11531.2	5.50477	11666	5.50477	11263.8	5.50477	11531.8	5.50477	11755.8	5.50477	11540	5.50477	11543.7	5.50477	11667.6	5.50477	11826.2	5.50477	11740.2	5.50477	11622.1	5.50477	11551.5	5.50477	11550.7	5.50477	11491.2	5.50477	11582.5
5.50957	11875.2	5.50957	11672.6	5.50957	11444.6	5.50957	11726.7	5.50957	11828.6	5.50957	11649.5	5.50957	11676.2	5.50957	11967.9	5.50957	11780	5.50957	11703.5	5.50957	11529.9	5.50957	11618.1	5.50957	11246.2	5.50957	11524.2	5.50957	11728.7	5.50957	11535	5.50957	11539.7	5.50957	11625.9	5.50957	11805	5.50957	11737.3	5.50957	11577.6	5.50957	11510.8	5.50957	11536	5.50957	11468.2	5.50957	11559.7
5.51437	11876.2	5.51437	11690.2	5.51437	11445.9	5.51437	11736.7	5.51437	11863.5	5.51437	11669.9	5.51437	11696.8	5.51437	11948.5	5.51437	11790.6	5.51437	11665.1	5.51437	11503.6	5.51437	11623.5	5.51437	11250.9	5.51437	11498.1	5.51437	11709.7	5.51437	11543.8	5.51437	11558.7	5.51437	11649.5	5.51437	11797.5	5.51437	11774.4	5.51437	11576.3	5.51437	11488.8	5.51437	11506.6	5.51437	11461.2	5.51437	11570.6
5.51917	11903.7	5.51917	11708.9	5.51917	11473.8	5.51917	11808.4	5.51917	11893.7	5.51917	11716	5.51917	11735.9	5.51917	11941.1	5.51917	11798.3	5.51917	11683.4	5.51917	11510	5.51917	11636.7	5.51917	11226.1	5.51917	11486.3	5.51917	11731.7	5.51917	11551.5	5.51917	11587.5	5.51917	11644.3	5.51917	11810.3	5.51917	11783.6	5.51917	11592	5.51917	11518.1	5.51917	11495.9	5.51917	11468.6	5.51917	11549.4
5.52397	12022.6	5.52397	11780.9	5.52397	11594.5	5.52397	11850.7	5.52397	11949.9	5.52397	11794.7	5.52397	11809.5	5.52397	12027.4	5.52397	11856	5.52397	11732.8	5.52397	11545.2	5.52397	11665.1	5.52397	11235.1	5.52397	11527.6	5.52397	11730.4	5.52397	11566.8	5.52397	11593.9	5.52397	11659.5	5.52397	11820.2	5.52397	11756	5.52397	11574.9	5.52397	11526.2	5.52397	11476.2	5.52397	11444.5	5.52397	11520.3
5.52877	11957.1	5.52877	11719.6	5.52877	11535.5	5.52877	11781	5.52877	11886.7	5.52877	11720.1	5.52877	11737.4	5.52877	11968	5.52877	11790.6	5.52877	11702.1	5.52877	11545.8	5.52877	11651	5.52877	11230.9	5.52877	11513.6	5.52877	11712.6	5.52877	11531.2	5.52877	11563.5	5.52877	11636.9	5.52877	11779.2	5.52877	11716.1	5.52877	11571.4	5.52877	11490.2	5.52877	11478.8	5.52877	11447.8	5.52877	11525.2
5.53357	11870.4	5.53357	11627.4	5.53357	11444.9	5.53357	11735.7	5.53357	11811.7	5.53357	11637.3	5.53357	11673.7	5.53357	11925.3	5.53357	11756.8	5.53357	11660.4	5.53357	11491.6	5.53357	11617.4	5.53357	11210.2	5.53357	11479.4	5.53357	11677.5	5.53357	11507.8	5.53357	11542.9	5.53357	11619.9	5.53357	11775.4	5.53357	11709.7	5.53357	11550.3	5.53357	11464	5.53357	11464.6	5.53357	11459.7	5.53357	11520.8
5.53837	11841.7	5.53837	11633.9	5.53837	11409.5	5.53837	11685.2	5.53837	11787.5	5.53837	11609.3	5.53837	11685.3	5.53837	11923.7	5.53837	11764.1	5.53837	11669.6	5.53837	11486.3	5.53837	11596.3	5.53837	11216.5	5.53837	11456.1	5.53837	11692.5	5.53837	11504.2	5.53837	11489.5	5.53837	11577.8	5.53837	11767.8	5.53837	11733.2	5.53837	11535.4	5.53837	11434.2	5.53837	11447.3	5.53837	11474.4	5.53837	11542.4
5.54317	11850.9	5.54317	11615.2	5.54317	11426.3	5.54317	11716.7	5.54317	11783.4	5.54317	11623.5	5.54317	11683.8	5.54317	11928.7	5.54317	11746.9	5.54317	11693.6	5.54317	11474.9	5.54317	11611.5	5.54317	11225.5	5.54317	11439.8	5.54317	11692	5.54317	11518.9	5.54317	11507.7	5.54317	11594.6	5.54317	11795.9	5.54317	11737.7	5.54317	11538.2	5.54317	11460.4	5.54317	11467.2	5.54317	11464	5.54317	11556.1
5.54797	11828.4	5.54797	11604	5.54797	11429.5	5.54797	11748.9	5.54797	11808.2	5.54797	11630	5.54797	11682	5.54797	11953.1	5.54797	11747.9	5.54797	11698.4	5.54797	11478.6	5.54797	11632.7	5.54797	11242.2	5.54797	11455.6	5.54797	11693.1	5.54797	11493.4	5.54797	11519.7	5.54797	11594.3	5.54797	11802.3	5.54797	11727.1	5.54797	11560.7	5.54797	11510.7	5.54797	11491	5.54797	11463.3	5.54797	11561
5.55277	11832.9	5.55277	11626.6	5.55277	11408	5.55277	11742.8	5.55277	11834.8	5.55277	11637.3	5.55277	11680.8	5.55277	11953	5.55277	11743	5.55277	11708.6	5.55277	11498.7	5.55277	11651.5	5.55277	11243.3	5.55277	11517.6	5.55277	11703.5	5.55277	11485.1	5.55277	11504.5	5.55277	11609.9	5.55277	11818.1	5.55277	11743.8	5.55277	11605	5.55277	11523	5.55277	11502.2	5.55277	11511.1	5.55277	11560.7
5.55757	11854.5	5.55757	11634.3	5.55757	11409.5	5.55757	11723.4	5.55757	11813.5	5.55757	11645.3	5.55757	11701.5	5.55757	11941.2	5.55757	11750.7	5.55757	11723.5	5.55757	11521.3	5.55757	11650.2	5.55757	11240.5	5.55757	11532.3	5.55757	11710	5.55757	11485.9	5.55757	11519.5	5.55757	11636.9	5.55757	11812.9	5.55757	11763	5.55757	11596.4	5.55757	11521.7	5.55757	11513.9	5.55757	11465.3	5.55757	11526.2
5.56237	11842.9	5.56237	11639	5.56237	11430.2	5.56237	11741.1	5.56237	11832.8	5.56237	11628.6	5.56237	11711.5	5.56237	11928.1	5.56237	11762	5.56237	11685.8	5.56237	11488.1	5.56237	11644.7	5.56237	11233.2	5.56237	11520.4	5.56237	11715.8	5.56237	11497.3	5.56237	11508	5.56237	11628	5.56237	11852.4	5.56237	11780.1	5.56237	11598.8	5.56237	11514.2	5.56237	11521.2	5.56237	11455.4	5.56237	11556.6
5.56717	11824.7	5.56717	11655.4	5.56717	11439.2	5.56717	11744.6	5.56717	11843.1	5.56717	11669.4	5.56717	11697.6	5.56717	11956.1	5.56717	11758.8	5.56717	11683.3	5.56717	11459.9	5.56717	11613.1	5.56717	11239.9	5.56717	11498	5.56717	11685.8	5.56717	11532.4	5.56717	11510.9	5.56717	11628.4	5.56717	11833.2	5.56717	11763.3	5.56717	11621.6	5.56717	11555.9	5.56717	11519.9	5.56717	11478.9	5.56717	11521.7
5.57197	11833.8	5.57197	11625.2	5.57197	11419.3	5.57197	11739	5.57197	11832.3	5.57197	11652.7	5.57197	11711.8	5.57197	11916.6	5.57197	11742.8	5.57197	11688.9	5.57197	11476.3	5.57197	11558.9	5.57197	11219.4	5.57197	11472.2	5.57197	11708.8	5.57197	11515.7	5.57197	11536.7	5.57197	11651.1	5.57197	11821.1	5.57197	11740.1	5.57197	11613.8	5.57197	11524	5.57197	11509.7	5.57197	11440.5	5.57197	11524.2
5.57677	11824	5.57677	11625.2	5.57677	11431.5	5.57677	11723.6	5.57677	11797.1	5.57677	11625.8	5.57677	11674.5	5.57677	11929.7	5.57677	11736.7	5.57677	11646	5.57677	11470.5	5.57677	11587.2	5.57677	11194.1	5.57677	11455.9	5.57677	11716.9	5.57677	11508.8	5.57677	11522.6	5.57677	11616.3	5.57677	11804.4	5.57677	11757.3	5.57677	11595.9	5.57677	11505.8	5.57677	11476.7	5.57677	11430.2	5.57677	11522.9
5.58156	11824.8	5.58156	11626.5	5.58156	11383.5	5.58156	11726.8	5.58156	11798.3	5.58156	11621	5.58156	11666.1	5.58156	11914.5	5.58156	11724.4	5.58156	11625.1	5.58156	11453.6	5.58156	11593.1	5.58156	11195.4	5.58156	11433	5.58156	11681	5.58156	11510.8	5.58156	11517.3	5.58156	11605.6	5.58156	11785.2	5.58156	11756.7	5.58156	11617.7	5.58156	11497.9	5.58156	11498.2	5.58156	11441.6	5.58156	11517.2
5.58636	11803	5.58636	11619.2	5.58636	11384.1	5.58636	11728	5.58636	11804.1	5.58636	11643.4	5.58636	11642.3	5.58636	11906.7	5.58636	11750.2	5.58636	11659.8	5.58636	11477.8	5.58636	11592.4	5.58636	11195.6	5.58636	11459.6	5.58636	11682.3	5.58636	11472	5.58636	11498	5.58636	11618.8	5.58636	11801.9	5.58636	11741.9	5.58636	11629.7	5.58636	11507.2	5.58636	11465.1	5.58636	11461	5.58636	11537
5.59116	11805.1	5.59116	11624.9	5.59116	11385.8	5.59116	11672.1	5.59116	11795.9	5.59116	11658	5.59116	11631.7	5.59116	11925.5	5.59116	11736.9	5.59116	11682.2	5.59116	11495.2	5.59116	11598.3	5.59116	11200.4	5.59116	11453.9	5.59116	11694.4	5.59116	11474.4	5.59116	11506.1	5.59116	11607.5	5.59116	11795.5	5.59116	11727.8	5.59116	11600.3	5.59116	11473.8	5.59116	11468.9	5.59116	11451.6	5.59116	11547.3
5.59596	11806.3	5.59596	11605.6	5.59596	11394	5.59596	11664.2	5.59596	11765.7	5.59596	11636.5	5.59596	11640.9	5.59596	11950	5.59596	11737.7	5.59596	11674	5.59596	11482.8	5.59596	11619.3	5.59596	11225.4	5.59596	11476.9	5.59596	11686.4	5.59596	11506.5	5.59596	11490.3	5.59596	11604.8	5.59596	11806.3	5.59596	11709.2	5.59596	11547.9	5.59596	11507.6	5.59596	11488.1	5.59596	11478.6	5.59596	11541.3
5.60076	11810.4	5.60076	11583.9	5.60076	11380.1	5.60076	11648.2	5.60076	11745.4	5.60076	11612.3	5.60076	11632.9	5.60076	11915.7	5.60076	11719.4	5.60076	11688.8	5.60076	11478.7	5.60076	11613.3	5.60076	11242.6	5.60076	11487.3	5.60076	11726.8	5.60076	11481.3	5.60076	11503.3	5.60076	11601.1	5.60076	11798.6	5.60076	11703.9	5.60076	11559.3	5.60076	11512.6	5.60076	11510.7	5.60076	11478.9	5.60076	11582.1
5.60556	11805	5.60556	11583.3	5.60556	11355.9	5.60556	11683.8	5.60556	11767.6	5.60556	11581.7	5.60556	11650.2	5.60556	11939.7	5.60556	11750.2	5.60556	11689.5	5.60556	11511.2	5.60556	11636.8	5.60556	11249	5.60556	11490.8	5.60556	11693	5.60556	11478.9	5.60556	11520.3	5.60556	11612.1	5.60556	11774.6	5.60556	11713.5	5.60556	11552.5	5.60556	11481.6	5.60556	11513.7	5.60556	11472.8	5.60556	11570
5.61036	11810.6	5.61036	11572.6	5.61036	11378.5	5.61036	11649.3	5.61036	11761.1	5.61036	11604.3	5.61036	11650.1	5.61036	11948.9	5.61036	11794.7	5.61036	11696.2	5.61036	11502.2	5.61036	11653.5	5.61036	11244.4	5.61036	11500.8	5.61036	11684.3	5.61036	11465.1	5.61036	11492.9	5.61036	11621.5	5.61036	11765.1	5.61036	11717	5.61036	11542.4	5.61036	11512.7	5.61036	11523	5.61036	11465.6	5.61036	11541.1
5.61516	11796.8	5.61516	11580.6	5.61516	11371.2	5.61516	11629.6	5.61516	11761.3	5.61516	11622.8	5.61516	11659.3	5.61516	11933.9	5.61516	11793.6	5.61516	11692	5.61516	11494.5	5.61516	11606.8	5.61516	11264.9	5.61516	11466.2	5.61516	11679.1	5.61516	11458.6	5.61516	11505.2	5.61516	11586.2	5.61516	11758.4	5.61516	11701.8	5.61516	11547.6	5.61516	11483.4	5.61516	11536.7	5.61516	11474.5	5.61516	11558.8
5.61996	11764.8	5.61996	11552.7	5.61996	11358.2	5.61996	11611.6	5.61996	11762.2	5.61996	11597.4	5.61996	11644.3	5.61996	11931.8	5.61996	11731.8	5.61996	11688	5.61996	11475.1	5.61996	11615.5	5.61996	11265.3	5.61996	11431.9	5.61996	11694.1	5.61996	11475.3	5.61996	11469.6	5.61996	11555.5	5.61996	11738.7	5.61996	11667	5.61996	11532.4	5.61996	11476.5	5.61996	11513.9	5.61996	11462.8	5.61996	11565
5.62476	11775.4	5.62476	11551.9	5.62476	11364.6	5.62476	11619.8	5.62476	11742.2	5.62476	11604.6	5.62476	11620.7	5.62476	11898.6	5.62476	11725.9	5.62476	11682.6	5.62476	11497.2	5.62476	11625.3	5.62476	11236.7	5.62476	11433.3	5.62476	11668.2	5.62476	11457.1	5.62476	11463.6	5.62476	11554.8	5.62476	11747.6	5.62476	11662.9	5.62476	11532.5	5.62476	11493.2	5.62476	11466	5.62476	11458	5.62476	11538.3
5.62956	11766.6	5.62956	11549	5.62956	11368.3	5.62956	11634.3	5.62956	11719.1	5.62956	11572.6	5.62956	11633.8	5.62956	11926.1	5.62956	11746.2	5.62956	11693.5	5.62956	11483.1	5.62956	11622.9	5.62956	11218.3	5.62956	11443.5	5.62956	11660.5	5.62956	11451.9	5.62956	11478.7	5.62956	11534.2	5.62956	11701.1	5.62956	11647.8	5.62956	11528	5.62956	11486.8	5.62956	11484.8	5.62956	11462.5	5.62956	11547
5.63436	11751.1	5.63436	11577	5.63436	11338.5	5.63436	11666.1	5.63436	11726.7	5.63436	11608.4	5.63436	11610.9	5.63436	11919	5.63436	11706.2	5.63436	11675.2	5.63436	11488.5	5.63436	11594.9	5.63436	11221	5.63436	11466.4	5.63436	11673	5.63436	11453.8	5.63436	11473.6	5.63436	11566.3	5.63436	11722.7	5.63436	11652.6	5.63436	11522.9	5.63436	11496.6	5.63436	11481.6	5.63436	11484.7	5.63436	11539.8
5.63916	11760.2	5.63916	11552.7	5.63916	11358.3	5.63916	11639.6	5.63916	11761.9	5.63916	11617.1	5.63916	11626.9	5.63916	11927.6	5.63916	11722.6	5.63916	11682.2	5.63916	11512.4	5.63916	11601.5	5.63916	11229.9	5.63916	11463.1	5.63916	11691.6	5.63916	11428.9	5.63916	11466.5	5.63916	11528.1	5.63916	11733	5.63916	11682.5	5.63916	11496.8	5.63916	11492.9	5.63916	11493.7	5.63916	11500.4	5.63916	11538.8
5.64396	11748.8	5.64396	11568.3	5.64396	11342.5	5.64396	11634.3	5.64396	11761.4	5.64396	11627.7	5.64396	11637.2	5.64396	11924.3	5.64396	11755.6	5.64396	11681.1	5.64396	11503	5.64396	11587.9	5.64396	11220.7	5.64396	11457.6	5.64396	11679.4	5.64396	11445.7	5.64396	11485.2	5.64396	11555.5	5.64396	11685.3	5.64396	11693.8	5.64396	11492.1	5.64396	11472	5.64396	11496.5	5.64396	11495.8	5.64396	11549.6
5.64876	11744.6	5.64876	11557.2	5.64876	11336.7	5.64876	11625.1	5.64876	11762.7	5.64876	11593.9	5.64876	11626.1	5.64876	11936.2	5.64876	11739.1	5.64876	11680.4	5.64876	11505	5.64876	11600.1	5.64876	11228.7	5.64876	11481.1	5.64876	11661.7	5.64876	11423.9	5.64876	11461.4	5.64876	11550.5	5.64876	11736.6	5.64876	11662.5	5.64876	11487	5.64876	11459	5.64876	11464.9	5.64876	11488.1	5.64876	11534.9
5.65356	11747.2	5.65356	11538	5.65356	11350.4	5.65356	11638.5	5.65356	11724.6	5.65356	11598.4	5.65356	11614.1	5.65356	11931.8	5.65356	11741.8	5.65356	11682.2	5.65356	11493.7	5.65356	11587.8	5.65356	11232.2	5.65356	11473.7	5.65356	11673.7	5.65356	11420.6	5.65356	11463.4	5.65356	11520.7	5.65356	11696.2	5.65356	11639.9	5.65356	11513.9	5.65356	11458.6	5.65356	11461.1	5.65356	11465.4	5.65356	11530.2
5.65836	11752.1	5.65836	11544.9	5.65836	11336.8	5.65836	11627.3	5.65836	11721.9	5.65836	11598.5	5.65836	11600.5	5.65836	11897.7	5.65836	11707.3	5.65836	11676.1	5.65836	11448.7	5.65836	11570	5.65836	11212	5.65836	11445.8	5.65836	11654.6	5.65836	11393.6	5.65836	11467.1	5.65836	11511.4	5.65836	11687.6	5.65836	11659.7	5.65836	11500.4	5.65836	11470.3	5.65836	11471.4	5.65836	11447	5.65836	11527.6
5.66316	11754.6	5.66316	11542.3	5.66316	11331.7	5.66316	11628.6	5.66316	11720.7	5.66316	11586.5	5.66316	11591.5	5.66316	11869.9	5.66316	11693.6	5.66316	11663.4	5.66316	11441.1	5.66316	11546.6	5.66316	11199	5.66316	11435	5.66316	11649.7	5.66316	11410.9	5.66316	11461.7	5.66316	11527.2	5.66316	11694.7	5.66316	11656.2	5.66316	11482	5.66316	11460.3	5.66316	11480.2	5.66316	11441.4	5.66316	11516
5.66796	11747.3	5.66796	11561.7	5.66796	11331.8	5.66796	11629.2	5.66796	11693.8	5.66796	11567.7	5.66796	11588.6	5.66796	11855.6	5.66796	11673.1	5.66796	11665.1	5.66796	11466.5	5.66796	11549.9	5.66796	11194.6	5.66796	11414.3	5.66796	11640.5	5.66796	11414.2	5.66796	11437.2	5.66796	11538.5	5.66796	11724.5	5.66796	11643.3	5.66796	11457.5	5.66796	11475.5	5.66796	11457.3	5.66796	11435.6	5.66796	11522.8
5.67276	11750.8	5.67276	11554.5	5.67276	11356.2	5.67276	11602.5	5.67276	11688.7	5.67276	11525.2	5.67276	11607.5	5.67276	11869.8	5.67276	11696.5	5.67276	11646	5.67276	11456.2	5.67276	11567.8	5.67276	11186.8	5.67276	11422.3	5.67276	11648.1	5.67276	11437.5	5.67276	11444.9	5.67276	11530.2	5.67276	11711.3	5.67276	11646.2	5.67276	11461.5	5.67276	11474.5	5.67276	11442.7	5.67276	11422.9	5.67276	11476.5
5.67756	11742.8	5.67756	11564	5.67756	11331.6	5.67756	11616.1	5.67756	11715.2	5.67756	11535.4	5.67756	11646.8	5.67756	11926.3	5.67756	11739.6	5.67756	11648.9	5.67756	11475.9	5.67756	11584.6	5.67756	11178.6	5.67756	11406	5.67756	11635.1	5.67756	11437.5	5.67756	11436.1	5.67756	11527.1	5.67756	11723.3	5.67756	11629.1	5.67756	11483.8	5.67756	11464.5	5.67756	11445	5.67756	11436.3	5.67756	11505.2
5.68236	11740.6	5.68236	11544.4	5.68236	11313.5	5.68236	11588.7	5.68236	11742.4	5.68236	11553.3	5.68236	11630	5.68236	11921.4	5.68236	11744.1	5.68236	11667.3	5.68236	11456	5.68236	11582.6	5.68236	11206.4	5.68236	11402.5	5.68236	11620.2	5.68236	11455.7	5.68236	11444.8	5.68236	11530.7	5.68236	11679	5.68236	11617.6	5.68236	11511	5.68236	11470.4	5.68236	11436.8	5.68236	11455.5	5.68236	11524.9
5.68716	11715.4	5.68716	11512.6	5.68716	11333.6	5.68716	11591.1	5.68716	11753.6	5.68716	11605	5.68716	11680	5.68716	11921.8	5.68716	11732.3	5.68716	11692.5	5.68716	11487.1	5.68716	11593.8	5.68716	11216.9	5.68716	11449.9	5.68716	11655.9	5.68716	11434.5	5.68716	11457.7	5.68716	11530.6	5.68716	11686.5	5.68716	11611.3	5.68716	11535.5	5.68716	11450.1	5.68716	11471.9	5.68716	11469.1	5.68716	11544.5
5.69196	11716.7	5.69196	11520.5	5.69196	11337.3	5.69196	11622.2	5.69196	11757	5.69196	11621	5.69196	11668.1	5.69196	11894.8	5.69196	11737.8	5.69196	11702.1	5.69196	11486.6	5.69196	11609.9	5.69196	11248.4	5.69196	11480.1	5.69196	11656.7	5.69196	11445.6	5.69196	11445.3	5.69196	11541.4	5.69196	11704.9	5.69196	11646.8	5.69196	11498	5.69196	11502	5.69196	11484.7	5.69196	11482.1	5.69196	11565.1
5.69675	11743.6	5.69675	11541.2	5.69675	11361.1	5.69675	11640.9	5.69675	11782.3	5.69675	11609	5.69675	11640.5	5.69675	11924.4	5.69675	11774.3	5.69675	11729.5	5.69675	11481.9	5.69675	11616.3	5.69675	11239.3	5.69675	11489.9	5.69675	11716.9	5.69675	11456.3	5.69675	11468.2	5.69675	11533	5.69675	11702	5.69675	11657.9	5.69675	11510	5.69675	11502.3	5.69675	11492.4	5.69675	11471.2	5.69675	11580.5
5.70155	11806.1	5.70155	11544.2	5.70155	11353.9	5.70155	11640.8	5.70155	11773.2	5.70155	11612.2	5.70155	11635.7	5.70155	11940.3	5.70155	11789.8	5.70155	11717.2	5.70155	11496.7	5.70155	11657.6	5.70155	11244.3	5.70155	11483	5.70155	11689.2	5.70155	11464.5	5.70155	11474.9	5.70155	11543	5.70155	11715.7	5.70155	11655.2	5.70155	11534.6	5.70155	11516.7	5.70155	11496.7	5.70155	11490	5.70155	11577.1
5.70635	11793.3	5.70635	11551.8	5.70635	11372.3	5.70635	11646.4	5.70635	11769.6	5.70635	11623.6	5.70635	11640.4	5.70635	11944.7	5.70635	11764.6	5.70635	11714.4	5.70635	11521.7	5.70635	11652.6	5.70635	11279.4	5.70635	11488.5	5.70635	11692.1	5.70635	11467.8	5.70635	11468.4	5.70635	11534.3	5.70635	11706.7	5.70635	11694.2	5.70635	11524.5	5.70635	11520.5	5.70635	11522.6	5.70635	11474.7	5.70635	11562.2
5.71115	11770.7	5.71115	11543.4	5.71115	11375.3	5.71115	11633.5	5.71115	11766.7	5.71115	11646.2	5.71115	11659.5	5.71115	11980.1	5.71115	11800.7	5.71115	11714.9	5.71115	11543.8	5.71115	11679.7	5.71115	11297.9	5.71115	11508	5.71115	11714.4	5.71115	11440	5.71115	11474.4	5.71115	11559.1	5.71115	11721.8	5.71115	11692.8	5.71115	11541.8	5.71115	11539.9	5.71115	11514	5.71115	11486.4	5.71115	11570.8
5.71595	11758.5	5.71595	11531.5	5.71595	11368.4	5.71595	11631	5.71595	11764.2	5.71595	11664.1	5.71595	11683.3	5.71595	11979.5	5.71595	11809.6	5.71595	11747	5.71595	11558.1	5.71595	11684.3	5.71595	11286.8	5.71595	11505.7	5.71595	11690	5.71595	11437.1	5.71595	11455.1	5.71595	11543.8	5.71595	11706.6	5.71595	11662.3	5.71595	11542.5	5.71595	11520	5.71595	11525.4	5.71595	11488.3	5.71595	11573.9
5.72075	11764.6	5.72075	11535.2	5.72075	11348.2	5.72075	11637.1	5.72075	11774.8	5.72075	11622.5	5.72075	11703.4	5.72075	11993	5.72075	11826.9	5.72075	11751	5.72075	11553.6	5.72075	11678.4	5.72075	11281.9	5.72075	11517	5.72075	11710.6	5.72075	11476.7	5.72075	11454.6	5.72075	11523.7	5.72075	11729.1	5.72075	11653.8	5.72075	11560.7	5.72075	11528.9	5.72075	11530.8	5.72075	11511.5	5.72075	11579.7
5.72555	11750	5.72555	11561	5.72555	11331.3	5.72555	11641.2	5.72555	11796.9	5.72555	11652.5	5.72555	11714.2	5.72555	12009.9	5.72555	11842.1	5.72555	11768	5.72555	11581	5.72555	11697.9	5.72555	11313.4	5.72555	11536	5.72555	11701.3	5.72555	11469	5.72555	11476.6	5.72555	11534.2	5.72555	11739.6	5.72555	11687.7	5.72555	11576.1	5.72555	11552.6	5.72555	11536.5	5.72555	11521.6	5.72555	11590.3
5.73035	11775.2	5.73035	11567	5.73035	11351.6	5.73035	11655.5	5.73035	11774.5	5.73035	11672.5	5.73035	11693	5.73035	12001.5	5.73035	11851.8	5.73035	11779.5	5.73035	11578.9	5.73035	11707	5.73035	11341.5	5.73035	11549.4	5.73035	11732.1	5.73035	11456	5.73035	11464	5.73035	11528.4	5.73035	11730	5.73035	11703.1	5.73035	11573.9	5.73035	11542.1	5.73035	11559.6	5.73035	11510.6	5.73035	11593.9
5.73515	11782.9	5.73515	11570.9	5.73515	11363.6	5.73515	11651.9	5.73515	11792.5	5.73515	11696.2	5.73515	11727.9	5.73515	11980	5.73515	11840.7	5.73515	11753.4	5.73515	11579.7	5.73515	11727.1	5.73515	11342.5	5.73515	11539.7	5.73515	11754.2	5.73515	11478.9	5.73515	11482.5	5.73515	11529.9	5.73515	11721.7	5.73515	11693.1	5.73515	11583.7	5.73515	11551.6	5.73515	11573.1	5.73515	11544	5.73515	11604.2
5.73995	11803.2	5.73995	11569.4	5.73995	11385	5.73995	11643.8	5.73995	11791.6	5.73995	11672.1	5.73995	11723.3	5.73995	11974.9	5.73995	11851.9	5.73995	11768.9	5.73995	11565.2	5.73995	11729.9	5.73995	11334.8	5.73995	11574.2	5.73995	11743.8	5.73995	11486.8	5.73995	11473.5	5.73995	11522.3	5.73995	11730.6	5.73995	11705.4	5.73995	11573	5.73995	11551.6	5.73995	11575.2	5.73995	11550.6	5.73995	11605.6
5.74475	11791.6	5.74475	11539.6	5.74475	11375.9	5.74475	11631.3	5.74475	11759.7	5.74475	11640.7	5.74475	11722.3	5.74475	11992.5	5.74475	11839.5	5.74475	11786.6	5.74475	11542	5.74475	11703.2	5.74475	11352.9	5.74475	11556.3	5.74475	11740.1	5.74475	11465.9	5.74475	11470.2	5.74475	11518	5.74475	11734.5	5.74475	11701.4	5.74475	11549.8	5.74475	11573.1	5.74475	11575.8	5.74475	11549.5	5.74475	11609.8
5.74955	11787.8	5.74955	11539.5	5.74955	11334.7	5.74955	11651.2	5.74955	11755.3	5.74955	11627.4	5.74955	11713	5.74955	11981	5.74955	11865.7	5.74955	11806.4	5.74955	11542.9	5.74955	11728.8	5.74955	11372.8	5.74955	11593	5.74955	11730.3	5.74955	11463.2	5.74955	11423.5	5.74955	11523	5.74955	11724.3	5.74955	11689.7	5.74955	11547	5.74955	11553.4	5.74955	11580	5.74955	11571	5.74955	11592.4
5.75435	11749.8	5.75435	11527.9	5.75435	11342.6	5.75435	11655.8	5.75435	11757.5	5.75435	11652.7	5.75435	11674.7	5.75435	11998.1	5.75435	11830.8	5.75435	11768.3	5.75435	11569.1	5.75435	11713.7	5.75435	11380.3	5.75435	11607.5	5.75435	11748.9	5.75435	11453.9	5.75435	11448	5.75435	11515.2	5.75435	11726.3	5.75435	11632.9	5.75435	11532.2	5.75435	11543.3	5.75435	11537.5	5.75435	11565	5.75435	11587.4
5.75915	11748.2	5.75915	11520.7	5.75915	11336.6	5.75915	11611.4	5.75915	11746.3	5.75915	11629.8	5.75915	11679.2	5.75915	11979.4	5.75915	11809.8	5.75915	11761.6	5.75915	11564.4	5.75915	11700.8	5.75915	11369.8	5.75915	11582.3	5.75915	11738.5	5.75915	11451.8	5.75915	11468.8	5.75915	11537.6	5.75915	11711.1	5.75915	11614.6	5.75915	11506.4	5.75915	11506.6	5.75915	11514.8	5.75915	11553.5	5.75915	11588.5
5.76395	11779.5	5.76395	11516.9	5.76395	11340.2	5.76395	11585.5	5.76395	11751.4	5.76395	11609.8	5.76395	11648.4	5.76395	11975.1	5.76395	11774.1	5.76395	11742	5.76395	11556.8	5.76395	11695.1	5.76395	11322.6	5.76395	11565	5.76395	11710.2	5.76395	11423.3	5.76395	11457.5	5.76395	11551.1	5.76395	11693	5.76395	11627.9	5.76395	11526.7	5.76395	11466.9	5.76395	11520.3	5.76395	11537.8	5.76395	11605.3
5.76875	11770.4	5.76875	11507.2	5.76875	11331.3	5.76875	11605.4	5.76875	11728	5.76875	11595	5.76875	11634.5	5.76875	11936.2	5.76875	11753	5.76875	11715.9	5.76875	11534.5	5.76875	11646.8	5.76875	11278.2	5.76875	11570.7	5.76875	11703.5	5.76875	11441	5.76875	11427.6	5.76875	11524.9	5.76875	11687.3	5.76875	11602	5.76875	11506.4	5.76875	11476.2	5.76875	11491.4	5.76875	11486.4	5.76875	11550.9
5.77355	11782.5	5.77355	11510.8	5.77355	11321.4	5.77355	11591.6	5.77355	11719.2	5.77355	11581.6	5.77355	11612.7	5.77355	11901.4	5.77355	11723.4	5.77355	11705.5	5.77355	11493	5.77355	11621.9	5.77355	11246.3	5.77355	11556.8	5.77355	11684.4	5.77355	11424.9	5.77355	11460.6	5.77355	11539.7	5.77355	11690.3	5.77355	11554.8	5.77355	11484.4	5.77355	11482.2	5.77355	11472.8	5.77355	11449.3	5.77355	11534.6
5.77835	11776.9	5.77835	11534.1	5.77835	11312.9	5.77835	11604.5	5.77835	11699.2	5.77835	11557.4	5.77835	11625.9	5.77835	11873.2	5.77835	11678.7	5.77835	11662.4	5.77835	11461.7	5.77835	11597.9	5.77835	11228.6	5.77835	11497.7	5.77835	11696.3	5.77835	11420.2	5.77835	11449.1	5.77835	11521.6	5.77835	11691.5	5.77835	11611.2	5.77835	11497.2	5.77835	11412.5	5.77835	11432.6	5.77835	11423.7	5.77835	11522.9
5.78315	11766	5.78315	11526.4	5.78315	11315.7	5.78315	11603	5.78315	11680.7	5.78315	11530.5	5.78315	11598.6	5.78315	11819.4	5.78315	11689.9	5.78315	11642.6	5.78315	11413.5	5.78315	11576.6	5.78315	11179.9	5.78315	11487.4	5.78315	11678	5.78315	11420.8	5.78315	11418.8	5.78315	11510.8	5.78315	11681.5	5.78315	11603.7	5.78315	11474.1	5.78315	11391.8	5.78315	11396.6	5.78315	11387.6	5.78315	11471.4
5.78795	11744.8	5.78795	11498.9	5.78795	11260.4	5.78795	11573.8	5.78795	11704	5.78795	11528.6	5.78795	11577.2	5.78795	11805.9	5.78795	11675.8	5.78795	11604.4	5.78795	11404.7	5.78795	11526.2	5.78795	11145.2	5.78795	11422.1	5.78795	11636.9	5.78795	11420.8	5.78795	11450.4	5.78795	11525	5.78795	11696.1	5.78795	11636.2	5.78795	11481.9	5.78795	11369.5	5.78795	11427.5	5.78795	11340.4	5.78795	11445.9
5.79275	11732.7	5.79275	11477.2	5.79275	11291.1	5.79275	11584.4	5.79275	11664.6	5.79275	11552.1	5.79275	11536.2	5.79275	11790	5.79275	11653.6	5.79275	11583.1	5.79275	11395.1	5.79275	11510.4	5.79275	11129.3	5.79275	11409	5.79275	11641.8	5.79275	11421.6	5.79275	11437.9	5.79275	11508.3	5.79275	11635.6	5.79275	11615.3	5.79275	11456	5.79275	11386.3	5.79275	11403.4	5.79275	11327.9	5.79275	11421.8
5.79755	11717.8	5.79755	11490.6	5.79755	11287.5	5.79755	11608.7	5.79755	11633.8	5.79755	11530.1	5.79755	11521	5.79755	11778.5	5.79755	11624.9	5.79755	11563.8	5.79755	11369.5	5.79755	11483.2	5.79755	11106.9	5.79755	11379.6	5.79755	11603.7	5.79755	11396.8	5.79755	11434.5	5.79755	11474.3	5.79755	11642	5.79755	11593.4	5.79755	11437.5	5.79755	11373	5.79755	11347.4	5.79755	11306.5	5.79755	11390.2
5.80235	11712.7	5.80235	11523.8	5.80235	11296.1	5.80235	11553.9	5.80235	11634	5.80235	11501.9	5.80235	11501.7	5.80235	11740.8	5.80235	11610.4	5.80235	11507.2	5.80235	11348.5	5.80235	11457.1	5.80235	11108.6	5.80235	11358.1	5.80235	11571.1	5.80235	11398.3	5.80235	11431.4	5.80235	11480.2	5.80235	11631	5.80235	11579.2	5.80235	11445.8	5.80235	11356.2	5.80235	11299.4	5.80235	11280.9	5.80235	11362.9
5.80714	11721.9	5.80714	11515	5.80714	11285.1	5.80714	11560.1	5.80714	11643.7	5.80714	11478.1	5.80714	11498.1	5.80714	11706.3	5.80714	11558.3	5.80714	11455.1	5.80714	11318.4	5.80714	11474.3	5.80714	11081.3	5.80714	11365	5.80714	11583.7	5.80714	11379.9	5.80714	11435.2	5.80714	11493.4	5.80714	11639	5.80714	11569	5.80714	11442.3	5.80714	11319.4	5.80714	11279.9	5.80714	11279.2	5.80714	11378.2
5.81194	11712.3	5.81194	11491.4	5.81194	11269.5	5.81194	11571.9	5.81194	11645.4	5.81194	11468.1	5.81194	11484.9	5.81194	11715.3	5.81194	11532.1	5.81194	11487.1	5.81194	11281	5.81194	11446.7	5.81194	11092.1	5.81194	11355.5	5.81194	11577	5.81194	11382.7	5.81194	11427.6	5.81194	11482.4	5.81194	11630.4	5.81194	11548.6	5.81194	11397.3	5.81194	11280.6	5.81194	11258.4	5.81194	11275.1	5.81194	11340
5.81674	11718.4	5.81674	11487.3	5.81674	11264.9	5.81674	11538.6	5.81674	11645.6	5.81674	11473.6	5.81674	11479.5	5.81674	11718.4	5.81674	11520.2	5.81674	11464.8	5.81674	11290.4	5.81674	11427.2	5.81674	11070.2	5.81674	11361.4	5.81674	11564.6	5.81674	11356.9	5.81674	11420.8	5.81674	11473.8	5.81674	11665.1	5.81674	11569.5	5.81674	11406.6	5.81674	11294.2	5.81674	11250.5	5.81674	11276.2	5.81674	11336.8
5.82154	11703.4	5.82154	11483.5	5.82154	11261.3	5.82154	11549.1	5.82154	11651	5.82154	11466.8	5.82154	11477.9	5.82154	11671.3	5.82154	11535	5.82154	11469.1	5.82154	11284.7	5.82154	11439.7	5.82154	11065.8	5.82154	11334.1	5.82154	11560.9	5.82154	11363.2	5.82154	11416.8	5.82154	11463.2	5.82154	11652.8	5.82154	11581.9	5.82154	11394.9	5.82154	11314	5.82154	11233.4	5.82154	11222.9	5.82154	11330.6
5.82634	11724.9	5.82634	11468.1	5.82634	11278.1	5.82634	11586.9	5.82634	11660.1	5.82634	11442.3	5.82634	11470	5.82634	11693.9	5.82634	11524.5	5.82634	11455.9	5.82634	11254.6	5.82634	11408.7	5.82634	11030.9	5.82634	11329.9	5.82634	11568.9	5.82634	11356.8	5.82634	11421.8	5.82634	11452.4	5.82634	11653	5.82634	11557.6	5.82634	11401.9	5.82634	11295.3	5.82634	11248.1	5.82634	11231.8	5.82634	11316.6
5.83114	11697.6	5.83114	11468	5.83114	11266.5	5.83114	11562.9	5.83114	11656.9	5.83114	11412.4	5.83114	11449.9	5.83114	11697.7	5.83114	11542.8	5.83114	11481.2	5.83114	11267.7	5.83114	11386.7	5.83114	11039.6	5.83114	11326.9	5.83114	11552.7	5.83114	11379.7	5.83114	11407.5	5.83114	11455.2	5.83114	11648.8	5.83114	11581.2	5.83114	11391.9	5.83114	11286	5.83114	11265.6	5.83114	11232.2	5.83114	11312.2
5.83594	11704.9	5.83594	11511.2	5.83594	11265.3	5.83594	11545.3	5.83594	11646.4	5.83594	11431.7	5.83594	11436.8	5.83594	11711.1	5.83594	11549.5	5.83594	11514.8	5.83594	11295.7	5.83594	11398.9	5.83594	11064.5	5.83594	11334.6	5.83594	11547.8	5.83594	11374.8	5.83594	11413.5	5.83594	11471.8	5.83594	11639.5	5.83594	11584.5	5.83594	11378.5	5.83594	11294.9	5.83594	11258.5	5.83594	11258.3	5.83594	11278.1
5.84074	11706.6	5.84074	11488.5	5.84074	11260.2	5.84074	11529.6	5.84074	11643.2	5.84074	11434.2	5.84074	11461.1	5.84074	11746.8	5.84074	11555.4	5.84074	11519	5.84074	11329.7	5.84074	11422.1	5.84074	11069.5	5.84074	11339.6	5.84074	11564.1	5.84074	11370.6	5.84074	11416.6	5.84074	11485.7	5.84074	11624.3	5.84074	11574.2	5.84074	11380.7	5.84074	11297	5.84074	11280	5.84074	11259.4	5.84074	11311.7
5.84554	11721.3	5.84554	11468.7	5.84554	11256	5.84554	11525.3	5.84554	11630.8	5.84554	11472.2	5.84554	11469	5.84554	11726.9	5.84554	11571.4	5.84554	11504.5	5.84554	11335.2	5.84554	11457.4	5.84554	11111.9	5.84554	11346.6	5.84554	11609	5.84554	11375.5	5.84554	11421.2	5.84554	11441.5	5.84554	11635.4	5.84554	11558.2	5.84554	11402.6	5.84554	11305	5.84554	11299.1	5.84554	11256.5	5.84554	11356.6
5.85034	11730.5	5.85034	11466	5.85034	11296.7	5.85034	11518.8	5.85034	11625.1	5.85034	11477.8	5.85034	11502.1	5.85034	11759.2	5.85034	11600.3	5.85034	11519	5.85034	11363.2	5.85034	11484.9	5.85034	11133.1	5.85034	11364.6	5.85034	11610.4	5.85034	11360.7	5.85034	11419.6	5.85034	11466.8	5.85034	11641.2	5.85034	11570.1	5.85034	11422.2	5.85034	11293.4	5.85034	11314.6	5.85034	11296.1	5.85034	11376.5
5.85514	11734	5.85514	11486.5	5.85514	11244.3	5.85514	11523	5.85514	11619.5	5.85514	11479.1	5.85514	11511.9	5.85514	11766	5.85514	11603.8	5.85514	11529.1	5.85514	11355.1	5.85514	11482.6	5.85514	11131.5	5.85514	11401.1	5.85514	11607.5	5.85514	11381.2	5.85514	11412.6	5.85514	11458.8	5.85514	11624.8	5.85514	11552.2	5.85514	11391.5	5.85514	11278.9	5.85514	11316.2	5.85514	11310.2	5.85514	11393.1
5.85994	11731.7	5.85994	11496.9	5.85994	11270.1	5.85994	11534.6	5.85994	11596.5	5.85994	11457.9	5.85994	11489.3	5.85994	11775.3	5.85994	11595.4	5.85994	11553.7	5.85994	11361.7	5.85994	11494.9	5.85994	11118	5.85994	11410.6	5.85994	11618.5	5.85994	11389.1	5.85994	11413.3	5.85994	11445.5	5.85994	11589.9	5.85994	11559.4	5.85994	11354.5	5.85994	11318	5.85994	11336.1	5.85994	11334.9	5.85994	11367.4
5.86474	11698.7	5.86474	11481.8	5.86474	11246.7	5.86474	11534.2	5.86474	11598.4	5.86474	11456.4	5.86474	11487.8	5.86474	11762	5.86474	11608.7	5.86474	11563.3	5.86474	11373.4	5.86474	11503.4	5.86474	11147.9	5.86474	11392.3	5.86474	11600.1	5.86474	11377.6	5.86474	11400.9	5.86474	11451.6	5.86474	11591.4	5.86474	11541.4	5.86474	11371.5	5.86474	11314.1	5.86474	11317.5	5.86474	11285.9	5.86474	11360.7
5.86954	11696.2	5.86954	11493.4	5.86954	11226.2	5.86954	11499.7	5.86954	11575.6	5.86954	11424.9	5.86954	11432.2	5.86954	11748.4	5.86954	11573.7	5.86954	11502.1	5.86954	11326.3	5.86954	11479.8	5.86954	11128.2	5.86954	11365.1	5.86954	11588.5	5.86954	11357.5	5.86954	11404	5.86954	11459.3	5.86954	11571.8	5.86954	11532.9	5.86954	11350.3	5.86954	11291.7	5.86954	11302.5	5.86954	11238.9	5.86954	11343.4
5.87434	11730.4	5.87434	11460.2	5.87434	11206.5	5.87434	11499.2	5.87434	11560.4	5.87434	11400.8	5.87434	11431.6	5.87434	11708	5.87434	11555.1	5.87434	11447.6	5.87434	11305.4	5.87434	11455.1	5.87434	11088	5.87434	11311.1	5.87434	11580.2	5.87434	11360	5.87434	11387.8	5.87434	11437.3	5.87434	11582.1	5.87434	11489.2	5.87434	11341.8	5.87434	11262.4	5.87434	11246.9	5.87434	11209.4	5.87434	11291.1
5.87914	11705.6	5.87914	11444.6	5.87914	11219.2	5.87914	11485.9	5.87914	11537.1	5.87914	11359	5.87914	11392.4	5.87914	11615.3	5.87914	11533.1	5.87914	11441.3	5.87914	11255.8	5.87914	11400.5	5.87914	11058.3	5.87914	11317.7	5.87914	11545	5.87914	11317.7	5.87914	11380.6	5.87914	11425.5	5.87914	11579.4	5.87914	11456.9	5.87914	11297.6	5.87914	11253.9	5.87914	11202.5	5.87914	11191.9	5.87914	11305.9
5.88394	11676.1	5.88394	11430.6	5.88394	11182.1	5.88394	11457.2	5.88394	11538.5	5.88394	11361.3	5.88394	11365.1	5.88394	11611.6	5.88394	11431.1	5.88394	11411	5.88394	11210.4	5.88394	11349.5	5.88394	10970.9	5.88394	11270.2	5.88394	11481.8	5.88394	11328.9	5.88394	11358.7	5.88394	11411.8	5.88394	11547.2	5.88394	11457.6	5.88394	11274.2	5.88394	11201.1	5.88394	11209	5.88394	11165.9	5.88394	11241.2
5.88874	11662.3	5.88874	11435	5.88874	11158.3	5.88874	11477.2	5.88874	11521.7	5.88874	11325.9	5.88874	11346.3	5.88874	11590.3	5.88874	11418.1	5.88874	11379.7	5.88874	11172.4	5.88874	11332	5.88874	10926.8	5.88874	11212	5.88874	11474.8	5.88874	11329.3	5.88874	11360.5	5.88874	11398.4	5.88874	11531.6	5.88874	11432	5.88874	11252.1	5.88874	11184.7	5.88874	11186.5	5.88874	11125.8	5.88874	11209.6
5.89354	11651.6	5.89354	11407.4	5.89354	11138.8	5.89354	11436	5.89354	11504.3	5.89354	11277.3	5.89354	11321.3	5.89354	11587.8	5.89354	11398.8	5.89354	11342.8	5.89354	11178.2	5.89354	11317.8	5.89354	10926.1	5.89354	11195.6	5.89354	11463.4	5.89354	11284.2	5.89354	11329.1	5.89354	11369.8	5.89354	11524.9	5.89354	11423.9	5.89354	11248.5	5.89354	11177.4	5.89354	11169.2	5.89354	11131.9	5.89354	11206.5
5.89834	11640.9	5.89834	11393.1	5.89834	11093.1	5.89834	11427.4	5.89834	11490.5	5.89834	11272.7	5.89834	11318.5	5.89834	11553.1	5.89834	11422.7	5.89834	11348.2	5.89834	11169.1	5.89834	11315.6	5.89834	10928.7	5.89834	11196	5.89834	11425.2	5.89834	11261.9	5.89834	11347.4	5.89834	11353.9	5.89834	11505.7	5.89834	11422.9	5.89834	11257.8	5.89834	11174.1	5.89834	11139.8	5.89834	11131.6	5.89834	11189.8
5.90314	11637.6	5.90314	11421.2	5.90314	11122.9	5.90314	11420.9	5.90314	11485.5	5.90314	11273.7	5.90314	11304.4	5.90314	11550.8	5.90314	11420.8	5.90314	11347	5.90314	11175.3	5.90314	11299	5.90314	10931.7	5.90314	11203.1	5.90314	11426.9	5.90314	11284.9	5.90314	11296.1	5.90314	11349.9	5.90314	11494.1	5.90314	11430.8	5.90314	11232.6	5.90314	11171.9	5.90314	11123.3	5.90314	11144.6	5.90314	11230.5
5.90794	11629.7	5.90794	11405	5.90794	11114.2	5.90794	11387.9	5.90794	11496.3	5.90794	11313.3	5.90794	11295.3	5.90794	11580.5	5.90794	11428	5.90794	11385.7	5.90794	11167.2	5.90794	11330.6	5.90794	10911.8	5.90794	11182.7	5.90794	11410.4	5.90794	11272.9	5.90794	11296.5	5.90794	11341	5.90794	11499	5.90794	11436.2	5.90794	11226.3	5.90794	11164.8	5.90794	11151.6	5.90794	11152.8	5.90794	11247.8
5.91274	11614.8	5.91274	11383.2	5.91274	11121	5.91274	11372.4	5.91274	11472	5.91274	11282.9	5.91274	11322.5	5.91274	11614.7	5.91274	11458.7	5.91274	11400.5	5.91274	11200.6	5.91274	11353	5.91274	10951.3	5.91274	11218.6	5.91274	11442.4	5.91274	11238.2	5.91274	11308.9	5.91274	11313.3	5.91274	11489	5.91274	11416.7	5.91274	11220.5	5.91274	11143.3	5.91274	11185.5	5.91274	11185.1	5.91274	11304.8
5.91754	11629.8	5.91754	11363.8	5.91754	11100.1	5.91754	11349.7	5.91754	11466.7	5.91754	11300.8	5.91754	11322.9	5.91754	11635.9	5.91754	11468.9	5.91754	11416.2	5.91754	11222.4	5.91754	11344.8	5.91754	11000.1	5.91754	11239.1	5.91754	11404.3	5.91754	11216.7	5.91754	11314.2	5.91754	11305	5.91754	11462.6	5.91754	11385.6	5.91754	11225.2	5.91754	11163.4	5.91754	11190.3	5.91754	11208.1	5.91754	11337.8
5.92233	11593.4	5.92233	11344.9	5.92233	11119.8	5.92233	11348.2	5.92233	11459.8	5.92233	11317.4	5.92233	11377.9	5.92233	11638.3	5.92233	11527.5	5.92233	11455	5.92233	11250.7	5.92233	11370.6	5.92233	11035.3	5.92233	11256.7	5.92233	11429.5	5.92233	11260.7	5.92233	11284.8	5.92233	11306.5	5.92233	11440	5.92233	11406.8	5.92233	11239.2	5.92233	11175.2	5.92233	11203.6	5.92233	11236.4	5.92233	11381.5
5.92713	11568.1	5.92713	11340.1	5.92713	11085.7	5.92713	11338.2	5.92713	11450.6	5.92713	11320.1	5.92713	11415	5.92713	11674.4	5.92713	11576.5	5.92713	11480.3	5.92713	11287.3	5.92713	11442.8	5.92713	11080	5.92713	11297.5	5.92713	11464.7	5.92713	11268.1	5.92713	11283	5.92713	11339.9	5.92713	11431.9	5.92713	11425.6	5.92713	11236.7	5.92713	11219.5	5.92713	11243.8	5.92713	11296.1	5.92713	11448.8
5.93193	11591.4	5.93193	11332.3	5.93193	11062.5	5.93193	11343.4	5.93193	11454.4	5.93193	11334.4	5.93193	11418.4	5.93193	11710.7	5.93193	11585.5	5.93193	11534.6	5.93193	11335.4	5.93193	11467.2	5.93193	11123.7	5.93193	11338	5.93193	11494.5	5.93193	11247.4	5.93193	11293.8	5.93193	11320.6	5.93193	11429.6	5.93193	11411.5	5.93193	11235.6	5.93193	11233.7	5.93193	11268.7	5.93193	11338.9	5.93193	11497.4
5.93673	11612.3	5.93673	11320.3	5.93673	11082.6	5.93673	11351.1	5.93673	11466.8	5.93673	11359.7	5.93673	11465.7	5.93673	11756.3	5.93673	11630.7	5.93673	11555.3	5.93673	11352.2	5.93673	11495.7	5.93673	11134.4	5.93673	11340.6	5.93673	11505.1	5.93673	11245.6	5.93673	11283.6	5.93673	11296.9	5.93673	11431	5.93673	11378.9	5.93673	11261.3	5.93673	11247.3	5.93673	11289.2	5.93673	11358.6	5.93673	11526.9
5.94153	11641.8	5.94153	11350.6	5.94153	11086.2	5.94153	11367.4	5.94153	11482.8	5.94153	11380.6	5.94153	11472.7	5.94153	11769.5	5.94153	11654.1	5.94153	11589.6	5.94153	11404.9	5.94153	11542.3	5.94153	11169.7	5.94153	11362.3	5.94153	11525.3	5.94153	11269.3	5.94153	11300.2	5.94153	11303.9	5.94153	11459.5	5.94153	11348.6	5.94153	11252.2	5.94153	11236.9	5.94153	11325.5	5.94153	11387.2	5.94153	11546.6
5.94633	11645.4	5.94633	11367.8	5.94633	11122.3	5.94633	11398.1	5.94633	11462.5	5.94633	11392.7	5.94633	11468.1	5.94633	11801.6	5.94633	11680.2	5.94633	11646.2	5.94633	11443.3	5.94633	11584.5	5.94633	11199	5.94633	11393.9	5.94633	11559.3	5.94633	11298	5.94633	11298.9	5.94633	11325.5	5.94633	11475.9	5.94633	11402.2	5.94633	11287.3	5.94633	11249	5.94633	11336.7	5.94633	11423.5	5.94633	11545.1
5.95113	11650.2	5.95113	11375	5.95113	11146.5	5.95113	11410	5.95113	11519.8	5.95113	11419.8	5.95113	11474.9	5.95113	11832.1	5.95113	11746.7	5.95113	11663.7	5.95113	11461.6	5.95113	11588	5.95113	11237.1	5.95113	11440.5	5.95113	11592.3	5.95113	11334.1	5.95113	11316.3	5.95113	11328.6	5.95113	11512	5.95113	11456.3	5.95113	11301	5.95113	11249.5	5.95113	11390.4	5.95113	11431.6	5.95113	11517.6
5.95593	11684.3	5.95593	11368.9	5.95593	11183.6	5.95593	11428.1	5.95593	11580	5.95593	11458	5.95593	11523.6	5.95593	11855.9	5.95593	11730.1	5.95593	11671.9	5.95593	11498.4	5.95593	11621.9	5.95593	11238.7	5.95593	11478.2	5.95593	11640.3	5.95593	11410.8	5.95593	11324.8	5.95593	11354.9	5.95593	11543.4	5.95593	11484.8	5.95593	11328.2	5.95593	11289.2	5.95593	11418	5.95593	11426.9	5.95593	11464.3
5.96073	11732.1	5.96073	11377.7	5.96073	11216.7	5.96073	11502.6	5.96073	11632.9	5.96073	11469.5	5.96073	11546.5	5.96073	11861	5.96073	11706.7	5.96073	11650.8	5.96073	11503.8	5.96073	11627.1	5.96073	11237.4	5.96073	11507.6	5.96073	11681.3	5.96073	11452.1	5.96073	11341.3	5.96073	11362.2	5.96073	11582.5	5.96073	11523.7	5.96073	11364.3	5.96073	11342.5	5.96073	11418.6	5.96073	11406.9	5.96073	11418.7
5.96553	11718.2	5.96553	11444.8	5.96553	11264.2	5.96553	11552.4	5.96553	11669.1	5.96553	11496.9	5.96553	11597.9	5.96553	11842.9	5.96553	11694.6	5.96553	11637.3	5.96553	11491.6	5.96553	11628.6	5.96553	11266.8	5.96553	11488.4	5.96553	11699.6	5.96553	11442.3	5.96553	11364.5	5.96553	11402.6	5.96553	11608.6	5.96553	11578.4	5.96553	11420.4	5.96553	11367.6	5.96553	11407.3	5.96553	11359.2	5.96553	11405
5.97033	11747.7	5.97033	11471.1	5.97033	11291.4	5.97033	11577	5.97033	11648	5.97033	11499.5	5.97033	11586	5.97033	11819	5.97033	11666.3	5.97033	11615.8	5.97033	11447.6	5.97033	11588	5.97033	11192.5	5.97033	11449.1	5.97033	11684.1	5.97033	11450.1	5.97033	11384.5	5.97033	11445.8	5.97033	11656.8	5.97033	11586.4	5.97033	11446	5.97033	11364.9	5.97033	11365	5.97033	11283.9	5.97033	11338.1
5.97513	11738.1	5.97513	11496.1	5.97513	11264.1	5.97513	11583.4	5.97513	11658.3	5.97513	11499	5.97513	11559.3	5.97513	11785	5.97513	11586.5	5.97513	11532.9	5.97513	11351.3	5.97513	11536.4	5.97513	11141.2	5.97513	11382.3	5.97513	11655.5	5.97513	11455.8	5.97513	11360	5.97513	11473.1	5.97513	11657.7	5.97513	11569.6	5.97513	11449.2	5.97513	11366.1	5.97513	11347.8	5.97513	11266.2	5.97513	11258.4
5.97993	11727.8	5.97993	11498.8	5.97993	11265.1	5.97993	11534.1	5.97993	11643.7	5.97993	11460.5	5.97993	11510.5	5.97993	11723.4	5.97993	11510.6	5.97993	11453.8	5.97993	11281.8	5.97993	11435.5	5.97993	11088.6	5.97993	11367.1	5.97993	11586.8	5.97993	11404.7	5.97993	11353.5	5.97993	11479.1	5.97993	11647.6	5.97993	11552	5.97993	11441.9	5.97993	11355.5	5.97993	11288	5.97993	11214.2	5.97993	11196.1
5.98473	11687.9	5.98473	11483.6	5.98473	11223.1	5.98473	11499.9	5.98473	11588.6	5.98473	11410	5.98473	11418.7	5.98473	11635.1	5.98473	11435.8	5.98473	11362.8	5.98473	11221	5.98473	11347.5	5.98473	11006.7	5.98473	11313.4	5.98473	11512	5.98473	11334.1	5.98473	11370.3	5.98473	11458	5.98473	11629.4	5.98473	11533	5.98473	11389.5	5.98473	11270.1	5.98473	11238.5	5.98473	11125.2	5.98473	11145.6
5.98953	11659	5.98953	11451.3	5.98953	11173.3	5.98953	11473.3	5.98953	11511.8	5.98953	11310.9	5.98953	11326	5.98953	11560.5	5.98953	11348.4	5.98953	11307.9	5.98953	11117.2	5.98953	11254.6	5.98953	10904.9	5.98953	11207.1	5.98953	11430.9	5.98953	11278.7	5.98953	11361.8	5.98953	11436.7	5.98953	11578.2	5.98953	11477.8	5.98953	11285.9	5.98953	11191.1	5.98953	11164.1	5.98953	11040.8	5.98953	11089.3
5.99433	11632.4	5.99433	11416.1	5.99433	11138	5.99433	11352.7	5.99433	11451.1	5.99433	11265.3	5.99433	11281.6	5.99433	11479.5	5.99433	11298.8	5.99433	11227.9	5.99433	11046	5.99433	11184.5	5.99433	10854.2	5.99433	11143	5.99433	11347.1	5.99433	11230.1	5.99433	11350.3	5.99433	11419.8	5.99433	11493.3	5.99433	11404.5	5.99433	11215.6	5.99433	11128.8	5.99433	11081.6	5.99433	11016.8	5.99433	11036.1
5.99913	11574.6	5.99913	11351.3	5.99913	11084.4	5.99913	11333.1	5.99913	11385.3	5.99913	11195.5	5.99913	11234.2	5.99913	11415.6	5.99913	11245.1	5.99913	11199.7	5.99913	10979.6	5.99913	11155.9	5.99913	10802.4	5.99913	11082.6	5.99913	11282.5	5.99913	11189	5.99913	11303.9	5.99913	11361.3	5.99913	11459.6	5.99913	11337.9	5.99913	11174.8	5.99913	11063	5.99913	11031.9	5.99913	10958.3	5.99913	10974.5
6.00393	11532.6	6.00393	11335.8	6.00393	11046.6	6.00393	11286.2	6.00393	11358.6	6.00393	11149.3	6.00393	11173.9	6.00393	11356.1	6.00393	11228.5	6.00393	11138.5	6.00393	10952.2	6.00393	11114.2	6.00393	10753.3	6.00393	11044.4	6.00393	11262.1	6.00393	11161.5	6.00393	11245.1	6.00393	11312.4	6.00393	11421.7	6.00393	11272.1	6.00393	11086.1	6.00393	11016.5	6.00393	10944.5	6.00393	10858.1	6.00393	10956.1
6.00873	11488.9	6.00873	11258.3	6.00873	10991.1	6.00873	11198.8	6.00873	11317.1	6.00873	11116.1	6.00873	11122.1	6.00873	11319.1	6.00873	11195.2	6.00873	11118.2	6.00873	10946.9	6.00873	11079.3	6.00873	10715	6.00873	11010.6	6.00873	11216.9	6.00873	11093.9	6.00873	11258.7	6.00873	11220.5	6.00873	11350.3	6.00873	11235.2	6.00873	11026.8	6.00873	10990.4	6.00873	10917	6.00873	10829.6	6.00873	10934.4
6.01353	11447.2	6.01353	11225.4	6.01353	10957.2	6.01353	11212.8	6.01353	11299.1	6.01353	11095.5	6.01353	11092.1	6.01353	11285.5	6.01353	11156.5	6.01353	11070.8	6.01353	10921.1	6.01353	11047.9	6.01353	10703.2	6.01353	10989.7	6.01353	11195.7	6.01353	11071.9	6.01353	11204.6	6.01353	11209.1	6.01353	11320.3	6.01353	11205.6	6.01353	11019	6.01353	10960.5	6.01353	10887.4	6.01353	10825.7	6.01353	10924.3
6.01833	11452	6.01833	11194.1	6.01833	10915.1	6.01833	11150.2	6.01833	11253.4	6.01833	11060.5	6.01833	11034.3	6.01833	11236.7	6.01833	11127.9	6.01833	11043	6.01833	10904.3	6.01833	11034.2	6.01833	10676.9	6.01833	10933.4	6.01833	11155.7	6.01833	11049	6.01833	11161.1	6.01833	11166.5	6.01833	11266.6	6.01833	11188.1	6.01833	10985.9	6.01833	10920.8	6.01833	10870.2	6.01833	10804.4	6.01833	10890.4
6.02313	11413.6	6.02313	11174.8	6.02313	10872	6.02313	11127	6.02313	11188.6	6.02313	11030.3	6.02313	11040.4	6.02313	11229.5	6.02313	11092.3	6.02313	11033	6.02313	10893.6	6.02313	11028.5	6.02313	10672.9	6.02313	10917	6.02313	11149.3	6.02313	11041.4	6.02313	11115.7	6.02313	11136.8	6.02313	11252.1	6.02313	11190.3	6.02313	10979.1	6.02313	10896.4	6.02313	10829.6	6.02313	10787.5	6.02313	10874.9
6.02793	11371.3	6.02793	11133.9	6.02793	10859	6.02793	11116.5	6.02793	11206.1	6.02793	11007.5	6.02793	11020.7	6.02793	11245.5	6.02793	11095.6	6.02793	11028.6	6.02793	10875.7	6.02793	11005.8	6.02793	10659.9	6.02793	10927.5	6.02793	11140.1	6.02793	11000	6.02793	11074.9	6.02793	11134.8	6.02793	11240.3	6.02793	11166.2	6.02793	10981.5	6.02793	10881.7	6.02793	10826.9	6.02793	10776.2	6.02793	10865.5
6.03272	11371.6	6.03272	11103.3	6.03272	10857.7	6.03272	11110.6	6.03272	11222.5	6.03272	10998.6	6.03272	10993.6	6.03272	11206.9	6.03272	11078.4	6.03272	11002.8	6.03272	10831.3	6.03272	10995.6	6.03272	10617.4	6.03272	10921	6.03272	11113	6.03272	10993.6	6.03272	11057.4	6.03272	11112.6	6.03272	11212.9	6.03272	11147.7	6.03272	10941.8	6.03272	10845.8	6.03272	10841.5	6.03272	10762.3	6.03272	10822.2
6.03752	11373.8	6.03752	11111.9	6.03752	10842.8	6.03752	11125.9	6.03752	11170.8	6.03752	10979.8	6.03752	10976.7	6.03752	11188.1	6.03752	11046.2	6.03752	11013.5	6.03752	10825.1	6.03752	10953.8	6.03752	10623.9	6.03752	10899.7	6.03752	11121.6	6.03752	10974.3	6.03752	11048.1	6.03752	11069.7	6.03752	11203.8	6.03752	11146.2	6.03752	10922.7	6.03752	10833.8	6.03752	10828.6	6.03752	10746.8	6.03752	10812.7
6.04232	11346.7	6.04232	11090.2	6.04232	10866.6	6.04232	11074.4	6.04232	11147.1	6.04232	10966	6.04232	10950.9	6.04232	11191.9	6.04232	11025.7	6.04232	10969.3	6.04232	10801.8	6.04232	10940.7	6.04232	10619.8	6.04232	10864.5	6.04232	11123.9	6.04232	10945.8	6.04232	11033.7	6.04232	11057.2	6.04232	11218.4	6.04232	11121.9	6.04232	10915.5	6.04232	10817	6.04232	10798.9	6.04232	10745.5	6.04232	10788
6.04712	11310.2	6.04712	11047.1	6.04712	10861.4	6.04712	11072	6.04712	11164	6.04712	10968.1	6.04712	10934.8	6.04712	11190.6	6.04712	11032.8	6.04712	10953.4	6.04712	10801.8	6.04712	10955.3	6.04712	10614.2	6.04712	10863.2	6.04712	11098	6.04712	10936.9	6.04712	11013.5	6.04712	11046.1	6.04712	11237.5	6.04712	11112	6.04712	10895.7	6.04712	10847.6	6.04712	10774.4	6.04712	10735.5	6.04712	10803.3
6.05192	11298.6	6.05192	11056.4	6.05192	10823.2	6.05192	11091.8	6.05192	11135.6	6.05192	10975	6.05192	10975.1	6.05192	11174.3	6.05192	11038.6	6.05192	10971.4	6.05192	10824	6.05192	10915.2	6.05192	10614.3	6.05192	10866.2	6.05192	11095.6	6.05192	10946.9	6.05192	10995.2	6.05192	11031.3	6.05192	11198.4	6.05192	11141.2	6.05192	10906.3	6.05192	10841.7	6.05192	10791.6	6.05192	10714.4	6.05192	10791.6
6.05672	11279.8	6.05672	11035.5	6.05672	10809.2	6.05672	11070	6.05672	11143	6.05672	10960.9	6.05672	10955.7	6.05672	11204.1	6.05672	11038.9	6.05672	10993.6	6.05672	10844	6.05672	10949.1	6.05672	10595.6	6.05672	10841.9	6.05672	11122.4	6.05672	10975.7	6.05672	10993.9	6.05672	11008.3	6.05672	11168.9	6.05672	11066.1	6.05672	10870.1	6.05672	10802.6	6.05672	10774.3	6.05672	10739.4	6.05672	10778.8
6.06152	11271.4	6.06152	11055.8	6.06152	10797.8	6.06152	11048.6	6.06152	11137.4	6.06152	10918	6.06152	10959.8	6.06152	11191	6.06152	11051.4	6.06152	10989.2	6.06152	10815	6.06152	10990.3	6.06152	10607.7	6.06152	10871	6.06152	11151.4	6.06152	10935	6.06152	10978.1	6.06152	10994.6	6.06152	11142.5	6.06152	11064.2	6.06152	10871.3	6.06152	10818.7	6.06152	10775.2	6.06152	10734.8	6.06152	10774
6.06632	11267.5	6.06632	11040.6	6.06632	10771.4	6.06632	11041.3	6.06632	11123	6.06632	10904.9	6.06632	10946.5	6.06632	11190.4	6.06632	11028.3	6.06632	10984.2	6.06632	10821.6	6.06632	10965.6	6.06632	10582.1	6.06632	10882.2	6.06632	11120.6	6.06632	10943.2	6.06632	10981.7	6.06632	10965.3	6.06632	11107.7	6.06632	11071.2	6.06632	10905	6.06632	10816.3	6.06632	10758	6.06632	10745.7	6.06632	10795.8
6.07112	11282.5	6.07112	11022.6	6.07112	10769.3	6.07112	11030.4	6.07112	11091.2	6.07112	10917.9	6.07112	10928.4	6.07112	11165.9	6.07112	11007.7	6.07112	11003.1	6.07112	10822.8	6.07112	10941.6	6.07112	10594.5	6.07112	10868.6	6.07112	11107.2	6.07112	10930.7	6.07112	10955.2	6.07112	10971.1	6.07112	11090.9	6.07112	11057.6	6.07112	10879.4	6.07112	10786.2	6.07112	10749.8	6.07112	10733.3	6.07112	10791.9
6.07592	11267.6	6.07592	10997.9	6.07592	10775.6	6.07592	11007.8	6.07592	11070.6	6.07592	10902.8	6.07592	10905.4	6.07592	11155.7	6.07592	10983.8	6.07592	10944.6	6.07592	10783.5	6.07592	10930	6.07592	10526.9	6.07592	10863.9	6.07592	11104.4	6.07592	10900.4	6.07592	10968.7	6.07592	10971.6	6.07592	11076.9	6.07592	11026	6.07592	10840.1	6.07592	10793	6.07592	10708.7	6.07592	10724.3	6.07592	10785.3
6.08072	11228.3	6.08072	11009.6	6.08072	10734.1	6.08072	10965.7	6.08072	11067.3	6.08072	10870.4	6.08072	10894.2	6.08072	11124.7	6.08072	10966	6.08072	10911.9	6.08072	10745.3	6.08072	10902.1	6.08072	10532.3	6.08072	10860.7	6.08072	11035.8	6.08072	10869.9	6.08072	10947.4	6.08072	10959	6.08072	11060.7	6.08072	11027.1	6.08072	10822.2	6.08072	10784.4	6.08072	10673.5	6.08072	10673	6.08072	10764.5
6.08552	11212.8	6.08552	11021.8	6.08552	10731.4	6.08552	10964.9	6.08552	11058	6.08552	10874.4	6.08552	10884.8	6.08552	11091.2	6.08552	10938.6	6.08552	10889.2	6.08552	10734.1	6.08552	10844.2	6.08552	10506.2	6.08552	10788.6	6.08552	11033.9	6.08552	10861.9	6.08552	10937.3	6.08552	10940.7	6.08552	11082.8	6.08552	11000	6.08552	10823.9	6.08552	10763.7	6.08552	10662.7	6.08552	10653.3	6.08552	10738.6
6.09032	11197.2	6.09032	10959	6.09032	10701.3	6.09032	10961.7	6.09032	11050.8	6.09032	10875.5	6.09032	10859.4	6.09032	11049.9	6.09032	10927.9	6.09032	10867.2	6.09032	10697.2	6.09032	10846.3	6.09032	10484.2	6.09032	10754.2	6.09032	10996.5	6.09032	10856.8	6.09032	10920.2	6.09032	10929.8	6.09032	11071.7	6.09032	10997.1	6.09032	10814.5	6.09032	10736.5	6.09032	10666.8	6.09032	10617.8	6.09032	10695.4
6.09512	11185.5	6.09512	10926.9	6.09512	10712	6.09512	10946.8	6.09512	11011.5	6.09512	10854.1	6.09512	10806.1	6.09512	11027.9	6.09512	10915.7	6.09512	10840	6.09512	10682.1	6.09512	10819.3	6.09512	10472.3	6.09512	10734.4	6.09512	10987.7	6.09512	10843.4	6.09512	10901.1	6.09512	10904.8	6.09512	11082.9	6.09512	10960.7	6.09512	10798.6	6.09512	10697.5	6.09512	10639.6	6.09512	10596.3	6.09512	10678
6.09992	11176.3	6.09992	10949.2	6.09992	10722.1	6.09992	10938.6	6.09992	11005.9	6.09992	10848.6	6.09992	10788.7	6.09992	11035.4	6.09992	10880	6.09992	10828.2	6.09992	10685	6.09992	10792.5	6.09992	10428.8	6.09992	10710	6.09992	11000.2	6.09992	10842.8	6.09992	10903.5	6.09992	10891	6.09992	11040.5	6.09992	10950.3	6.09992	10762.3	6.09992	10683.1	6.09992	10629.4	6.09992	10577.7	6.09992	10645.2
6.10472	11156	6.10472	10934.5	6.10472	10684.4	6.10472	10920.5	6.10472	10995.2	6.10472	10824.9	6.10472	10787.2	6.10472	11012	6.10472	10834	6.10472	10788.6	6.10472	10661	6.10472	10779.3	6.10472	10433.5	6.10472	10693.8	6.10472	10976.7	6.10472	10836.8	6.10472	10888.1	6.10472	10864.9	6.10472	11043.3	6.10472	10929.3	6.10472	10747.8	6.10472	10688	6.10472	10623.7	6.10472	10561.1	6.10472	10612.8
6.10952	11151	6.10952	10924.9	6.10952	10676.5	6.10952	10910.6	6.10952	10967.7	6.10952	10791.4	6.10952	10766.6	6.10952	10978.5	6.10952	10834.9	6.10952	10788.4	6.10952	10637.3	6.10952	10792.2	6.10952	10433.5	6.10952	10727.5	6.10952	10959.1	6.10952	10831	6.10952	10855.6	6.10952	10853.2	6.10952	11031.7	6.10952	10934	6.10952	10755.4	6.10952	10680.1	6.10952	10582.4	6.10952	10527.9	6.10952	10629.7
6.11432	11149	6.11432	10921.5	6.11432	10684.7	6.11432	10899.3	6.11432	10971.4	6.11432	10762.6	6.11432	10755.4	6.11432	10985.3	6.11432	10826.4	6.11432	10777.6	6.11432	10611.7	6.11432	10761.4	6.11432	10404.2	6.11432	10676.6	6.11432	10953.5	6.11432	10792.4	6.11432	10855.3	6.11432	10861.2	6.11432	11007.5	6.11432	10935.9	6.11432	10733	6.11432	10661.8	6.11432	10587.5	6.11432	10524.8	6.11432	10608.6
6.11912	11128.3	6.11912	10915.6	6.11912	10664.9	6.11912	10885.4	6.11912	10971.3	6.11912	10749.5	6.11912	10767.7	6.11912	10983.8	6.11912	10846.7	6.11912	10760.6	6.11912	10596.9	6.11912	10738.9	6.11912	10394.6	6.11912	10664.9	6.11912	10944.4	6.11912	10774.4	6.11912	10837.9	6.11912	10858	6.11912	10985	6.11912	10899.8	6.11912	10731.5	6.11912	10594.7	6.11912	10557.2	6.11912	10498.5	6.11912	10601.1
6.12392	11083.1	6.12392	10859.2	6.12392	10636.1	6.12392	10881.8	6.12392	10984.6	6.12392	10726.8	6.12392	10760.7	6.12392	10955.3	6.12392	10797.9	6.12392	10715.7	6.12392	10590.1	6.12392	10722	6.12392	10381.1	6.12392	10634.2	6.12392	10930.2	6.12392	10768.3	6.12392	10811.3	6.12392	10844	6.12392	10957.3	6.12392	10867.6	6.12392	10731.4	6.12392	10595.4	6.12392	10555.6	6.12392	10491	6.12392	10588.3
6.12872	11089.1	6.12872	10831.1	6.12872	10597.2	6.12872	10885.9	6.12872	10946.6	6.12872	10753.1	6.12872	10747.7	6.12872	10938.6	6.12872	10802.4	6.12872	10722.9	6.12872	10564.3	6.12872	10698.2	6.12872	10349.3	6.12872	10649.6	6.12872	10888.4	6.12872	10755.5	6.12872	10818.5	6.12872	10799.8	6.12872	10985	6.12872	10850.6	6.12872	10716.9	6.12872	10596	6.12872	10518	6.12872	10500.9	6.12872	10565.8
6.13352	11120.4	6.13352	10847.9	6.13352	10609.3	6.13352	10858.9	6.13352	10887.3	6.13352	10767.1	6.13352	10729.6	6.13352	10894	6.13352	10797.7	6.13352	10729.5	6.13352	10555.9	6.13352	10658.4	6.13352	10319.2	6.13352	10635.8	6.13352	10869	6.13352	10760.1	6.13352	10805.9	6.13352	10803.4	6.13352	10988.4	6.13352	10819.7	6.13352	10673.5	6.13352	10580	6.13352	10494.6	6.13352	10493	6.13352	10538.5
6.13832	11105	6.13832	10845.7	6.13832	10589.5	6.13832	10859.6	6.13832	10913.8	6.13832	10709.1	6.13832	10688.2	6.13832	10870.8	6.13832	10767.4	6.13832	10715.1	6.13832	10564.7	6.13832	10627.2	6.13832	10327.1	6.13832	10605.4	6.13832	10862.9	6.13832	10755.1	6.13832	10770.8	6.13832	10794.2	6.13832	10940.2	6.13832	10851.3	6.13832	10661.2	6.13832	10553	6.13832	10514.2	6.13832	10490.9	6.13832	10557.9
6.14312	11071.2	6.14312	10846.5	6.14312	10589.1	6.14312	10838.1	6.14312	10927.3	6.14312	10717.1	6.14312	10692.1	6.14312	10872.3	6.14312	10753.2	6.14312	10698.6	6.14312	10564.9	6.14312	10637.7	6.14312	10312	6.14312	10597.1	6.14312	10863.4	6.14312	10740	6.14312	10766.5	6.14312	10797.9	6.14312	10961.2	6.14312	10828.9	6.14312	10674.4	6.14312	10545	6.14312	10480.1	6.14312	10454.5	6.14312	10537.3
6.14791	11082	6.14791	10836.9	6.14791	10595.4	6.14791	10820.7	6.14791	10875.7	6.14791	10734.2	6.14791	10694.8	6.14791	10854.3	6.14791	10723.2	6.14791	10698.5	6.14791	10535.1	6.14791	10630.4	6.14791	10318.9	6.14791	10608	6.14791	10818.4	6.14791	10740.6	6.14791	10778.6	6.14791	10781.4	6.14791	10911.4	6.14791	10860.8	6.14791	10698.7	6.14791	10551.1	6.14791	10457.5	6.14791	10446.5	6.14791	10537.1
6.15271	11070.8	6.15271	10810.2	6.15271	10568.8	6.15271	10833	6.15271	10856.6	6.15271	10668.6	6.15271	10646.5	6.15271	10892.8	6.15271	10706.2	6.15271	10700	6.15271	10507.3	6.15271	10644.6	6.15271	10315.7	6.15271	10591.3	6.15271	10828.7	6.15271	10741.9	6.15271	10776.8	6.15271	10775.5	6.15271	10911.1	6.15271	10856.5	6.15271	10669	6.15271	10568.3	6.15271	10447.5	6.15271	10452.1	6.15271	10495.4
6.15751	11062.8	6.15751	10839.9	6.15751	10570.8	6.15751	10816.7	6.15751	10869.9	6.15751	10674.1	6.15751	10646.4	6.15751	10897.2	6.15751	10713.3	6.15751	10668.8	6.15751	10526	6.15751	10652.1	6.15751	10287	6.15751	10597.2	6.15751	10829.9	6.15751	10711.6	6.15751	10756.6	6.15751	10777	6.15751	10884.3	6.15751	10831.7	6.15751	10633.1	6.15751	10528.2	6.15751	10462.9	6.15751	10437.6	6.15751	10492.6
6.16231	11024.7	6.16231	10838.5	6.16231	10568.6	6.16231	10795.5	6.16231	10881	6.16231	10662	6.16231	10689.5	6.16231	10861.5	6.16231	10717.9	6.16231	10667	6.16231	10487	6.16231	10647	6.16231	10286	6.16231	10603.2	6.16231	10832.8	6.16231	10669.4	6.16231	10737.8	6.16231	10785	6.16231	10897.4	6.16231	10839.2	6.16231	10615.5	6.16231	10528.7	6.16231	10471.1	6.16231	10434.6	6.16231	10507.6
6.16711	11013.6	6.16711	10799.1	6.16711	10553	6.16711	10824.1	6.16711	10854.1	6.16711	10641.3	6.16711	10636.3	6.16711	10868.8	6.16711	10726.2	6.16711	10673.8	6.16711	10503	6.16711	10635.3	6.16711	10276.8	6.16711	10576.1	6.16711	10810.9	6.16711	10699.8	6.16711	10743.2	6.16711	10770.2	6.16711	10893.2	6.16711	10825.5	6.16711	10590.6	6.16711	10520.6	6.16711	10467.9	6.16711	10429	6.16711	10498
6.17191	11001.6	6.17191	10779.8	6.17191	10533.3	6.17191	10803.3	6.17191	10833.1	6.17191	10621.7	6.17191	10637.8	6.17191	10883.8	6.17191	10727.3	6.17191	10691.7	6.17191	10500	6.17191	10639	6.17191	10272.9	6.17191	10575	6.17191	10791.7	6.17191	10665.6	6.17191	10741.4	6.17191	10746.6	6.17191	10885.8	6.17191	10783	6.17191	10586.2	6.17191	10520.1	6.17191	10468.2	6.17191	10431.7	6.17191	10474.2
6.17671	11024.4	6.17671	10767.3	6.17671	10528	6.17671	10792	6.17671	10853.5	6.17671	10645.5	6.17671	10634.4	6.17671	10896.7	6.17671	10728.1	6.17671	10683.5	6.17671	10493.4	6.17671	10631.2	6.17671	10279.8	6.17671	10585.2	6.17671	10837.9	6.17671	10661	6.17671	10732.5	6.17671	10725.5	6.17671	10870.9	6.17671	10777.5	6.17671	10606.7	6.17671	10483.8	6.17671	10458.9	6.17671	10419.6	6.17671	10514.5
6.18151	11010.2	6.18151	10748.5	6.18151	10531	6.18151	10761.5	6.18151	10837.2	6.18151	10641.3	6.18151	10639.4	6.18151	10874.5	6.18151	10724.4	6.18151	10667	6.18151	10469.3	6.18151	10636.6	6.18151	10293.5	6.18151	10578.4	6.18151	10817.7	6.18151	10649.2	6.18151	10693.5	6.18151	10726.6	6.18151	10852.4	6.18151	10801.1	6.18151	10624.6	6.18151	10491.4	6.18151	10481.3	6.18151	10420.1	6.18151	10485.3
6.18631	10986	6.18631	10750.9	6.18631	10521.2	6.18631	10754.7	6.18631	10832	6.18631	10667.7	6.18631	10650.6	6.18631	10863.6	6.18631	10695.2	6.18631	10691	6.18631	10475.6	6.18631	10624.4	6.18631	10283.4	6.18631	10552.1	6.18631	10783.7	6.18631	10626	6.18631	10688	6.18631	10711.4	6.18631	10893.5	6.18631	10811.5	6.18631	10599	6.18631	10518.5	6.18631	10482.1	6.18631	10405.4	6.18631	10476.4
6.19111	10948.3	6.19111	10744.1	6.19111	10519.9	6.19111	10748.6	6.19111	10847.2	6.19111	10655.1	6.19111	10643.8	6.19111	10858.8	6.19111	10693.6	6.19111	10641.5	6.19111	10514.9	6.19111	10642.3	6.19111	10272.7	6.19111	10559.5	6.19111	10791.3	6.19111	10619.4	6.19111	10648.1	6.19111	10694.3	6.19111	10856.9	6.19111	10773.5	6.19111	10588.3	6.19111	10509.8	6.19111	10503	6.19111	10435.8	6.19111	10502.5
6.19591	10947.3	6.19591	10742.2	6.19591	10482.4	6.19591	10759.3	6.19591	10835.1	6.19591	10615.6	6.19591	10610.3	6.19591	10842.1	6.19591	10693.1	6.19591	10645.2	6.19591	10479.4	6.19591	10625.6	6.19591	10302.1	6.19591	10560.8	6.19591	10785.5	6.19591	10614.7	6.19591	10646.2	6.19591	10714.5	6.19591	10831.8	6.19591	10764.6	6.19591	10601.1	6.19591	10479.7	6.19591	10493.8	6.19591	10441.4	6.19591	10494.3
6.20071	10938.1	6.20071	10702.1	6.20071	10465.4	6.20071	10749.7	6.20071	10810.1	6.20071	10622.9	6.20071	10629.8	6.20071	10864.5	6.20071	10702.1	6.20071	10642.9	6.20071	10480.4	6.20071	10647.7	6.20071	10295.9	6.20071	10537	6.20071	10781.8	6.20071	10594.5	6.20071	10647.4	6.20071	10685.3	6.20071	10865.8	6.20071	10769.7	6.20071	10572.5	6.20071	10480.5	6.20071	10478.1	6.20071	10431.9	6.20071	10491.1
6.20551	10929.5	6.20551	10705	6.20551	10479.2	6.20551	10711.1	6.20551	10801.9	6.20551	10619	6.20551	10603.2	6.20551	10857	6.20551	10683.9	6.20551	10670.7	6.20551	10495.5	6.20551	10630	6.20551	10295.1	6.20551	10526.4	6.20551	10798.3	6.20551	10594.2	6.20551	10673.3	6.20551	10649.4	6.20551	10844.8	6.20551	10746.5	6.20551	10552	6.20551	10460.6	6.20551	10473.1	6.20551	10421.3	6.20551	10480.6
6.21031	10913.5	6.21031	10693	6.21031	10467.1	6.21031	10699.2	6.21031	10799.3	6.21031	10605.1	6.21031	10635.8	6.21031	10828.4	6.21031	10693.8	6.21031	10662.6	6.21031	10512.8	6.21031	10610.3	6.21031	10273.1	6.21031	10539.5	6.21031	10769.5	6.21031	10576.8	6.21031	10597.9	6.21031	10611.3	6.21031	10787.1	6.21031	10714.5	6.21031	10561.5	6.21031	10464	6.21031	10455.5	6.21031	10427	6.21031	10489.3
6.21511	10917.6	6.21511	10672.6	6.21511	10442.3	6.21511	10676	6.21511	10741	6.21511	10564.3	6.21511	10614.7	6.21511	10817.7	6.21511	10672.5	6.21511	10633.3	6.21511	10504.2	6.21511	10611.4	6.21511	10297.4	6.21511	10532.3	6.21511	10750.1	6.21511	10574.8	6.21511	10597.8	6.21511	10609.8	6.21511	10757.1	6.21511	10721.5	6.21511	10537.3	6.21511	10466.4	6.21511	10423.1	6.21511	10411.6	6.21511	10493
6.21991	10906.6	6.21991	10664.1	6.21991	10421.1	6.21991	10622.1	6.21991	10725.6	6.21991	10569.4	6.21991	10583.9	6.21991	10829.5	6.21991	10689.3	6.21991	10614.5	6.21991	10470.3	6.21991	10592.3	6.21991	10276.6	6.21991	10512.4	6.21991	10704.4	6.21991	10556.1	6.21991	10574.1	6.21991	10607.6	6.21991	10730	6.21991	10691.4	6.21991	10515.2	6.21991	10410.9	6.21991	10403.1	6.21991	10400.1	6.21991	10471.6
6.22471	10860.5	6.22471	10643.7	6.22471	10417.5	6.22471	10610.7	6.22471	10728.7	6.22471	10527.6	6.22471	10597	6.22471	10802.2	6.22471	10671.2	6.22471	10621.7	6.22471	10439.6	6.22471	10591	6.22471	10244.7	6.22471	10470.3	6.22471	10698.6	6.22471	10546.9	6.22471	10547.5	6.22471	10571.6	6.22471	10722	6.22471	10639.6	6.22471	10480.7	6.22471	10402.9	6.22471	10392.2	6.22471	10391.8	6.22471	10473.2
6.22951	10851	6.22951	10595.5	6.22951	10389	6.22951	10606.3	6.22951	10700.4	6.22951	10519	6.22951	10582.4	6.22951	10824.9	6.22951	10668.8	6.22951	10616.6	6.22951	10447	6.22951	10568.9	6.22951	10221.5	6.22951	10448.5	6.22951	10705.2	6.22951	10519.8	6.22951	10539	6.22951	10574.3	6.22951	10704.5	6.22951	10640.4	6.22951	10468	6.22951	10393	6.22951	10389.9	6.22951	10385.2	6.22951	10407.2
6.23431	10830.5	6.23431	10565.4	6.23431	10354.2	6.23431	10591.8	6.23431	10665.4	6.23431	10490.1	6.23431	10533.2	6.23431	10813.9	6.23431	10627.9	6.23431	10591	6.23431	10442.8	6.23431	10562.1	6.23431	10228.9	6.23431	10464.3	6.23431	10664.8	6.23431	10496.1	6.23431	10581.6	6.23431	10568.5	6.23431	10673.9	6.23431	10618.6	6.23431	10439.6	6.23431	10363.4	6.23431	10347.6	6.23431	10352.2	6.23431	10407.3
6.23911	10799.8	6.23911	10561	6.23911	10328.3	6.23911	10586.6	6.23911	10657.6	6.23911	10467.8	6.23911	10510	6.23911	10789.6	6.23911	10618.8	6.23911	10580.3	6.23911	10393.9	6.23911	10544.9	6.23911	10216.5	6.23911	10449.2	6.23911	10627.5	6.23911	10464.5	6.23911	10541.8	6.23911	10502	6.23911	10675.6	6.23911	10593.3	6.23911	10412.4	6.23911	10352.3	6.23911	10327.6	6.23911	10341.5	6.23911	10407.5
6.24391	10793.5	6.24391	10560.8	6.24391	10312.7	6.24391	10565.1	6.24391	10651.2	6.24391	10446	6.24391	10500.7	6.24391	10762.4	6.24391	10591.2	6.24391	10562.5	6.24391	10373.5	6.24391	10534	6.24391	10170.2	6.24391	10433	6.24391	10624	6.24391	10448.1	6.24391	10492.9	6.24391	10495.2	6.24391	10635.2	6.24391	10542.8	6.24391	10398.7	6.24391	10328	6.24391	10317.5	6.24391	10321.6	6.24391	10398.4
6.24871	10762.2	6.24871	10539.6	6.24871	10306.9	6.24871	10540.6	6.24871	10637.7	6.24871	10451.4	6.24871	10481.2	6.24871	10733	6.24871	10613.5	6.24871	10511.6	6.24871	10386.5	6.24871	10537.1	6.24871	10156.5	6.24871	10404.2	6.24871	10649.5	6.24871	10439.4	6.24871	10484.1	6.24871	10482.1	6.24871	10639.3	6.24871	10559.2	6.24871	10398.2	6.24871	10332.2	6.24871	10327.9	6.24871	10314.2	6.24871	10404.1
6.25351	10744.8	6.25351	10482.5	6.25351	10288	6.25351	10550.1	6.25351	10617.7	6.25351	10447.9	6.25351	10462.1	6.25351	10743.6	6.25351	10614	6.25351	10535.9	6.25351	10407.2	6.25351	10487.4	6.25351	10166	6.25351	10396.8	6.25351	10612.1	6.25351	10442.2	6.25351	10441.4	6.25351	10472.8	6.25351	10624.7	6.25351	10526.7	6.25351	10392	6.25351	10325.9	6.25351	10303.8	6.25351	10307	6.25351	10402
6.2583	10736.5	6.2583	10459.3	6.2583	10236.3	6.2583	10524	6.2583	10603.1	6.2583	10435.6	6.2583	10447.9	6.2583	10710.1	6.2583	10566.9	6.2583	10520.7	6.2583	10367.4	6.2583	10482.6	6.2583	10152.6	6.2583	10348.7	6.2583	10587	6.2583	10410.8	6.2583	10483	6.2583	10492.2	6.2583	10610.3	6.2583	10528.9	6.2583	10351.3	6.2583	10309.3	6.2583	10304.1	6.2583	10278.4	6.2583	10392.2
6.2631	10687.4	6.2631	10479	6.2631	10245.7	6.2631	10508	6.2631	10580.1	6.2631	10412.5	6.2631	10455.4	6.2631	10713.6	6.2631	10562.5	6.2631	10478	6.2631	10335.3	6.2631	10470.4	6.2631	10144.7	6.2631	10393.9	6.2631	10603.3	6.2631	10407.1	6.2631	10420.5	6.2631	10459.9	6.2631	10582.6	6.2631	10528	6.2631	10308.8	6.2631	10286	6.2631	10288.3	6.2631	10285.3	6.2631	10391.4
6.2679	10675.2	6.2679	10477.2	6.2679	10226.1	6.2679	10507.2	6.2679	10574.8	6.2679	10411.9	6.2679	10431.4	6.2679	10692.6	6.2679	10552.4	6.2679	10498.3	6.2679	10323	6.2679	10464.7	6.2679	10116.6	6.2679	10372.4	6.2679	10569.8	6.2679	10400.5	6.2679	10384	6.2679	10409.3	6.2679	10555.7	6.2679	10515.5	6.2679	10323.3	6.2679	10246.1	6.2679	10253	6.2679	10276	6.2679	10389.2
6.2727	10671.5	6.2727	10445	6.2727	10206.8	6.2727	10502.7	6.2727	10551.7	6.2727	10404	6.2727	10412.1	6.2727	10669.6	6.2727	10557.1	6.2727	10476	6.2727	10300.3	6.2727	10431.2	6.2727	10073.5	6.2727	10369.3	6.2727	10534.2	6.2727	10372.6	6.2727	10413.8	6.2727	10435.9	6.2727	10551.9	6.2727	10496.8	6.2727	10338.4	6.2727	10251.9	6.2727	10266.1	6.2727	10259.4	6.2727	10378.9
6.2775	10669.9	6.2775	10398.6	6.2775	10201.9	6.2775	10451.9	6.2775	10536.5	6.2775	10397	6.2775	10422.1	6.2775	10633.8	6.2775	10542.1	6.2775	10478.9	6.2775	10272.4	6.2775	10414	6.2775	10080.6	6.2775	10372.7	6.2775	10513.6	6.2775	10344.4	6.2775	10404.1	6.2775	10429.4	6.2775	10554.2	6.2775	10467.3	6.2775	10310.5	6.2775	10252.5	6.2775	10250.8	6.2775	10248.4	6.2775	10363.5
6.2823	10637.5	6.2823	10419.7	6.2823	10171.4	6.2823	10456.2	6.2823	10514.4	6.2823	10394.1	6.2823	10427.2	6.2823	10645.2	6.2823	10521.3	6.2823	10447.1	6.2823	10280.2	6.2823	10385.4	6.2823	10079.6	6.2823	10304.8	6.2823	10530.2	6.2823	10336	6.2823	10382.4	6.2823	10402.8	6.2823	10536.9	6.2823	10472	6.2823	10303.1	6.2823	10219.2	6.2823	10247.4	6.2823	10238.4	6.2823	10345
6.2871	10645.8	6.2871	10416.3	6.2871	10168.3	6.2871	10459.4	6.2871	10492.9	6.2871	10364.7	6.2871	10400.3	6.2871	10624.8	6.2871	10500.3	6.2871	10452.8	6.2871	10270.4	6.2871	10380	6.2871	10034.9	6.2871	10281.8	6.2871	10497.6	6.2871	10353.7	6.2871	10378.5	6.2871	10391.7	6.2871	10532.3	6.2871	10475.5	6.2871	10300.8	6.2871	10238.4	6.2871	10229.9	6.2871	10248.7	6.2871	10331.6
6.2919	10651.2	6.2919	10397.1	6.2919	10187.1	6.2919	10413	6.2919	10502.5	6.2919	10326	6.2919	10386.5	6.2919	10635.4	6.2919	10476	6.2919	10442.1	6.2919	10240	6.2919	10363.5	6.2919	10054.1	6.2919	10273.9	6.2919	10484.2	6.2919	10317.8	6.2919	10331.5	6.2919	10370	6.2919	10509.2	6.2919	10471.3	6.2919	10305.6	6.2919	10229.8	6.2919	10213.7	6.2919	10214.5	6.2919	10351.2
6.2967	10621	6.2967	10385.6	6.2967	10216	6.2967	10399.7	6.2967	10463.6	6.2967	10329.6	6.2967	10386.4	6.2967	10622.5	6.2967	10452.8	6.2967	10454.6	6.2967	10239.1	6.2967	10362.4	6.2967	10032.4	6.2967	10247.7	6.2967	10493	6.2967	10306.5	6.2967	10353.4	6.2967	10384.1	6.2967	10502.3	6.2967	10432.3	6.2967	10275.3	6.2967	10221.9	6.2967	10200.4	6.2967	10251.6	6.2967	10320.6
6.3015	10625.4	6.3015	10392.3	6.3015	10186.7	6.3015	10402.8	6.3015	10490.9	6.3015	10300.4	6.3015	10361	6.3015	10614	6.3015	10487.2	6.3015	10444.3	6.3015	10283.2	6.3015	10371	6.3015	10008.8	6.3015	10233.3	6.3015	10474.9	6.3015	10324	6.3015	10348.5	6.3015	10377	6.3015	10514.1	6.3015	10438.9	6.3015	10269.3	6.3015	10208.7	6.3015	10206.1	6.3015	10228.2	6.3015	10345.9
6.3063	10615.7	6.3063	10386.7	6.3063	10143.6	6.3063	10404.2	6.3063	10488.6	6.3063	10296	6.3063	10372.2	6.3063	10621.6	6.3063	10481.5	6.3063	10453.6	6.3063	10284.8	6.3063	10367.1	6.3063	10027.4	6.3063	10256.9	6.3063	10489.4	6.3063	10313.8	6.3063	10353.8	6.3063	10357.6	6.3063	10499.5	6.3063	10448.6	6.3063	10252.5	6.3063	10187	6.3063	10227.1	6.3063	10260.7	6.3063	10362
6.3111	10627.1	6.3111	10387	6.3111	10165.7	6.3111	10414.3	6.3111	10483.6	6.3111	10330.2	6.3111	10383.9	6.3111	10636	6.3111	10498.6	6.3111	10476.9	6.3111	10302.1	6.3111	10368.2	6.3111	10026.9	6.3111	10286.2	6.3111	10477	6.3111	10289.7	6.3111	10348	6.3111	10360.2	6.3111	10480.1	6.3111	10455.2	6.3111	10253.9	6.3111	10196.3	6.3111	10248.8	6.3111	10283.3	6.3111	10385.6
6.3159	10623.9	6.3159	10387.4	6.3159	10183.9	6.3159	10411.7	6.3159	10480.1	6.3159	10336	6.3159	10371.3	6.3159	10654.4	6.3159	10548.2	6.3159	10457.7	6.3159	10279.8	6.3159	10405.5	6.3159	10047.5	6.3159	10247.9	6.3159	10465.4	6.3159	10295.5	6.3159	10335.1	6.3159	10373.1	6.3159	10507.4	6.3159	10477.8	6.3159	10268.6	6.3159	10186.5	6.3159	10245.9	6.3159	10289.7	6.3159	10392.4
6.3207	10607.1	6.3207	10418.8	6.3207	10166.6	6.3207	10420.6	6.3207	10501.9	6.3207	10343.8	6.3207	10382.1	6.3207	10666.6	6.3207	10540	6.3207	10503	6.3207	10276.5	6.3207	10401.3	6.3207	10058.1	6.3207	10263.9	6.3207	10447.9	6.3207	10307.8	6.3207	10339	6.3207	10369.7	6.3207	10517.4	6.3207	10475.8	6.3207	10267.1	6.3207	10230.4	6.3207	10237.6	6.3207	10310.5	6.3207	10420.9
6.3255	10594.4	6.3255	10375.8	6.3255	10169.2	6.3255	10425	6.3255	10505.9	6.3255	10339.2	6.3255	10446.8	6.3255	10689.6	6.3255	10549.6	6.3255	10514.7	6.3255	10332.9	6.3255	10403.3	6.3255	10056.6	6.3255	10274.2	6.3255	10488.7	6.3255	10310	6.3255	10354.1	6.3255	10391.2	6.3255	10521	6.3255	10467.5	6.3255	10255.5	6.3255	10217.7	6.3255	10261.5	6.3255	10344.1	6.3255	10454.9
6.3303	10596.4	6.3303	10364	6.3303	10187.8	6.3303	10399.4	6.3303	10502.6	6.3303	10335.9	6.3303	10439.2	6.3303	10678.4	6.3303	10586	6.3303	10525.5	6.3303	10336.4	6.3303	10429.1	6.3303	10073.6	6.3303	10272.6	6.3303	10495	6.3303	10314.6	6.3303	10355.8	6.3303	10372.5	6.3303	10515.7	6.3303	10458.6	6.3303	10282.8	6.3303	10221.2	6.3303	10261.9	6.3303	10345.3	6.3303	10513.2
6.3351	10610	6.3351	10364.4	6.3351	10136.1	6.3351	10435.6	6.3351	10503.7	6.3351	10363.2	6.3351	10414.8	6.3351	10681.4	6.3351	10613.1	6.3351	10542.4	6.3351	10341.2	6.3351	10444.4	6.3351	10089.6	6.3351	10291.2	6.3351	10491.4	6.3351	10287	6.3351	10331.2	6.3351	10352.2	6.3351	10506.9	6.3351	10465.5	6.3351	10290.5	6.3351	10214.4	6.3351	10292.6	6.3351	10374.8	6.3351	10540.1
6.3399	10587.4	6.3399	10379.9	6.3399	10123.3	6.3399	10412.1	6.3399	10477.5	6.3399	10368.1	6.3399	10430.4	6.3399	10739.8	6.3399	10601.8	6.3399	10569.4	6.3399	10365.4	6.3399	10434	6.3399	10100.6	6.3399	10284.9	6.3399	10455.5	6.3399	10264.9	6.3399	10332	6.3399	10362.4	6.3399	10478.8	6.3399	10414.4	6.3399	10296.5	6.3399	10222.2	6.3399	10293.6	6.3399	10391.6	6.3399	10641.1
6.3447	10598.6	6.3447	10359.3	6.3447	10145.3	6.3447	10386.5	6.3447	10484	6.3447	10369.6	6.3447	10412.4	6.3447	10731.4	6.3447	10602.4	6.3447	10565	6.3447	10364.3	6.3447	10434.6	6.3447	10102.1	6.3447	10281.7	6.3447	10460.8	6.3447	10283.5	6.3447	10297.8	6.3447	10353.5	6.3447	10452.3	6.3447	10401	6.3447	10273.2	6.3447	10204	6.3447	10316.2	6.3447	10466.8	6.3447	10745.2
6.3495	10562.1	6.3495	10318.8	6.3495	10091.3	6.3495	10333.5	6.3495	10490.3	6.3495	10353.7	6.3495	10423.4	6.3495	10726.6	6.3495	10665.5	6.3495	10656.7	6.3495	10391.7	6.3495	10466.5	6.3495	10076.8	6.3495	10294.2	6.3495	10461.5	6.3495	10227.4	6.3495	10302.9	6.3495	10300.3	6.3495	10432.6	6.3495	10365.6	6.3495	10249.9	6.3495	10242.6	6.3495	10306	6.3495	10510.6	6.3495	10884.9
6.3543	10549.9	6.3543	10295.4	6.3543	10064.3	6.3543	10321.9	6.3543	10441.7	6.3543	10317.9	6.3543	10434.8	6.3543	10757.5	6.3543	10734.2	6.3543	10721.7	6.3543	10446.9	6.3543	10492	6.3543	10103.9	6.3543	10295.9	6.3543	10460.9	6.3543	10227.1	6.3543	10240.1	6.3543	10261.9	6.3543	10404.6	6.3543	10379.3	6.3543	10231.9	6.3543	10235.8	6.3543	10311.4	6.3543	10592.4	6.3543	11118.6
6.3591	10519.5	6.3591	10293.2	6.3591	10061.4	6.3591	10299.2	6.3591	10426.6	6.3591	10292.7	6.3591	10421.4	6.3591	10815.2	6.3591	10811.5	6.3591	10782.7	6.3591	10523.7	6.3591	10555.6	6.3591	10103.8	6.3591	10313.6	6.3591	10418.8	6.3591	10227.6	6.3591	10204.2	6.3591	10264.8	6.3591	10399.4	6.3591	10376.4	6.3591	10225.5	6.3591	10214.5	6.3591	10349.6	6.3591	10708.2	6.3591	11386.9
6.3639	10484.6	6.3639	10263.2	6.3639	10022.8	6.3639	10285.7	6.3639	10411.3	6.3639	10310.3	6.3639	10421.6	6.3639	10907.6	6.3639	10949.8	6.3639	10884.1	6.3639	10635.7	6.3639	10609.4	6.3639	10181.7	6.3639	10363.5	6.3639	10432.6	6.3639	10209.8	6.3639	10218.3	6.3639	10235.6	6.3639	10334.6	6.3639	10328.5	6.3639	10224.1	6.3639	10224	6.3639	10378.8	6.3639	10883.2	6.3639	11780
6.3687	10456.9	6.3687	10235.5	6.3687	9979.54	6.3687	10283.4	6.3687	10377.9	6.3687	10293.8	6.3687	10439.5	6.3687	10992.8	6.3687	11115.5	6.3687	11061.5	6.3687	10776	6.3687	10734.5	6.3687	10258.9	6.3687	10385.6	6.3687	10433	6.3687	10202.5	6.3687	10195.9	6.3687	10200.2	6.3687	10352.5	6.3687	10309.1	6.3687	10223.1	6.3687	10209.7	6.3687	10456.5	6.3687	11127.9	6.3687	12249.1
6.37349	10476.2	6.37349	10203.5	6.37349	9988.52	6.37349	10267.4	6.37349	10371.1	6.37349	10290	6.37349	10476.3	6.37349	11115.8	6.37349	11376.3	6.37349	11313.2	6.37349	10985	6.37349	10908	6.37349	10353.8	6.37349	10463.4	6.37349	10468.7	6.37349	10187	6.37349	10177.6	6.37349	10147.7	6.37349	10325.1	6.37349	10294.3	6.37349	10200	6.37349	10213.1	6.37349	10499	6.37349	11452.5	6.37349	12783.7
6.37829	10482.2	6.37829	10210.3	6.37829	10004.2	6.37829	10273.2	6.37829	10370.2	6.37829	10316.2	6.37829	10550.5	6.37829	11321.5	6.37829	11664.8	6.37829	11594.5	6.37829	11200.2	6.37829	11121.5	6.37829	10550.4	6.37829	10580.2	6.37829	10556.1	6.37829	10179	6.37829	10176.1	6.37829	10147.7	6.37829	10309.2	6.37829	10313.6	6.37829	10219	6.37829	10269	6.37829	10647	6.37829	11798	6.37829	13369.5
6.38309	10453.4	6.38309	10239.8	6.38309	9994.77	6.38309	10301.5	6.38309	10406.7	6.38309	10364.2	6.38309	10620.9	6.38309	11545.6	6.38309	12020.9	6.38309	11887.6	6.38309	11474.9	6.38309	11389.3	6.38309	10750.5	6.38309	10727.4	6.38309	10617.9	6.38309	10211.8	6.38309	10164.5	6.38309	10150.1	6.38309	10327.6	6.38309	10332.3	6.38309	10225.9	6.38309	10301.2	6.38309	10777.4	6.38309	12234.5	6.38309	13964.1
6.38789	10466.1	6.38789	10228.8	6.38789	9996.72	6.38789	10315.8	6.38789	10411.2	6.38789	10392.5	6.38789	10720.9	6.38789	11817.8	6.38789	12356.5	6.38789	12162.1	6.38789	11711.1	6.38789	11600.6	6.38789	10986.1	6.38789	10878.3	6.38789	10732.5	6.38789	10254.6	6.38789	10167.1	6.38789	10160.6	6.38789	10329.4	6.38789	10329	6.38789	10271.1	6.38789	10358.9	6.38789	10962.3	6.38789	12697.3	6.38789	14549.8
6.39269	10492.4	6.39269	10225.1	6.39269	10028	6.39269	10318.1	6.39269	10462.6	6.39269	10450.6	6.39269	10798.5	6.39269	12133	6.39269	12704.7	6.39269	12450.6	6.39269	11861.9	6.39269	11753.8	6.39269	11104.9	6.39269	11046.2	6.39269	10834.5	6.39269	10325.9	6.39269	10174.5	6.39269	10186.2	6.39269	10356.4	6.39269	10320.5	6.39269	10275.7	6.39269	10396.6	6.39269	11155.2	6.39269	13215.5	6.39269	15025.7
6.39749	10538.2	6.39749	10281.4	6.39749	10040.3	6.39749	10354.8	6.39749	10510.8	6.39749	10479.6	6.39749	10941.5	6.39749	12476.5	6.39749	13089.6	6.39749	12710.8	6.39749	12016.6	6.39749	11825.5	6.39749	11227.6	6.39749	11215.9	6.39749	10964.1	6.39749	10362.4	6.39749	10203.5	6.39749	10209.3	6.39749	10398.1	6.39749	10370	6.39749	10293.7	6.39749	10478.7	6.39749	11462.1	6.39749	13741.5	6.39749	15323
6.40229	10591	6.40229	10290.7	6.40229	10117.7	6.40229	10395.6	6.40229	10553.2	6.40229	10577.7	6.40229	11098	6.40229	12850.8	6.40229	13420.1	6.40229	12960	6.40229	12123.1	6.40229	11826.6	6.40229	11231	6.40229	11305.8	6.40229	11102.3	6.40229	10422.5	6.40229	10222.3	6.40229	10267.9	6.40229	10412.1	6.40229	10409.8	6.40229	10339.5	6.40229	10539.9	6.40229	11757.9	6.40229	14213.8	6.40229	15487.8
6.40709	10625.2	6.40709	10344.3	6.40709	10116.5	6.40709	10458.8	6.40709	10625.5	6.40709	10643.5	6.40709	11278.6	6.40709	13199.3	6.40709	13740.9	6.40709	13161	6.40709	12205	6.40709	11836.1	6.40709	11208.9	6.40709	11293.8	6.40709	11181.1	6.40709	10495.9	6.40709	10270.4	6.40709	10318.8	6.40709	10434.1	6.40709	10469.5	6.40709	10399.4	6.40709	10649	6.40709	12063	6.40709	14599.8	6.40709	15428.6
6.41189	10680.8	6.41189	10377.8	6.41189	10183.8	6.41189	10500.3	6.41189	10663.4	6.41189	10718.8	6.41189	11507.4	6.41189	13531.5	6.41189	14063.9	6.41189	13401	6.41189	12339.2	6.41189	11853.5	6.41189	11167.2	6.41189	11218.3	6.41189	11209.2	6.41189	10583.8	6.41189	10296	6.41189	10341.2	6.41189	10478.2	6.41189	10484.2	6.41189	10472.6	6.41189	10789.5	6.41189	12402.5	6.41189	14905.8	6.41189	15197.9
6.41669	10735.2	6.41669	10411.2	6.41669	10228.7	6.41669	10521	6.41669	10717.1	6.41669	10813.8	6.41669	11715.5	6.41669	13824.8	6.41669	14377.2	6.41669	13720.5	6.41669	12556.6	6.41669	11929.6	6.41669	11102.4	6.41669	11134.5	6.41669	11259.1	6.41669	10645.4	6.41669	10298.5	6.41669	10354.9	6.41669	10511.1	6.41669	10516.7	6.41669	10532.8	6.41669	10957.9	6.41669	12708.2	6.41669	15070.6	6.41669	14786.9
6.42149	10797	6.42149	10435.7	6.42149	10242.7	6.42149	10561.7	6.42149	10768.6	6.42149	10890.2	6.42149	11929.5	6.42149	14152.7	6.42149	14680.6	6.42149	14049.5	6.42149	12802.1	6.42149	12012.7	6.42149	11057.7	6.42149	11058.9	6.42149	11210.5	6.42149	10688.4	6.42149	10311.7	6.42149	10389.5	6.42149	10540.8	6.42149	10550	6.42149	10582.5	6.42149	11135.8	6.42149	13016.7	6.42149	15040.9	6.42149	14314.6
6.42629	10822.7	6.42629	10435.7	6.42629	10272	6.42629	10580	6.42629	10826.7	6.42629	11001.4	6.42629	12093.8	6.42629	14462.5	6.42629	14933.2	6.42629	14392.6	6.42629	13108	6.42629	12123.8	6.42629	11057	6.42629	10967.6	6.42629	11126.6	6.42629	10700.5	6.42629	10328.3	6.42629	10389.3	6.42629	10573.5	6.42629	10591.2	6.42629	10618.1	6.42629	11271.8	6.42629	13279.1	6.42629	14874.6	6.42629	13762.2
6.43109	10848.4	6.43109	10428.5	6.43109	10293.3	6.43109	10631.4	6.43109	10840.8	6.43109	11125.9	6.43109	12225	6.43109	14773.8	6.43109	15074.4	6.43109	14676.6	6.43109	13450.7	6.43109	12327.7	6.43109	11106.7	6.43109	10889	6.43109	11059.2	6.43109	10705.6	6.43109	10348.8	6.43109	10390.4	6.43109	10599.4	6.43109	10627.6	6.43109	10690.6	6.43109	11442.5	6.43109	13630.3	6.43109	14561.1	6.43109	13233.9
6.43589	10859.1	6.43589	10438.6	6.43589	10302.3	6.43589	10649.1	6.43589	10869.3	6.43589	11260.1	6.43589	12321.2	6.43589	15026.7	6.43589	15085.8	6.43589	14856.9	6.43589	13802.6	6.43589	12566.6	6.43589	11154.8	6.43589	10930.5	6.43589	10944.9	6.43589	10670.7	6.43589	10356.4	6.43589	10409.9	6.43589	10599	6.43589	10667.4	6.43589	10752.3	6.43589	11567.8	6.43589	13955	6.43589	14138.1	6.43589	12714.2
6.44069	10864.9	6.44069	10467	6.44069	10289.8	6.44069	10649	6.44069	10894.8	6.44069	11346.6	6.44069	12410.5	6.44069	15199.9	6.44069	14926.7	6.44069	14931.7	6.44069	14118.6	6.44069	12841.9	6.44069	11236.2	6.44069	10895.7	6.44069	10843.6	6.44069	10631.4	6.44069	10373.5	6.44069	10431.3	6.44069	10615.4	6.44069	10712.8	6.44069	10836.6	6.44069	11634.3	6.44069	14246.1	6.44069	13637.4	6.44069	12258.8
6.44549	10829.6	6.44549	10475.2	6.44549	10287.3	6.44549	10633.3	6.44549	10913	6.44549	11433.3	6.44549	12518.6	6.44549	15223.4	6.44549	14659.7	6.44549	14855.6	6.44549	14389.5	6.44549	13196.8	6.44549	11305	6.44549	10876.5	6.44549	10778.9	6.44549	10572.4	6.44549	10366.2	6.44549	10395	6.44549	10619	6.44549	10694.9	6.44549	10954	6.44549	11668.5	6.44549	14473.4	6.44549	13121.4	6.44549	11878.5
6.45029	10791.4	6.45029	10462.6	6.45029	10291.7	6.45029	10631.4	6.45029	10950.4	6.45029	11481.9	6.45029	12705.1	6.45029	15085.4	6.45029	14273.4	6.45029	14594.5	6.45029	14506	6.45029	13578.1	6.45029	11448	6.45029	10880.4	6.45029	10711.6	6.45029	10507.2	6.45029	10343.7	6.45029	10413	6.45029	10637.7	6.45029	10664.6	6.45029	11031.2	6.45029	11745.7	6.45029	14625.6	6.45029	12615.6	6.45029	11582
6.45509	10755.8	6.45509	10435.3	6.45509	10288	6.45509	10636.3	6.45509	11029.9	6.45509	11488.3	6.45509	13004.8	6.45509	14795.4	6.45509	13748.7	6.45509	14137.4	6.45509	14475.5	6.45509	13973.6	6.45509	11675	6.45509	10881.5	6.45509	10663.7	6.45509	10402.7	6.45509	10332.7	6.45509	10391.4	6.45509	10629.2	6.45509	10720.4	6.45509	11132.9	6.45509	11761.1	6.45509	14586.5	6.45509	12175.1	6.45509	11260
6.45989	10697.6	6.45989	10408.4	6.45989	10252.4	6.45989	10651.4	6.45989	11115.5	6.45989	11447.8	6.45989	13387.5	6.45989	14366.2	6.45989	13205.9	6.45989	13668.7	6.45989	14272	6.45989	14272.8	6.45989	11974.2	6.45989	10889	6.45989	10634.5	6.45989	10351.9	6.45989	10349	6.45989	10377.4	6.45989	10636.5	6.45989	10757.9	6.45989	11225.7	6.45989	11875.5	6.45989	14403.4	6.45989	11763.4	6.45989	11047.2
6.46469	10649.8	6.46469	10378.8	6.46469	10224.8	6.46469	10634.2	6.46469	11181.8	6.46469	11454.8	6.46469	13821.8	6.46469	13839.7	6.46469	12715.7	6.46469	13168.1	6.46469	13946.9	6.46469	14433.3	6.46469	12354.9	6.46469	10887.3	6.46469	10657.3	6.46469	10283	6.46469	10297.4	6.46469	10385.8	6.46469	10609.7	6.46469	10844.9	6.46469	11256.7	6.46469	12087.7	6.46469	14067.7	6.46469	11422.2	6.46469	10883.2
6.46949	10565.7	6.46949	10362	6.46949	10231.8	6.46949	10627.8	6.46949	11247.6	6.46949	11447.4	6.46949	14249.1	6.46949	13321.4	6.46949	12251.9	6.46949	12672	6.46949	13519.4	6.46949	14483.3	6.46949	12771.1	6.46949	10938.8	6.46949	10695.6	6.46949	10217.7	6.46949	10267.1	6.46949	10364.7	6.46949	10588	6.46949	10892.1	6.46949	11241.1	6.46949	12421.8	6.46949	13623.1	6.46949	11137.5	6.46949	10741.9
6.47429	10488.6	6.47429	10327.3	6.47429	10240.6	6.47429	10686.5	6.47429	11314	6.47429	11497	6.47429	14588	6.47429	12833.3	6.47429	11899.5	6.47429	12219.4	6.47429	13015.1	6.47429	14360	6.47429	13154.1	6.47429	11029.8	6.47429	10730.8	6.47429	10220	6.47429	10234.6	6.47429	10353.8	6.47429	10601.8	6.47429	10956.7	6.47429	11237.9	6.47429	12834.8	6.47429	13151.4	6.47429	10913	6.47429	10634.9
6.47909	10487.4	6.47909	10301.4	6.47909	10219.5	6.47909	10802.6	6.47909	11306.3	6.47909	11651.2	6.47909	14754.7	6.47909	12392	6.47909	11571.9	6.47909	11842.1	6.47909	12550.3	6.47909	14065.3	6.47909	13516.6	6.47909	11219	6.47909	10738.8	6.47909	10171.7	6.47909	10201.7	6.47909	10314.1	6.47909	10655	6.47909	11081.9	6.47909	11257.9	6.47909	13320.5	6.47909	12642.9	6.47909	10775.9	6.47909	10531.4
6.48388	10463.4	6.48388	10290.6	6.48388	10210.4	6.48388	10884.4	6.48388	11313.6	6.48388	11927.6	6.48388	14779.8	6.48388	12017.1	6.48388	11322.8	6.48388	11536.4	6.48388	12105	6.48388	13689.5	6.48388	13777.5	6.48388	11494.9	6.48388	10729.8	6.48388	10178.3	6.48388	10187	6.48388	10311.9	6.48388	10667.4	6.48388	11165.1	6.48388	11286	6.48388	13826	6.48388	12174.9	6.48388	10669.8	6.48388	10483.5
6.48868	10394.6	6.48868	10273.6	6.48868	10222.2	6.48868	10945.1	6.48868	11322.1	6.48868	12319.3	6.48868	14567.4	6.48868	11710.9	6.48868	11148.7	6.48868	11263.9	6.48868	11723.7	6.48868	13211.2	6.48868	13887	6.48868	11857.9	6.48868	10707.2	6.48868	10175.8	6.48868	10163.1	6.48868	10290.4	6.48868	10767.9	6.48868	11207.5	6.48868	11379.7	6.48868	14299.5	6.48868	11767.4	6.48868	10565.5	6.48868	10464.7
6.49348	10373	6.49348	10263.3	6.49348	10265.2	6.49348	11035.1	6.49348	11347.1	6.49348	12814.4	6.49348	14166.4	6.49348	11427.3	6.49348	11009	6.49348	11076.7	6.49348	11413.6	6.49348	12775	6.49348	13835.4	6.49348	12275.5	6.49348	10715.2	6.49348	10153.3	6.49348	10137.7	6.49348	10303.8	6.49348	10874.6	6.49348	11237.5	6.49348	11558.9	6.49348	14636.3	6.49348	11435.8	6.49348	10449.1	6.49348	10402.2
6.49828	10389.7	6.49828	10243	6.49828	10345.2	6.49828	11100.9	6.49828	11429.5	6.49828	13420.6	6.49828	13663.4	6.49828	11284.4	6.49828	10891.9	6.49828	10933.4	6.49828	11159.4	6.49828	12326.5	6.49828	13649.8	6.49828	12757.8	6.49828	10769.4	6.49828	10213.4	6.49828	10109.2	6.49828	10345.4	6.49828	10982.7	6.49828	11250.8	6.49828	11857.1	6.49828	14772.2	6.49828	11176.5	6.49828	10429.6	6.49828	10386.1
6.50308	10368.2	6.50308	10265.6	6.50308	10484	6.50308	11149.3	6.50308	11566.1	6.50308	14062.2	6.50308	13153.8	6.50308	11161	6.50308	10826.7	6.50308	10828.6	6.50308	10987.1	6.50308	11958.3	6.50308	13335.8	6.50308	13341.8	6.50308	10852.8	6.50308	10217.9	6.50308	10112.8	6.50308	10367	6.50308	11124	6.50308	11287.5	6.50308	12322.5	6.50308	14693.1	6.50308	10962.1	6.50308	10402.5	6.50308	10397.4
6.50788	10374.9	6.50788	10289	6.50788	10616.2	6.50788	11163.9	6.50788	11831.2	6.50788	14655.6	6.50788	12654.3	6.50788	11074.1	6.50788	10807.3	6.50788	10793.2	6.50788	10854	6.50788	11651.8	6.50788	12918.9	6.50788	13827.3	6.50788	10999.7	6.50788	10269	6.50788	10113.1	6.50788	10439.5	6.50788	11209.1	6.50788	11338.7	6.50788	12909.9	6.50788	14383	6.50788	10823.3	6.50788	10362.8	6.50788	10356
6.51268	10369.1	6.51268	10316	6.51268	10705.7	6.51268	11197.2	6.51268	12232.4	6.51268	15067.7	6.51268	12192.8	6.51268	11018.1	6.51268	10780.1	6.51268	10760	6.51268	10759	6.51268	11412.6	6.51268	12495.7	6.51268	14224	6.51268	11182	6.51268	10322.8	6.51268	10096.7	6.51268	10505.3	6.51268	11281	6.51268	11442.7	6.51268	13570.7	6.51268	13935.7	6.51268	10729.6	6.51268	10365.1	6.51268	10375.2
6.51748	10357.8	6.51748	10346.3	6.51748	10805	6.51748	11312.9	6.51748	12772.4	6.51748	15227.1	6.51748	11813.4	6.51748	11003.7	6.51748	10744.1	6.51748	10735.4	6.51748	10703.6	6.51748	11239	6.51748	12095.2	6.51748	14519	6.51748	11455.6	6.51748	10382.5	6.51748	10109.8	6.51748	10596.7	6.51748	11342.2	6.51748	11682.6	6.51748	14232.5	6.51748	13361.2	6.51748	10659.2	6.51748	10388.4	6.51748	10387.4
6.52228	10404.7	6.52228	10408.2	6.52228	10907.8	6.52228	11513.9	6.52228	13423.4	6.52228	15107.7	6.52228	11501	6.52228	10960.3	6.52228	10671.3	6.52228	10688.5	6.52228	10615.8	6.52228	11043.8	6.52228	11722.6	6.52228	14545.7	6.52228	11792.4	6.52228	10441.4	6.52228	10109.2	6.52228	10760.9	6.52228	11421.2	6.52228	12036.6	6.52228	14815.2	6.52228	12791	6.52228	10591.3	6.52228	10338.2	6.52228	10341.5
6.52708	10395.8	6.52708	10486.1	6.52708	11023.9	6.52708	11840.9	6.52708	14169.6	6.52708	14738.4	6.52708	11238.4	6.52708	10884.9	6.52708	10625.9	6.52708	10618.9	6.52708	10570.2	6.52708	10914	6.52708	11369.6	6.52708	14340.8	6.52708	12229.6	6.52708	10497.1	6.52708	10170.9	6.52708	10928.8	6.52708	11540	6.52708	12585.4	6.52708	15177.9	6.52708	12238.5	6.52708	10510.3	6.52708	10292.5	6.52708	10325.6
6.53188	10435.8	6.53188	10570	6.53188	11128.6	6.53188	12278.4	6.53188	14858.4	6.53188	14167.6	6.53188	11086.4	6.53188	10812.4	6.53188	10584.4	6.53188	10586.1	6.53188	10484.9	6.53188	10785.1	6.53188	11045.4	6.53188	13968.9	6.53188	12779.1	6.53188	10537	6.53188	10182.7	6.53188	11048	6.53188	11750	6.53188	13254.1	6.53188	15258.8	6.53188	11760.5	6.53188	10423.9	6.53188	10235.6	6.53188	10308.4
6.53668	10444	6.53668	10712.9	6.53668	11290.8	6.53668	12899.3	6.53668	15363.6	6.53668	13516.2	6.53668	10908	6.53668	10759.5	6.53668	10544.9	6.53668	10530.5	6.53668	10429.9	6.53668	10659.1	6.53668	10775.2	6.53668	13464.2	6.53668	13386.5	6.53668	10605.8	6.53668	10190.7	6.53668	11180.7	6.53668	12098.6	6.53668	14012.9	6.53668	15017.7	6.53668	11366.7	6.53668	10357.5	6.53668	10205.4	6.53668	10258.8
6.54148	10497.9	6.54148	10928.5	6.54148	11599.6	6.54148	13626.1	6.54148	15639.8	6.54148	12869.6	6.54148	10775.4	6.54148	10688.8	6.54148	10487	6.54148	10477	6.54148	10367.5	6.54148	10584.7	6.54148	10590.9	6.54148	12920.5	6.54148	14054	6.54148	10686.5	6.54148	10246.9	6.54148	11355.1	6.54148	12631.9	6.54148	14761.7	6.54148	14559.6	6.54148	11077.5	6.54148	10300.6	6.54148	10161.6	6.54148	10244.2
6.54628	10575.5	6.54628	11151.9	6.54628	12054.3	6.54628	14400.1	6.54628	15620.5	6.54628	12300.8	6.54628	10690.4	6.54628	10625	6.54628	10440.8	6.54628	10412.2	6.54628	10317	6.54628	10539.9	6.54628	10454.4	6.54628	12403.4	6.54628	14628.1	6.54628	10799	6.54628	10343	6.54628	11584.4	6.54628	13340.4	6.54628	15375.1	6.54628	13933.2	6.54628	10852.1	6.54628	10239.3	6.54628	10141	6.54628	10240.3
6.55108	10690.5	6.55108	11398.1	6.55108	12656.8	6.55108	15090.6	6.55108	15250.5	6.55108	11771.2	6.55108	10597.2	6.55108	10582.6	6.55108	10397.4	6.55108	10394.2	6.55108	10279.3	6.55108	10443.5	6.55108	10357	6.55108	11923.5	6.55108	14995.1	6.55108	11026.4	6.55108	10479.5	6.55108	11906.5	6.55108	14148.2	6.55108	15705.7	6.55108	13237.5	6.55108	10667.8	6.55108	10194.9	6.55108	10116.5	6.55108	10215.6
6.55588	10864	6.55588	11745.6	6.55588	13404.5	6.55588	15577.1	6.55588	14679.1	6.55588	11370.3	6.55588	10510.8	6.55588	10572.6	6.55588	10378.4	6.55588	10352.9	6.55588	10212.3	6.55588	10406.1	6.55588	10268.5	6.55588	11530.1	6.55588	15165	6.55588	11330.7	6.55588	10685.6	6.55588	12347.3	6.55588	14930.8	6.55588	15701.7	6.55588	12552.6	6.55588	10526.1	6.55588	10158	6.55588	10095.8	6.55588	10204.7
6.56068	11084.4	6.56068	12204.5	6.56068	14215.4	6.56068	15724.8	6.56068	13969.8	6.56068	11097.7	6.56068	10395.9	6.56068	10484.1	6.56068	10346	6.56068	10319.9	6.56068	10199.4	6.56068	10342.5	6.56068	10201.3	6.56068	11184.1	6.56068	15038.4	6.56068	11795.3	6.56068	10962	6.56068	12985.6	6.56068	15567.6	6.56068	15357.5	6.56068	11961.1	6.56068	10389	6.56068	10109.2	6.56068	10104.9	6.56068	10225.1
6.56548	11394.6	6.56548	12765.1	6.56548	14906.8	6.56548	15538	6.56548	13206.5	6.56548	10849.2	6.56548	10315.6	6.56548	10441.3	6.56548	10276.5	6.56548	10290.4	6.56548	10159.9	6.56548	10284.2	6.56548	10099.1	6.56548	10925.6	6.56548	14639.1	6.56548	12417.7	6.56548	11297.7	6.56548	13769.1	6.56548	15889.7	6.56548	14758.9	6.56548	11509.1	6.56548	10302.3	6.56548	10058.6	6.56548	10081.1	6.56548	10191.9
6.57028	11785.2	6.57028	13397.6	6.57028	15352.8	6.57028	15017.5	6.57028	12514.7	6.57028	10681.4	6.57028	10276.9	6.57028	10424	6.57028	10268.9	6.57028	10264	6.57028	10091.4	6.57028	10247.6	6.57028	10011.4	6.57028	10687.7	6.57028	14111.4	6.57028	13176.5	6.57028	11757.7	6.57028	14577.1	6.57028	15864.4	6.57028	13966.6	6.57028	11107.6	6.57028	10204.7	6.57028	9994.67	6.57028	10038.3	6.57028	10187.9
6.57508	12302	6.57508	14152.8	6.57508	15448.1	6.57508	14310.6	6.57508	11973.6	6.57508	10512.5	6.57508	10211.6	6.57508	10370.5	6.57508	10259.9	6.57508	10236	6.57508	10066.7	6.57508	10173.1	6.57508	9949.64	6.57508	10529.9	6.57508	13510.7	6.57508	14023.3	6.57508	12352.2	6.57508	15285.1	6.57508	15498	6.57508	13177.5	6.57508	10839.6	6.57508	10138	6.57508	9972.86	6.57508	9990.26	6.57508	10150
6.57988	12984.3	6.57988	14901.1	6.57988	15193.8	6.57988	13540.1	6.57988	11553.2	6.57988	10419.6	6.57988	10162.1	6.57988	10326.3	6.57988	10245.9	6.57988	10199	6.57988	10046.3	6.57988	10173.1	6.57988	9895.4	6.57988	10392	6.57988	12831	6.57988	14719.7	6.57988	13078.6	6.57988	15708.7	6.57988	14845.1	6.57988	12482.9	6.57988	10639.6	6.57988	10074	6.57988	9937.56	6.57988	10018.1	6.57988	10139.8
6.58468	13790.1	6.58468	15451	6.58468	14662.6	6.58468	12786.3	6.58468	11219.6	6.58468	10347.3	6.58468	10145.5	6.58468	10328.6	6.58468	10254.5	6.58468	10198.3	6.58468	10046.7	6.58468	10155.7	6.58468	9854.08	6.58468	10316	6.58468	12194.9	6.58468	15237.6	6.58468	13864.5	6.58468	15802.3	6.58468	14038.4	6.58468	11901.7	6.58468	10476.3	6.58468	10027.2	6.58468	9909.25	6.58468	9990.45	6.58468	10092.7
6.58948	14610.6	6.58948	15770.1	6.58948	13942.1	6.58948	12149.6	6.58948	10955	6.58948	10273.4	6.58948	10102.2	6.58948	10340	6.58948	10263.6	6.58948	10210.2	6.58948	10068	6.58948	10140.5	6.58948	9811.12	6.58948	10256.7	6.58948	11725.1	6.58948	15406.6	6.58948	14636.9	6.58948	15475	6.58948	13245.8	6.58948	11464	6.58948	10366.4	6.58948	10009.9	6.58948	9917.55	6.58948	9959.99	6.58948	10137.7
6.59428	15329.9	6.59428	15671.4	6.59428	13162.6	6.59428	11653	6.59428	10784.9	6.59428	10190.8	6.59428	10061.5	6.59428	10367.8	6.59428	10255.9	6.59428	10231.6	6.59428	10070	6.59428	10125	6.59428	9825.73	6.59428	10198.3	6.59428	11346	6.59428	15174.5	6.59428	15280.6	6.59428	14852.4	6.59428	12528.3	6.59428	11100	6.59428	10279.2	6.59428	9952.48	6.59428	9920.03	6.59428	9984	6.59428	10147.6
6.59907	15819.7	6.59907	15257.1	6.59907	12409.8	6.59907	11263.8	6.59907	10631.2	6.59907	10146.9	6.59907	10050.2	6.59907	10379.9	6.59907	10286	6.59907	10214.8	6.59907	10061.5	6.59907	10170.9	6.59907	9820.37	6.59907	10150.5	6.59907	11063.8	6.59907	14738.4	6.59907	15674	6.59907	14064	6.59907	11952.4	6.59907	10872.3	6.59907	10189.5	6.59907	9919.3	6.59907	9946.11	6.59907	10026.9	6.59907	10120
6.60387	15954.7	6.60387	14572.9	6.60387	11787.5	6.60387	10943.1	6.60387	10515.8	6.60387	10090.3	6.60387	10057.9	6.60387	10411.4	6.60387	10302.8	6.60387	10217.9	6.60387	10065.3	6.60387	10150.2	6.60387	9808.17	6.60387	10153.5	6.60387	10882.8	6.60387	14069.4	6.60387	15683.3	6.60387	13273.4	6.60387	11487.6	6.60387	10676	6.60387	10118	6.60387	9891.85	6.60387	9960.47	6.60387	10016.1	6.60387	10057
6.60867	15766	6.60867	13756.5	6.60867	11303.9	6.60867	10720	6.60867	10449.9	6.60867	10048.7	6.60867	10039.5	6.60867	10418.7	6.60867	10324.3	6.60867	10214	6.60867	10062.7	6.60867	10152.6	6.60867	9810.53	6.60867	10123.4	6.60867	10734.6	6.60867	13239.8	6.60867	15360.7	6.60867	12500.2	6.60867	11127.8	6.60867	10547.7	6.60867	10044.8	6.60867	9888.12	6.60867	9996.63	6.60867	10059.1	6.60867	10046.1
6.61347	15229.3	6.61347	12958.4	6.61347	10945.8	6.61347	10583.2	6.61347	10368.7	6.61347	10053.5	6.61347	10103.5	6.61347	10427.7	6.61347	10323.3	6.61347	10226.9	6.61347	10060.3	6.61347	10173.5	6.61347	9803.91	6.61347	10078	6.61347	10613	6.61347	12565.6	6.61347	14715.9	6.61347	11880.9	6.61347	10911.9	6.61347	10440	6.61347	10007.6	6.61347	9860.57	6.61347	9984.78	6.61347	10030.5	6.61347	10022.9
6.61827	14472.6	6.61827	12253.9	6.61827	10642.4	6.61827	10467.6	6.61827	10332.2	6.61827	10053.6	6.61827	10112.8	6.61827	10443.5	6.61827	10324.4	6.61827	10250.5	6.61827	10084.3	6.61827	10164.3	6.61827	9794.92	6.61827	10042.9	6.61827	10501.7	6.61827	11946.5	6.61827	13943.5	6.61827	11409.4	6.61827	10727.4	6.61827	10381.3	6.61827	9992.64	6.61827	9878.96	6.61827	9992.46	6.61827	9993.51	6.61827	9970.28
6.62307	13670.8	6.62307	11730.4	6.62307	10456.9	6.62307	10365.5	6.62307	10264.1	6.62307	9978.85	6.62307	10135.2	6.62307	10456.5	6.62307	10286	6.62307	10253	6.62307	10092.5	6.62307	10164	6.62307	9809.31	6.62307	10034.6	6.62307	10432.3	6.62307	11444.7	6.62307	13136.4	6.62307	11041.5	6.62307	10586.3	6.62307	10300.4	6.62307	9956.2	6.62307	9896.31	6.62307	10024.3	6.62307	9980.28	6.62307	9948.23
6.62787	12960.1	6.62787	11311.7	6.62787	10300.1	6.62787	10306.6	6.62787	10244.4	6.62787	9994.6	6.62787	10126.5	6.62787	10434.1	6.62787	10252.5	6.62787	10222.9	6.62787	10071.1	6.62787	10181.2	6.62787	9808.51	6.62787	10037.9	6.62787	10388.6	6.62787	11084.7	6.62787	12409.6	6.62787	10768.9	6.62787	10476.4	6.62787	10218.7	6.62787	9968.19	6.62787	9897	6.62787	10013.8	6.62787	9896.41	6.62787	9918.73
6.63267	12324	6.63267	10979.9	6.63267	10198.9	6.63267	10267.8	6.63267	10187.1	6.63267	10002.3	6.63267	10152.1	6.63267	10386.8	6.63267	10195.8	6.63267	10176.7	6.63267	10070.8	6.63267	10146.4	6.63267	9776.29	6.63267	9981.55	6.63267	10350.2	6.63267	10834.5	6.63267	11816.9	6.63267	10600.6	6.63267	10419.5	6.63267	10154.9	6.63267	9924.21	6.63267	9914.7	6.63267	10007.1	6.63267	9834.29	6.63267	9884.53
6.63747	11788.8	6.63747	10777.9	6.63747	10117.7	6.63747	10202.1	6.63747	10137.7	6.63747	10005.6	6.63747	10151.5	6.63747	10347.1	6.63747	10173.1	6.63747	10151.1	6.63747	10028.2	6.63747	10128.6	6.63747	9784.18	6.63747	9961.81	6.63747	10276.9	6.63747	10642.3	6.63747	11319.7	6.63747	10488.4	6.63747	10339.4	6.63747	10105.1	6.63747	9881.01	6.63747	9895.19	6.63747	9984.29	6.63747	9834.99	6.63747	9837.66
6.64227	11398.4	6.64227	10599.9	6.64227	10041.8	6.64227	10145.1	6.64227	10123.3	6.64227	9989.4	6.64227	10100.3	6.64227	10268.4	6.64227	10138.8	6.64227	10104	6.64227	9969.09	6.64227	10094.4	6.64227	9769.64	6.64227	9937.81	6.64227	10212.2	6.64227	10465.3	6.64227	10958.2	6.64227	10381.8	6.64227	10263.3	6.64227	10095.4	6.64227	9868.02	6.64227	9898.9	6.64227	9911.98	6.64227	9783.48	6.64227	9763.14
6.64707	11139.7	6.64707	10444.4	6.64707	9975.67	6.64707	10072.7	6.64707	10080.8	6.64707	9961.56	6.64707	10078.9	6.64707	10208.1	6.64707	10061.8	6.64707	10047.2	6.64707	9910.39	6.64707	10071.1	6.64707	9737.05	6.64707	9884.43	6.64707	10190.6	6.64707	10351.5	6.64707	10727.3	6.64707	10303.8	6.64707	10187.3	6.64707	10046	6.64707	9855.56	6.64707	9888.98	6.64707	9871.02	6.64707	9702.6	6.64707	9702.23
6.65187	10917.4	6.65187	10349.9	6.65187	9922.2	6.65187	10024.9	6.65187	10080	6.65187	9958.02	6.65187	10016.5	6.65187	10145.5	6.65187	9997.93	6.65187	9950.51	6.65187	9859.72	6.65187	10012	6.65187	9714.63	6.65187	9845.73	6.65187	10110.8	6.65187	10281.2	6.65187	10543	6.65187	10219.6	6.65187	10146.4	6.65187	10010.3	6.65187	9862.45	6.65187	9872.22	6.65187	9797.12	6.65187	9646.11	6.65187	9618.3
6.65667	10750.5	6.65667	10281.7	6.65667	9855.52	6.65667	9976.47	6.65667	10039	6.65667	9963.37	6.65667	9965.2	6.65667	10094.5	6.65667	9921.76	6.65667	9874.64	6.65667	9806.09	6.65667	9962.16	6.65667	9663.48	6.65667	9812.41	6.65667	10048	6.65667	10169.5	6.65667	10408.7	6.65667	10161.7	6.65667	10088.2	6.65667	9979.14	6.65667	9828.91	6.65667	9837.34	6.65667	9755.62	6.65667	9565.34	6.65667	9561.18
6.66147	10649.2	6.66147	10189.5	6.66147	9811.04	6.66147	9966.65	6.66147	10033.8	6.66147	9920.24	6.66147	9939.48	6.66147	10038	6.66147	9869.65	6.66147	9832.23	6.66147	9744.91	6.66147	9890.22	6.66147	9592.49	6.66147	9765.49	6.66147	9994.4	6.66147	10098.8	6.66147	10318.8	6.66147	10095.7	6.66147	10083.9	6.66147	9951.81	6.66147	9826.41	6.66147	9836.71	6.66147	9704.7	6.66147	9496.06	6.66147	9537.15
6.66627	10561.8	6.66627	10126.7	6.66627	9781.34	6.66627	9950.83	6.66627	10027.4	6.66627	9907.95	6.66627	9910.21	6.66627	10011	6.66627	9821.61	6.66627	9766.94	6.66627	9671	6.66627	9870.96	6.66627	9579.65	6.66627	9759.07	6.66627	9921.33	6.66627	10038.8	6.66627	10209.5	6.66627	10046.3	6.66627	10046.6	6.66627	9928.21	6.66627	9819.15	6.66627	9819.95	6.66627	9655.01	6.66627	9461.29	6.66627	9524.81
6.67107	10483	6.67107	10080.5	6.67107	9766.19	6.67107	9917.25	6.67107	10022.2	6.67107	9908.61	6.67107	9875.92	6.67107	9956.01	6.67107	9754.74	6.67107	9721.79	6.67107	9633.1	6.67107	9820.1	6.67107	9600.45	6.67107	9749.31	6.67107	9908.7	6.67107	9977.29	6.67107	10139.8	6.67107	10012.6	6.67107	10036.4	6.67107	9941.72	6.67107	9807.33	6.67107	9767.6	6.67107	9599.35	6.67107	9414.23	6.67107	9464.38
6.67587	10412.5	6.67587	10052.2	6.67587	9718.29	6.67587	9875.87	6.67587	10016.5	6.67587	9888.72	6.67587	9831.74	6.67587	9904.4	6.67587	9722.19	6.67587	9723.29	6.67587	9610.08	6.67587	9783.18	6.67587	9574.59	6.67587	9725.74	6.67587	9877.7	6.67587	9932.25	6.67587	10093.4	6.67587	9952.26	6.67587	9987.46	6.67587	9950.17	6.67587	9789.44	6.67587	9761.38	6.67587	9559.97	6.67587	9401.99	6.67587	9445.25
6.68067	10346.9	6.68067	10009.5	6.68067	9633.06	6.68067	9892.23	6.68067	9994.25	6.68067	9849.66	6.68067	9816.98	6.68067	9867.63	6.68067	9675.41	6.68067	9642.51	6.68067	9562.63	6.68067	9751.03	6.68067	9537.96	6.68067	9728.71	6.68067	9911.28	6.68067	9892.29	6.68067	10051.9	6.68067	9883.54	6.68067	9968.1	6.68067	9950.64	6.68067	9773.02	6.68067	9737.62	6.68067	9543.58	6.68067	9375.7	6.68067	9460.17
6.68547	10292.7	6.68547	9975.9	6.68547	9619.72	6.68547	9881	6.68547	9971.89	6.68547	9867.77	6.68547	9785.81	6.68547	9844.54	6.68547	9663.36	6.68547	9611.94	6.68547	9525.81	6.68547	9707.13	6.68547	9514.55	6.68547	9719.55	6.68547	9913.33	6.68547	9864.25	6.68547	10049.5	6.68547	9885.08	6.68547	9961.4	6.68547	9910.81	6.68547	9756.61	6.68547	9739.2	6.68547	9523.51	6.68547	9386.74	6.68547	9406.48
6.69027	10243.4	6.69027	9949.23	6.69027	9616.79	6.69027	9853.18	6.69027	9978.11	6.69027	9859.22	6.69027	9754.76	6.69027	9804.29	6.69027	9648.58	6.69027	9604.71	6.69027	9505.37	6.69027	9700.93	6.69027	9497.6	6.69027	9737.78	6.69027	9904.82	6.69027	9837.12	6.69027	9960.22	6.69027	9849.44	6.69027	9968.8	6.69027	9906.11	6.69027	9777.69	6.69027	9716.39	6.69027	9465.89	6.69027	9364.95	6.69027	9429.97
6.69507	10203.7	6.69507	9900.09	6.69507	9579.02	6.69507	9867.03	6.69507	9981.87	6.69507	9839.07	6.69507	9731.78	6.69507	9771.7	6.69507	9647.59	6.69507	9595.5	6.69507	9506.88	6.69507	9704.27	6.69507	9467.67	6.69507	9741.55	6.69507	9901.37	6.69507	9782.36	6.69507	9939.09	6.69507	9818.3	6.69507	9950.36	6.69507	9921.79	6.69507	9794.64	6.69507	9692.57	6.69507	9454.98	6.69507	9359.65	6.69507	9404.98
6.69987	10185.5	6.69987	9865.31	6.69987	9599.01	6.69987	9885.33	6.69987	9970.11	6.69987	9844.39	6.69987	9710.46	6.69987	9754.39	6.69987	9623.82	6.69987	9574.82	6.69987	9492.11	6.69987	9641.54	6.69987	9461.77	6.69987	9727.58	6.69987	9896.03	6.69987	9752.55	6.69987	9899.51	6.69987	9834.32	6.69987	9939.66	6.69987	9895.41	6.69987	9791.45	6.69987	9652.95	6.69987	9426.89	6.69987	9353.33	6.69987	9385.37
6.70467	10147.5	6.70467	9848.09	6.70467	9621.41	6.70467	9882.51	6.70467	9955.72	6.70467	9795.33	6.70467	9675.65	6.70467	9748.78	6.70467	9575.81	6.70467	9516.58	6.70467	9440.32	6.70467	9605.32	6.70467	9401.27	6.70467	9715.05	6.70467	9883.69	6.70467	9723.76	6.70467	9858.03	6.70467	9793.51	6.70467	9949.59	6.70467	9897.75	6.70467	9789.64	6.70467	9598	6.70467	9406.15	6.70467	9337.24	6.70467	9363.35
6.70946	10092.3	6.70946	9842.68	6.70946	9630.62	6.70946	9885.4	6.70946	9954.8	6.70946	9773.14	6.70946	9619.83	6.70946	9743.28	6.70946	9555.05	6.70946	9544.86	6.70946	9407.68	6.70946	9564.27	6.70946	9351.44	6.70946	9712.09	6.70946	9882.9	6.70946	9723.77	6.70946	9810.06	6.70946	9795.85	6.70946	9958.38	6.70946	9930.62	6.70946	9798.54	6.70946	9564.73	6.70946	9401.23	6.70946	9308.15	6.70946	9369.7
6.71426	10050.1	6.71426	9816.01	6.71426	9636.08	6.71426	9907.39	6.71426	9942.4	6.71426	9751.37	6.71426	9600.85	6.71426	9708.57	6.71426	9555.56	6.71426	9535.92	6.71426	9406.9	6.71426	9525.95	6.71426	9310.76	6.71426	9686.87	6.71426	9879.84	6.71426	9735.92	6.71426	9761.55	6.71426	9804.82	6.71426	9948.42	6.71426	9902.1	6.71426	9762.47	6.71426	9562.09	6.71426	9376.45	6.71426	9283.48	6.71426	9358.74
6.71906	10030.4	6.71906	9804.74	6.71906	9617.07	6.71906	9901.27	6.71906	9954.66	6.71906	9722.48	6.71906	9569.02	6.71906	9708.78	6.71906	9527.11	6.71906	9521.23	6.71906	9395.05	6.71906	9505.91	6.71906	9283.48	6.71906	9669.69	6.71906	9888.73	6.71906	9719.94	6.71906	9779.88	6.71906	9808.52	6.71906	9961	6.71906	9900.61	6.71906	9699.54	6.71906	9530.81	6.71906	9364.05	6.71906	9273.48	6.71906	9378.02
6.72386	10005.2	6.72386	9792.44	6.72386	9637.5	6.72386	9880.3	6.72386	9959.53	6.72386	9689.85	6.72386	9564.75	6.72386	9671.75	6.72386	9539.53	6.72386	9494.88	6.72386	9356.91	6.72386	9502.42	6.72386	9258.64	6.72386	9659.94	6.72386	9870.28	6.72386	9718.71	6.72386	9743.25	6.72386	9826.27	6.72386	9949.05	6.72386	9898.82	6.72386	9673.35	6.72386	9474.12	6.72386	9329.13	6.72386	9271.52	6.72386	9351.22
6.72866	10009	6.72866	9791.32	6.72866	9638.74	6.72866	9834.27	6.72866	9919.89	6.72866	9643.53	6.72866	9511.65	6.72866	9689.75	6.72866	9527.23	6.72866	9484.42	6.72866	9356.09	6.72866	9493.83	6.72866	9225.61	6.72866	9578.02	6.72866	9870.19	6.72866	9674.22	6.72866	9724.95	6.72866	9794.08	6.72866	9957.2	6.72866	9878.34	6.72866	9679.45	6.72866	9453.24	6.72866	9340.87	6.72866	9260.22	6.72866	9347.14
6.73346	9998.55	6.73346	9788.82	6.73346	9613.01	6.73346	9840.31	6.73346	9885.52	6.73346	9600.01	6.73346	9504.22	6.73346	9659.33	6.73346	9517.96	6.73346	9462.27	6.73346	9331.52	6.73346	9469.17	6.73346	9185.64	6.73346	9555.88	6.73346	9866.34	6.73346	9690.89	6.73346	9715.16	6.73346	9798.42	6.73346	9938.13	6.73346	9880.4	6.73346	9653.11	6.73346	9418.94	6.73346	9330.35	6.73346	9243.99	6.73346	9320.75
6.73826	9969.4	6.73826	9811.06	6.73826	9610.44	6.73826	9844.91	6.73826	9874.15	6.73826	9554.71	6.73826	9487	6.73826	9651.66	6.73826	9532.76	6.73826	9449.29	6.73826	9303.31	6.73826	9468.34	6.73826	9177.17	6.73826	9525.42	6.73826	9873.52	6.73826	9682.48	6.73826	9712.09	6.73826	9810.54	6.73826	9890.25	6.73826	9852.5	6.73826	9583.18	6.73826	9349.12	6.73826	9277.68	6.73826	9218.62	6.73826	9296.19
6.74306	10013.5	6.74306	9809.57	6.74306	9612.3	6.74306	9819.22	6.74306	9817.56	6.74306	9509.58	6.74306	9450.7	6.74306	9636.25	6.74306	9513.27	6.74306	9439.25	6.74306	9285.87	6.74306	9451.2	6.74306	9153	6.74306	9500.73	6.74306	9808.09	6.74306	9697.8	6.74306	9725.19	6.74306	9834.65	6.74306	9892.63	6.74306	9800.18	6.74306	9572.43	6.74306	9331.3	6.74306	9243.29	6.74306	9208.29	6.74306	9279.53
6.74786	10016	6.74786	9844.29	6.74786	9605.75	6.74786	9773.83	6.74786	9795.87	6.74786	9502.33	6.74786	9427.28	6.74786	9583.24	6.74786	9472.47	6.74786	9432.56	6.74786	9293.44	6.74786	9404.7	6.74786	9140.56	6.74786	9471.03	6.74786	9830.39	6.74786	9700.85	6.74786	9743.56	6.74786	9836.51	6.74786	9909.54	6.74786	9787.09	6.74786	9539.98	6.74786	9304.32	6.74786	9233.86	6.74786	9201.8	6.74786	9275.46
6.75266	10001.3	6.75266	9858.68	6.75266	9612.44	6.75266	9756.11	6.75266	9784.5	6.75266	9489.56	6.75266	9393.24	6.75266	9572.38	6.75266	9462.63	6.75266	9393.5	6.75266	9273.57	6.75266	9391.24	6.75266	9108.7	6.75266	9441.48	6.75266	9835.08	6.75266	9699.46	6.75266	9765.83	6.75266	9830.06	6.75266	9879.73	6.75266	9746.14	6.75266	9491.74	6.75266	9295.9	6.75266	9240.82	6.75266	9205.02	6.75266	9225.12
6.75746	10011.8	6.75746	9850.81	6.75746	9569.14	6.75746	9759.23	6.75746	9713.2	6.75746	9460.57	6.75746	9397.16	6.75746	9555.61	6.75746	9461.04	6.75746	9395.05	6.75746	9269.22	6.75746	9375.23	6.75746	9115.57	6.75746	9407.31	6.75746	9810.27	6.75746	9719.7	6.75746	9793.93	6.75746	9805.4	6.75746	9862.28	6.75746	9724.82	6.75746	9456.45	6.75746	9283.66	6.75746	9222.35	6.75746	9172.99	6.75746	9240.49
6.76226	10032.5	6.76226	9834.5	6.76226	9557.77	6.76226	9715	6.76226	9658.66	6.76226	9434.1	6.76226	9403.46	6.76226	9542.3	6.76226	9428.04	6.76226	9421.92	6.76226	9267.59	6.76226	9346.4	6.76226	9104.23	6.76226	9369.38	6.76226	9744.26	6.76226	9712.57	6.76226	9801.56	6.76226	9822.15	6.76226	9837.43	6.76226	9672.23	6.76226	9421.18	6.76226	9290.72	6.76226	9197.15	6.76226	9178.08	6.76226	9236.77
6.76706	10060.6	6.76706	9790.3	6.76706	9547.86	6.76706	9677.9	6.76706	9647.26	6.76706	9420.14	6.76706	9378.83	6.76706	9520.23	6.76706	9434.75	6.76706	9379.11	6.76706	9240.79	6.76706	9352.7	6.76706	9081.48	6.76706	9338.96	6.76706	9700.69	6.76706	9710.86	6.76706	9810.57	6.76706	9782.24	6.76706	9784.6	6.76706	9639.93	6.76706	9383.57	6.76706	9256.2	6.76706	9184.98	6.76706	9131.87	6.76706	9206.79
6.77186	10076.4	6.77186	9808.44	6.77186	9494.34	6.77186	9634.9	6.77186	9639.58	6.77186	9387.92	6.77186	9348.41	6.77186	9493.54	6.77186	9404.83	6.77186	9367.13	6.77186	9215.86	6.77186	9333.87	6.77186	9069.97	6.77186	9369.23	6.77186	9689.72	6.77186	9710.92	6.77186	9822.38	6.77186	9745.15	6.77186	9778.48	6.77186	9606.71	6.77186	9366.38	6.77186	9226.26	6.77186	9180.34	6.77186	9133.44	6.77186	9192.91
6.77666	10068.1	6.77666	9786.99	6.77666	9460.36	6.77666	9598.93	6.77666	9631.24	6.77666	9382.11	6.77666	9358.64	6.77666	9506.68	6.77666	9427.15	6.77666	9337.17	6.77666	9207.21	6.77666	9344.61	6.77666	9050.71	6.77666	9353.45	6.77666	9633.74	6.77666	9663.49	6.77666	9798.02	6.77666	9718.14	6.77666	9710.98	6.77666	9596.79	6.77666	9385.05	6.77666	9205.33	6.77666	9172.47	6.77666	9138.44	6.77666	9216.24
6.78146	10069.4	6.78146	9766.68	6.78146	9418.65	6.78146	9587.37	6.78146	9604.82	6.78146	9388.72	6.78146	9349.97	6.78146	9544.54	6.78146	9401.37	6.78146	9341.39	6.78146	9195.78	6.78146	9330.73	6.78146	9039.33	6.78146	9312.18	6.78146	9614.48	6.78146	9652.14	6.78146	9791.26	6.78146	9696.03	6.78146	9668.98	6.78146	9549.08	6.78146	9344.7	6.78146	9194.49	6.78146	9174.66	6.78146	9139.56	6.78146	9207.81
6.78626	10068.3	6.78626	9724.76	6.78626	9374.73	6.78626	9538.05	6.78626	9574.56	6.78626	9379.74	6.78626	9347.3	6.78626	9524.1	6.78626	9395.26	6.78626	9349.3	6.78626	9190.88	6.78626	9335.32	6.78626	9024.04	6.78626	9313.55	6.78626	9579.41	6.78626	9647.38	6.78626	9789.93	6.78626	9644.34	6.78626	9657.97	6.78626	9529.93	6.78626	9332.73	6.78626	9219.16	6.78626	9165.58	6.78626	9112.36	6.78626	9192.48
6.79106	10028.4	6.79106	9709.83	6.79106	9346.58	6.79106	9512.24	6.79106	9532.53	6.79106	9348.23	6.79106	9330.63	6.79106	9501.02	6.79106	9388.26	6.79106	9347.41	6.79106	9211.56	6.79106	9327	6.79106	9008.31	6.79106	9324.5	6.79106	9573.07	6.79106	9613.71	6.79106	9728.45	6.79106	9583.08	6.79106	9640.9	6.79106	9488.5	6.79106	9318.68	6.79106	9217	6.79106	9157.73	6.79106	9111.33	6.79106	9172.67
6.79586	9966.79	6.79586	9651.59	6.79586	9323.92	6.79586	9498.77	6.79586	9508.77	6.79586	9352.93	6.79586	9341.04	6.79586	9495.14	6.79586	9374.46	6.79586	9338.3	6.79586	9205.69	6.79586	9345.64	6.79586	9016.53	6.79586	9327.22	6.79586	9548.51	6.79586	9540.34	6.79586	9715.63	6.79586	9551.56	6.79586	9605.5	6.79586	9486.37	6.79586	9300.05	6.79586	9201.25	6.79586	9147.14	6.79586	9127.96	6.79586	9180.76
6.80066	9932.65	6.80066	9594.84	6.80066	9300.36	6.80066	9457.12	6.80066	9505.76	6.80066	9358.08	6.80066	9327.33	6.80066	9479.03	6.80066	9357.93	6.80066	9321.03	6.80066	9195.7	6.80066	9319.29	6.80066	9013.25	6.80066	9253.56	6.80066	9506.29	6.80066	9506.03	6.80066	9669.47	6.80066	9506.73	6.80066	9551.35	6.80066	9443.2	6.80066	9269.37	6.80066	9193.14	6.80066	9138.69	6.80066	9091.37	6.80066	9191.79
6.80546	9874	6.80546	9562.7	6.80546	9250.39	6.80546	9446.66	6.80546	9493.96	6.80546	9347.7	6.80546	9304.65	6.80546	9477.28	6.80546	9384.84	6.80546	9344.99	6.80546	9208.41	6.80546	9295.4	6.80546	9015.06	6.80546	9256.24	6.80546	9473.64	6.80546	9469.01	6.80546	9593.54	6.80546	9482.12	6.80546	9496.91	6.80546	9420.99	6.80546	9278.2	6.80546	9199.36	6.80546	9146.25	6.80546	9101.78	6.80546	9149.2
6.81026	9824.6	6.81026	9509.54	6.81026	9225.42	6.81026	9407.18	6.81026	9464.62	6.81026	9318.7	6.81026	9297.05	6.81026	9475.97	6.81026	9339.18	6.81026	9322.88	6.81026	9181.3	6.81026	9280.11	6.81026	8994.73	6.81026	9235.65	6.81026	9461.34	6.81026	9423.47	6.81026	9565.37	6.81026	9454.13	6.81026	9482.56	6.81026	9424.19	6.81026	9253.39	6.81026	9160.45	6.81026	9163.35	6.81026	9090.96	6.81026	9121.01
6.81506	9791.96	6.81506	9459.1	6.81506	9184.15	6.81506	9407.03	6.81506	9443.73	6.81506	9302.04	6.81506	9274.84	6.81506	9473.7	6.81506	9324.94	6.81506	9292.84	6.81506	9177.57	6.81506	9275.29	6.81506	8985.95	6.81506	9210.08	6.81506	9424.97	6.81506	9390.7	6.81506	9500.14	6.81506	9408.64	6.81506	9460.97	6.81506	9411.26	6.81506	9231.23	6.81506	9173.03	6.81506	9159.75	6.81506	9071.13	6.81506	9156.51
6.81986	9734.56	6.81986	9435.54	6.81986	9141.69	6.81986	9394.35	6.81986	9412	6.81986	9294.08	6.81986	9289.48	6.81986	9458.56	6.81986	9330.34	6.81986	9282.48	6.81986	9167.74	6.81986	9269.92	6.81986	8978.26	6.81986	9199.02	6.81986	9443.85	6.81986	9339.55	6.81986	9489.41	6.81986	9344.98	6.81986	9459.5	6.81986	9405.72	6.81986	9241.33	6.81986	9161.48	6.81986	9116.7	6.81986	9094.35	6.81986	9129.45
6.82465	9676.62	6.82465	9418.92	6.82465	9138.32	6.82465	9366.15	6.82465	9428.28	6.82465	9260.07	6.82465	9277.13	6.82465	9445.59	6.82465	9318.05	6.82465	9271.85	6.82465	9145.12	6.82465	9253.32	6.82465	8957.58	6.82465	9175.55	6.82465	9411.74	6.82465	9324.85	6.82465	9444.57	6.82465	9344.41	6.82465	9435.74	6.82465	9396.64	6.82465	9229.87	6.82465	9142.69	6.82465	9142.05	6.82465	9091.95	6.82465	9137.12
6.82945	9635.2	6.82945	9387.16	6.82945	9132.35	6.82945	9347.21	6.82945	9423.98	6.82945	9238.83	6.82945	9257.47	6.82945	9448.19	6.82945	9334.08	6.82945	9279.85	6.82945	9139.64	6.82945	9244.42	6.82945	8961.37	6.82945	9195.92	6.82945	9404.79	6.82945	9302.25	6.82945	9418.66	6.82945	9352.39	6.82945	9426.24	6.82945	9378.42	6.82945	9206.89	6.82945	9115.74	6.82945	9115.13	6.82945	9090.24	6.82945	9177.33
6.83425	9595.51	6.83425	9348.75	6.83425	9098.63	6.83425	9329.83	6.83425	9394.13	6.83425	9215.09	6.83425	9265.33	6.83425	9426.22	6.83425	9330.88	6.83425	9294.59	6.83425	9182.94	6.83425	9274.13	6.83425	8932.76	6.83425	9188.52	6.83425	9405.35	6.83425	9271.16	6.83425	9353.62	6.83425	9340.35	6.83425	9414.56	6.83425	9354.29	6.83425	9204.4	6.83425	9141.33	6.83425	9116.03	6.83425	9101.49	6.83425	9149.33
6.83905	9568.86	6.83905	9324.89	6.83905	9067.02	6.83905	9320.59	6.83905	9393.19	6.83905	9210.72	6.83905	9271.27	6.83905	9418.25	6.83905	9341.54	6.83905	9279.67	6.83905	9172.49	6.83905	9235.94	6.83905	8955.35	6.83905	9169.59	6.83905	9400.84	6.83905	9248.54	6.83905	9317.8	6.83905	9287.78	6.83905	9406.14	6.83905	9327.34	6.83905	9202.39	6.83905	9124.5	6.83905	9101.46	6.83905	9091.68	6.83905	9148.3
6.84385	9545.34	6.84385	9294.35	6.84385	9093.5	6.84385	9305.39	6.84385	9389.71	6.84385	9224.62	6.84385	9254.3	6.84385	9426.17	6.84385	9329.32	6.84385	9287.59	6.84385	9136.63	6.84385	9261.72	6.84385	8926.76	6.84385	9159.88	6.84385	9366.39	6.84385	9234.23	6.84385	9287.5	6.84385	9301.16	6.84385	9398.32	6.84385	9330.78	6.84385	9155.89	6.84385	9120.03	6.84385	9108.06	6.84385	9071.01	6.84385	9150.42
6.84865	9524.3	6.84865	9288.73	6.84865	9055.4	6.84865	9308.41	6.84865	9376.4	6.84865	9231.82	6.84865	9232.74	6.84865	9434.78	6.84865	9309.65	6.84865	9259.23	6.84865	9132.67	6.84865	9244.11	6.84865	8927.9	6.84865	9178.79	6.84865	9356.77	6.84865	9172.39	6.84865	9254.7	6.84865	9273.09	6.84865	9342.48	6.84865	9306.08	6.84865	9171	6.84865	9125.66	6.84865	9079.29	6.84865	9062.74	6.84865	9153.88
6.85345	9518.59	6.85345	9284.81	6.85345	9050.57	6.85345	9290.86	6.85345	9370.19	6.85345	9199.54	6.85345	9233.15	6.85345	9441.34	6.85345	9330.61	6.85345	9279.03	6.85345	9126.68	6.85345	9244.32	6.85345	8936.81	6.85345	9171.94	6.85345	9348.38	6.85345	9181.34	6.85345	9252.17	6.85345	9214.89	6.85345	9351.83	6.85345	9295.32	6.85345	9168.83	6.85345	9096.49	6.85345	9074.43	6.85345	9101.47	6.85345	9158.02
6.85825	9515.91	6.85825	9275.81	6.85825	9043.91	6.85825	9278.26	6.85825	9362.94	6.85825	9203.5	6.85825	9257.94	6.85825	9477.05	6.85825	9323.16	6.85825	9270.73	6.85825	9173.67	6.85825	9251.43	6.85825	8963.5	6.85825	9180.11	6.85825	9342.35	6.85825	9198.57	6.85825	9226.51	6.85825	9238.05	6.85825	9355.89	6.85825	9284.51	6.85825	9162.61	6.85825	9089.7	6.85825	9060.56	6.85825	9092.63	6.85825	9171.02
6.86305	9457.19	6.86305	9264.38	6.86305	9047.62	6.86305	9287.58	6.86305	9341.42	6.86305	9188.02	6.86305	9236.25	6.86305	9466.52	6.86305	9374.21	6.86305	9294.93	6.86305	9167.1	6.86305	9272.02	6.86305	8968.6	6.86305	9223.06	6.86305	9372.26	6.86305	9211.15	6.86305	9217.12	6.86305	9235.3	6.86305	9304.56	6.86305	9260.71	6.86305	9148.09	6.86305	9096.92	6.86305	9072.64	6.86305	9083.2	6.86305	9135.99
6.86785	9476.2	6.86785	9251.11	6.86785	9026.15	6.86785	9262.99	6.86785	9308.49	6.86785	9181.87	6.86785	9247.07	6.86785	9482.99	6.86785	9365.14	6.86785	9326.56	6.86785	9175.13	6.86785	9288.21	6.86785	8994.7	6.86785	9192.61	6.86785	9389.27	6.86785	9188.11	6.86785	9210.4	6.86785	9201.38	6.86785	9302.19	6.86785	9281.97	6.86785	9152.59	6.86785	9109.77	6.86785	9108.1	6.86785	9111.57	6.86785	9138.24
6.87265	9432.14	6.87265	9253.9	6.87265	8989.77	6.87265	9242.22	6.87265	9293.15	6.87265	9187.31	6.87265	9281.64	6.87265	9478.66	6.87265	9332.4	6.87265	9324.19	6.87265	9182.96	6.87265	9298.06	6.87265	8986.74	6.87265	9233.14	6.87265	9384.97	6.87265	9170.03	6.87265	9186.55	6.87265	9179.59	6.87265	9289.83	6.87265	9291.07	6.87265	9115.92	6.87265	9097.77	6.87265	9084.4	6.87265	9101.09	6.87265	9117.45
6.87745	9455.17	6.87745	9227.8	6.87745	9011.48	6.87745	9204.54	6.87745	9321.92	6.87745	9218.4	6.87745	9269.04	6.87745	9481.03	6.87745	9324.73	6.87745	9265.97	6.87745	9185.06	6.87745	9269.17	6.87745	8985.68	6.87745	9209.45	6.87745	9378.55	6.87745	9171.55	6.87745	9176.02	6.87745	9178.94	6.87745	9305.83	6.87745	9294.19	6.87745	9147.34	6.87745	9106.9	6.87745	9071.45	6.87745	9080.01	6.87745	9103.66
6.88225	9460.78	6.88225	9205.24	6.88225	9020.46	6.88225	9253.98	6.88225	9348.71	6.88225	9201.07	6.88225	9290.48	6.88225	9461.08	6.88225	9294.66	6.88225	9245.09	6.88225	9139.25	6.88225	9227.74	6.88225	8977.54	6.88225	9190.26	6.88225	9357.94	6.88225	9172.7	6.88225	9150.97	6.88225	9171.09	6.88225	9319.18	6.88225	9258.94	6.88225	9142.17	6.88225	9093.05	6.88225	9091.62	6.88225	9041.19	6.88225	9111.75
6.88705	9451.26	6.88705	9198.85	6.88705	9041.69	6.88705	9235.64	6.88705	9306.25	6.88705	9197.12	6.88705	9269.65	6.88705	9447.87	6.88705	9272.99	6.88705	9227.5	6.88705	9109.43	6.88705	9210.7	6.88705	8930.84	6.88705	9171.17	6.88705	9349.99	6.88705	9176.18	6.88705	9120.11	6.88705	9171.77	6.88705	9293.22	6.88705	9262.05	6.88705	9108.74	6.88705	9088.54	6.88705	9052.75	6.88705	9010.08	6.88705	9086.6
6.89185	9400.63	6.89185	9181.09	6.89185	8996.64	6.89185	9228.6	6.89185	9327.83	6.89185	9208.84	6.89185	9223.09	6.89185	9393.35	6.89185	9252.18	6.89185	9210.44	6.89185	9100.65	6.89185	9191.47	6.89185	8899.43	6.89185	9177.33	6.89185	9318.54	6.89185	9151.14	6.89185	9136.84	6.89185	9158.88	6.89185	9308.74	6.89185	9218.2	6.89185	9102.94	6.89185	9086.16	6.89185	9040.23	6.89185	8970.86	6.89185	9060.1
6.89665	9409.18	6.89665	9169.97	6.89665	8972.33	6.89665	9210.8	6.89665	9287.71	6.89665	9183.82	6.89665	9174.57	6.89665	9336.1	6.89665	9213.73	6.89665	9209.32	6.89665	9077.7	6.89665	9138.73	6.89665	8862.63	6.89665	9119.43	6.89665	9299.58	6.89665	9137.29	6.89665	9150.75	6.89665	9151.72	6.89665	9275.08	6.89665	9207.59	6.89665	9083.37	6.89665	9028.31	6.89665	9037.49	6.89665	8953.72	6.89665	9026.1
6.90145	9386.56	6.90145	9163.11	6.90145	8974.31	6.90145	9189.92	6.90145	9275.63	6.90145	9194.79	6.90145	9219.38	6.90145	9315.8	6.90145	9190.15	6.90145	9189.32	6.90145	9041.57	6.90145	9125.07	6.90145	8864.25	6.90145	9063.24	6.90145	9265.83	6.90145	9132.87	6.90145	9123.59	6.90145	9138.84	6.90145	9236.06	6.90145	9207.05	6.90145	9100.8	6.90145	9042.16	6.90145	9014.14	6.90145	8941.12	6.90145	9009.01
6.90625	9392.62	6.90625	9164.84	6.90625	8968.74	6.90625	9211.31	6.90625	9261.24	6.90625	9171.73	6.90625	9159.14	6.90625	9297.09	6.90625	9189.91	6.90625	9155.31	6.90625	8989.11	6.90625	9128.58	6.90625	8839.45	6.90625	9050.29	6.90625	9234.76	6.90625	9132.15	6.90625	9104.08	6.90625	9139.38	6.90625	9260.63	6.90625	9214.33	6.90625	9110.07	6.90625	9003.47	6.90625	8986.19	6.90625	8935.3	6.90625	9003.89
6.91105	9394.42	6.91105	9144.12	6.91105	8970.83	6.91105	9185.78	6.91105	9278.44	6.91105	9154.24	6.91105	9103.48	6.91105	9288.23	6.91105	9158.48	6.91105	9135.42	6.91105	8961.66	6.91105	9103.98	6.91105	8799.1	6.91105	9051.15	6.91105	9241.13	6.91105	9132.31	6.91105	9101.07	6.91105	9122.32	6.91105	9244.7	6.91105	9202.89	6.91105	9118.97	6.91105	9002.31	6.91105	8938.08	6.91105	8911.2	6.91105	8999.37
6.91585	9374.79	6.91585	9112.13	6.91585	8974.42	6.91585	9215.62	6.91585	9239.45	6.91585	9147.27	6.91585	9095.98	6.91585	9268.17	6.91585	9136.25	6.91585	9102.52	6.91585	8967.72	6.91585	9070.99	6.91585	8792.6	6.91585	8988.1	6.91585	9227.92	6.91585	9089.81	6.91585	9073.57	6.91585	9106.23	6.91585	9228.12	6.91585	9220.45	6.91585	9089.89	6.91585	8982.47	6.91585	8925	6.91585	8915.86	6.91585	8989.28
6.92065	9332.17	6.92065	9096.29	6.92065	8951.48	6.92065	9188.4	6.92065	9251.85	6.92065	9121.2	6.92065	9070.1	6.92065	9253.09	6.92065	9140.72	6.92065	9095.33	6.92065	8926.96	6.92065	9054.53	6.92065	8783.05	6.92065	8998.48	6.92065	9201.28	6.92065	9057.09	6.92065	9061.1	6.92065	9116.12	6.92065	9256.17	6.92065	9219.11	6.92065	9086.52	6.92065	8960.47	6.92065	8923.42	6.92065	8880.81	6.92065	8966.41
6.92545	9312.73	6.92545	9107.19	6.92545	8912.63	6.92545	9202.71	6.92545	9248.03	6.92545	9110.39	6.92545	9081.02	6.92545	9228.48	6.92545	9135.22	6.92545	9097.92	6.92545	8901.29	6.92545	9048.27	6.92545	8735.03	6.92545	8994.14	6.92545	9187.29	6.92545	9040.58	6.92545	9065.01	6.92545	9081.87	6.92545	9234.2	6.92545	9190.83	6.92545	9091.03	6.92545	8938.53	6.92545	8913.01	6.92545	8871.19	6.92545	8943.64
6.93025	9319.19	6.93025	9099.21	6.93025	8914.46	6.93025	9173.57	6.93025	9241.84	6.93025	9070.55	6.93025	9061.98	6.93025	9235.55	6.93025	9129.44	6.93025	9096.21	6.93025	8914.6	6.93025	9030.21	6.93025	8739.43	6.93025	8955.74	6.93025	9200.42	6.93025	9034.48	6.93025	9067.09	6.93025	9051.1	6.93025	9242.63	6.93025	9181.46	6.93025	9056.22	6.93025	8938.27	6.93025	8874.3	6.93025	8855.67	6.93025	8940.52
6.93504	9317.5	6.93504	9105.24	6.93504	8907.44	6.93504	9168.99	6.93504	9219.14	6.93504	9085.25	6.93504	9075.87	6.93504	9253.11	6.93504	9125.22	6.93504	9079.1	6.93504	8919.4	6.93504	9004.02	6.93504	8746.94	6.93504	8952.04	6.93504	9185.96	6.93504	9016.94	6.93504	9038.69	6.93504	9082.26	6.93504	9215.53	6.93504	9188.58	6.93504	9040.37	6.93504	8941.76	6.93504	8902.29	6.93504	8874.71	6.93504	8943.62
6.93984	9270.5	6.93984	9102.86	6.93984	8898.4	6.93984	9168.58	6.93984	9186.3	6.93984	9052.81	6.93984	9061.96	6.93984	9238.96	6.93984	9094.16	6.93984	9070.85	6.93984	8923.84	6.93984	9012.81	6.93984	8747.57	6.93984	8939.75	6.93984	9169.17	6.93984	9014.69	6.93984	9040.49	6.93984	9069.44	6.93984	9175.38	6.93984	9212.74	6.93984	9009.27	6.93984	8954.5	6.93984	8909.19	6.93984	8892.75	6.93984	8932.77
6.94464	9270.71	6.94464	9066.74	6.94464	8890.17	6.94464	9186.32	6.94464	9197.06	6.94464	9037.73	6.94464	9049.85	6.94464	9259.39	6.94464	9104.63	6.94464	9094.07	6.94464	8924.31	6.94464	9013.76	6.94464	8731.86	6.94464	8958.37	6.94464	9172.43	6.94464	9002.95	6.94464	9021.78	6.94464	9061.51	6.94464	9183.43	6.94464	9173.48	6.94464	8995.62	6.94464	8931.85	6.94464	8905.11	6.94464	8865.81	6.94464	8944.08
6.94944	9267.26	6.94944	9082.64	6.94944	8896.08	6.94944	9152.46	6.94944	9184.11	6.94944	9025.68	6.94944	9064.58	6.94944	9255.68	6.94944	9100.53	6.94944	9071.73	6.94944	8941.51	6.94944	9012.68	6.94944	8734.85	6.94944	8970.45	6.94944	9160.01	6.94944	9030.19	6.94944	8997.19	6.94944	9041.89	6.94944	9179.75	6.94944	9190.84	6.94944	8986.13	6.94944	8925.75	6.94944	8913.66	6.94944	8865.24	6.94944	8963.69
6.95424	9251.12	6.95424	9050.08	6.95424	8900.43	6.95424	9153.78	6.95424	9199.6	6.95424	9022.89	6.95424	9047.94	6.95424	9244.08	6.95424	9127.4	6.95424	9087.62	6.95424	8940.26	6.95424	9042.35	6.95424	8705.87	6.95424	8975.09	6.95424	9167.17	6.95424	9011.3	6.95424	8986.84	6.95424	9070.2	6.95424	9157.46	6.95424	9164.04	6.95424	8990.44	6.95424	8918.97	6.95424	8897.54	6.95424	8881.52	6.95424	8972.44
6.95904	9244.11	6.95904	9049.99	6.95904	8900.2	6.95904	9134.46	6.95904	9195.66	6.95904	9026.6	6.95904	9039.95	6.95904	9250.03	6.95904	9114.19	6.95904	9100.89	6.95904	8936.76	6.95904	9030.19	6.95904	8713.69	6.95904	8984.64	6.95904	9143.06	6.95904	8976.59	6.95904	9004.69	6.95904	9062.59	6.95904	9164.55	6.95904	9152.91	6.95904	8972.52	6.95904	8919.73	6.95904	8917	6.95904	8892.99	6.95904	8961.31
6.96384	9242.07	6.96384	9059.71	6.96384	8887.72	6.96384	9134.22	6.96384	9171.96	6.96384	9036.45	6.96384	9054.89	6.96384	9237.82	6.96384	9113.58	6.96384	9081.48	6.96384	8970.02	6.96384	9024.25	6.96384	8732.31	6.96384	8983.52	6.96384	9133.94	6.96384	8965.17	6.96384	8992.57	6.96384	9062.3	6.96384	9194.17	6.96384	9136.33	6.96384	8951.02	6.96384	8922.67	6.96384	8892.66	6.96384	8914.02	6.96384	8948.34
6.96864	9273.61	6.96864	9044.49	6.96864	8889.05	6.96864	9125.06	6.96864	9153.9	6.96864	9046.12	6.96864	9066.97	6.96864	9216.89	6.96864	9134.43	6.96864	9087.15	6.96864	8924.76	6.96864	9032.12	6.96864	8743.03	6.96864	9011.66	6.96864	9123.08	6.96864	8986.39	6.96864	8975.26	6.96864	9056.9	6.96864	9209.2	6.96864	9144.07	6.96864	8987.32	6.96864	8946.61	6.96864	8888.71	6.96864	8889.98	6.96864	8933.01
6.97344	9249.15	6.97344	9046.02	6.97344	8844.57	6.97344	9137.04	6.97344	9156.09	6.97344	9053.07	6.97344	9024.58	6.97344	9227.53	6.97344	9132.31	6.97344	9086.92	6.97344	8915.93	6.97344	9047.71	6.97344	8732.02	6.97344	8957.65	6.97344	9143.08	6.97344	9011.56	6.97344	8969.87	6.97344	9032.97	6.97344	9206.98	6.97344	9148.99	6.97344	9000.53	6.97344	8917.91	6.97344	8899.68	6.97344	8894.58	6.97344	8941.49
6.97824	9226.47	6.97824	9035.91	6.97824	8881.52	6.97824	9109.5	6.97824	9151.8	6.97824	9045.96	6.97824	9014.36	6.97824	9251.11	6.97824	9106.29	6.97824	9047.09	6.97824	8938.85	6.97824	9061.02	6.97824	8745.44	6.97824	8927.1	6.97824	9131.26	6.97824	8996.34	6.97824	8983.31	6.97824	9003.01	6.97824	9188.79	6.97824	9126.48	6.97824	8992.15	6.97824	8921.11	6.97824	8882.08	6.97824	8895.28	6.97824	8943.85
6.98304	9208.2	6.98304	9038	6.98304	8880.56	6.98304	9083.88	6.98304	9179.89	6.98304	9080.37	6.98304	9066.01	6.98304	9246.83	6.98304	9102.51	6.98304	9062.74	6.98304	8919.59	6.98304	9021.68	6.98304	8748.6	6.98304	8951.16	6.98304	9122.51	6.98304	8996.81	6.98304	8958.42	6.98304	9019	6.98304	9160.19	6.98304	9118.49	6.98304	8985.11	6.98304	8925.39	6.98304	8878.99	6.98304	8860.37	6.98304	8912.11
6.98784	9213.69	6.98784	9039.63	6.98784	8874.59	6.98784	9093.98	6.98784	9188.93	6.98784	9073.91	6.98784	9031.77	6.98784	9254.69	6.98784	9106.5	6.98784	9075.22	6.98784	8910.7	6.98784	8998.32	6.98784	8714.74	6.98784	8954.6	6.98784	9144.87	6.98784	8990.85	6.98784	8989.37	6.98784	9035.44	6.98784	9152.82	6.98784	9117.08	6.98784	8977.87	6.98784	8921.83	6.98784	8915.59	6.98784	8846.67	6.98784	8908.07
6.99264	9241.78	6.99264	9060.85	6.99264	8865.01	6.99264	9123.74	6.99264	9177.6	6.99264	9023.42	6.99264	9043.47	6.99264	9230.28	6.99264	9102.27	6.99264	9068.51	6.99264	8927.92	6.99264	9006.91	6.99264	8730.33	6.99264	8932.8	6.99264	9149.59	6.99264	8992.05	6.99264	8994.55	6.99264	9052.23	6.99264	9144.98	6.99264	9120.38	6.99264	8980.12	6.99264	8907.05	6.99264	8924.79	6.99264	8850.29	6.99264	8929.58
6.99744	9202.39	6.99744	9066.85	6.99744	8884.09	6.99744	9097.07	6.99744	9180.29	6.99744	9039.62	6.99744	9070.64	6.99744	9204.94	6.99744	9110.61	6.99744	9065.49	6.99744	8900.78	6.99744	9000.18	6.99744	8703.63	6.99744	8929.47	6.99744	9161.01	6.99744	8960.79	6.99744	8970.83	6.99744	9028.24	6.99744	9147.16	6.99744	9121.55	6.99744	8958.14	6.99744	8892.96	6.99744	8897.85	6.99744	8862.7	6.99744	8924.34
7.00224	9183.22	7.00224	9060.38	7.00224	8857.43	7.00224	9088.11	7.00224	9161.72	7.00224	9004.78	7.00224	9061.33	7.00224	9225.32	7.00224	9103.55	7.00224	9048.41	7.00224	8907.73	7.00224	8989.57	7.00224	8701.75	7.00224	8912.78	7.00224	9104.59	7.00224	8970.41	7.00224	8943	7.00224	9048.78	7.00224	9146.61	7.00224	9096.59	7.00224	8963.57	7.00224	8878.46	7.00224	8878.16	7.00224	8827.08	7.00224	8920.14
7.00704	9223.9	7.00704	9031.07	7.00704	8830.62	7.00704	9042.3	7.00704	9156.12	7.00704	8999.5	7.00704	9004.62	7.00704	9238.7	7.00704	9097.89	7.00704	9047.51	7.00704	8889.63	7.00704	8963.33	7.00704	8694.19	7.00704	8894.93	7.00704	9085.93	7.00704	8959.01	7.00704	8950.24	7.00704	9028.38	7.00704	9152.55	7.00704	9088.77	7.00704	8924.03	7.00704	8841.89	7.00704	8861.4	7.00704	8813.4	7.00704	8906.19
7.01184	9217.43	7.01184	9044.01	7.01184	8824.85	7.01184	9050.69	7.01184	9139.4	7.01184	9011.12	7.01184	8994.65	7.01184	9207.01	7.01184	9071.43	7.01184	9005.08	7.01184	8885.97	7.01184	8967.71	7.01184	8662.31	7.01184	8869.09	7.01184	9078.69	7.01184	8941.5	7.01184	8955.9	7.01184	9019.88	7.01184	9110.28	7.01184	9080.51	7.01184	8913.75	7.01184	8849.37	7.01184	8866.18	7.01184	8819.16	7.01184	8909.59
7.01664	9197.22	7.01664	9025.2	7.01664	8816.93	7.01664	9034.65	7.01664	9111.9	7.01664	8984.03	7.01664	9013.02	7.01664	9196.37	7.01664	9092.46	7.01664	9009	7.01664	8876.89	7.01664	8973.34	7.01664	8653.6	7.01664	8892.05	7.01664	9066.16	7.01664	8927.79	7.01664	8959.04	7.01664	8993.06	7.01664	9092.07	7.01664	9076.27	7.01664	8929.22	7.01664	8849.75	7.01664	8871.1	7.01664	8840.78	7.01664	8915.18
7.02144	9213.26	7.02144	9032.65	7.02144	8812.07	7.02144	9031.35	7.02144	9087.98	7.02144	8957.43	7.02144	9023.55	7.02144	9207.46	7.02144	9100.6	7.02144	9036.52	7.02144	8875.34	7.02144	8974.96	7.02144	8655.81	7.02144	8883.56	7.02144	9060.25	7.02144	8905.61	7.02144	8965.76	7.02144	8976.8	7.02144	9079.99	7.02144	9061.34	7.02144	8894.82	7.02144	8861.89	7.02144	8859.73	7.02144	8851.33	7.02144	8921.86
7.02624	9215.16	7.02624	8984.88	7.02624	8810.59	7.02624	9052.41	7.02624	9108.84	7.02624	8975.38	7.02624	9019.22	7.02624	9216.94	7.02624	9104.96	7.02624	9037.33	7.02624	8915.44	7.02624	8993.65	7.02624	8666.06	7.02624	8882.05	7.02624	9047.44	7.02624	8893.34	7.02624	8956.6	7.02624	8973.1	7.02624	9081.78	7.02624	9043.52	7.02624	8902.97	7.02624	8866.17	7.02624	8845.58	7.02624	8864.67	7.02624	8961.68
7.03104	9195.12	7.03104	8972.7	7.03104	8772.47	7.03104	9008.9	7.03104	9085.21	7.03104	8990.52	7.03104	9036.53	7.03104	9243.42	7.03104	9130.5	7.03104	9059.32	7.03104	8946.75	7.03104	9032.82	7.03104	8712.1	7.03104	8875.38	7.03104	9071.9	7.03104	8893.71	7.03104	8968.71	7.03104	8956.65	7.03104	9081.57	7.03104	9016.37	7.03104	8901.5	7.03104	8890.18	7.03104	8874.3	7.03104	8856.57	7.03104	8956.82
7.03584	9172.76	7.03584	8958.32	7.03584	8785.7	7.03584	9005.23	7.03584	9087.38	7.03584	8986.28	7.03584	9019.67	7.03584	9287.3	7.03584	9138.47	7.03584	9103.67	7.03584	8978.03	7.03584	9038.34	7.03584	8727.37	7.03584	8912.99	7.03584	9089.66	7.03584	8864.06	7.03584	8946.22	7.03584	8923.08	7.03584	9090.5	7.03584	8991.43	7.03584	8889.86	7.03584	8856.36	7.03584	8894.11	7.03584	8877.65	7.03584	8990.89
7.04064	9156.1	7.04064	8952.96	7.04064	8783.45	7.04064	8987.39	7.04064	9062.02	7.04064	9015.15	7.04064	9047.64	7.04064	9282.21	7.04064	9155.93	7.04064	9090.05	7.04064	8961.14	7.04064	9049.13	7.04064	8738.73	7.04064	8933.44	7.04064	9109.71	7.04064	8882.81	7.04064	8927.9	7.04064	8936.89	7.04064	9080.91	7.04064	9002.38	7.04064	8894.37	7.04064	8868.36	7.04064	8898.68	7.04064	8885.61	7.04064	9007.06
7.04544	9137.72	7.04544	8950.9	7.04544	8771.86	7.04544	9001.47	7.04544	9086.78	7.04544	8966.55	7.04544	9039.98	7.04544	9264.53	7.04544	9154.36	7.04544	9089.25	7.04544	8931.81	7.04544	9056.89	7.04544	8746.17	7.04544	8915.79	7.04544	9093.52	7.04544	8874.45	7.04544	8922.2	7.04544	8919.49	7.04544	9060.06	7.04544	9022.53	7.04544	8901.81	7.04544	8880.2	7.04544	8916.35	7.04544	8895.75	7.04544	8948.36
7.05023	9141.53	7.05023	8923.56	7.05023	8745.14	7.05023	9005.27	7.05023	9079.78	7.05023	8998.59	7.05023	9021.3	7.05023	9225.36	7.05023	9126.58	7.05023	9044.66	7.05023	8930.03	7.05023	9047.27	7.05023	8698.79	7.05023	8904.35	7.05023	9072.69	7.05023	8895.21	7.05023	8886.08	7.05023	8926.99	7.05023	9066.47	7.05023	8980.58	7.05023	8872.36	7.05023	8879.69	7.05023	8890.78	7.05023	8882.87	7.05023	8935.9
7.05503	9134.05	7.05503	8896.03	7.05503	8735.12	7.05503	8992.82	7.05503	9065.57	7.05503	8984.45	7.05503	9013.09	7.05503	9214.07	7.05503	9096.09	7.05503	9036.53	7.05503	8917.22	7.05503	9050.36	7.05503	8694.01	7.05503	8893.8	7.05503	9041.88	7.05503	8909.34	7.05503	8885.08	7.05503	8920.51	7.05503	9053.88	7.05503	8998.72	7.05503	8879.64	7.05503	8841.65	7.05503	8862.02	7.05503	8848.84	7.05503	8925.55
7.05983	9122.58	7.05983	8891.02	7.05983	8724.56	7.05983	8988.17	7.05983	9040.21	7.05983	8964.51	7.05983	8972.33	7.05983	9213.83	7.05983	9092.52	7.05983	9035.2	7.05983	8885.37	7.05983	9040.59	7.05983	8677.08	7.05983	8844.4	7.05983	9035.76	7.05983	8881.05	7.05983	8880.45	7.05983	8888.16	7.05983	9034.46	7.05983	8996.59	7.05983	8863.42	7.05983	8818.86	7.05983	8890.77	7.05983	8842	7.05983	8907.74
7.06463	9101.25	7.06463	8874.55	7.06463	8733.1	7.06463	8975.27	7.06463	9035.89	7.06463	8942.82	7.06463	8993.16	7.06463	9205.81	7.06463	9077.84	7.06463	9008.04	7.06463	8894.76	7.06463	8994.42	7.06463	8673.35	7.06463	8856.23	7.06463	9019.18	7.06463	8845.56	7.06463	8873.13	7.06463	8863.94	7.06463	9016.38	7.06463	8988.79	7.06463	8848.16	7.06463	8824.71	7.06463	8889.5	7.06463	8824.29	7.06463	8882.25
7.06943	9088.37	7.06943	8903.65	7.06943	8728.79	7.06943	8958.95	7.06943	9058.92	7.06943	8940.83	7.06943	9012.51	7.06943	9199.85	7.06943	9084.69	7.06943	9023.32	7.06943	8885.37	7.06943	8976.53	7.06943	8654.82	7.06943	8840.95	7.06943	8997.37	7.06943	8839.28	7.06943	8852.85	7.06943	8876.62	7.06943	9038.4	7.06943	8982.34	7.06943	8864.94	7.06943	8809.42	7.06943	8828.76	7.06943	8818.89	7.06943	8894.96
7.07423	9101.57	7.07423	8915.53	7.07423	8721.95	7.07423	8957.28	7.07423	9074.64	7.07423	8952.38	7.07423	9009.09	7.07423	9211.67	7.07423	9102.98	7.07423	9028.31	7.07423	8873.77	7.07423	8968.15	7.07423	8669.77	7.07423	8848.54	7.07423	9010.55	7.07423	8819.91	7.07423	8835.96	7.07423	8911.49	7.07423	9027.37	7.07423	8991.84	7.07423	8875.05	7.07423	8830.16	7.07423	8841.25	7.07423	8828.25	7.07423	8892.27
7.07903	9107.61	7.07903	8919.26	7.07903	8752.13	7.07903	8992.52	7.07903	9069.73	7.07903	8973.54	7.07903	8996.36	7.07903	9215.48	7.07903	9090.22	7.07903	9013	7.07903	8862.85	7.07903	8955.29	7.07903	8680.22	7.07903	8860.78	7.07903	9012.72	7.07903	8814.44	7.07903	8834.37	7.07903	8901.73	7.07903	8994.2	7.07903	8996.58	7.07903	8876.55	7.07903	8850.21	7.07903	8844.33	7.07903	8837.39	7.07903	8911.64
7.08383	9094.32	7.08383	8883.23	7.08383	8718.3	7.08383	8985.6	7.08383	9034.48	7.08383	8966.56	7.08383	8979.48	7.08383	9205	7.08383	9090.25	7.08383	9027.63	7.08383	8889.95	7.08383	8951.88	7.08383	8694.23	7.08383	8850.32	7.08383	9026.67	7.08383	8796.27	7.08383	8811.58	7.08383	8889.48	7.08383	8994.59	7.08383	8984.36	7.08383	8883.27	7.08383	8825.93	7.08383	8839.72	7.08383	8828.31	7.08383	8912.17
7.08863	9077.58	7.08863	8845.92	7.08863	8689.1	7.08863	8963.65	7.08863	9033.99	7.08863	8928.94	7.08863	8969.93	7.08863	9200.64	7.08863	9102.83	7.08863	9026.42	7.08863	8896.58	7.08863	8962.03	7.08863	8680.17	7.08863	8848.43	7.08863	9004.83	7.08863	8830.51	7.08863	8831.26	7.08863	8875.2	7.08863	8983.56	7.08863	8981.8	7.08863	8852.63	7.08863	8804.32	7.08863	8816.57	7.08863	8817.87	7.08863	8916.47
7.09343	9087.14	7.09343	8842.13	7.09343	8682.61	7.09343	8955.36	7.09343	9038.31	7.09343	8909.62	7.09343	8971.86	7.09343	9175.13	7.09343	9072.36	7.09343	9024.17	7.09343	8878.49	7.09343	8946.94	7.09343	8654.8	7.09343	8837.06	7.09343	8967.41	7.09343	8801.41	7.09343	8815.78	7.09343	8870.68	7.09343	9009.93	7.09343	8969.61	7.09343	8863.9	7.09343	8789.5	7.09343	8814.58	7.09343	8834.57	7.09343	8914.96
7.09823	9052.75	7.09823	8843.74	7.09823	8688.03	7.09823	8933.98	7.09823	9017.82	7.09823	8922.01	7.09823	8970.54	7.09823	9176.77	7.09823	9076.34	7.09823	9015.51	7.09823	8877.58	7.09823	8948.83	7.09823	8650.75	7.09823	8840.96	7.09823	8961.65	7.09823	8786.43	7.09823	8830.86	7.09823	8847.76	7.09823	8995.46	7.09823	8962.74	7.09823	8872.02	7.09823	8817.95	7.09823	8823.71	7.09823	8823.68	7.09823	8888.66
7.10303	9004.5	7.10303	8867.25	7.10303	8682.57	7.10303	8945.25	7.10303	9024.64	7.10303	8916.19	7.10303	8947.88	7.10303	9194.23	7.10303	9083.92	7.10303	9044.67	7.10303	8879.24	7.10303	8939.41	7.10303	8643.6	7.10303	8819.74	7.10303	8949.21	7.10303	8778.77	7.10303	8807.44	7.10303	8836.77	7.10303	8999.77	7.10303	8946.3	7.10303	8851.4	7.10303	8787.78	7.10303	8808.27	7.10303	8809.01	7.10303	8888.11
7.10783	9006.43	7.10783	8856.62	7.10783	8677.23	7.10783	8933.77	7.10783	9046.3	7.10783	8925.44	7.10783	8953.76	7.10783	9165.61	7.10783	9099.27	7.10783	9023.33	7.10783	8853	7.10783	8930.5	7.10783	8643.39	7.10783	8808.75	7.10783	8965.84	7.10783	8748.22	7.10783	8784.05	7.10783	8823.83	7.10783	9002.16	7.10783	8940.27	7.10783	8815.18	7.10783	8791.22	7.10783	8835.79	7.10783	8831.33	7.10783	8909.18
7.11263	9022.19	7.11263	8851.16	7.11263	8661.45	7.11263	8941.91	7.11263	9043.74	7.11263	8932.63	7.11263	8961.37	7.11263	9167.06	7.11263	9061.29	7.11263	9005.32	7.11263	8860.08	7.11263	8922.98	7.11263	8635.54	7.11263	8803.62	7.11263	8978.72	7.11263	8780.15	7.11263	8797.18	7.11263	8845.76	7.11263	8953.63	7.11263	8957.93	7.11263	8820.44	7.11263	8807.76	7.11263	8822.13	7.11263	8848.84	7.11263	8858.84
7.11743	9015.85	7.11743	8832.57	7.11743	8651.9	7.11743	8916.54	7.11743	9034.85	7.11743	8927.3	7.11743	8948.03	7.11743	9170.34	7.11743	9026.39	7.11743	8999.67	7.11743	8861.71	7.11743	8897.03	7.11743	8620.99	7.11743	8789.07	7.11743	8978.24	7.11743	8781.23	7.11743	8782.06	7.11743	8838.37	7.11743	8923.64	7.11743	8943.78	7.11743	8836.85	7.11743	8792.79	7.11743	8832.85	7.11743	8836.32	7.11743	8846.19
7.12223	8992.14	7.12223	8848.26	7.12223	8656.81	7.12223	8933.32	7.12223	9016.5	7.12223	8891.02	7.12223	8939.24	7.12223	9188.58	7.12223	9040.2	7.12223	8996.97	7.12223	8876.94	7.12223	8888.75	7.12223	8620.96	7.12223	8822.33	7.12223	8954.94	7.12223	8774.26	7.12223	8765.68	7.12223	8821.03	7.12223	8967.13	7.12223	8936.59	7.12223	8830.28	7.12223	8790.94	7.12223	8812.5	7.12223	8826.14	7.12223	8824.76
7.12703	9015.16	7.12703	8813.17	7.12703	8661.25	7.12703	8926.48	7.12703	9021.68	7.12703	8892.29	7.12703	8960.33	7.12703	9167.02	7.12703	9037.09	7.12703	9014.9	7.12703	8864.01	7.12703	8925.54	7.12703	8630.37	7.12703	8822.59	7.12703	8956.28	7.12703	8772.24	7.12703	8763.05	7.12703	8812.76	7.12703	8986.48	7.12703	8946.94	7.12703	8834.42	7.12703	8788.9	7.12703	8826.26	7.12703	8838.92	7.12703	8832.84
7.13183	9005.41	7.13183	8830.67	7.13183	8654.18	7.13183	8942.68	7.13183	9034.17	7.13183	8925.97	7.13183	8971.89	7.13183	9178.11	7.13183	9046.51	7.13183	8993.08	7.13183	8843.36	7.13183	8916.98	7.13183	8636.44	7.13183	8855.59	7.13183	8972.43	7.13183	8726.62	7.13183	8767.34	7.13183	8830.94	7.13183	8977.61	7.13183	8922.92	7.13183	8860.09	7.13183	8794.04	7.13183	8837.4	7.13183	8822.01	7.13183	8847.99
7.13663	9011.48	7.13663	8826.73	7.13663	8668.18	7.13663	8960.77	7.13663	9036.73	7.13663	8935.85	7.13663	8968.98	7.13663	9202.23	7.13663	9042.73	7.13663	8996.44	7.13663	8844.7	7.13663	8920.28	7.13663	8630.69	7.13663	8845.17	7.13663	8966.01	7.13663	8776.9	7.13663	8762.56	7.13663	8848.82	7.13663	8976.53	7.13663	8935.27	7.13663	8868.19	7.13663	8821.33	7.13663	8859.2	7.13663	8830.06	7.13663	8859.49
7.14143	9016.05	7.14143	8831.83	7.14143	8681.91	7.14143	8954.25	7.14143	9075.06	7.14143	8937.85	7.14143	8992.85	7.14143	9219.58	7.14143	9078.51	7.14143	9014.7	7.14143	8894.36	7.14143	8967.59	7.14143	8660.08	7.14143	8854.95	7.14143	8997.15	7.14143	8779.49	7.14143	8762.7	7.14143	8844.2	7.14143	8981.04	7.14143	8964.86	7.14143	8885.3	7.14143	8829.24	7.14143	8859.57	7.14143	8841.94	7.14143	8875.95
7.14623	9032.23	7.14623	8846.34	7.14623	8678.18	7.14623	8942.29	7.14623	9088.29	7.14623	8991.7	7.14623	9003.29	7.14623	9238	7.14623	9113.96	7.14623	9070.49	7.14623	8913.81	7.14623	9007.2	7.14623	8671.68	7.14623	8850.1	7.14623	8989.01	7.14623	8802.1	7.14623	8774.12	7.14623	8831.63	7.14623	8961.06	7.14623	8978.12	7.14623	8896.5	7.14623	8847.63	7.14623	8868.59	7.14623	8870.79	7.14623	8884.77
7.15103	9017.55	7.15103	8845.64	7.15103	8691.9	7.15103	8946.13	7.15103	9077.03	7.15103	8955.58	7.15103	9027.02	7.15103	9244.88	7.15103	9118.49	7.15103	9092.96	7.15103	8932.2	7.15103	9040.62	7.15103	8710.4	7.15103	8865.21	7.15103	8982.26	7.15103	8775.24	7.15103	8758.15	7.15103	8813.13	7.15103	8948.4	7.15103	8970.5	7.15103	8884.06	7.15103	8842.46	7.15103	8881.41	7.15103	8848.39	7.15103	8918.96
7.15583	9017.75	7.15583	8848.96	7.15583	8687.47	7.15583	8935.48	7.15583	9077.12	7.15583	8979.33	7.15583	9036.02	7.15583	9291.45	7.15583	9130.97	7.15583	9088.77	7.15583	8949.77	7.15583	9056.72	7.15583	8711.04	7.15583	8894.24	7.15583	9034.14	7.15583	8798.23	7.15583	8756.21	7.15583	8820.12	7.15583	8978.25	7.15583	8940.83	7.15583	8895.37	7.15583	8849.3	7.15583	8928.78	7.15583	8895.63	7.15583	8958.76
7.16062	9017.3	7.16062	8824.31	7.16062	8681.66	7.16062	8955.76	7.16062	9058.91	7.16062	8965.82	7.16062	9042.77	7.16062	9300.38	7.16062	9144.38	7.16062	9086.17	7.16062	8981.73	7.16062	9080.87	7.16062	8732.69	7.16062	8923.49	7.16062	9054.21	7.16062	8771.05	7.16062	8761.48	7.16062	8829.91	7.16062	8969.03	7.16062	8953.94	7.16062	8892.44	7.16062	8884.22	7.16062	8927.14	7.16062	8899.37	7.16062	8980.22
7.16542	9040.35	7.16542	8848.63	7.16542	8675.63	7.16542	8965.17	7.16542	9044.83	7.16542	8983.84	7.16542	9044.17	7.16542	9284.04	7.16542	9159.6	7.16542	9110.07	7.16542	8965.3	7.16542	9108.53	7.16542	8787.91	7.16542	8935.71	7.16542	9028.61	7.16542	8782.25	7.16542	8768.67	7.16542	8835.01	7.16542	8945.88	7.16542	8960.69	7.16542	8894.03	7.16542	8881.44	7.16542	8934.7	7.16542	8920.76	7.16542	8988.15
7.17022	9010.61	7.17022	8825.25	7.17022	8668.09	7.17022	8942.51	7.17022	9062.7	7.17022	8940.27	7.17022	9063.04	7.17022	9266.8	7.17022	9162.11	7.17022	9107.59	7.17022	8977.95	7.17022	9097.03	7.17022	8787.29	7.17022	8923.9	7.17022	9012.17	7.17022	8786.35	7.17022	8730.42	7.17022	8841.07	7.17022	9012.52	7.17022	8950.25	7.17022	8864.3	7.17022	8854.92	7.17022	8922.89	7.17022	8935.9	7.17022	9001.55
7.17502	8974.31	7.17502	8834.97	7.17502	8646.2	7.17502	8939.01	7.17502	9031.31	7.17502	8924.12	7.17502	9014.67	7.17502	9248.45	7.17502	9164.68	7.17502	9115.05	7.17502	8989.84	7.17502	9069.64	7.17502	8728.09	7.17502	8894.56	7.17502	9024.96	7.17502	8753.48	7.17502	8710.23	7.17502	8820.73	7.17502	8979.09	7.17502	8933.49	7.17502	8864.09	7.17502	8859.61	7.17502	8920.39	7.17502	8917.15	7.17502	8987.57
7.17982	8975.09	7.17982	8806.3	7.17982	8657.32	7.17982	8933.69	7.17982	9000.74	7.17982	8921.88	7.17982	9023.43	7.17982	9222.24	7.17982	9152.19	7.17982	9119.6	7.17982	8943.28	7.17982	9031	7.17982	8702.34	7.17982	8878.98	7.17982	9001.43	7.17982	8778.11	7.17982	8721.6	7.17982	8832.29	7.17982	8971.09	7.17982	8935.85	7.17982	8866.91	7.17982	8836.79	7.17982	8932.57	7.17982	8902.49	7.17982	8964.84
7.18462	8970.33	7.18462	8806.93	7.18462	8660.68	7.18462	8912.81	7.18462	9018.88	7.18462	8906.37	7.18462	9008.65	7.18462	9207.21	7.18462	9104.68	7.18462	9089	7.18462	8918.96	7.18462	8996.73	7.18462	8701.62	7.18462	8868.41	7.18462	9006.19	7.18462	8768.6	7.18462	8739.65	7.18462	8833.56	7.18462	8944.17	7.18462	8915.27	7.18462	8837.81	7.18462	8803.83	7.18462	8900.04	7.18462	8876.92	7.18462	8930.46
7.18942	8966.06	7.18942	8839.38	7.18942	8672.97	7.18942	8902.75	7.18942	9000.34	7.18942	8876.52	7.18942	8953.47	7.18942	9177.1	7.18942	9062.3	7.18942	8992.59	7.18942	8873.63	7.18942	8967.07	7.18942	8655.81	7.18942	8841.5	7.18942	8972.81	7.18942	8741.61	7.18942	8740.79	7.18942	8806.12	7.18942	8938.33	7.18942	8921.83	7.18942	8826.39	7.18942	8796.88	7.18942	8813.99	7.18942	8786.28	7.18942	8883.74
7.19422	8969.47	7.19422	8795.56	7.19422	8671.44	7.19422	8900.34	7.19422	8984.47	7.19422	8900.59	7.19422	8939.19	7.19422	9149.91	7.19422	9014.32	7.19422	8983.34	7.19422	8794.31	7.19422	8926.21	7.19422	8641.74	7.19422	8794.47	7.19422	8938.78	7.19422	8706.66	7.19422	8719.75	7.19422	8833.3	7.19422	8942.13	7.19422	8914.5	7.19422	8799.53	7.19422	8783.5	7.19422	8768.41	7.19422	8736.46	7.19422	8832.16
7.19902	8967.28	7.19902	8797.76	7.19902	8647.85	7.19902	8885.37	7.19902	8992.34	7.19902	8885.93	7.19902	8879.07	7.19902	9095.44	7.19902	8987.06	7.19902	8942.79	7.19902	8776.89	7.19902	8881.8	7.19902	8621.1	7.19902	8776.07	7.19902	8935.15	7.19902	8691.17	7.19902	8736.36	7.19902	8783.47	7.19902	8975.16	7.19902	8908.05	7.19902	8812.16	7.19902	8762.61	7.19902	8742.6	7.19902	8736.55	7.19902	8807.29
7.20382	8951.25	7.20382	8791.65	7.20382	8635.79	7.20382	8873.87	7.20382	8967.32	7.20382	8863.87	7.20382	8880.96	7.20382	9078.8	7.20382	8933.59	7.20382	8917.9	7.20382	8794.64	7.20382	8846.66	7.20382	8563.26	7.20382	8747.54	7.20382	8889.01	7.20382	8683.3	7.20382	8708.12	7.20382	8786.37	7.20382	8949.34	7.20382	8911.81	7.20382	8806.5	7.20382	8737.18	7.20382	8727.89	7.20382	8714.91	7.20382	8810.16
7.20862	8950.47	7.20862	8794.07	7.20862	8648.93	7.20862	8887.24	7.20862	8965.04	7.20862	8870.69	7.20862	8861.48	7.20862	9052.85	7.20862	8916.19	7.20862	8851.84	7.20862	8762.81	7.20862	8797.66	7.20862	8508.48	7.20862	8715.22	7.20862	8852.24	7.20862	8679.05	7.20862	8725.54	7.20862	8815.68	7.20862	8943.53	7.20862	8916.45	7.20862	8758.42	7.20862	8723.72	7.20862	8701.33	7.20862	8686.57	7.20862	8769.5
7.21342	8970.81	7.21342	8791.69	7.21342	8621.69	7.21342	8856.01	7.21342	8938.58	7.21342	8829.05	7.21342	8857.56	7.21342	9042.51	7.21342	8920.03	7.21342	8860.36	7.21342	8726.75	7.21342	8807.65	7.21342	8538.1	7.21342	8711.87	7.21342	8842.01	7.21342	8703.78	7.21342	8738.61	7.21342	8801.49	7.21342	8911.8	7.21342	8925.08	7.21342	8760.69	7.21342	8679.15	7.21342	8687.24	7.21342	8657.72	7.21342	8713.94
7.21822	8955.63	7.21822	8787.9	7.21822	8641.9	7.21822	8864.91	7.21822	8922.92	7.21822	8841.78	7.21822	8831.55	7.21822	9031.32	7.21822	8913.86	7.21822	8845.56	7.21822	8729.52	7.21822	8806.28	7.21822	8516.44	7.21822	8729.15	7.21822	8853.6	7.21822	8703.56	7.21822	8712.03	7.21822	8779.21	7.21822	8916.92	7.21822	8905.12	7.21822	8744.84	7.21822	8689.3	7.21822	8683.45	7.21822	8655.82	7.21822	8707.59
7.22302	8944.08	7.22302	8798.74	7.22302	8625.25	7.22302	8879.74	7.22302	8947.26	7.22302	8855.56	7.22302	8843.15	7.22302	9008.88	7.22302	8884.37	7.22302	8836.59	7.22302	8695.05	7.22302	8767.99	7.22302	8467.56	7.22302	8727.43	7.22302	8872.92	7.22302	8713.96	7.22302	8686.41	7.22302	8770.6	7.22302	8926.82	7.22302	8903.8	7.22302	8756.49	7.22302	8688.99	7.22302	8676.74	7.22302	8638.99	7.22302	8691.79
7.22782	8962.16	7.22782	8790.44	7.22782	8666	7.22782	8863.69	7.22782	8962.64	7.22782	8827.95	7.22782	8830.64	7.22782	8990.49	7.22782	8879.09	7.22782	8841.69	7.22782	8672.93	7.22782	8761.62	7.22782	8502.18	7.22782	8707.81	7.22782	8868.82	7.22782	8712.63	7.22782	8710.6	7.22782	8763.63	7.22782	8914.96	7.22782	8880.7	7.22782	8766.14	7.22782	8699.19	7.22782	8647.58	7.22782	8636.43	7.22782	8673.62
7.23262	8944.51	7.23262	8799.21	7.23262	8639.74	7.23262	8867.2	7.23262	8967.51	7.23262	8816.63	7.23262	8801.32	7.23262	8985.23	7.23262	8892.82	7.23262	8850.34	7.23262	8674.63	7.23262	8758.77	7.23262	8486.43	7.23262	8691	7.23262	8880.09	7.23262	8733.97	7.23262	8719.07	7.23262	8756.71	7.23262	8888.98	7.23262	8901.22	7.23262	8760.96	7.23262	8691.84	7.23262	8617.24	7.23262	8628.83	7.23262	8667.8
7.23742	8939.1	7.23742	8798.42	7.23742	8648.8	7.23742	8872.23	7.23742	8975.19	7.23742	8812.75	7.23742	8815.49	7.23742	8980.55	7.23742	8872.67	7.23742	8839.08	7.23742	8693.23	7.23742	8771.34	7.23742	8476.39	7.23742	8697.1	7.23742	8870.38	7.23742	8701.95	7.23742	8687.73	7.23742	8778.25	7.23742	8900.62	7.23742	8917.47	7.23742	8747.66	7.23742	8677.6	7.23742	8626.42	7.23742	8599.42	7.23742	8679.67
7.24222	8933.49	7.24222	8789.76	7.24222	8618.84	7.24222	8872.1	7.24222	8953.05	7.24222	8820.35	7.24222	8801.53	7.24222	8967.57	7.24222	8868.23	7.24222	8825.42	7.24222	8680.31	7.24222	8786.27	7.24222	8462.6	7.24222	8711.52	7.24222	8858.73	7.24222	8704.21	7.24222	8682.34	7.24222	8778.05	7.24222	8927.98	7.24222	8905.75	7.24222	8772.46	7.24222	8667.8	7.24222	8668.03	7.24222	8627.34	7.24222	8681.78
7.24702	8948.15	7.24702	8763.43	7.24702	8603.84	7.24702	8889.81	7.24702	8967.16	7.24702	8835.54	7.24702	8804.52	7.24702	8994.58	7.24702	8860.76	7.24702	8819.64	7.24702	8667.65	7.24702	8793.2	7.24702	8455.02	7.24702	8714.6	7.24702	8887.76	7.24702	8698.93	7.24702	8722.28	7.24702	8792.26	7.24702	8928.02	7.24702	8888.73	7.24702	8763.01	7.24702	8664.04	7.24702	8651.36	7.24702	8650.59	7.24702	8701.68
7.25182	8959.88	7.25182	8786.08	7.25182	8624.79	7.25182	8882.96	7.25182	8983.64	7.25182	8822.4	7.25182	8818.37	7.25182	9002.88	7.25182	8897.2	7.25182	8826.46	7.25182	8680.03	7.25182	8797.31	7.25182	8483.69	7.25182	8689.35	7.25182	8868.43	7.25182	8685.63	7.25182	8695.11	7.25182	8809.85	7.25182	8911.97	7.25182	8885.82	7.25182	8753.46	7.25182	8663.5	7.25182	8654.67	7.25182	8630.33	7.25182	8704.71
7.25662	8937.39	7.25662	8786.99	7.25662	8632.9	7.25662	8890.83	7.25662	9002.01	7.25662	8821.72	7.25662	8835.2	7.25662	9023.2	7.25662	8868.71	7.25662	8832.42	7.25662	8683.94	7.25662	8782.41	7.25662	8480.84	7.25662	8664.35	7.25662	8856.75	7.25662	8689.55	7.25662	8695.7	7.25662	8824.44	7.25662	8892.87	7.25662	8900.58	7.25662	8749.5	7.25662	8678.35	7.25662	8671.16	7.25662	8640.46	7.25662	8695.73
7.26142	8941.58	7.26142	8759.09	7.26142	8630.71	7.26142	8901.7	7.26142	8971.29	7.26142	8819.16	7.26142	8834.44	7.26142	9035.89	7.26142	8869.07	7.26142	8827.3	7.26142	8701.06	7.26142	8798.43	7.26142	8483.47	7.26142	8689.62	7.26142	8883.17	7.26142	8702.5	7.26142	8726.31	7.26142	8791.22	7.26142	8925.49	7.26142	8931.18	7.26142	8785.42	7.26142	8694.13	7.26142	8706.34	7.26142	8659.28	7.26142	8708.73
7.26622	8963.42	7.26622	8775.46	7.26622	8628.1	7.26622	8884.91	7.26622	8977.68	7.26622	8826.86	7.26622	8844.35	7.26622	9055.55	7.26622	8906.45	7.26622	8862.94	7.26622	8708.39	7.26622	8799.47	7.26622	8514.55	7.26622	8708.02	7.26622	8911.31	7.26622	8708.54	7.26622	8707.3	7.26622	8771.92	7.26622	8947.51	7.26622	8941.65	7.26622	8786.3	7.26622	8720.38	7.26622	8699.15	7.26622	8662.7	7.26622	8712.62
7.27102	8953.7	7.27102	8781.3	7.27102	8661.27	7.27102	8870.61	7.27102	8964.01	7.27102	8846.14	7.27102	8867.9	7.27102	9055.44	7.27102	8908.86	7.27102	8895.67	7.27102	8715.37	7.27102	8812.51	7.27102	8537.37	7.27102	8730.97	7.27102	8922.18	7.27102	8723.3	7.27102	8713.94	7.27102	8766.57	7.27102	8939.28	7.27102	8904.89	7.27102	8796.08	7.27102	8733.95	7.27102	8718.96	7.27102	8690.83	7.27102	8730.06
7.27581	8935.82	7.27581	8798.34	7.27581	8648.73	7.27581	8890.88	7.27581	8959.01	7.27581	8856.81	7.27581	8882.8	7.27581	9061.28	7.27581	8939.05	7.27581	8904.34	7.27581	8754.94	7.27581	8836.92	7.27581	8539.55	7.27581	8743.22	7.27581	8901.57	7.27581	8714.75	7.27581	8709.65	7.27581	8766.04	7.27581	8942.66	7.27581	8922.69	7.27581	8779.66	7.27581	8739.51	7.27581	8744.86	7.27581	8718.97	7.27581	8795.04
7.28061	8945.84	7.28061	8788.15	7.28061	8656.68	7.28061	8888.01	7.28061	8958.19	7.28061	8829.84	7.28061	8889.92	7.28061	9077.13	7.28061	8991.85	7.28061	8960.51	7.28061	8783.96	7.28061	8844.94	7.28061	8578.85	7.28061	8792.91	7.28061	8935.98	7.28061	8739.78	7.28061	8712.61	7.28061	8794.97	7.28061	8961.32	7.28061	8924.32	7.28061	8781.27	7.28061	8774.31	7.28061	8770.81	7.28061	8739.47	7.28061	8828.57
7.28541	8962.64	7.28541	8795.94	7.28541	8659.73	7.28541	8892.23	7.28541	8978.12	7.28541	8853.9	7.28541	8879.79	7.28541	9102.42	7.28541	8992.29	7.28541	8950.48	7.28541	8795.22	7.28541	8839.76	7.28541	8594.04	7.28541	8822.57	7.28541	8955.36	7.28541	8736.05	7.28541	8724.34	7.28541	8774.32	7.28541	8916.29	7.28541	8907.67	7.28541	8772.01	7.28541	8738.34	7.28541	8745.13	7.28541	8746.77	7.28541	8844.54
7.29021	8961.76	7.29021	8804.22	7.29021	8647.86	7.29021	8891.75	7.29021	8972.26	7.29021	8853.6	7.29021	8886.4	7.29021	9101.65	7.29021	8981.08	7.29021	8938.54	7.29021	8778.94	7.29021	8852.84	7.29021	8574.34	7.29021	8800.3	7.29021	8957.93	7.29021	8728.37	7.29021	8723.48	7.29021	8769.82	7.29021	8906.83	7.29021	8908.65	7.29021	8779.7	7.29021	8720	7.29021	8746.76	7.29021	8753.92	7.29021	8804.02
7.29501	8958.21	7.29501	8787.78	7.29501	8615.97	7.29501	8856.47	7.29501	8950	7.29501	8819.93	7.29501	8861.56	7.29501	9065.53	7.29501	8966.35	7.29501	8920.04	7.29501	8741.2	7.29501	8843.86	7.29501	8542.51	7.29501	8748.56	7.29501	8929.73	7.29501	8738.7	7.29501	8695.73	7.29501	8766.14	7.29501	8948.47	7.29501	8875.65	7.29501	8759.06	7.29501	8724.79	7.29501	8716.81	7.29501	8727.5	7.29501	8813.97
7.29981	8941.38	7.29981	8778.52	7.29981	8605.53	7.29981	8841.88	7.29981	8937.65	7.29981	8789.42	7.29981	8829.8	7.29981	9049.68	7.29981	8945.49	7.29981	8887.23	7.29981	8734.32	7.29981	8852.3	7.29981	8521	7.29981	8726.77	7.29981	8898.18	7.29981	8712.1	7.29981	8712.26	7.29981	8783.52	7.29981	8931.23	7.29981	8902.17	7.29981	8739.5	7.29981	8705.86	7.29981	8729.21	7.29981	8709.39	7.29981	8762.24
7.30461	8925.85	7.30461	8764.13	7.30461	8602.41	7.30461	8813.67	7.30461	8911.43	7.30461	8787.68	7.30461	8790.26	7.30461	9042.46	7.30461	8906.18	7.30461	8861.28	7.30461	8699.24	7.30461	8821.29	7.30461	8514.02	7.30461	8680.5	7.30461	8846.1	7.30461	8681.65	7.30461	8689.48	7.30461	8750.76	7.30461	8906.84	7.30461	8875.57	7.30461	8748.03	7.30461	8707.61	7.30461	8704.98	7.30461	8665.91	7.30461	8734.64
7.30941	8930.48	7.30941	8768.03	7.30941	8583.53	7.30941	8812.77	7.30941	8910.48	7.30941	8780.32	7.30941	8791.81	7.30941	9008.46	7.30941	8890.69	7.30941	8841.88	7.30941	8722.77	7.30941	8780.93	7.30941	8474.61	7.30941	8669.15	7.30941	8816.26	7.30941	8639.58	7.30941	8675.32	7.30941	8757.27	7.30941	8840.28	7.30941	8842.73	7.30941	8688.15	7.30941	8665.63	7.30941	8677.17	7.30941	8647.48	7.30941	8707.16
7.31421	8907.45	7.31421	8759.4	7.31421	8555.3	7.31421	8809.97	7.31421	8900.52	7.31421	8759.44	7.31421	8784.27	7.31421	9005.45	7.31421	8877.56	7.31421	8815.22	7.31421	8675.53	7.31421	8765.24	7.31421	8439.8	7.31421	8629.29	7.31421	8798.98	7.31421	8644.18	7.31421	8659.71	7.31421	8762.74	7.31421	8846.83	7.31421	8857.07	7.31421	8700.03	7.31421	8639.82	7.31421	8652.71	7.31421	8666.16	7.31421	8708.25
7.31901	8890.49	7.31901	8742.58	7.31901	8567.75	7.31901	8800.08	7.31901	8889.84	7.31901	8753.61	7.31901	8762.52	7.31901	8985.68	7.31901	8868.41	7.31901	8803.18	7.31901	8671.4	7.31901	8736.01	7.31901	8439.93	7.31901	8602.87	7.31901	8784.11	7.31901	8634.18	7.31901	8650.56	7.31901	8752.01	7.31901	8844.42	7.31901	8829.8	7.31901	8679.58	7.31901	8616.82	7.31901	8662.91	7.31901	8678.54	7.31901	8709.98
7.32381	8896.12	7.32381	8725.67	7.32381	8569.51	7.32381	8771.3	7.32381	8853.22	7.32381	8745.91	7.32381	8758.67	7.32381	8978.63	7.32381	8877.06	7.32381	8823.06	7.32381	8661.85	7.32381	8732.51	7.32381	8434.17	7.32381	8601.18	7.32381	8754.07	7.32381	8633.48	7.32381	8656.76	7.32381	8735.05	7.32381	8838.77	7.32381	8814.69	7.32381	8654.3	7.32381	8610.3	7.32381	8628.3	7.32381	8644.32	7.32381	8719.76
7.32861	8864.52	7.32861	8735.22	7.32861	8541.46	7.32861	8771.69	7.32861	8861.17	7.32861	8745.9	7.32861	8776.19	7.32861	8968.32	7.32861	8864.28	7.32861	8828.62	7.32861	8649.96	7.32861	8722.78	7.32861	8415.93	7.32861	8608.55	7.32861	8758.7	7.32861	8629.43	7.32861	8685.5	7.32861	8723.9	7.32861	8845.58	7.32861	8784.25	7.32861	8694.62	7.32861	8635.44	7.32861	8628.73	7.32861	8638.17	7.32861	8719.57
7.33341	8865.43	7.33341	8721.8	7.33341	8534.56	7.33341	8778.84	7.33341	8836.93	7.33341	8747.57	7.33341	8792.22	7.33341	8963	7.33341	8844.51	7.33341	8811.21	7.33341	8639.88	7.33341	8718.64	7.33341	8395.4	7.33341	8582.35	7.33341	8750.59	7.33341	8602.41	7.33341	8658.6	7.33341	8690.91	7.33341	8821.83	7.33341	8773.38	7.33341	8682.6	7.33341	8624.77	7.33341	8640.07	7.33341	8646.51	7.33341	8712.13
7.33821	8861.42	7.33821	8712.34	7.33821	8542.22	7.33821	8773.74	7.33821	8831.8	7.33821	8718.34	7.33821	8757.16	7.33821	8983.38	7.33821	8835.74	7.33821	8807.1	7.33821	8662.81	7.33821	8722.12	7.33821	8421.66	7.33821	8569.45	7.33821	8722.62	7.33821	8607.01	7.33821	8620.4	7.33821	8667.53	7.33821	8798.05	7.33821	8784.58	7.33821	8675.16	7.33821	8626.51	7.33821	8628.94	7.33821	8677.1	7.33821	8726.51
7.34301	8859.16	7.34301	8705.24	7.34301	8529.73	7.34301	8740.05	7.34301	8842.54	7.34301	8717.74	7.34301	8740.25	7.34301	9011.17	7.34301	8859.9	7.34301	8812.83	7.34301	8659.29	7.34301	8736.87	7.34301	8427.75	7.34301	8599.94	7.34301	8742.6	7.34301	8619.09	7.34301	8625.65	7.34301	8660.83	7.34301	8799.17	7.34301	8774.52	7.34301	8664.31	7.34301	8608.97	7.34301	8647.71	7.34301	8688.44	7.34301	8760.46
7.34781	8840.61	7.34781	8669.89	7.34781	8511.14	7.34781	8714.5	7.34781	8814.44	7.34781	8730.98	7.34781	8772.06	7.34781	9020.17	7.34781	8880.95	7.34781	8827.15	7.34781	8674.52	7.34781	8745.18	7.34781	8446.88	7.34781	8610.06	7.34781	8725.41	7.34781	8601.32	7.34781	8600.6	7.34781	8678.82	7.34781	8792.05	7.34781	8770.6	7.34781	8664.16	7.34781	8625.01	7.34781	8666.77	7.34781	8681.1	7.34781	8768.15
7.35261	8843.11	7.35261	8653.4	7.35261	8496.5	7.35261	8716.11	7.35261	8792.24	7.35261	8733.52	7.35261	8807.96	7.35261	9020.66	7.35261	8895.03	7.35261	8867.88	7.35261	8691.96	7.35261	8760.47	7.35261	8437.98	7.35261	8615.66	7.35261	8715.95	7.35261	8597.14	7.35261	8611.93	7.35261	8663.36	7.35261	8794.66	7.35261	8745.44	7.35261	8679.52	7.35261	8628.19	7.35261	8650.42	7.35261	8693.77	7.35261	8781.57
7.35741	8821.15	7.35741	8653.4	7.35741	8477.33	7.35741	8739.74	7.35741	8807.29	7.35741	8734.56	7.35741	8833.08	7.35741	9041.3	7.35741	8908.97	7.35741	8922.88	7.35741	8712.3	7.35741	8806.11	7.35741	8453.27	7.35741	8627	7.35741	8738.2	7.35741	8584.07	7.35741	8592.3	7.35741	8644.57	7.35741	8756.75	7.35741	8751.78	7.35741	8678.56	7.35741	8666.16	7.35741	8691.48	7.35741	8726.72	7.35741	8831.85
7.36221	8823	7.36221	8662.83	7.36221	8490.48	7.36221	8743.23	7.36221	8823.68	7.36221	8749.14	7.36221	8843.79	7.36221	9090.74	7.36221	8973.73	7.36221	8936.16	7.36221	8764.51	7.36221	8845.89	7.36221	8520.19	7.36221	8652.49	7.36221	8781.81	7.36221	8600.99	7.36221	8570.93	7.36221	8652.46	7.36221	8767.53	7.36221	8747.7	7.36221	8682.9	7.36221	8692.27	7.36221	8718.87	7.36221	8761.6	7.36221	8875.75
7.36701	8779.32	7.36701	8645.28	7.36701	8477.96	7.36701	8722.32	7.36701	8839.66	7.36701	8748.33	7.36701	8881.15	7.36701	9136.97	7.36701	9024.51	7.36701	8946.02	7.36701	8804.76	7.36701	8885.87	7.36701	8567.43	7.36701	8686.04	7.36701	8805.78	7.36701	8596.5	7.36701	8568.08	7.36701	8610.69	7.36701	8740.45	7.36701	8735.19	7.36701	8681.72	7.36701	8706.17	7.36701	8751.39	7.36701	8809.75	7.36701	8917.95
7.37181	8794.79	7.37181	8624.88	7.37181	8473.7	7.37181	8742.74	7.37181	8841.4	7.37181	8763.14	7.37181	8889.07	7.37181	9169.76	7.37181	9059.6	7.37181	8978.73	7.37181	8865.52	7.37181	8891.6	7.37181	8592.74	7.37181	8727.91	7.37181	8821.89	7.37181	8583.89	7.37181	8566.7	7.37181	8608.59	7.37181	8738.67	7.37181	8755.85	7.37181	8682.42	7.37181	8724.1	7.37181	8767.39	7.37181	8856.26	7.37181	8957.44
7.37661	8796.86	7.37661	8631.15	7.37661	8443.68	7.37661	8722.57	7.37661	8834.01	7.37661	8780.99	7.37661	8895.09	7.37661	9179.36	7.37661	9103.56	7.37661	9025.9	7.37661	8904.73	7.37661	8944.28	7.37661	8643.4	7.37661	8735.91	7.37661	8840.8	7.37661	8583.02	7.37661	8526.34	7.37661	8596	7.37661	8737.62	7.37661	8740.19	7.37661	8690.08	7.37661	8726.52	7.37661	8807.01	7.37661	8871.39	7.37661	9026.72
7.38141	8788.17	7.38141	8608.84	7.38141	8440.1	7.38141	8715.49	7.38141	8829.94	7.38141	8782.13	7.38141	8911.7	7.38141	9188.52	7.38141	9117.96	7.38141	9040.4	7.38141	8863.48	7.38141	8974.37	7.38141	8633.32	7.38141	8764.04	7.38141	8845.66	7.38141	8585.46	7.38141	8521.34	7.38141	8578.33	7.38141	8728.48	7.38141	8747.06	7.38141	8690.7	7.38141	8722.55	7.38141	8811.64	7.38141	8863.25	7.38141	9055.84
7.3862	8796.7	7.3862	8605.35	7.3862	8468.75	7.3862	8700.29	7.3862	8833.53	7.3862	8781.82	7.3862	8902.92	7.3862	9204.08	7.3862	9136.27	7.3862	9060.88	7.3862	8882.5	7.3862	8965.25	7.3862	8624.82	7.3862	8742.02	7.3862	8845.91	7.3862	8554.81	7.3862	8537.04	7.3862	8593.68	7.3862	8736.74	7.3862	8735.37	7.3862	8685.59	7.3862	8752.1	7.3862	8824.35	7.3862	8848.85	7.3862	9030.32
7.391	8781.99	7.391	8591.18	7.391	8440.43	7.391	8688.34	7.391	8811.25	7.391	8809.95	7.391	8908.74	7.391	9210.43	7.391	9103.2	7.391	9070.13	7.391	8854.25	7.391	8961.02	7.391	8619.02	7.391	8747.87	7.391	8842.37	7.391	8558	7.391	8537.66	7.391	8581.58	7.391	8736.41	7.391	8736.98	7.391	8675.84	7.391	8715.52	7.391	8818.66	7.391	8850.38	7.391	9007.75
7.3958	8792	7.3958	8613.15	7.3958	8444.21	7.3958	8693.43	7.3958	8813.76	7.3958	8805.09	7.3958	8895.62	7.3958	9189.48	7.3958	9096.83	7.3958	9081	7.3958	8883.17	7.3958	8973.51	7.3958	8610.54	7.3958	8780.97	7.3958	8817.4	7.3958	8549.11	7.3958	8509.75	7.3958	8583.3	7.3958	8708.74	7.3958	8718.7	7.3958	8683.35	7.3958	8730.83	7.3958	8826.32	7.3958	8854.99	7.3958	8952.02
7.4006	8775	7.4006	8619.22	7.4006	8446.64	7.4006	8664.78	7.4006	8826.01	7.4006	8803.78	7.4006	8919.09	7.4006	9186.61	7.4006	9093.27	7.4006	9050.89	7.4006	8853.81	7.4006	8955.11	7.4006	8591.06	7.4006	8768.19	7.4006	8824.54	7.4006	8572.73	7.4006	8527.48	7.4006	8583.7	7.4006	8720.95	7.4006	8753.33	7.4006	8688.89	7.4006	8735.52	7.4006	8824.48	7.4006	8863.14	7.4006	8962.43
7.4054	8800.59	7.4054	8601.59	7.4054	8453.29	7.4054	8701.13	7.4054	8840.14	7.4054	8806.93	7.4054	8924.91	7.4054	9191.3	7.4054	9095.28	7.4054	9010.46	7.4054	8866.45	7.4054	8952.34	7.4054	8634.66	7.4054	8768.2	7.4054	8823.21	7.4054	8543.74	7.4054	8533.09	7.4054	8612.25	7.4054	8755.28	7.4054	8766.43	7.4054	8691.78	7.4054	8744.83	7.4054	8842.33	7.4054	8868.68	7.4054	8952.1
[truncated: 333 more rows]
[truncated: 90 more columns]

## Sheet: Fig. 4d
2.99939	10931.9	2.99939	11407.2	2.99939	11318	2.99939	11521.7	2.99939	11794.4	2.99939	11326.1	2.99939	11343.5	2.99939	9597.06	2.99939	11542.7	2.99939	11139.1	2.99939	11137.6	2.99939	11396.3	2.99939	11121.4	2.99939	11428.5	2.99939	11138.4	2.99939	11748.6	2.99939	12060.2	2.99939	11985.4	2.99939	12118.8	2.99939	12212.4	2.99939	11926.4	2.99939	12479.7	2.99939	12599.8	2.99939	12776.8	2.99939	14476.1
[truncated: 1,251 more rows]
[truncated: 6 more columns]

[truncated: 2 more sheets: Fig. 4e, Fig. 4f]
