# Supplementary material for: Proton-selective coating enables fast-kinetics high-mass-loading cathodes for sustainable zinc batteries
Source: Nat Commun. 2024 Mar 8;15:2139. doi: 10.1038/s41467-024-46464-9 (PMC10923785; doi:10.1038/s41467-024-46464-9)
Supplement: Supplementary file 3 — Source Data [file 41467_2024_46464_MOESM3_ESM.zip › Source Data Fig. 5.xlsx]

## Sheet: Fig. 5a
Cycle number	Specific capacity	Cycle number	Cycle number
	mAh/g		mAh/g
MnO2	MnO2	MnO2/2DPM	MnO2/2DPM
1	169.69	1	284.5
2	169.2	2	282.1
3	165.286	3	280.25
4	164.8	4	278.1
5	163.8	5	276.5
6	126.5	6	228.69
7	125.9	7	226.49
8	125.51	8	224.103
9	124.81	9	221.32
10	124.1	10	219.01
11	95.68	11	174.46
12	95.32	12	173.14
13	94.93	13	172.48
14	94.52	14	171.314
15	94.08	15	169.73
16	75.13	16	133.76
17	74.61	17	132.88
18	74.03	18	131.56
19	73.86	19	130.9
20	73.64	20	130.68
21	55.48	21	102.102
22	55.32	22	101.332
23	55.11	23	100.628
24	54.8	24	99.968
25	54.6	25	99.55
26	35.24	26	73.678
27	35.16	27	73.458
28	34.98	28	73.238
29	34.88	29	73.128
30	34.72	30	72.908
31	55.2	31	100.232
32	54.8	32	99.682
33	54.4	33	99.022
34	54.3	34	98.912
35	54.1	35	98.802
36	73.24	36	130.68
37	73.1	37	130.02
38	72.87	38	129.03
39	72.72	39	128.15
40	72.5	40	127.6
41	92.5	41	163.68
42	92.2	42	162.14
43	91.5	43	161.59
44	91.1	44	160.05
45	90.8	45	158.95
46	118	46	207.79
47	116	47	204.71
48	114.2	48	203.39
49	113.4	49	200.2
50	112.8	50	198.55
51	147.1	51	262
52	145.2	52	256.8
53	143.3	53	255.3
54	141.7	54	252.4
55	140.5	55	250.8

## Sheet: Fig. 5b
Cycle number	Capacity retention	Coulombic efficiency	Cycle number	Capacity retention	Coulombic efficiency
	%	%	%	%	%
MnO2	MnO2	MnO2	MnO2/2DPM	MnO2/2DPM	MnO2/2DPM
1	100	99.86	1	100	100.14
2	100.549	100.46	2	98.9745	100.14
3	100.549	100.24	3	98.9745	100.26
4	100.824	100.22	4	98.9745	100.39
5	100.824	100.12	5	98.5755	99.86
6	100.824	100.31	6	98.9745	100.46
7	99.7253	99.54	7	92.7113	100.19
8	100.275	100.22	8	98.775	100.24
9	100.275	100.12	9	97.9771	99.87
10	100	100.23	10	97.7777	100.17
11	100	100.19	11	98.4043	99.99
12	100.549	100.32	12	98.5755	101.14
13	100.824	100.39	13	98.9745	100.29
14	100.549	99.92	14	98.9745	100.4
15	100.275	100.07	15	99.3734	100.5
16	100.824	100.54	16	99.7723	100.5
17	100.275	100.07	17	99.7723	100.2
18	100	100.02	18	98.9213	100.32
19	100.824	99.78	19	98.9213	100.42
20	99.7253	100	20	98.9213	100.06
21	100.099	100.15	21	98.9213	100.44
22	100	100.31	22	98.9213	100.18
23	99.4506	100.21	23	98.9213	100.24
24	99.4506	99.75	24	98.5223	100.01
25	100.275	100.77	25	98.5223	100.21
26	100.275	99.95	26	98.7218	100.34
27	99.4506	99.93	27	98.7218	100.32
28	99.4506	100.2	28	98.9213	100.17
29	101.923	100.2	29	98.3229	100.08
30	100.275	100.53	30	98.5223	100.1
31	99.7253	99.63	31	98.5223	100.34
32	100	100.17	32	97.9239	100
33	99.7253	100.47	33	97.7245	99.96
34	99.7253	99.68	34	97.525	100.04
35	100.275	100.5	35	97.525	100.39
36	99.7253	99.84	36	97.1261	99.87
37	100	100.49	37	97.1261	100.37
38	99.7253	100	38	96.1287	99.8
39	99.4506	100.18	39	96.5277	100.41
40	99.1758	99.94	40	96.3282	100.2
41	99.1758	99.96	41	96.7271	100.52
42	99.7253	100.69	42	96.5277	100.03
43	99.1758	99.55	43	96.5277	100.28
44	98.9011	100.41	44	96.7271	100.35
45	98.6264	99.77	45	96.5277	100.15
46	98.6264	100.26	46	96.5277	100.12
47	100.275	100.1	47	96.3282	100.09
48	99.4506	100.71	48	95.9293	100.18
49	98.6264	99.7	49	97.7245	101.05
50	98.6264	100.18	50	97.9239	100.39
51	99.1758	100.6	51	97.9239	100.11
52	99.7253	100.17	52	97.525	100.1
53	99.7253	100.16	53	97.9239	100.36
54	100.824	99.97	54	95.8761	99.91
55	100	100.5	55	96.275	100.27
56	99.4506	100.08	56	95.6766	100.04
57	98.9011	99.74	57	95.8761	100.24
58	98.9011	100.27	58	95.0782	99.73
59	98.6264	99.88	59	95.6766	100.46
60	98.9011	100.2	60	95.6766	100.38
61	98.9011	99.94	61	95.4771	100.16
62	98.6264	100.15	62	95.2777	100.19
63	98.3517	100.05	63	95.8761	100.52
64	98.9011	100.26	64	95.4771	100.07
65	98.6264	100.23	65	95.8761	100.5
66	98.9011	99.95	66	95.4771	100.14
67	98.9011	100.37	67	95.8761	100.52
68	98.6264	100.17	68	95.4771	99.89
69	98.0769	99.76	69	95.4771	100.3
70	98.3517	100.31	70	95.0782	100.12
71	98.6264	100.17	71	94.8787	99.99
72	98.9011	100.72	72	94.8787	100.19
73	98.6264	100.05	73	94.6793	100.12
74	98.9011	100.03	74	94.6793	100.3
75	98.3517	99.92	75	94.2803	100.09
76	98.6264	100.72	76	94.0809	99.95
77	98.6264	99.85	77	94.0809	100.29
78	98.6264	100.33	78	93.682	99.9
79	98.3517	100	79	93.8814	100.2
80	98.3517	99.98	80	93.4825	100
81	98.0769	99.92	81	93.682	100.28
82	98.9011	100.67	82	93.8814	100.41
83	98.0769	99.49	83	93.8814	100.26
84	97.8022	100.17	84	93.682	100.23
85	98.0769	100.44	85	93.8814	100.4
86	98.0769	100.18	86	93.682	100.15
87	98.0769	99.96	87	93.682	100.26
88	97.8022	99.91	88	93.682	100.25
89	98.3517	100.4	89	93.682	100.1
90	97.8022	99.85	90	93.0836	100.01
91	97.7253	100.53	91	93.682	100.45
92	97.2528	99.52	92	93.0836	99.88
93	97.8022	100.65	93	92.4852	99.99
94	98.3517	100.26	94	92.8841	100.37
95	98.0769	100.08	95	92.6846	100.09
96	98.3517	100.26	96	92.8841	100.13
97	98.0769	99.97	97	92.2857	99.94
98	97.8022	99.85	98	92.0862	100.18
99	97.5275	100.36	99	92.4852	100.58
100	98.0769	100.33	100	92.6846	100.31
101	97.8022	100.32	101	92.4852	100.15
102	97.8022	99.54	102	92.6846	100.52
103	97.5275	100.56	103	92.8841	100.12
104	97.5275	99.98	104	93.283	100.57
105	97.8022	100.25	105	93.0836	100.25
106	97.5275	99.96	106	92.8841	100.04
107	97.5275	100.17	107	92.6846	100.3
108	97.2528	100.26	108	92.6846	99.99
109	96.978	99.78	109	92.4852	100.15
110	97.5275	100.41	110	92.2857	99.98
111	97.2528	99.67	111	91.6873	100.13
112	97.2528	100.43	112	91.4878	100.12
113	97.2528	100.53	113	92.2857	100.53
114	97.5275	100.06	114	91.6873	100.06
115	97.5275	100.1	115	91.2884	99.91
116	96.978	100.09	116	91.4878	100.46
117	97.8022	100.65	117	91.0889	99.88
118	97.2528	100.18	118	91.0889	100.42
119	97.2528	99.95	119	90.8894	99.88
120	96.978	100.19	120	90.8894	100.09
121	97.5275	100.3	121	91.0889	100.27
122	97.8022	100.42	122	90.69	100.05
123	98.3517	100.75	123	90.4905	100.19
124	97.2528	99.45	124	90.4905	99.97
125	98.6264	100.1	125	90.291	100.17
126	97.5275	100.07	126	90.0916	100.26
127	96.978	99.64	127	90.291	100.23
128	97.5275	100.18	128	89.8921	99.96
129	96.7033	99.8	129	89.8921	100.36
130	96.7033	100.47	130	89.6926	99.92
131	96.7033	100.08	131	90.0916	100.54
132	96.7033	99.86	132	90.0916	100.06
133	96.978	100.46	133	90.0916	100.35
134	96.7033	100.17	134	89.8921	100.04
135	96.1539	99.68	135	89.2937	99.88
136	96.4286	100.27	136	89.2937	100.2
137	96.978	100.31	137	89.4932	100.23
138	96.7033	100.52	138	89.4932	100.37
139	97.2528	100.03	139	89.2937	100.08
140	96.4286	99.85	140	88.6953	99.86
141	97.2528	100.83	141	89.0942	100.4
142	97.5275	100.12	142	88.6953	99.87
143	96.7033	99.86	143	88.8948	100.5
144	96.978	100.17	144	88.6953	99.88
145	97.2528	100.5	145	88.4959	100.34
146	96.7033	99.91	146	88.6953	100.06
147	96.7033	99.76	147	88.4959	100.35
148	96.4286	100.15	148	88.4959	99.94
149	96.4286	100.05	149	88.4959	100.55
150	96.4286	100.34	150	88.4959	100.12
151	96.4286	99.81	151	88.0969	100.12
152	96.4286	99.89	152	88.6953	100.46
153	96.1539	100.27	153	88.2964	100.06
154	95.8791	99.9	154	88.4959	100.34
155	96.1539	100.29	155	88.6953	100.37
156	96.1539	100.03	156	88.4959	100
157	96.1539	100.3	157	88.2964	100.08
158	96.4286	100.42	158	88.0969	100.09
159	96.1539	99.85	159	87.8975	100.14
160	96.4286	100.28	160	87.698	99.94
161	96.4286	100.5	161	87.8975	100.37
162	96.4286	100.08	162	87.299	99.93
163	96.4286	99.98	163	87.698	100.22
164	96.1539	99.97	164	86.9001	99.93
165	96.4286	100.27	165	87.4985	100.32
166	96.4286	100.5	166	87.0996	100.17
167	96.7033	100.37	167	86.9001	99.89
168	96.4286	99.95	168	86.7007	100.09
169	95.8791	99.67	169	86.7007	100.27
170	96.1539	100.06	170	86.3017	99.85
171	96.1539	100.28	171	86.3017	100.36
172	95.8791	100.31	172	86.7007	100.45
173	96.1539	100.06	173	86.5012	100.08
174	95.8791	100.16	174	86.3017	100.08
175	97.5275	99.81	175	86.5012	100.42
176	95.6044	100.32	176	86.9001	100.48
177	95.6044	100.02	177	87.0996	100.29
178	94.7802	99.54	178	86.7007	100.11
179	95.6044	100.54	179	86.9001	100.36
180	95.3297	99.77	180	86.7007	100.11
181	95.3297	100.13	181	86.7007	100.12
182	94.7802	100.04	182	86.9001	100.31
183	95.3297	100.87	183	86.5012	99.89
184	95.8791	99.99	184	86.5012	100.23
185	95.3297	100.23	185	86.5012	100.03
186	95.6044	100.26	186	86.3017	100.08
187	95.6044	100.35	187	86.1023	100.31
188	95.8791	100.13	188	85.9028	100.08
189	96.1539	100.12	189	86.3017	100.34
190	96.4286	100.93	190	86.3017	100.47
191	95.8791	99.39	191	86.1023	100.05
192	95.055	99.87	192	86.5012	100.52
193	95.6044	100.15	193	86.1023	99.88
194	98.0769	100.21	194	86.3017	100.31
195	96.1539	100.46	195	85.5039	99.77
196	95.6044	100.15	196	85.9028	100.41
197	95.6044	100.16	197	85.7033	100
198	95.3297	99.71	198	85.5039	100.24
199	95.055	100.12	199	85.5039	99.97
200	94.7802	99.65	200	85.5039	100.5
201	94.7802	100.43	201	85.7033	100.11
202	94.7802	99.86	202	85.7033	100.52
203	95.6044	100.53	203	85.5039	100.16
204	94.7802	99.82	204	85.7033	100.09
205	94.5055	100.27	205	85.7033	100.36
206	95.055	100.5	206	85.3044	100
207	94.7802	99.93	207	85.5039	100.11
208	95.3297	100.71	208	85.1049	100.14
209	95.3297	100.16	209	85.3044	100.13
210	94.7802	99.64	210	85.1049	100.1
211	95.055	100.28	211	85.1049	100.11
212	95.055	100.14	212	84.3071	100
213	95.6044	100.16	213	84.9055	100.32
214	95.055	100.41	214	84.706	100.18
215	95.055	100.29	215	84.5065	100.24
216	94.7802	100.16	216	84.5065	100.25
217	95.3297	100.16	217	84.9055	100.47
218	94.5055	99.79	218	84.706	100.14
219	95.055	100.75	219	84.9055	100.32
220	94.7802	99.8	220	84.706	100.25
221	95.055	100.27	221	84.9055	100.1
222	95.3297	100.28	222	83.9081	99.73
223	95.055	99.93	223	84.1076	100.35
224	94.5055	100.19	224	83.9081	99.92
225	93.956	99.47	225	83.9081	100.4
226	94.5055	100.35	226	83.7087	99.99
227	94.5055	99.96	227	83.7087	100.16
228	95.055	100.13	228	83.7087	100.11
229	94.5055	100.44	229	83.7087	100.34
230	94.5055	100.1	230	83.9081	100.14
231	94.5055	100	231	84.3071	100.6
232	94.5055	100.04	232	83.9081	100.16
233	93.956	99.98	233	84.5065	100.48
234	94.5055	100.6	234	84.1076	100.06
235	94.2308	99.54	235	83.7087	99.97
236	94.5055	100.32	236	83.7087	100.34
237	94.5055	100.29	237	83.7087	100.08
238	93.956	99.85	238	83.5092	100.19
239	94.2308	100.44	239	83.1103	99.81
240	94.2308	100.3	240	83.1103	100.23
241	94.7802	100.05	241	82.9108	100.14
242	94.2308	100.1	242	82.9108	100.13
243	95.6044	100.2	243	83.1103	100.3
244	94.5055	100.5	244	83.3097	100.51
245	94.5055	99.89	245	83.5092	100.16
246	94.5055	100.48	246	83.5092	100.43
247	94.7802	99.71	247	82.9108	99.93
248	94.5055	100.35	248	82.9108	100.17
249	94.5055	100.04	249	82.7113	100
250	93.6813	99.68	250	82.7113	100.18
251	94.2308	100.14	251	82.5119	100.1
252	93.6813	100.23	252	82.3124	100.13
253	93.956	100.29	253	82.3124	99.94
254	93.956	100.08	254	82.1129	100.23
255	93.956	99.97	255	81.9135	100.05
256	93.4066	99.78	256	82.3124	100.55
257	93.4066	100.33	257	82.1129	100
258	93.4066	100.35	258	82.5119	100.4
259	93.4066	99.98	259	82.5119	100.45
260	93.6813	100.3	260	82.7113	100.32
261	93.6813	100.32	261	82.3124	100
262	93.6813	100.39	262	82.5119	100.15
263	93.956	100.22	263	82.5119	100.19
264	94.5055	100.42	264	82.3124	100.02
265	94.2308	100.1	265	81.9135	100.15
266	93.956	99.84	266	82.1129	100.39
267	94.2308	100.65	267	81.714	99.71
268	93.6813	99.76	268	81.5146	100.39
269	93.6813	100.38	269	81.5146	99.98
270	93.956	100.31	270	81.9135	100.47
271	93.6813	99.89	271	81.714	99.98
272	93.6813	100	272	81.3151	100.32
273	95.055	100.69	273	81.714	100.55
274	93.1319	99.31	274	81.714	100.21
275	93.4066	100.53	275	81.714	100.05
276	93.4066	99.94	276	81.9135	100.52
277	94.2308	100.61	277	81.5146	99.97
278	93.6813	99.99	278	81.714	100.29
279	93.4066	100.01	279	81.1156	99.79
280	93.1319	99.83	280	81.3151	100.2
281	93.6813	100.14	281	81.3151	100.31
282	93.1319	100.19	282	81.1156	100.11
283	93.4066	100.54	283	80.7167	99.98
284	93.4066	100.2	284	81.1156	100.21
285	92.8571	99.94	285	80.9162	100.43
286	93.1319	100.25	286	81.1156	100.13
287	93.1319	100.19	287	80.7167	100.1
288	93.1319	100.13	288	80.9162	100.43
289	93.1319	99.9	289	81.1156	100.21
290	93.1319	100.21	290	80.9162	100.29
291	92.5824	100.07	291	81.1156	100.05
292	93.1319	100.18	292	80.7167	100.13
293	92.3077	99.75	293	80.7167	100.33
294	92.8571	100.38	294	80.7167	99.77
295	93.1319	100.51	295	80.5172	100.25
296	92.8571	99.84	296	80.1183	100.12
297	93.956	101.23	297	80.1183	100.24
298	93.1319	99.33	298	79.9188	100.03
299	93.4066	100.64	299	80.1183	100.28
300	93.1319	99.97	300	80.1183	100.3
301	93.1319	100	301	79.9188	100.05
302	93.4066	100.56	302	80.5172	100.56
303	94.2308	100.37	303	80.5172	100.46
304	93.6813	100	304	80.5172	100
305	93.956	100.38	305	80.3178	100.25
306	93.1319	99.8	306	80.3178	100.36
307	93.1319	100.18	307	80.3178	100.33
308	93.1319	100.24	308	80.7167	100.26
309	94.7802	100.18	309	80.5172	99.94
310	93.1319	100.22	310	79.9188	100.11
311	93.4066	100.26	311	80.1183	100.38
312	92.5824	99.66	312	80.3178	100.05
313	93.4066	100.72	313	79.9188	100.22
314	92.8571	99.57	314	79.9188	100.02
315	92.5824	100.26	315	79.9188	100.28
316	92.5824	100.08	316	79.7194	99.83
317	92.5824	100.01	317	79.7194	100.28
318	92.8571	100.03	318	79.5199	100.18
319	92.8571	100.59	319	78.9215	99.8
320	92.5824	99.93	320	78.9215	100.15
321	92.8571	99.84	321	78.9215	100.1
322	92.8571	100.64	322	79.3204	100.4
323	92.3077	99.61	323	78.9215	99.88
324	92.5824	100.77	324	78.722	100.12
325	92.5824	100.02	325	78.9215	100.43
326	92.033	99.92	326	79.121	100.43
327	92.3077	100.4	327	78.9215	100.12
328	92.3077	100.13	328	78.722	100
329	92.5824	100.33	329	78.722	100.37
330	92.3077	99.98	330	79.121	100.47
331	92.5824	100.19	331	79.121	100.33
332	92.8571	100.23	332	79.3204	100.1
333	92.5824	99.71	333	79.5199	100.38
334	93.1319	99.96	334	79.121	99.98
335	91.7582	100.25	335	79.121	100.38
336	92.5824	100.62	336	78.9215	99.98
337	92.5824	100.01	337	78.9215	100.08
338	92.3077	100.28	338	78.722	100.15
339	92.3077	100.05	339	78.722	100.22
340	92.3077	100.37	340	78.9215	100.22
341	92.033	99.87	341	78.5226	99.89
342	92.033	99.98	342	78.5226	100.07
343	92.033	100.41	343	78.5226	100.49
344	91.7582	99.9	344	78.5226	100.1
345	92.033	100.33	345	78.3231	100.15
346	91.7582	100.05	346	78.5226	100.25
347	92.033	100.14	347	78.1236	100.15
348	91.7582	99.77	348	78.5226	100.27
349	92.5824	101.2	349	78.5226	100.39
350	92.3077	99.53	350	78.9215	100.47
351	91.2088	99.56	351	78.3231	99.98
352	91.7582	100.71	352	78.3231	100.3
353	91.7582	99.6	353	78.3231	100.15
354	91.4835	100.49	354	78.5226	100.2
355	93.1319	100.38	355	78.3231	100.34
356	92.033	100.27	356	78.3231	99.88
357	91.4835	99.93	357	78.3231	100.29
358	91.7582	100.16	358	78.1236	100.19
359	92.3077	100.46	359	78.722	100.67
360	91.7582	100.17	360	78.9215	100.08
361	92.033	100.35	361	78.5226	100.07
362	94.2308	100.81	362	78.3231	100.1
363	92.8571	99.91	363	78.1236	100.13
364	93.4066	100.77	364	78.1236	100.27
365	95.3297	100.28	365	77.9242	99.93
366	93.4066	100.25	366	77.9242	100.23
367	92.8571	99.95	367	78.1236	100.29
368	94.5055	101.38	368	78.1236	100.15
369	93.1319	99.4	369	77.5252	99.97
370	93.1319	99.69	370	77.7247	100.19
371	93.1319	100.57	371	77.3258	99.95
372	92.8571	99.8	372	77.1263	100.15
373	93.1319	100.08	373	76.7274	100
374	93.4066	100.25	374	76.9269	100.45
375	93.4066	100.58	375	77.3258	100.61
376	93.4066	100.11	376	77.9242	100.34
377	93.1319	99.91	377	78.1236	100.61
378	93.1319	100.19	378	78.1236	100.05
379	92.5824	99.94	379	78.1236	100.39
380	92.3077	99.99	380	78.1236	100.17
381	92.5824	100.56	381	78.3231	100.4
382	92.5824	99.57	382	78.1236	100.12
383	92.5824	100.32	383	78.1236	100.2
384	92.3077	100.35	384	78.1236	100.24
385	92.5824	100.28	385	77.7247	100
386	92.033	99.63	386	77.3258	100.02
387	92.3077	100.63	387	77.9242	100.68
388	92.5824	99.95	388	77.7247	100.09
389	92.033	100.26	389	77.7247	99.95
390	92.3077	99.99	390	77.9242	100.54
391	91.7582	99.96	391	77.5252	99.97
392	92.3077	100.25	392	77.7247	100.51
393	92.3077	100.17	393	77.7247	100.34
394	92.033	99.9	394	77.3258	99.93
395	91.2088	99.79	395	77.9242	100.41
396	91.7582	100.1	396	77.1263	99.85
397	91.4835	100.19	397	77.1263	100.37
398	91.4835	100.43	398	77.3258	100.15
399	91.4835	99.53	399	77.3258	100.17
400	91.4835	100.18	400	77.3258	100.13
401	91.2088	100.66	401	77.3258	100.34
402	91.4835	99.8	402	76.9269	99.95
403	91.2088	100.04	403	77.1263	100.46
404	90.9341	100.11	404	76.5279	99.79
405	91.2088	100.39	405	76.5279	100.19
406	90.6593	99.76	406	76.3285	99.98
407	90.6593	99.87	407	76.7274	100.39
408	91.2088	100.51	408	76.129	99.98
409	90.6593	99.93	409	76.129	100.19
410	91.4835	100.65	410	76.5279	100.32
411	90.3846	99.74	411	76.5279	100.48
412	90.9341	100.37	412	76.7274	100.17
413	90.9341	100.12	413	76.7274	100.43
414	90.3846	99.98	414	77.3258	100.6
415	90.9341	100.33	415	77.3258	100.37
416	91.4835	99.9	416	77.5252	100.47
417	90.3846	100.12	417	78.1236	100.45
418	90.3846	99.75	418	78.1236	100.68
419	90.3846	100.22	419	77.5252	99.58
420	90.1099	100.11	420	78.1236	100.54
421	90.3846	100.04	421	77.7247	99.9
422	90.1099	100.27	422	77.5252	100.24
423	90.3846	100.6	423	77.3258	100.15
424	90.3846	100.11	424	77.5252	100.14
425	90.6593	99.88	425	77.7247	100.42
426	90.3846	99.98	426	77.3258	100.15
427	90.3846	100.53	427	77.3258	100.05
428	89.8352	99.76	428	76.9269	100.09
429	90.1099	100.36	429	76.9269	100.29
430	90.1099	99.91	430	77.1263	100.15
431	90.3846	100.27	431	76.9269	100.25
432	90.3846	100.16	432	76.9269	100.36
433	90.6593	100.6	433	76.5279	99.9
434	90.6593	99.96	434	76.7274	100.32
435	90.3846	100.37	435	76.3285	100
436	91.2088	100.7	436	76.5279	100.26
437	90.1099	99.59	437	76.5279	100.17
438	89.8352	99.73	438	76.9269	100.53
439	90.1099	100.09	439	76.5279	100.05
440	90.6593	100.82	440	76.5279	100.46
441	90.6593	99.71	441	76.3285	99.95
442	90.6593	100.2	442	76.5279	100.26
443	90.6593	100.5	443	76.3285	100.26
444	90.1099	99.77	444	76.5279	100.26
445	90.1099	100.56	445	76.5279	100.34
446	90.1099	99.53	446	76.5279	99.97
447	90.6593	100.56	447	76.5279	100.32
448	91.2088	100.22	448	76.129	100.12
449	90.3846	99.84	449	75.9295	100.19
450	90.1099	100.02	450	75.9295	100.17
451	90.3846	100.25	451	76.3285	100.48
452	90.9341	100.53	452	76.129	100.13
453	90.3846	99.9	453	76.129	100.44
454	89.8352	100.06	454	75.7301	99.86
455	90.1099	100.46	455	76.129	100.45
456	90.3846	100.01	456	76.3285	100.48
457	90.1099	100.01	457	75.7301	99.88
458	90.1099	99.88	458	75.5306	100.26
459	90.1099	100.47	459	75.9295	100.29
460	89.8352	99.92	460	75.9295	100.5
461	90.1099	100.43	461	75.9295	100.09
462	89.5604	100.04	462	75.3311	99.88
463	89.8352	100.35	463	75.9295	100.57
464	89.5604	99.85	464	75.3311	99.9
465	89.8352	100.49	465	75.5306	100.35
466	89.8352	100.05	466	75.1317	99.95
467	90.1099	100.54	467	74.9322	100.26
468	89.5604	99.97	468	75.3311	100.36
469	90.1099	100.29	469	75.3311	100.07
470	89.8352	100.06	470	75.3311	100.29
471	89.8352	100.38	471	75.1317	100.19
472	89.2857	99.51	472	74.9322	100.03
473	89.8352	100.54	473	74.9322	100.09
474	89.8352	99.73	474	74.9322	100.31
475	89.8352	100.44	475	74.7327	100.26
476	89.2857	99.65	476	74.5333	100.21
477	89.5604	100.6	477	74.7327	100.24
478	89.5604	100.48	478	74.5333	100.17
479	89.8352	100.02	479	74.5333	100.44
480	89.2857	99.99	480	74.5333	100.07
481	89.8352	100.44	481	74.3338	100.07
482	91.4835	100.23	482	74.5333	100.17
483	90.1099	100.29	483	74.1343	100.25
484	90.3846	100.38	484	74.1343	100.09
485	90.3846	100.54	485	73.9349	99.95
486	90.6593	100.35	486	73.7354	100.21
487	90.3846	99.97	487	74.1343	100.31
488	91.2088	101.02	488	73.7354	100.07
489	92.033	101.13	489	74.3338	100.58
490	91.2088	98.95	490	73.9349	100.07
491	90.6593	100.03	491	73.5359	99.97
492	90.6593	100.33	492	73.3365	100
493	90.6593	100	493	73.7354	100.49
494	90.9341	100.37	494	73.3365	99.9
495	91.7582	100.21	495	73.137	100.41
496	90.6593	99.83	496	73.137	100.05
497	90.6593	100.28	497	73.5359	100.58
498	90.8352	99.81	498	73.3365	100.14
499	90.8099	100.12	499	73.137	100.11
500	90.6593	100.54	500	73.137	100.11
501	90.6593	100.05	501	73.3365	100.48

## Sheet: Fig. 5c
Cycle number	Specific capacity	Cycle number	Cycle number
	mAh/g		mAh/g
MoO3	MoO3	MoO3/2DPM	MoO3/2DPM
1	170.9	1	314.4
2	168.5	2	310
3	164.9	3	305.8
4	162.8	4	304.8
5	160.7	5	301.7
6	135.47	6	263.34
7	134.33	7	260.48
8	133.883	8	259.49
9	132.24	9	256.52
10	131.575	10	253.66
11	111.459	11	225.39
12	111.007	12	222.42
13	110.917	13	218.24
14	110.376	14	216.15
15	109.924	15	215.38
16	96.4772	16	193.05
17	95.665	17	191.29
18	94.8528	18	190.74
19	94.582	19	188.21
20	94.221	20	187.99
21	82.8495	21	171.16
22	81.947	22	170.72
23	81.3153	23	170.236
24	81.3153	24	169.62
25	80.9543	25	169.18
26	68.4095	26	146.3
27	67.507	27	145.31
28	67.507	28	144.54
29	67.2362	29	143.22
30	66.9655	30	142.78
31	80.2322	31	163.02
32	80.2322	32	162.36
33	80.3225	33	161.59
34	80.142	34	160.71
35	80.0517	35	160.05
36	90.8817	36	183.7
37	89.7085	37	182.71
38	89.167	38	184.03
39	88.3547	39	183.15
40	87.9035	40	181.72
41	98.553	41	200.53
42	97.5602	42	199.1
43	97.109	43	198.44
44	97.9213	44	197.89
45	97.2895	45	196.46
46	125.495	46	242.55
47	125.02	47	241.56
48	124.26	48	240.24
49	123.595	49	239.25
50	123.12	50	236.83
51	152.3	51	301.18
52	150.1	52	298.21
53	148	53	296.01
54	146.4	54	294.58
55	145.2	55	292.16

## Sheet: Fig. 5d
Cycle number	Capacity retention	Coulombic efficiency	Cycle number	Capacity retention	Coulombic efficiency
	%	%	%	%	%
MoO3	MoO3	MoO3	MoO3/2DPM	MoO3/2DPM	MoO3/2DPM
1	100	100.02	1	100	100
2	99.8156	100.13	2	102.418	100.74
3	100.184	100.26	3	102.56	100.07
4	100	100.17	4	102.204	99.99
5	100.553	100.46	5	102.204	100.43
6	100.369	100.28	6	102.489	100.61
7	100.553	100.3	7	101.991	100.24
8	100.553	100.11	8	101.28	100.13
9	100.553	100.33	9	100.64	100.05
10	100.738	100.28	10	100.782	100.69
11	101.291	100.68	11	101.067	100.78
12	101.291	100.24	12	100.995	100.46
13	100.922	99.9	13	100.64	100.25
14	100.922	100.19	14	100.142	100.26
15	101.291	100.23	15	99.8578	100.38
16	101.106	100.16	16	100	100.65
17	100.738	99.88	17	100.711	100.95
18	100.553	99.89	18	100.427	100.4
19	100.369	100.28	19	100.071	100.29
20	100.553	100.07	20	100	100.49
21	100.738	100.35	21	99.7867	100.25
22	100.184	100.02	22	99.7156	100.45
23	100.184	100.01	23	99.5734	100.34
24	100.369	100.21	24	99.4312	100.46
25	100	99.82	25	99.3601	100.43
26	100.184	100.37	26	99.289	100.37
27	100.184	100.25	27	99.0045	100.33
28	100.184	100.04	28	98.7201	100.3
29	100.369	100.32	29	98.7201	100.4
30	100.553	100.26	30	98.9334	100.74
31	101.106	100.65	31	99.4312	100.82
32	100.738	100.16	32	99.5734	100.51
33	100.738	100.02	33	99.3601	100.3
34	100.553	100.1	34	99.0045	100.32
35	100.738	100.33	35	98.8623	100.29
36	100.369	99.82	36	98.7201	100.42
37	100.369	100.3	37	98.649	100.37
38	100.184	100.03	38	98.4357	100.35
39	100.553	100.33	39	98.1513	100.24
40	100.184	99.89	40	98.5068	100.72
41	100	99.94	41	99.289	101
42	100	100.21	42	99.4312	100.54
43	99.8156	100.13	43	99.1468	100.31
44	99.8156	100.14	44	98.7201	100.12
45	100	100.12	45	98.7201	100.41
46	99.8156	100.34	46	99.1468	100.81
47	100.184	100.27	47	99.5023	100.66
48	100.184	100.17	48	98.9334	100.14
49	99.8156	100.18	49	98.7912	100.24
50	100.738	100.76	50	98.649	100.3
51	100.369	100.28	51	98.9334	100.73
52	100.184	99.86	52	98.9334	100.41
53	100.553	100.3	53	98.3646	100.11
54	100.369	100.21	54	98.1513	100.27
55	100	100.07	55	98.4357	100.66
56	100.369	100.27	56	98.7912	100.72
57	99.8156	99.84	57	98.5068	100.22
58	100.184	100.43	58	97.938	100.03
59	99.6312	99.72	59	98.0091	100.49
60	100	100.55	60	98.3646	100.7
61	99.4468	99.77	61	98.4357	100.57
62	99.8156	100.2	62	98.2224	100.24
63	99.6312	100.2	63	97.7247	100.08
64	99.6312	100.13	64	97.7958	100.51
65	99.2624	99.86	65	98.2224	100.76
66	99.8156	100.62	66	98.0091	100.31
67	99.6312	100.09	67	97.3692	100
68	99.8156	100.17	68	97.1559	100.25
69	99.6312	100.11	69	97.5825	100.78
70	99.8156	100.2	70	97.938	100.69
71	99.2624	100	71	97.7958	100.3
72	99.4468	100.25	72	97.227	100.03
73	99.4468	100.2	73	96.9425	100.33
74	99.2624	100.14	74	97.1559	100.62
75	99.6312	100.46	75	97.4403	100.62
76	99.6312	100.43	76	97.3692	100.33
77	99.6312	99.81	77	96.5159	99.85
78	100.553	100.32	78	96.4448	100.33
79	99.8156	100.13	79	96.8003	100.7
80	99.8156	100.36	80	97.0848	100.65
81	99.4468	99.97	81	96.6581	100.24
82	99.6312	100.14	82	96.0893	99.97
83	99.6312	100.45	83	96.1604	100.43
84	99.4468	99.83	84	96.5159	100.68
85	99.078	100	85	96.587	100.48
86	99.078	100.36	86	96.0893	100.01
87	99.078	99.84	87	95.8049	100.26
88	99.078	100.39	88	96.0893	100.63
89	99.078	100.18	89	96.3026	100.62
90	98.8936	100.02	90	95.9471	100.1
91	98.8936	100.25	91	95.3072	99.98
92	98.7092	99.98	92	95.4494	100.5
93	99.078	100.45	93	95.7338	100.66
94	99.2624	100.2	94	95.7338	100.45
95	99.6312	100.64	95	95.3783	100.01
96	100.184	100.53	96	94.8805	100.2
97	99.4468	99.95	97	95.3072	100.64
98	99.8156	100.27	98	95.3783	100.47
99	100	100.53	99	94.9517	100.09
100	100.184	100.39	100	94.3828	99.96
101	100	99.98	101	94.3828	100.46
102	100	100.25	102	94.9517	100.9
103	99.8156	100.02	103	94.9517	100.37
104	99.4468	100.06	104	94.4539	100.02
105	99.4468	99.86	105	93.814	99.96
106	99.4468	100.5	106	94.1695	100.61
107	99.4468	99.79	107	94.6672	100.84
108	99.078	99.93	108	94.3828	100.21
109	99.4468	100.51	109	93.6007	99.8
110	98.5248	99.71	110	93.6718	100.5
111	99.078	100.39	111	93.9562	100.55
112	98.7092	99.75	112	94.0273	100.51
113	98.8936	100.41	113	93.7429	100.15
114	98.5248	99.71	114	93.3163	100
115	98.7092	100.45	115	93.1741	100.41
116	98.3404	99.95	116	93.6718	100.76
117	98.156	100.22	117	93.814	100.55
118	97.9716	99.84	118	93.3163	99.96
119	98.156	100.09	119	92.7474	100.09
120	98.156	100.31	120	93.0319	100.61
121	98.156	100.14	121	93.4585	100.74
122	97.9716	100.09	122	93.4585	100.32
123	97.4184	99.82	123	92.7474	99.96
124	97.6028	100.29	124	92.6763	100.25
125	97.6028	99.88	125	93.0319	100.76
126	97.4184	100.31	126	93.4585	100.74
127	97.6028	100.13	127	93.3163	100.31
128	97.234	99.84	128	92.8897	100.15
129	97.234	100.33	129	92.7474	100.18
130	98.7092	100.09	130	92.2497	100.1
131	97.234	99.95	131	92.1075	100.19
132	97.234	100.36	132	92.3208	100.64
133	97.0496	99.97	133	92.8897	100.83
134	97.0496	100.01	134	92.9608	100.46
135	97.4184	100.23	135	92.463	100.03
136	97.234	100.14	136	92.3919	100.34
137	97.0496	100.13	137	92.8185	100.75
138	96.6808	99.98	138	93.3874	100.79
139	96.4964	99.87	139	93.1741	100.25
140	96.4964	100.2	140	92.6052	100.07
141	96.6808	100.42	141	92.3208	100.19
142	96.8652	100.14	142	91.8942	100.04
143	96.4964	100	143	91.8942	100.35
144	96.6808	100.11	144	91.8231	100.38
145	96.4964	100.25	145	91.8231	100.39
146	96.4964	99.89	146	91.9653	100.43
147	95.9432	99.89	147	91.752	100.25
148	96.1276	100.31	148	91.752	100.38
149	96.312	100.31	149	91.752	100.43
150	96.312	100.04	150	91.6098	100.29
151	95.9432	100.18	151	91.3965	100.25
152	96.1276	100.04	152	91.3254	100.28
153	95.9432	100.13	153	91.2543	100.31
154	95.7588	99.91	154	91.5387	100.66
155	96.312	100.7	155	91.6809	100.58
156	96.4964	100.31	156	91.752	100.48
157	95.9432	99.8	157	91.752	100.26
158	96.312	100.48	158	91.3254	100.16
159	96.4964	100.41	159	91.3254	100.33
160	96.4964	100.39	160	91.041	100.18
161	96.6808	100.09	161	90.7565	100.27
162	96.6808	100.64	162	90.8988	100.48
163	96.6808	100.09	163	90.9698	100.39
164	96.8652	100.11	164	90.8988	100.3
165	96.4964	100.13	165	90.4721	100.13
166	96.6808	100.09	166	90.2588	100.22
167	96.4964	100.22	167	90.3299	100.4
168	96.4964	99.89	168	90.1877	100.26
169	96.312	100.08	169	90.1166	100.34
170	96.312	100.22	170	89.8322	100.22
171	96.1276	99.95	171	89.7611	100.29
172	95.9432	100.37	172	89.6189	100.25
173	95.7588	99.72	173	89.4767	100.29
174	95.7588	100.28	174	89.6189	100.47
175	95.9432	100.16	175	89.4056	100.35
176	95.5744	99.85	176	89.2634	100.21
177	95.39	100.01	177	89.1212	100.28
178	95.39	100.19	178	88.9789	100.27
179	95.2056	100	179	88.9078	100.21
180	95.2056	99.95	180	88.4812	100.17
181	95.2056	100.58	181	88.339	100.27
182	95.5744	100.13	182	88.2679	100.26
183	95.2056	100.19	183	87.9124	100.05
184	95.39	100.49	184	87.6991	100.32
185	95.9432	100.37	185	87.6991	100.27
186	95.7588	99.96	186	87.5569	100.41
187	96.1276	100.78	187	87.5569	100.38
188	96.312	100.24	188	87.4858	100.19
189	95.9432	100.09	189	87.4147	100.33
190	95.7588	99.91	190	87.4147	100.45
191	95.7588	100.12	191	87.4147	100.4
192	95.7588	100.15	192	87.2725	100.38
193	95.7588	100.06	193	87.3436	100.45
194	95.39	100.13	194	87.3436	100.36
195	96.1276	100.16	195	87.1303	100.23
196	95.2056	99.81	196	86.9169	100.27
197	94.8368	100.03	197	86.8458	100.33
198	95.2056	100.19	198	86.6325	100.2
199	95.0212	100.24	199	86.7036	100.48
200	95.9432	100.02	200	86.9881	100.55
201	94.8368	100.02	201	87.2014	100.68
202	95.39	100.78	202	87.2725	100.45
203	94.468	99.35	203	86.9881	100.13
204	94.8368	100.51	204	86.3481	99.99
205	96.1276	100.14	205	86.3481	100.28
206	95.0212	100.09	206	86.3481	100.52
207	95.0212	100.41	207	86.6325	100.59
208	95.2056	100.32	208	86.277	100.16
209	95.2056	100.17	209	86.2059	100.23
210	95.0212	100.39	210	85.7082	99.98
211	95.5744	100.33	211	85.7082	100.41
212	94.8368	99.91	212	85.9926	100.77
213	95.2056	100.51	213	86.1348	100.53
214	95.39	100	214	86.0637	100.21
215	95.0212	100.09	215	85.7082	100.17
216	94.6524	99.89	216	85.2816	100.07
217	94.6524	100.09	217	85.2816	100.32
218	94.6524	100.28	218	85.7082	100.79
219	94.2836	99.65	219	85.8504	100.52
220	94.468	100.47	220	85.566	100.12
221	94.2836	99.82	221	85.2105	100.11
222	94.2836	100.17	222	84.855	100.12
223	94.468	100.34	223	84.855	100.44
224	94.2836	100.13	224	84.9261	100.5
225	94.2836	99.94	225	85.3527	100.66
226	94.2836	100.32	226	84.855	100.14
227	94.0992	99.95	227	84.5705	100
228	94.2836	100.16	228	84.0017	100
229	93.7304	99.87	229	84.1439	100.6
230	93.9148	100.13	230	84.3572	100.53
231	93.9148	100.38	231	84.5705	100.68
232	94.0992	100.34	232	84.2861	100.14
233	94.468	100.42	233	83.9306	100.06
234	94.0992	99.91	234	83.6462	100.09
235	94.468	100.77	235	83.2907	100.08
236	94.468	99.89	236	83.5751	100.61
237	94.2836	100.42	237	83.7173	100.51
238	94.468	100.19	238	83.7173	100.41
239	94.468	100.02	239	83.4329	100.19
240	94.468	100.02	240	83.0063	99.99
241	94.0992	100.02	241	82.5796	100.13
242	94.2836	100.32	242	82.8641	100.55
243	93.7304	99.88	243	83.0063	100.56
244	93.9148	100.19	244	83.2907	100.67
245	94.468	100.28	245	83.1485	100.21
246	93.546	99.53	246	82.6507	99.99
247	93.3616	99.87	247	82.3663	100.17
248	94.468	100.51	248	82.153	100.3
249	93.3616	99.78	249	82.2952	100.6
250	93.1772	100.1	250	82.6507	100.62
251	94.8368	100.43	251	82.6507	100.35
252	93.7304	100.4	252	82.0108	99.96
253	93.7304	100.36	253	81.5842	99.96
254	93.546	99.88	254	81.3709	100.17
255	93.9148	100.59	255	81.442	100.54
256	93.546	100.11	256	81.9397	100.83
257	93.546	99.86	257	81.7264	100.23
258	93.9148	100.6	258	81.3709	100.05
259	93.546	100	259	80.802	99.82
260	93.546	100.11	260	80.5176	100.14
261	93.3616	100.1	261	80.091	100.02
262	92.9928	99.72	262	79.6644	100.01
263	93.3616	100.34	263	79.5933	100.31
264	92.9928	100.08	264	79.1667	100.09
265	92.8084	100.01	265	79.1667	100.27
266	92.8084	99.86	266	79.0956	100.34
267	92.8084	100.33	267	78.9534	100.25
268	92.4396	99.79	268	78.8822	100.3
269	92.8084	100.35	269	78.6689	100.33
270	92.9928	100.39	270	78.6689	100.38
271	92.9928	100.38	271	78.74	100.4
272	92.8084	99.96	272	78.9534	100.64
273	92.9928	100.34	273	79.38	100.85
274	92.9928	100.23	274	80.0199	100.86
275	93.1772	100.04	275	80.1621	100.56
276	93.1772	100.36	276	80.091	100.4
277	92.9928	99.91	277	79.8066	100.27
278	92.4396	99.98	278	79.6644	100.22
279	92.9928	100.4	279	79.4511	100.17
280	92.624	99.76	280	79.8777	100.75
281	92.4396	100.08	281	80.0199	100.57
282	92.8084	100.4	282	80.3754	100.79
283	92.2552	99.95	283	80.3043	100.31
284	92.2552	100.08	284	80.1621	100.22
285	92.0708	99.77	285	79.7355	100.2
286	92.2552	100.48	286	79.38	100.08
287	92.2552	100.18	287	79.5222	100.39
288	92.2552	100.19	288	79.8066	100.79
289	92.2552	100.2	289	79.9488	100.52
290	92.0708	100.23	290	80.0199	100.38
291	92.9928	100.21	291	79.7355	100.19
292	92.2552	100.17	292	79.5222	100.2
293	92.9928	101.47	293	79.1667	100.2
294	92.2552	98.78	294	79.2378	100.43
295	92.4396	100.53	295	79.5222	100.66
296	92.0708	99.71	296	79.6644	100.6
297	91.8864	100.06	297	79.6644	100.24
298	91.8864	100.38	298	79.4511	100.23
299	92.4396	100.81	299	79.0956	100.09
300	91.702	99.41	300	78.74	100.16
301	91.702	99.81	301	78.74	100.44
302	91.5176	100.27	302	78.8111	100.4
303	91.5176	100.04	303	78.8111	100.38
304	91.1488	99.88	304	78.9534	100.39
305	91.1488	100.21	305	78.6689	100.33
306	91.1488	100.24	306	78.5978	100.32
307	91.3332	100.37	307	78.4556	100.2
308	91.5176	100.16	308	78.2423	100.26
309	91.8864	100.62	309	78.3845	100.43
310	91.8864	100.23	310	78.5267	100.54
311	91.702	100.11	311	78.8822	100.76
312	91.5176	100.23	312	79.1667	100.63
313	91.1488	99.81	313	78.8822	100.19
314	91.3332	100.27	314	78.74	100.18
315	91.1488	99.81	315	78.4556	100.22
316	91.3332	100.26	316	78.1712	100.18
317	91.1488	99.99	317	77.8868	100.13
318	90.9644	100.14	318	77.7446	100.17
319	91.5176	100	319	77.5313	100.23
320	90.78	100.4	320	77.318	100.17
321	90.9644	100.06	321	77.1047	100.23
322	90.5956	100.16	322	76.8914	100.16
323	90.9644	100.33	323	76.8203	100.3
324	90.9644	100.04	324	76.5358	100.19
325	91.1488	100.59	325	76.5358	100.28
326	90.9644	99.98	326	76.4647	100.31
327	90.9644	100.39	327	76.1092	100.2
328	91.3332	100.33	328	75.967	100.17
329	90.78	99.96	329	75.8248	100.28
330	90.78	99.98	330	75.8248	100.38
331	90.78	100.21	331	76.1092	100.62
332	90.5956	99.81	332	76.3936	100.71
333	90.5956	100.05	333	76.4647	100.57
334	90.4112	100.12	334	76.3936	100.31
335	90.78	100.38	335	76.3225	100.27
336	90.0424	99.55	336	76.0381	100.18
337	90.2268	100.68	337	75.6115	100.01
338	90.4112	99.87	338	75.3271	100.1
339	90.2268	100.26	339	75.3982	100.41
340	90.4112	99.94	340	75.3982	100.54
341	90.2268	100.42	341	75.8959	100.8
342	90.2268	100.18	342	75.8959	100.47
343	90.2268	100.17	343	75.6826	100.14
344	90.5956	100.31	344	75.4693	100.23
345	90.4112	100.3	345	74.9716	99.96
346	90.78	100.43	346	74.9005	100.22
347	90.2268	99.75	347	74.8294	100.44
348	90.5956	100.35	348	75.1849	100.67
349	90.0424	99.68	349	75.256	100.54
350	90.0424	100.14	350	75.3271	100.36
351	89.858	100.15	351	74.8294	100.05
352	90.2268	100.26	352	74.4738	100.12
353	89.858	99.79	353	74.5449	100.32
354	89.6736	100.08	354	74.1894	100.19
355	89.6736	100.12	355	74.0472	100.19
356	89.4892	100.18	356	74.1183	100.52
357	89.6736	100.3	357	74.4738	100.68
358	89.3048	99.64	358	74.4738	100.49
359	89.858	100.56	359	74.1183	100.07
360	90.5956	100.38	360	74.1183	100.24
361	89.6736	99.94	361	73.6206	100.03
362	90.2268	100.65	362	73.5495	100.25
363	90.2268	100	363	73.8339	100.67
364	90.0424	100.08	364	73.905	100.53
365	89.6736	99.96	365	73.7628	100.26
366	89.4892	100	366	73.4073	100.03
367	89.6736	100.5	367	73.194	100.13
368	89.6736	99.74	368	72.9096	100.26
369	89.4892	99.95	369	73.194	100.63
370	89.6736	100.22	370	73.4073	100.59
371	89.3048	100.14	371	73.2651	100.23
372	88.7516	99.68	372	72.9096	100.15
373	89.1204	100.38	373	72.4118	99.94
374	89.3048	100.3	374	72.3407	100.35
375	88.936	100.04	375	72.4829	100.51
376	89.1204	99.94	376	72.554	100.46
377	89.3048	100.52	377	72.3407	100.21
378	89.4892	100.1	378	71.9141	100.09
379	89.1204	100.12	379	71.7719	100.16
380	89.4892	100.72	380	71.6297	100.3
381	89.4892	99.84	381	71.843	100.58
382	89.1204	100.06	382	71.9852	100.5
383	88.936	99.92	383	71.7008	100.25
384	88.936	100.08	384	71.2742	99.95
385	88.936	100.34	385	71.132	100.36
386	88.5672	99.93	386	71.3453	100.51
387	88.5672	100.02	387	71.4875	100.63
388	88.936	100.06	388	71.4164	100.34
389	88.936	100.33	389	71.2031	100.12
390	88.5672	99.78	390	70.7053	99.95
391	88.3828	100.37	391	70.6342	100.36
392	88.5672	99.87	392	70.7053	100.48
393	88.1984	100.27	393	70.9187	100.61
394	88.7516	100.51	394	70.9187	100.31
395	88.3828	99.79	395	70.3498	100.03
396	88.7516	100.63	396	70.1365	100.03
397	88.3828	99.82	397	70.1365	100.48
398	88.5672	100.55	398	70.3498	100.55
399	88.7516	100	399	70.2076	100.42
400	88.7516	100.54	400	70.1365	100.21
401	88.936	100.04	401	69.6388	99.96
402	89.1204	100.73	402	69.6388	100.32
403	88.5672	99.56	403	69.5677	100.43
404	88.014	99.75	404	69.6388	100.54
405	88.1984	100.31	405	69.781	100.43
406	88.1984	99.95	406	69.5677	100.23
407	88.1984	100.23	407	69.2122	100.03
408	88.014	99.84	408	68.9989	100.17
409	88.014	100.47	409	68.7144	100.26
410	87.8296	100.02	410	68.9989	100.65
411	88.014	100.2	411	69.2833	100.58
412	87.6452	99.75	412	69.1411	100.23
413	88.014	100.61	413	68.43	99.85
414	87.4608	99.78	414	68.43	100.28
415	88.014	100.31	415	68.43	100.4
416	88.014	100.2	416	68.5722	100.55
417	88.1984	100.61	417	68.6433	100.54
418	88.1984	100.25	418	68.5011	100.28
419	88.1984	99.83	419	68.3589	100.17
420	88.1984	100.33	420	67.9323	100.05
421	87.8296	100.04	421	67.8612	100.27
422	87.8296	100.16	422	67.9323	100.54
423	87.6452	100.05	423	68.2167	100.64
424	87.8296	99.95	424	68.2878	100.42
425	87.6452	100.21	425	67.719	99.88
426	87.4608	100.14	426	67.3635	100.09
427	87.8296	99.98	427	67.3635	100.37
428	87.4608	100.18	428	67.5057	100.57
429	88.014	100.72	429	67.7901	100.64
430	87.4608	99.7	430	67.719	100.42
431	87.2764	99.96	431	67.4346	100.06
432	87.092	100.06	432	67.0791	100.06
433	87.6452	100.59	433	66.7947	100.22
434	89.1204	100.4	434	66.7947	100.44
435	88.014	100.43	435	67.008	100.63
436	87.6452	99.65	436	67.0791	100.46
437	87.8296	100.24	437	67.0791	100.29
438	87.8296	100.17	438	66.5813	99.95
439	87.2764	100.05	439	66.4391	100.16
440	87.4608	100.49	440	66.2258	100.35
441	87.4608	100.06	441	66.2969	100.48
442	87.4608	99.77	442	66.5102	100.62
443	87.2764	100.26	443	66.7236	100.53
444	87.4608	100.21	444	66.4391	100.11
445	88.1984	99.68	445	65.9414	99.94
446	87.092	100	446	65.7992	100.34
447	86.9076	100.36	447	65.8703	100.42
448	86.7232	99.96	448	66.0836	100.61
449	86.5388	100.04	449	66.1547	100.41
450	86.7232	100.64	450	65.9414	100.25
451	86.9076	99.85	451	65.7992	100.1
452	86.9076	100.39	452	65.657	100.29
453	86.7232	99.91	453	65.5859	100.45
454	87.4608	100.64	454	65.657	100.45
455	87.092	100.06	455	65.7992	100.52
456	87.2764	100.12	456	65.5148	100.19
457	87.2764	100.13	457	65.0882	99.94
458	88.014	100.49	458	64.8749	100.12
459	87.2764	100.16	459	64.6616	100.2
460	87.2764	100	460	64.946	100.67
461	86.7232	99.8	461	65.0171	100.57
462	86.7232	100.31	462	65.4437	100.78
463	86.3544	99.78	463	65.3015	100.35
464	86.7232	100.3	464	65.0171	100.14
465	86.3544	99.62	465	64.8749	100.14
466	86.5388	100.62	466	64.6616	100.18
467	85.9856	99.57	467	64.6616	100.35
468	86.3544	100.19	468	64.4482	100.33
469	86.5388	100.42	469	64.4482	100.32
470	85.9856	99.92	470	64.4482	100.29
471	86.5388	100.52	471	64.1638	100.24
472	86.7232	100.43	472	64.1638	100.3
473	86.5388	99.81	473	63.8083	100.12
474	86.7232	100.5	474	63.7372	100.34
475	86.7232	100.21	475	63.5239	100.19
476	86.7232	100.19	476	63.3817	100.31
477	88.1984	99.95	477	63.4528	100.33
478	86.7232	100.43	478	63.3106	100.36
479	86.17	99.74	479	63.3817	100.43
480	86.9076	100.49	480	63.4528	100.42
481	87.6452	99.93	481	63.3106	100.3
482	85.9856	99.65	482	63.4528	100.57
483	85.9856	100.09	483	63.4528	100.4
484	86.3544	100.47	484	63.4528	100.36
485	85.9856	99.96	485	63.4528	100.46
486	86.3544	100.32	486	63.3817	100.48
487	85.6168	99.5	487	63.8083	100.79
488	85.8012	100.46	488	64.1638	100.72
489	85.6168	99.9	489	64.1638	100.43
490	85.6168	100.13	490	63.8083	100.19
491	85.9856	100.65	491	63.8794	100.37
492	85.8012	100.03	492	63.6661	100.2
493	85.9856	100.33	493	63.8083	100.52
494	85.9856	100.29	494	63.4528	100.17
495	85.8012	100.06	495	63.3817	100.24
496	85.9856	100.46	496	63.3817	100.42
497	86.17	99.85	497	63.1684	100.24
498	86.17	100.52	498	63.1684	100.32
499	86.17	99.79	499	62.9551	100.31
500	85.9856	100.56	500	62.8129	100.25
501	85.8012	99.71		--
