# Supplementary material for: Proton-selective coating enables fast-kinetics high-mass-loading cathodes for sustainable zinc batteries
Source: Nat Commun. 2024 Mar 8;15:2139. doi: 10.1038/s41467-024-46464-9 (PMC10923785; doi:10.1038/s41467-024-46464-9)
Supplement: Supplementary file 3 — Source Data [file 41467_2024_46464_MOESM3_ESM.zip › Source Data Supplementary material.xlsx]

## Sheet: Supplementary Fig. 2
Wavenumber	Intensity	Wavenumber	Intensity	Wavenumber	Intensity
cm-1	a.u.	cm-1	a.u.	cm-1	a.u.
DHTPA	DHTPA	TAPP	TAPP	2DPM	2DPM
399.496	53.2377	399.496	70.4627	3997.15	100.009
400.933	53.4015	400.933	70.1377	3995.72	100.008
402.371	53.5455	402.371	69.8296	3994.29	100.006
403.808	53.6698	403.808	69.5385	3992.86	100.004
405.245	53.7744	405.245	69.2645	3991.44	100.002
406.682	53.8593	406.682	69.0074	3990.01	100
408.119	53.9245	408.119	68.7674	3988.58	99.9984
409.556	53.9699	409.556	68.5444	3987.15	99.9963
410.993	53.9957	410.993	68.3384	3985.72	99.9941
412.43	54.0017	412.43	68.1494	3984.3	99.9918
413.867	53.9881	413.867	67.9774	3982.87	99.9894
415.304	53.9409	415.304	67.909	3981.44	99.9845
416.741	53.9236	416.741	67.8156	3980.01	99.9804
418.178	53.8702	418.178	67.7129	3978.58	99.9773
419.615	53.7564	419.615	67.5883	3977.16	99.975
421.052	53.5992	421.052	67.4535	3975.73	99.9729
422.489	53.4208	422.489	67.2811	3974.3	99.9712
423.926	53.2772	423.926	67.1119	3972.87	99.9702
425.363	53.1818	425.363	67.0632	3971.44	99.9703
426.8	53.0793	426.8	67.0596	3970.02	99.9714
428.237	52.9688	428.237	67.0674	3968.59	99.9735
429.674	52.8703	429.674	67.1804	3967.16	99.9767
431.111	52.7556	431.111	67.3681	3965.73	99.9806
432.548	52.6151	432.548	67.5869	3964.3	99.9837
433.985	52.4759	433.985	67.7808	3962.88	99.9843
435.422	52.3367	435.422	67.8111	3961.45	99.9817
436.859	52.1669	436.859	67.7042	3960.02	99.9769
438.296	51.8873	438.296	67.536	3958.59	99.9706
439.734	51.4375	439.734	67.3784	3957.16	99.9624
441.171	50.8476	441.171	67.2678	3955.73	99.9527
442.608	50.2207	442.608	67.157	3954.31	99.9436
444.045	49.657	444.045	67.0226	3952.88	99.9372
445.482	49.1886	445.482	66.8878	3951.45	99.9346
446.919	48.8136	446.919	66.7646	3950.02	99.9356
448.356	48.5528	448.356	66.66	3948.59	99.9389
449.793	48.428	449.793	66.5616	3947.17	99.9421
451.23	48.4383	451.23	66.4742	3945.74	99.9428
452.667	48.5581	452.667	66.4048	3944.31	99.9408
454.104	48.7616	454.104	66.3175	3942.88	99.9381
455.541	49.0296	455.541	66.2166	3941.45	99.9369
456.978	49.346	456.978	66.1404	3940.03	99.9369
458.415	49.7062	458.415	66.0891	3938.6	99.9357
459.852	50.0992	459.852	66.0472	3937.17	99.9316
461.289	50.4983	461.289	66.0039	3935.74	99.9251
462.726	50.8802	462.726	65.965	3934.31	99.9176
464.163	51.1937	464.163	65.9383	3932.89	99.91
465.6	51.3454	465.6	65.8915	3931.46	99.9011
467.037	51.2801	467.037	65.8161	3930.03	99.8902
468.474	51.0755	468.474	65.7457	3928.6	99.8786
469.911	50.8619	469.911	65.6789	3927.17	99.8697
471.348	50.6704	471.348	65.5977	3925.75	99.8668
472.785	50.4983	472.785	65.512	3924.32	99.8716
474.222	50.3543	474.222	65.4355	3922.89	99.8845
475.659	50.2187	475.659	65.3571	3921.46	99.9041
477.096	50.079	477.096	65.2545	3920.03	99.9256
478.534	49.9408	478.534	65.1267	3918.61	99.9411
479.971	49.8009	479.971	64.9809	3917.18	99.9453
481.408	49.6534	481.408	64.8101	3915.75	99.9391
482.845	49.4954	482.845	64.6238	3914.32	99.9251
484.282	49.3263	484.282	64.4421	3912.89	99.9055
485.719	49.1425	485.719	64.2617	3911.46	99.8831
487.156	48.9371	487.156	64.0646	3910.04	99.8614
488.593	48.7196	488.593	63.8499	3908.61	99.8436
490.03	48.4884	490.03	63.6508	3907.18	99.8283
491.467	48.2189	491.467	63.4845	3905.75	99.8117
492.904	47.8944	492.904	63.3281	3904.32	99.7933
494.341	47.4686	494.341	63.1651	3902.9	99.7766
495.778	46.877	495.778	63.0015	3901.47	99.7656
497.215	46.1297	497.215	62.8451	3900.04	99.7616
498.652	45.2941	498.652	62.6909	3898.61	99.7631
500.089	44.411	500.089	62.5201	3897.18	99.7693
501.526	43.4993	501.526	62.3329	3895.76	99.7784
502.963	42.6056	502.963	62.1417	3894.33	99.7895
504.4	41.8261	504.4	61.9415	3892.9	99.8023
505.837	41.2777	505.837	61.7295	3891.47	99.8147
507.274	41.0426	507.274	61.5015	3890.04	99.8239
508.711	41.1515	508.711	61.245	3888.62	99.8288
510.148	41.6036	510.148	60.9627	3887.19	99.8296
511.585	42.3827	511.585	60.6528	3885.76	99.8254
513.022	43.4638	513.022	60.3044	3884.33	99.8174
514.459	44.7978	514.459	59.9186	3882.9	99.8094
515.897	46.3133	515.897	59.5039	3881.48	99.8043
517.334	47.9396	517.334	59.1095	3880.05	99.7989
518.771	49.5924	518.771	58.8123	3878.62	99.7862
520.208	51.172	520.208	58.636	3877.19	99.7653
521.645	52.5821	521.645	58.5838	3875.76	99.7443
523.082	53.738	523.082	58.6925	3874.34	99.7301
524.519	54.6012	524.519	59.006	3872.91	99.7238
525.956	55.1876	525.956	59.5458	3871.48	99.7233
527.393	55.5226	527.393	60.2882	3870.05	99.7263
528.83	55.6071	528.83	61.1789	3868.62	99.7239
530.267	55.4568	530.267	62.1742	3867.2	99.7058
531.704	55.1529	531.704	63.2284	3865.77	99.6798
533.141	54.8065	533.141	64.281	3864.34	99.6578
534.578	54.4865	534.578	65.2742	3862.91	99.6458
536.015	54.2094	536.015	66.1509	3861.48	99.6449
537.452	53.9761	537.452	66.8504	3860.05	99.6525
538.889	53.7885	538.889	67.3101	3858.63	99.6652
540.326	53.6389	540.326	67.4739	3857.2	99.6801
541.763	53.5222	541.763	67.3428	3855.77	99.6959
543.2	53.4346	543.2	66.9895	3854.34	99.7104
544.637	53.3558	544.637	66.4916	3852.91	99.7163
546.074	53.2752	546.074	65.8949	3851.49	99.7087
547.511	53.2019	547.511	65.219	3850.06	99.6904
548.948	53.1333	548.948	64.5043	3848.63	99.6707
550.385	53.0525	550.385	63.8708	3847.2	99.658
551.822	52.9484	551.822	63.456	3845.77	99.6557
553.259	52.8167	553.259	63.3261	3844.35	99.662
554.697	52.6565	554.697	63.4749	3842.92	99.6725
556.134	52.4712	556.134	63.8504	3841.49	99.6794
557.571	52.2703	557.571	64.3953	3840.06	99.6744
559.008	52.0606	559.008	65.0634	3838.63	99.6614
560.445	51.8421	560.445	65.8034	3837.21	99.6552
561.882	51.6259	561.882	66.5644	3835.78	99.6577
563.319	51.4271	563.319	67.2981	3834.35	99.6647
564.756	51.2426	564.756	67.9471	3832.92	99.6745
566.193	51.0699	566.193	68.4597	3831.49	99.6847
567.63	50.9164	567.63	68.8024	3830.07	99.6926
569.067	50.781	569.067	68.9677	3828.64	99.6985
570.504	50.655	570.504	68.9882	3827.21	99.7031
571.941	50.5363	571.941	68.8931	3825.78	99.7053
573.378	50.4299	573.378	68.6621	3824.35	99.7057
574.815	50.3361	574.815	68.2697	3822.93	99.7086
576.252	50.2489	576.252	67.7508	3821.5	99.716
577.689	50.1655	577.689	67.202	3820.07	99.7267
579.126	50.0787	579.126	66.7079	3818.64	99.74
580.563	49.9758	580.563	66.2848	3817.21	99.7545
582	49.8572	582	65.9223	3815.78	99.7653
583.437	49.7306	583.437	65.6207	3814.36	99.7707
584.874	49.5944	584.874	65.38	3812.93	99.7715
586.311	49.4455	586.311	65.217	3811.5	99.7688
587.748	49.2804	587.748	65.1817	3810.07	99.7641
589.185	49.0953	589.185	65.3227	3808.64	99.7579
590.622	48.8933	590.622	65.6647	3807.22	99.7489
592.06	48.6805	592.06	66.1989	3805.79	99.7388
593.497	48.456	593.497	66.8846	3804.36	99.7317
594.934	48.2188	594.934	67.6753	3802.93	99.7296
596.371	47.9768	596.371	68.5199	3801.5	99.7348
597.808	47.7395	597.808	69.3661	3800.08	99.7491
599.245	47.5051	599.245	70.1754	3798.65	99.7724
600.682	47.2732	600.682	70.9106	3797.22	99.8038
602.119	47.0535	602.119	71.534	3795.79	99.841
603.556	46.8501	603.556	72.0162	3794.36	99.8778
604.993	46.6606	604.993	72.332	3792.94	99.9076
606.43	46.4867	606.43	72.4677	3791.51	99.9299
607.867	46.3291	607.867	72.4232	3790.08	99.9473
609.304	46.1853	609.304	72.2082	3788.65	99.959
610.741	46.0563	610.741	71.8477	3787.22	99.9645
612.178	45.9387	612.178	71.3761	3785.8	99.9653
613.615	45.8213	613.615	70.832	3784.37	99.9611
615.052	45.6985	615.052	70.278	3782.94	99.9513
616.489	45.5733	616.489	69.7871	3781.51	99.9388
617.926	45.4443	617.926	69.3916	3780.08	99.9271
619.363	45.3063	619.363	69.0784	3778.66	99.9182
620.8	45.1622	620.8	68.8066	3777.23	99.914
622.237	45.0163	622.237	68.5387	3775.8	99.9152
623.674	44.8613	623.674	68.2786	3774.37	99.9193
625.111	44.6909	625.111	68.0435	3772.94	99.9209
626.548	44.5083	626.548	67.8387	3771.51	99.9176
627.985	44.3066	627.985	67.6688	3770.09	99.9126
629.422	44.0564	629.422	67.5369	3768.66	99.9106
630.86	43.7319	630.86	67.4439	3767.23	99.9116
632.297	43.3506	632.297	67.3773	3765.8	99.9066
633.734	42.9614	633.734	67.3071	3764.37	99.8862
635.171	42.6009	635.171	67.2239	3762.95	99.8552
636.608	42.2857	636.608	67.1576	3761.52	99.8201
638.045	42.0252	638.045	67.1476	3760.09	99.7829
639.482	41.8116	639.482	67.2183	3758.66	99.743
640.919	41.6245	640.919	67.3665	3757.23	99.701
642.356	41.4524	642.356	67.5752	3755.81	99.6587
643.793	41.2929	643.793	67.8283	3754.38	99.6201
645.23	41.1425	645.23	68.1029	3752.95	99.5898
646.667	40.9927	646.667	68.3741	3751.52	99.5691
648.104	40.8357	648.104	68.623	3750.09	99.5515
649.541	40.6647	649.541	68.8324	3748.67	99.5282
650.978	40.4653	650.978	69.0062	3747.24	99.4985
652.415	40.2238	652.415	69.1729	3745.81	99.4667
653.852	39.9355	653.852	69.3454	3744.38	99.4385
655.289	39.589	655.289	69.4935	3742.95	99.4202
656.726	39.1637	656.726	69.5908	3741.53	99.4139
658.163	38.6559	658.163	69.6415	3740.1	99.4132
659.6	38.0969	659.6	69.6421	3738.67	99.4077
661.037	37.5462	661.037	69.5715	3737.24	99.3886
662.474	37.0515	662.474	69.4309	3735.81	99.3587
663.911	36.6311	663.911	69.2637	3734.39	99.3311
665.348	36.2896	665.348	69.1242	3732.96	99.3132
666.785	36.0287	666.785	69.0446	3731.53	99.3093
668.222	35.8407	668.222	69.0191	3730.1	99.3246
669.66	35.7267	669.66	69.022	3728.67	99.364
671.097	35.7084	671.097	69.0394	3727.24	99.4254
672.534	35.7997	672.534	69.0627	3725.82	99.4944
673.971	35.9999	673.971	69.0889	3724.39	99.5559
675.408	36.3161	675.408	69.1265	3722.96	99.6041
676.845	36.7558	676.845	69.1768	3721.53	99.6359
678.282	37.315	678.282	69.2355	3720.1	99.6548
679.719	37.9785	679.719	69.3019	3718.68	99.6707
681.156	38.7355	681.156	69.3766	3717.25	99.688
682.593	39.5823	682.593	69.4555	3715.82	99.7041
684.03	40.4978	684.03	69.516	3714.39	99.7159
685.467	41.4547	685.467	69.5539	3712.96	99.7203
686.904	42.4397	686.904	69.586	3711.54	99.7155
688.341	43.434	688.341	69.6092	3710.11	99.7042
689.778	44.4148	689.778	69.6167	3708.68	99.6925
691.215	45.3647	691.215	69.6182	3707.25	99.6857
692.652	46.2659	692.652	69.6177	3705.82	99.6842
694.089	47.101	694.089	69.6088	3704.4	99.6816
695.526	47.8606	695.526	69.5831	3702.97	99.675
696.963	48.5396	696.963	69.5261	3701.54	99.669
698.4	49.1347	698.4	69.4293	3700.11	99.6661
699.837	49.6467	699.837	69.2949	3698.68	99.6624
701.274	50.0781	701.274	69.1311	3697.26	99.6521
702.711	50.4352	702.711	68.9602	3695.83	99.6395
704.148	50.7258	704.148	68.8057	3694.4	99.6345
705.585	50.9542	705.585	68.6747	3692.97	99.6383
707.023	51.1292	707.023	68.5598	3691.54	99.6453
708.46	51.2614	708.46	68.4472	3690.12	99.646
709.897	51.3572	709.897	68.3282	3688.69	99.6373
711.334	51.4228	711.334	68.203	3687.26	99.6238
712.771	51.4634	712.771	68.0744	3685.83	99.6088
714.208	51.4843	714.208	67.9418	3684.4	99.5902
715.645	51.4896	715.645	67.7959	3682.97	99.5685
717.082	51.4801	717.082	67.6232	3681.55	99.5486
718.519	51.4598	718.519	67.4107	3680.12	99.5333
719.956	51.4332	719.956	67.1421	3678.69	99.521
721.393	51.4008	721.393	66.7946	3677.26	99.507
722.83	51.3633	722.83	66.3431	3675.83	99.4877
724.267	51.3217	724.267	65.7766	3674.41	99.4698
725.704	51.2744	725.704	65.1183	3672.98	99.4624
727.141	51.2151	727.141	64.4205	3671.55	99.4661
728.578	51.134	728.578	63.758	3670.12	99.4779
730.015	51.0224	730.015	63.2203	3668.69	99.4964
731.452	50.8728	731.452	62.8853	3667.27	99.5219
732.889	50.6813	732.889	62.7963	3665.84	99.5536
734.326	50.4479	734.326	62.9518	3664.41	99.58
735.763	50.17	735.763	63.338	3662.98	99.578
737.2	49.8443	737.2	63.9629	3661.55	99.5457
738.637	49.4694	738.637	64.8259	3660.13	99.4975
740.074	49.0448	740.074	65.899	3658.7	99.4432
741.511	48.5745	741.511	67.1359	3657.27	99.384
742.948	48.0655	742.948	68.4718	3655.84	99.3211
744.385	47.5299	744.385	69.8383	3654.41	99.2615
745.823	46.9872	745.823	71.1729	3652.99	99.2125
747.26	46.4569	747.26	72.4131	3651.56	99.1755
748.697	45.9578	748.697	73.5054	3650.13	99.1494
750.134	45.5072	750.134	74.4026	3648.7	99.1325
751.571	45.1192	751.571	75.0709	3647.27	99.1226
753.008	44.8061	753.008	75.5103	3645.85	99.1178
754.445	44.5714	754.445	75.7455	3644.42	99.1128
755.882	44.4121	755.882	75.8174	3642.99	99.0981
757.319	44.3256	757.319	75.7777	3641.56	99.0726
758.756	44.3058	758.756	75.6635	3640.13	99.0432
760.193	44.342	760.193	75.4918	3638.7	99.0146
761.63	44.421	761.63	75.2675	3637.28	98.9843
763.067	44.5249	763.067	74.9918	3635.85	98.9418
764.504	44.6322	764.504	74.684	3634.42	98.8808
765.941	44.7205	765.941	74.3625	3632.99	98.8149
767.378	44.7703	767.378	74.0173	3631.56	98.7537
768.815	44.7654	768.815	73.6298	3630.14	98.6995
770.252	44.6918	770.252	73.1807	3628.71	98.6516
771.689	44.541	771.689	72.65	3627.28	98.6103
773.126	44.3106	773.126	72.0209	3625.85	98.5773
774.563	43.9983	774.563	71.2662	3624.42	98.5537
776	43.6018	776	70.3684	3623	98.5363
777.437	43.1218	777.437	69.3397	3621.57	98.5219
778.874	42.5641	778.874	68.2174	3620.14	98.5097
780.311	41.9407	780.311	67.0733	3618.71	98.5004
781.748	41.2604	781.748	65.9809	3617.28	98.4922
783.186	40.5254	783.186	64.9846	3615.86	98.4791
784.623	39.7574	784.623	64.1249	3614.43	98.4564
786.06	39.0193	786.06	63.4239	3613	98.4296
787.497	38.4149	787.497	62.8562	3611.57	98.4053
788.934	38.0575	788.934	62.3662	3610.14	98.3845
790.371	38.0311	790.371	61.8991	3608.72	98.3647
791.808	38.3753	791.808	61.4502	3607.29	98.3443
793.245	39.085	793.245	61.0827	3605.86	98.3228
794.682	40.1225	794.682	60.9044	3604.43	98.3018
796.119	41.4321	796.119	61.028	3603	98.282
797.556	42.9494	797.556	61.5059	3601.58	98.2598
798.993	44.6067	798.993	62.3102	3600.15	98.234
800.43	46.3348	800.43	63.3634	3598.72	98.2086
801.867	48.0643	801.867	64.5529	3597.29	98.1873
803.304	49.7247	803.304	65.7724	3595.86	98.1705
804.741	51.2431	804.741	66.9778	3594.43	98.1569
806.178	52.5488	806.178	68.1878	3593.01	98.1477
807.615	53.5809	807.615	69.4574	3591.58	98.1454
809.052	54.2929	809.052	70.8312	3590.15	98.1493
810.489	54.6512	810.489	72.2905	3588.72	98.1562
811.926	54.6491	811.926	73.7691	3587.29	98.1628
813.363	54.3273	813.363	75.1876	3585.87	98.1689
814.8	53.7588	814.8	76.4567	3584.44	98.1767
816.237	53.0084	816.237	77.4933	3583.01	98.185
817.674	52.0951	817.674	78.2502	3581.58	98.1861
819.111	51	819.111	78.7438	3580.15	98.1746
820.548	49.7136	820.548	79.0539	3578.73	98.1542
821.986	48.2588	821.986	79.2747	3577.3	98.1295
823.423	46.6979	823.423	79.4716	3575.87	98.1015
824.86	45.137	824.86	79.6557	3574.44	98.0682
826.297	43.7137	826.297	79.7796	3573.01	98.0302
827.734	42.562	827.734	79.7714	3571.59	97.9934
829.171	41.7809	829.171	79.5658	3570.16	97.9631
830.608	41.4224	830.608	79.1377	3568.73	97.9394
832.045	41.4972	832.045	78.5357	3567.3	97.92
833.482	41.9853	833.482	77.8635	3565.87	97.9031
834.919	42.8457	834.919	77.2341	3564.45	97.8894
836.356	44.0266	836.356	76.7316	3563.02	97.8804
837.793	45.4663	837.793	76.3919	3561.59	97.8754
839.23	47.0853	839.23	76.2206	3560.16	97.8719
840.667	48.7914	840.667	76.216	3558.73	97.868
842.104	50.4819	842.104	76.3808	3557.31	97.8637
843.541	52.0416	843.541	76.7226	3555.88	97.859
844.978	53.3579	844.978	77.2421	3554.45	97.851
846.415	54.3419	846.415	77.9183	3553.02	97.836
847.852	54.9521	847.852	78.7066	3551.59	97.8158
849.289	55.2037	849.289	79.5477	3550.16	97.7953
850.726	55.1524	850.726	80.3808	3548.74	97.7775
852.163	54.8824	852.163	81.1509	3547.31	97.7633
853.6	54.4941	853.6	81.8163	3545.88	97.7532
855.037	54.0747	855.037	82.3476	3544.45	97.7462
856.474	53.6802	856.474	82.721	3543.02	97.7404
857.911	53.336	857.911	82.9346	3541.6	97.7335
859.349	53.0465	859.349	83.0212	3540.17	97.7231
860.786	52.8086	860.786	83.0254	3538.74	97.7081
862.223	52.6197	862.223	82.9747	3537.31	97.6897
863.66	52.4807	863.66	82.8637	3535.88	97.6707
865.097	52.3914	865.097	82.6781	3534.46	97.6519
866.534	52.3427	866.534	82.4364	3533.03	97.6314
867.971	52.3232	867.971	82.1797	3531.6	97.6078
869.408	52.3287	869.408	81.9377	3530.17	97.5834
870.845	52.3459	870.845	81.7237	3528.74	97.5631
872.282	52.3257	872.282	81.5417	3527.32	97.5494
873.719	52.1471	873.719	81.3939	3525.89	97.5415
875.156	51.6355	875.156	81.2807	3524.46	97.5363
876.593	50.7079	876.593	81.1974	3523.03	97.5323
878.03	49.476	878.03	81.1452	3521.6	97.5298
879.467	48.1538	879.467	81.1242	3520.18	97.5305
880.904	46.9225	880.904	81.127	3518.75	97.5323
882.341	45.8971	882.341	81.1501	3517.32	97.531
883.778	45.1434	883.778	81.1886	3515.89	97.5241
885.215	44.6917	885.215	81.2337	3514.46	97.5126
886.652	44.551	886.652	81.2807	3513.04	97.4989
888.089	44.7185	888.089	81.3189	3511.61	97.4843
889.526	45.1853	889.526	81.3299	3510.18	97.4689
890.963	45.9355	890.963	81.2899	3508.75	97.4537
892.4	46.9407	892.4	81.1791	3507.32	97.441
893.837	48.1633	893.837	81.0124	3505.9	97.4321
895.274	49.5533	895.274	80.8317	3504.47	97.4269
896.711	51.0463	896.711	80.6613	3503.04	97.4241
898.149	52.5567	898.149	80.5032	3501.61	97.4231
899.586	53.9641	899.586	80.3518	3500.18	97.4239
901.023	55.114	901.023	80.204	3498.75	97.4257
902.46	55.8542	902.46	80.0632	3497.33	97.4269
903.897	56.1287	903.897	79.9283	3495.9	97.4262
905.334	56.0637	905.334	79.7872	3494.47	97.4242
906.771	55.8802	906.771	79.6253	3493.04	97.4222
908.208	55.7182	908.208	79.4457	3491.61	97.4198
909.645	55.6026	909.645	79.2762	3490.19	97.4147
911.082	55.5181	911.082	79.1352	3488.76	97.4062
912.519	55.4455	912.519	79.0181	3487.33	97.3966
913.956	55.3727	913.956	78.9204	3485.9	97.3886
915.393	55.2956	915.393	78.8372	3484.47	97.3827
916.83	55.2124	916.83	78.7616	3483.05	97.3782
918.267	55.1262	918.267	78.687	3481.62	97.3746
919.704	55.0406	919.704	78.5956	3480.19	97.3725
921.141	54.9573	921.141	78.4721	3478.76	97.3722
922.578	54.88	922.578	78.319	3477.33	97.3724
924.015	54.8086	924.015	78.1425	3475.91	97.3713
925.452	54.7406	925.452	77.9466	3474.48	97.3679
926.889	54.6773	926.889	77.7334	3473.05	97.3629
928.326	54.6177	928.326	77.5067	3471.62	97.3573
929.763	54.5609	929.763	77.2814	3470.19	97.3512
931.2	54.5066	931.2	77.073	3468.77	97.3439
932.637	54.4528	932.637	76.8848	3467.34	97.3357
934.074	54.4	934.074	76.7112	3465.91	97.3283
935.511	54.3466	935.511	76.5528	3464.48	97.3229
936.949	54.2883	936.949	76.4289	3463.05	97.3185
938.386	54.2255	938.386	76.3465	3461.63	97.3132
939.823	54.1591	939.823	76.2771	3460.2	97.3063
941.26	54.0915	941.26	76.1913	3458.77	97.2984
942.697	54.027	942.697	76.0788	3457.34	97.2903
944.134	53.9637	944.134	75.9411	3455.91	97.2826
945.571	53.9003	945.571	75.7895	3454.48	97.2758
947.008	53.8401	947.008	75.6277	3453.06	97.27
948.445	53.786	948.445	75.4439	3451.63	97.2654
949.882	53.7415	949.882	75.2223	3450.2	97.2614
951.319	53.7113	951.319	74.9201	3448.77	97.2582
952.756	53.7042	952.756	74.43	3447.34	97.2557
954.193	53.7274	954.193	73.6541	3445.92	97.2544
955.63	53.7653	955.63	72.6715	3444.49	97.2548
957.067	53.7861	957.067	71.7442	3443.06	97.2568
958.504	53.7692	958.504	71.1084	3441.63	97.2601
959.941	53.7103	959.941	70.8516	3440.2	97.2646
961.378	53.6133	961.378	70.9615	3438.78	97.2703
962.815	53.4854	962.815	71.3826	3437.35	97.2763
964.252	53.334	964.252	72.0387	3435.92	97.2803
965.689	53.1691	965.689	72.8449	3434.49	97.2803
967.126	53.0014	967.126	73.7153	3433.06	97.2767
968.563	52.8385	968.563	74.5841	3431.64	97.2715
970	52.6835	970	75.4124	3430.21	97.2663
971.437	52.5374	971.437	76.1787	3428.78	97.2612
972.874	52.4005	972.874	76.8809	3427.35	97.2562
974.312	52.2739	974.312	77.5215	3425.92	97.2522
975.749	52.1584	975.749	78.0814	3424.5	97.2497
977.186	52.0598	977.186	78.498	3423.07	97.2489
978.623	51.9873	978.623	78.6713	3421.64	97.2498
980.06	51.9455	980.06	78.5205	3420.21	97.2522
981.497	51.9288	981.497	78.052	3418.78	97.2553
982.934	51.9168	982.934	77.4241	3417.36	97.2587
984.371	51.8788	984.371	76.925	3415.93	97.2623
985.808	51.7955	985.808	76.7723	3414.5	97.2669
987.245	51.6714	987.245	76.9752	3413.07	97.2723
988.682	51.5212	988.682	77.43	3411.64	97.2779
990.119	51.3554	990.119	78.0383	3410.21	97.283
991.556	51.1816	991.556	78.7255	3408.79	97.2863
992.993	51.0066	992.993	79.4256	3407.36	97.2869
994.43	50.8352	994.43	80.082	3405.93	97.2854
995.867	50.6722	995.867	80.6571	3404.5	97.2838
997.304	50.5207	997.304	81.1223	3403.07	97.2833
998.741	50.3817	998.741	81.4555	3401.65	97.2842
1000.18	50.2382	1000.18	81.6552	3400.22	97.2856
1001.62	50.0387	1001.62	81.7238	3398.79	97.2869
1003.05	49.745	1003.05	81.6624	3397.36	97.2882
1004.49	49.3915	1004.49	81.4916	3395.93	97.2897
1005.93	49.0487	1005.93	81.2348	3394.51	97.2916
1007.36	48.7585	1007.36	80.9161	3393.08	97.2945
1008.8	48.5298	1008.8	80.5872	3391.65	97.2979
1010.24	48.3588	1010.24	80.3044	3390.22	97.3015
1011.67	48.2413	1011.67	80.0968	3388.79	97.3052
1013.11	48.1757	1013.11	79.961	3387.37	97.3096
1014.55	48.1591	1014.55	79.878	3385.94	97.3154
1015.99	48.189	1015.99	79.8374	3384.51	97.3228
1017.42	48.2614	1017.42	79.8326	3383.08	97.331
1018.86	48.3695	1018.86	79.855	3381.65	97.3392
1020.3	48.5064	1020.3	79.8993	3380.23	97.3467
1021.73	48.6637	1021.73	79.9543	3378.8	97.3529
1023.17	48.832	1023.17	80.0089	3377.37	97.3582
1024.61	48.9998	1024.61	80.052	3375.94	97.3635
1026.04	49.1477	1026.04	80.062	3374.51	97.3693
1027.48	49.2488	1027.48	80.0285	3373.09	97.3753
1028.92	49.2644	1028.92	79.9518	3371.66	97.3808
1030.36	49.1642	1030.36	79.8262	3370.23	97.3852
1031.79	48.9798	1031.79	79.6676	3368.8	97.3888
1033.23	48.7853	1033.23	79.5123	3367.37	97.3925
1034.67	48.6173	1034.67	79.3769	3365.94	97.3974
1036.1	48.4646	1036.1	79.255	3364.52	97.4033
1037.54	48.3118	1037.54	79.1362	3363.09	97.4099
1038.98	48.1552	1038.98	79.0184	3361.66	97.4167
1040.42	47.9969	1040.42	78.9022	3360.23	97.4241
1041.85	47.8402	1041.85	78.7832	3358.8	97.4326
1043.29	47.6882	1043.29	78.6604	3357.38	97.4426
1044.73	47.5429	1044.73	78.5332	3355.95	97.454
1046.16	47.4044	1046.16	78.3967	3354.52	97.4659
1047.6	47.2736	1047.6	78.2524	3353.09	97.4775
1049.04	47.151	1049.04	78.101	3351.66	97.4881
1050.47	47.0354	1050.47	77.9406	3350.24	97.4975
1051.91	46.9284	1051.91	77.7698	3348.81	97.506
1053.35	46.8317	1053.35	77.5791	3347.38	97.5139
1054.79	46.7422	1054.79	77.3672	3345.95	97.5216
1056.22	46.6544	1056.22	77.1521	3344.52	97.5292
1057.66	46.5618	1057.66	76.9514	3343.1	97.5365
1059.1	46.4583	1059.1	76.7769	3341.67	97.5433
1060.53	46.3402	1060.53	76.6326	3340.24	97.5498
1061.97	46.2047	1061.97	76.5151	3338.81	97.5563
1063.41	46.05	1063.41	76.4245	3337.38	97.5629
1064.84	45.8764	1064.84	76.3605	3335.96	97.5697
1066.28	45.6844	1066.28	76.3224	3334.53	97.5773
1067.72	45.4747	1067.72	76.3118	3333.1	97.5861
1069.16	45.2479	1069.16	76.3247	3331.67	97.5961
1070.59	45.006	1070.59	76.3569	3330.24	97.6066
1072.03	44.7515	1072.03	76.4059	3328.82	97.6175
1073.47	44.4868	1073.47	76.4643	3327.39	97.6284
1074.9	44.2136	1074.9	76.5278	3325.96	97.6389
1076.34	43.935	1076.34	76.592	3324.53	97.6486
1077.78	43.6553	1077.78	76.6478	3323.1	97.6569
1079.22	43.3778	1079.22	76.6892	3321.67	97.664
1080.65	43.1077	1080.65	76.7087	3320.25	97.6708
1082.09	42.8498	1082.09	76.7037	3318.82	97.6779
1083.53	42.6037	1083.53	76.6877	3317.39	97.6856
1084.96	42.3684	1084.96	76.6774	3315.96	97.6941
1086.4	42.145	1086.4	76.6779	3314.53	97.703
1087.84	41.9347	1087.84	76.6837	3313.11	97.7117
1089.27	41.7384	1089.27	76.6857	3311.68	97.7197
1090.71	41.555	1090.71	76.6788	3310.25	97.7267
1092.15	41.3831	1092.15	76.6599	3308.82	97.7333
1093.59	41.2214	1093.59	76.6276	3307.39	97.7403
1095.02	41.0647	1095.02	76.5825	3305.97	97.7481
1096.46	40.9079	1096.46	76.5232	3304.54	97.7566
1097.9	40.7468	1097.9	76.4492	3303.11	97.7652
1099.33	40.5754	1099.33	76.3606	3301.68	97.7737
1100.77	40.3889	1100.77	76.2573	3300.25	97.7817
1102.21	40.1808	1102.21	76.1403	3298.83	97.7891
1103.64	39.9434	1103.64	76.0085	3297.4	97.7959
1105.08	39.6737	1105.08	75.8615	3295.97	97.8019
1106.52	39.3663	1106.52	75.7004	3294.54	97.8078
1107.96	39.016	1107.96	75.5219	3293.11	97.8143
1109.39	38.6236	1109.39	75.3221	3291.69	97.8213
1110.83	38.1903	1110.83	75.0965	3290.26	97.8283
1112.27	37.7202	1112.27	74.8411	3288.83	97.8345
1113.7	37.223	1113.7	74.5611	3287.4	97.8397
1115.14	36.7095	1115.14	74.2681	3285.97	97.8439
1116.58	36.1952	1116.58	73.9789	3284.55	97.8478
1118.02	35.6961	1118.02	73.7166	3283.12	97.8515
1119.45	35.225	1119.45	73.4988	3281.69	97.8554
1120.89	34.7981	1120.89	73.3384	3280.26	97.8591
1122.33	34.4367	1122.33	73.2447	3278.83	97.8628
1123.76	34.1698	1123.76	73.2168	3277.4	97.8668
1125.2	34.0328	1125.2	73.2525	3275.98	97.8712
1126.64	34.055	1126.64	73.3457	3274.55	97.8763
1128.07	34.2563	1128.07	73.484	3273.12	97.8816
1129.51	34.6465	1129.51	73.6572	3271.69	97.8869
1130.95	35.222	1130.95	73.8498	3270.26	97.8918
1132.39	35.9694	1132.39	74.0414	3268.84	97.8961
1133.82	36.869	1133.82	74.2143	3267.41	97.8997
1135.26	37.8924	1135.26	74.344	3265.98	97.903
1136.7	39.0096	1136.7	74.4057	3264.55	97.9065
1138.13	40.1893	1138.13	74.3783	3263.12	97.9102
1139.57	41.3958	1139.57	74.2404	3261.7	97.9139
1141.01	42.5956	1141.01	73.9802	3260.27	97.9167
1142.44	43.7546	1142.44	73.5961	3258.84	97.9186
1143.88	44.8378	1143.88	73.096	3257.41	97.9204
1145.32	45.8148	1145.32	72.5051	3255.98	97.9229
1146.76	46.6561	1146.76	71.8597	3254.56	97.9261
1148.19	47.3388	1148.19	71.2048	3253.13	97.9297
1149.63	47.8536	1149.63	70.5973	3251.7	97.9334
1151.07	48.2046	1151.07	70.0866	3250.27	97.9378
1152.5	48.4064	1152.5	69.7058	3248.84	97.9433
1153.94	48.4791	1153.94	69.4731	3247.42	97.9496
1155.38	48.4486	1155.38	69.3862	3245.99	97.9567
1156.82	48.3491	1156.82	69.433	3244.56	97.9639
1158.25	48.2153	1158.25	69.5942	3243.13	97.9706
1159.69	48.0752	1159.69	69.8321	3241.7	97.9761
1161.13	47.9528	1161.13	70.082	3240.28	97.9802
1162.56	47.8681	1162.56	70.2402	3238.85	97.9845
1164	47.8319	1164	70.1779	3237.42	97.9897
1165.44	47.8427	1165.44	69.8252	3235.99	97.996
1166.87	47.8825	1166.87	69.2548	3234.56	98.0025
1168.31	47.9209	1168.31	68.6436	3233.13	98.0083
1169.75	47.9271	1169.75	68.1514	3231.71	98.0129
1171.19	47.8753	1171.19	67.8722	3230.28	98.0168
1172.62	47.7507	1172.62	67.8706	3228.85	98.0207
1174.06	47.5556	1174.06	68.185	3227.42	98.0245
1175.5	47.3056	1175.5	68.8249	3225.99	98.0283
1176.93	47.0255	1176.93	69.7925	3224.57	98.0324
1178.37	46.7452	1178.37	71.0742	3223.14	98.0374
1179.81	46.4927	1179.81	72.6283	3221.71	98.0436
1181.24	46.2955	1181.24	74.3912	3220.28	98.0509
1182.68	46.1831	1182.68	76.2807	3218.85	98.0588
1184.12	46.1851	1184.12	78.2042	3217.43	98.0669
1185.56	46.3255	1185.56	80.0635	3216	98.0749
1186.99	46.6142	1186.99	81.7492	3214.57	98.0824
1188.43	47.0472	1188.43	83.142	3213.14	98.0892
1189.87	47.6117	1189.87	84.1195	3211.71	98.0956
1191.3	48.2824	1191.3	84.5874	3210.29	98.1024
1192.74	49.0205	1192.74	84.5343	3208.86	98.1094
1194.18	49.7763	1194.18	84.0782	3207.43	98.1162
1195.62	50.4947	1195.62	83.4262	3206	98.1231
1197.05	51.1289	1197.05	82.7424	3204.57	98.1305
1198.49	51.6483	1198.49	82.0841	3203.15	98.1384
1199.93	52.0378	1199.93	81.4636	3201.72	98.1462
1201.36	52.2993	1201.36	80.8944	3200.29	98.1532
1202.8	52.45	1202.8	80.3716	3198.86	98.1594
1204.24	52.5131	1204.24	79.8769	3197.43	98.1655
1205.67	52.5121	1205.67	79.3929	3196.01	98.1729
1207.11	52.4653	1207.11	78.9067	3194.58	98.1817
1208.55	52.3829	1208.55	78.4272	3193.15	98.1912
1209.99	52.2697	1209.99	77.9784	3191.72	98.2003
1211.42	52.1271	1211.42	77.5812	3190.29	98.2087
1212.86	51.9554	1212.86	77.2476	3188.87	98.2166
1214.3	51.7565	1214.3	76.9796	3187.44	98.224
1215.73	51.5348	1215.73	76.7743	3186.01	98.231
1217.17	51.2963	1217.17	76.6265	3184.58	98.2378
1218.61	51.0457	1218.61	76.5261	3183.15	98.2444
1220.04	50.787	1220.04	76.4625	3181.72	98.2513
1221.48	50.5243	1221.48	76.4232	3180.3	98.2584
1222.92	50.2622	1222.92	76.3947	3178.87	98.2657
1224.36	50.0037	1224.36	76.366	3177.44	98.2733
1225.79	49.7499	1225.79	76.326	3176.01	98.2811
1227.23	49.5023	1227.23	76.2675	3174.58	98.2893
1228.67	49.2616	1228.67	76.1859	3173.16	98.2978
1230.1	49.0268	1230.1	76.0699	3171.73	98.3066
1231.54	48.7974	1231.54	75.9026	3170.3	98.316
1232.98	48.5725	1232.98	75.6609	3168.87	98.326
1234.42	48.3512	1234.42	75.3222	3167.44	98.3365
1235.85	48.1313	1235.85	74.8795	3166.02	98.3464
1237.29	47.9066	1237.29	74.3515	3164.59	98.3553
1238.73	47.6689	1238.73	73.7891	3163.16	98.3636
1240.16	47.411	1240.16	73.2562	3161.73	98.3721
1241.6	47.1284	1241.6	72.7934	3160.3	98.3813
1243.04	46.8217	1243.04	72.4148	3158.88	98.3909
1244.47	46.493	1244.47	72.1192	3157.45	98.4005
1245.91	46.1446	1245.91	71.8932	3156.02	98.4097
1247.35	45.7798	1247.35	71.7228	3154.59	98.4186
1248.79	45.4012	1248.79	71.5937	3153.16	98.4276
1250.22	45.0116	1250.22	71.4954	3151.74	98.4371
1251.66	44.6144	1251.66	71.4262	3150.31	98.4467
1253.1	44.2088	1253.1	71.3819	3148.88	98.4559
1254.53	43.7954	1254.53	71.3564	3147.45	98.4641
1255.97	43.3768	1255.97	71.3454	3146.02	98.4713
1257.41	42.9539	1257.41	71.3372	3144.6	98.4781
1258.84	42.5303	1258.84	71.3187	3143.17	98.4847
1260.28	42.112	1260.28	71.2725	3141.74	98.4911
1261.72	41.7047	1261.72	71.1749	3140.31	98.4969
1263.16	41.3168	1263.16	71.0103	3138.88	98.5021
1264.59	40.953	1264.59	70.7791	3137.45	98.5068
1266.03	40.6158	1266.03	70.5114	3136.03	98.5115
1267.47	40.309	1267.47	70.2661	3134.6	98.5165
1268.9	40.038	1268.9	70.0835	3133.17	98.5214
1270.34	39.816	1270.34	69.9673	3131.74	98.526
1271.78	39.6609	1271.78	69.9076	3130.31	98.5301
1273.22	39.5891	1273.22	69.8944	3128.89	98.5343
1274.65	39.6165	1274.65	69.932	3127.46	98.5395
1276.09	39.7532	1276.09	70.0397	3126.03	98.5462
1277.53	40.0006	1277.53	70.2402	3124.6	98.5542
1278.96	40.3544	1278.96	70.561	3123.17	98.5626
1280.4	40.8037	1280.4	71.0226	3121.75	98.5709
1281.84	41.3329	1281.84	71.6291	3120.32	98.579
1283.27	41.9253	1283.27	72.3781	3118.89	98.5871
1284.71	42.5588	1284.71	73.2535	3117.46	98.5957
1286.15	43.2092	1286.15	74.2272	3116.03	98.6048
1287.59	43.8542	1287.59	75.2707	3114.61	98.614
1289.02	44.47	1289.02	76.3478	3113.18	98.6234
1290.46	45.0349	1290.46	77.4229	3111.75	98.6327
1291.9	45.5305	1291.9	78.4651	3110.32	98.6416
1293.33	45.9417	1293.33	79.4404	3108.89	98.6497
1294.77	46.2615	1294.77	80.3207	3107.47	98.6575
1296.21	46.4892	1296.21	81.0794	3106.04	98.6651
1297.64	46.632	1297.64	81.6928	3104.61	98.6731
1299.08	46.706	1299.08	82.1513	3103.18	98.6813
1300.52	46.732	1300.52	82.45	3101.75	98.6901
1301.96	46.7334	1301.96	82.5952	3100.33	98.6996
1303.39	46.7334	1303.39	82.6128	3098.9	98.7098
1304.83	46.7533	1304.83	82.5292	3097.47	98.7202
1306.27	46.8162	1306.27	82.3635	3096.04	98.7304
1307.7	46.947	1307.7	82.1286	3094.61	98.7402
1309.14	47.1663	1309.14	81.8356	3093.18	98.7499
1310.58	47.4886	1310.58	81.5058	3091.76	98.7596
1312.02	47.9195	1312.02	81.1628	3090.33	98.7689
1313.45	48.453	1313.45	80.8233	3088.9	98.7775
1314.89	49.076	1314.89	80.5013	3087.47	98.7857
1316.33	49.7675	1316.33	80.2028	3086.04	98.7939
1317.76	50.5028	1317.76	79.9281	3084.62	98.8025
1319.2	51.2582	1319.2	79.6773	3083.19	98.8113
1320.64	52.0091	1320.64	79.4489	3081.76	98.8197
1322.07	52.7323	1322.07	79.2418	3080.33	98.8277
1323.51	53.4023	1323.51	79.0535	3078.9	98.8357
1324.95	53.9917	1324.95	78.88	3077.48	98.8436
1326.39	54.4742	1326.39	78.7154	3076.05	98.8516
1327.82	54.8252	1327.82	78.5395	3074.62	98.8599
1329.26	55.0331	1329.26	78.33	3073.19	98.8687
1330.7	55.097	1330.7	78.0714	3071.76	98.8776
1332.13	55.0214	1332.13	77.746	3070.34	98.8863
1333.57	54.8209	1333.57	77.3408	3068.91	98.8943
1335.01	54.5197	1335.01	76.8611	3067.48	98.9017
1336.44	54.145	1336.44	76.3311	3066.05	98.9088
1337.88	53.7216	1337.88	75.7946	3064.62	98.9156
1339.32	53.2735	1339.32	75.3072	3063.2	98.922
1340.76	52.822	1340.76	74.918	3061.77	98.9283
1342.19	52.3849	1342.19	74.663	3060.34	98.9348
1343.63	51.9824	1343.63	74.5619	3058.91	98.9422
1345.07	51.6339	1345.07	74.62	3057.48	98.9503
1346.5	51.3564	1346.5	74.8352	3056.06	98.9587
1347.94	51.1614	1347.94	75.1986	3054.63	98.967
1349.38	51.0545	1349.38	75.6959	3053.2	98.9753
1350.82	51.0406	1350.82	76.2974	3051.77	98.9835
1352.25	51.1158	1352.25	76.9699	3050.34	98.9919
1353.69	51.268	1353.69	77.6886	3048.91	99.0008
1355.13	51.4807	1355.13	78.4131	3047.49	99.0099
1356.56	51.742	1356.56	79.0894	3046.06	99.0189
1358	52.0514	1358	79.6831	3044.63	99.0274
1359.44	52.4014	1359.44	80.1728	3043.2	99.0353
1360.87	52.7756	1360.87	80.5386	3041.77	99.043
1362.31	53.1621	1362.31	80.7676	3040.35	99.0507
1363.75	53.5528	1363.75	80.8713	3038.92	99.0586
1365.19	53.9393	1365.19	80.878	3037.49	99.0663
1366.62	54.3064	1366.62	80.8127	3036.06	99.0735
1368.06	54.643	1368.06	80.7051	3034.63	99.0803
1369.5	54.9437	1369.5	80.5859	3033.21	99.0874
1370.93	55.197	1370.93	80.4689	3031.78	99.0953
1372.37	55.3952	1372.37	80.367	3030.35	99.1038
1373.81	55.5267	1373.81	80.2904	3028.92	99.1124
1375.25	55.5686	1375.25	80.2273	3027.49	99.1207
1376.68	55.5086	1376.68	80.1697	3026.07	99.1283
1378.12	55.3443	1378.12	80.1134	3024.64	99.1357
1379.56	55.0798	1379.56	80.0556	3023.21	99.1432
1380.99	54.7269	1380.99	80.0102	3021.78	99.1512
1382.43	54.3089	1382.43	79.9696	3020.35	99.1595
1383.87	53.8555	1383.87	79.9161	3018.93	99.1675
1385.3	53.4005	1385.3	79.8534	3017.5	99.175
1386.74	52.9777	1386.74	79.7688	3016.07	99.1825
1388.18	52.6135	1388.18	79.6419	3014.64	99.1908
1389.62	52.3309	1389.62	79.4693	3013.21	99.1999
1391.05	52.1449	1391.05	79.2578	3011.79	99.2093
1392.49	52.0637	1392.49	79.0299	3010.36	99.2182
1393.93	52.0938	1393.93	78.8078	3008.93	99.2266
1395.36	52.2306	1395.36	78.6041	3007.5	99.2347
1396.8	52.4666	1396.8	78.4346	3006.07	99.2426
1398.24	52.786	1398.24	78.3016	3004.64	99.2504
1399.67	53.163	1399.67	78.1971	3003.22	99.2578
1401.11	53.5784	1401.11	78.125	3001.79	99.2645
1402.55	54.0018	1402.55	78.0765	3000.36	99.2703
1403.99	54.3995	1403.99	78.0416	2998.93	99.2754
1405.42	54.7536	1405.42	78.0393	2997.5	99.2801
1406.86	55.0484	1406.86	78.0411	2996.08	99.2852
1408.3	55.2866	1408.3	78.013	2994.65	99.2913
1409.73	55.4827	1409.73	77.9521	2993.22	99.2983
1411.17	55.6413	1411.17	77.8273	2991.79	99.3056
1412.61	55.7667	1412.61	77.6209	2990.36	99.3132
1414.05	55.8713	1414.05	77.3507	2988.94	99.3209
1415.48	55.9612	1415.48	77.0269	2987.51	99.3296
1416.92	56.0346	1416.92	76.6861	2986.08	99.3393
1418.36	56.0931	1418.36	76.3877	2984.65	99.35
1419.79	56.1379	1419.79	76.1642	2983.22	99.3618
1421.23	56.1719	1421.23	76.0335	2981.8	99.3742
1422.67	56.1983	1422.67	76.0209	2980.37	99.3872
1424.1	56.2066	1424.1	76.1018	2978.94	99.4009
1425.54	56.1934	1425.54	76.2337	2977.51	99.4149
1426.98	56.1671	1426.98	76.4065	2976.08	99.4293
1428.42	56.1282	1428.42	76.6146	2974.66	99.444
1429.85	56.0717	1429.85	76.8471	2973.23	99.4594
1431.29	55.9934	1431.29	77.0857	2971.8	99.4753
1432.73	55.8878	1432.73	77.319	2970.37	99.4913
1434.16	55.7532	1434.16	77.5305	2968.94	99.5067
1435.6	55.5873	1435.6	77.6492	2967.52	99.521
1437.04	55.3939	1437.04	77.6488	2966.09	99.5342
1438.47	55.1783	1438.47	77.5495	2964.66	99.546
1439.91	54.9222	1439.91	77.326	2963.23	99.5564
1441.35	54.6146	1441.35	76.9882	2961.8	99.5656
1442.79	54.2638	1442.79	76.6296	2960.37	99.5737
1444.22	53.8325	1444.22	76.2745	2958.95	99.5812
1445.66	53.2805	1445.66	75.8815	2957.52	99.5883
1447.1	52.6014	1447.1	75.4404	2956.09	99.595
1448.53	51.8068	1448.53	74.951	2954.66	99.6016
1449.97	50.9307	1449.97	74.4369	2953.23	99.6085
1451.41	50.0276	1451.41	73.9007	2951.81	99.616
1452.85	49.1639	1452.85	73.2749	2950.38	99.6247
1454.28	48.4091	1454.28	72.5331	2948.95	99.6347
1455.72	47.79	1455.72	71.7246	2947.52	99.6461
1457.16	47.2892	1457.16	70.9193	2946.09	99.6589
1458.59	46.8984	1458.59	70.1859	2944.67	99.6734
1460.03	46.5669	1460.03	69.6099	2943.24	99.6896
1461.47	46.2322	1461.47	69.2568	2941.81	99.7075
1462.9	45.8735	1462.9	69.161	2940.38	99.7269
1464.34	45.4769	1464.34	69.321	2938.95	99.7477
1465.78	45.0484	1465.78	69.733	2937.53	99.7699
1467.22	44.613	1467.22	70.4004	2936.1	99.7929
1468.65	44.1735	1468.65	71.2833	2934.67	99.8164
1470.09	43.7205	1470.09	72.3443	2933.24	99.8399
1471.53	43.2483	1471.53	73.5574	2931.81	99.8626
1472.96	42.7503	1472.96	74.8141	2930.39	99.8835
1474.4	42.2856	1474.4	76.0128	2928.96	99.9018
1475.84	41.9434	1475.84	77.1298	2927.53	99.9167
1477.27	41.7968	1477.27	78.1196	2926.1	99.9281
1478.71	41.9241	1478.71	78.9051	2924.67	99.936
1480.15	42.3803	1480.15	79.4165	2923.25	99.9403
1481.59	43.1706	1481.59	79.6317	2921.82	99.9407
1483.02	44.2527	1483.02	79.5728	2920.39	99.9368
1484.46	45.5469	1484.46	79.2585	2918.96	99.9288
1485.9	46.9708	1485.9	78.7298	2917.53	99.9177
1487.33	48.455	1487.33	78.0284	2916.1	99.9042
1488.77	49.8976	1488.77	77.2112	2914.68	99.8893
1490.21	51.238	1490.21	76.3413	2913.25	99.8735
1491.65	52.4596	1491.65	75.5057	2911.82	99.8576
1493.08	53.5173	1493.08	74.8021	2910.39	99.8427
1494.52	54.3829	1494.52	74.1877	2908.96	99.8296
1495.96	55.0726	1495.96	73.6008	2907.54	99.8191
1497.39	55.5864	1497.39	73.0481	2906.11	99.811
1498.83	55.9171	1498.83	72.5612	2904.68	99.8052
1500.27	56.0839	1500.27	72.1852	2903.25	99.8014
1501.7	56.1446	1501.7	71.9498	2901.82	99.799
1503.14	56.1622	1503.14	71.8517	2900.4	99.7976
1504.58	56.152	1504.58	71.8868	2898.97	99.7968
1506.02	56.1234	1506.02	72.059	2897.54	99.7963
1507.45	56.0991	1507.45	72.383	2896.11	99.7963
1508.89	56.0569	1508.89	72.894	2894.68	99.7964
1510.33	55.9859	1510.33	73.5845	2893.26	99.7964
1511.76	55.8988	1511.76	74.4046	2891.83	99.796
1513.2	55.7906	1513.2	75.2883	2890.4	99.7955
1514.64	55.666	1514.64	76.1962	2888.97	99.7951
1516.07	55.5414	1516.07	77.1117	2887.54	99.7948
1517.51	55.4138	1517.51	78.036	2886.12	99.7947
1518.95	55.2782	1518.95	78.9917	2884.69	99.7952
1520.39	55.1249	1520.39	79.979	2883.26	99.7967
1521.82	54.9512	1521.82	80.9091	2881.83	99.7997
1523.26	54.7892	1523.26	81.6434	2880.4	99.8042
1524.7	54.6733	1524.7	82.1888	2878.98	99.8093
1526.13	54.5844	1526.13	82.6179	2877.55	99.815
1527.57	54.5063	1527.57	82.9083	2876.12	99.821
1529.01	54.4467	1529.01	83.0402	2874.69	99.8272
1530.45	54.4188	1530.45	83.0377	2873.26	99.8335
1531.88	54.4194	1531.88	82.909	2871.84	99.84
1533.32	54.4362	1533.32	82.6591	2870.41	99.8471
1534.76	54.4803	1534.76	82.3497	2868.98	99.8554
1536.19	54.5454	1536.19	82.0345	2867.55	99.8654
1537.63	54.5981	1537.63	81.6977	2866.12	99.8772
1539.07	54.6517	1539.07	81.3344	2864.69	99.8903
1540.5	54.7136	1540.5	80.9883	2863.27	99.9045
1541.94	54.7594	1541.94	80.6529	2861.84	99.9194
1543.38	54.7903	1543.38	80.3101	2860.41	99.9345
1544.82	54.8141	1544.82	80.0209	2858.98	99.9488
1546.25	54.8085	1546.25	79.7911	2857.55	99.9614
1547.69	54.7781	1547.69	79.5649	2856.13	99.9715
1549.13	54.7394	1549.13	79.3473	2854.7	99.9784
1550.56	54.7099	1550.56	79.1591	2853.27	99.9818
1552	54.6858	1552	79.0302	2851.84	99.9815
1553.44	54.653	1553.44	78.9593	2850.41	99.9778
1554.87	54.6044	1554.87	78.9324	2848.99	99.9708
1556.31	54.5459	1556.31	78.918	2847.56	99.9614
1557.75	54.4872	1557.75	78.8905	2846.13	99.9502
1559.19	54.4361	1559.19	78.8544	2844.7	99.938
1560.62	54.3935	1560.62	78.8139	2843.27	99.9256
1562.06	54.3508	1562.06	78.7773	2841.85	99.9142
1563.5	54.3004	1563.5	78.7454	2840.42	99.9041
1564.93	54.2422	1564.93	78.682	2838.99	99.8959
1566.37	54.1784	1566.37	78.5626	2837.56	99.8897
1567.81	54.119	1567.81	78.4183	2836.13	99.8857
1569.25	54.0593	1569.25	78.2656	2834.71	99.8839
1570.68	53.9901	1570.68	78.092	2833.28	99.884
1572.12	53.9155	1572.12	77.9159	2831.85	99.8855
1573.56	53.8352	1573.56	77.7586	2830.42	99.8876
1574.99	53.7459	1574.99	77.572	2828.99	99.8898
1576.43	53.6677	1576.43	77.3333	2827.57	99.8916
1577.87	53.6011	1577.87	77.0958	2826.14	99.8931
1579.3	53.537	1579.3	76.864	2824.71	99.8946
1580.74	53.4706	1580.74	76.6082	2823.28	99.8964
1582.18	53.4067	1582.18	76.3184	2821.85	99.8983
1583.62	53.349	1583.62	76.007	2820.42	99.9004
1585.05	53.2911	1585.05	75.6572	2819	99.9028
1586.49	53.2368	1586.49	75.2391	2817.57	99.9052
1587.93	53.1941	1587.93	74.7654	2816.14	99.9075
1589.36	53.1524	1589.36	74.2527	2814.71	99.9095
1590.8	53.0994	1590.8	73.6915	2813.28	99.9113
1592.24	53.0361	1592.24	73.0608	2811.86	99.9132
1593.67	52.9724	1593.67	72.3929	2810.43	99.9153
1595.11	52.9023	1595.11	71.7542	2809	99.9179
1596.55	52.8086	1596.55	71.1833	2807.57	99.9211
1597.99	52.6891	1597.99	70.7027	2806.14	99.9246
1599.42	52.5536	1599.42	70.3249	2804.72	99.928
1600.86	52.403	1600.86	70.0511	2803.29	99.9309
1602.3	52.2374	1602.3	69.899	2801.86	99.9331
1603.73	52.0514	1603.73	69.87	2800.43	99.935
1605.17	51.8439	1605.17	69.9175	2799	99.9367
1606.61	51.6265	1606.61	70.03	2797.58	99.9386
1608.05	51.4001	1608.05	70.2372	2796.15	99.9408
1609.48	51.1559	1609.48	70.5593	2794.72	99.9432
1610.92	50.8964	1610.92	70.9838	2793.29	99.9454
1612.36	50.631	1612.36	71.4926	2791.86	99.9473
1613.79	50.3678	1613.79	72.0761	2790.44	99.9489
1615.23	50.1044	1615.23	72.7153	2789.01	99.9503
1616.67	49.8395	1616.67	73.3781	2787.58	99.9514
1618.1	49.5841	1618.1	74.0504	2786.15	99.9526
1619.54	49.3374	1619.54	74.7355	2784.72	99.9539
1620.98	49.0873	1620.98	75.453	2783.3	99.9553
1622.42	48.8299	1622.42	76.2234	2781.87	99.957
1623.85	48.5587	1623.85	77.026	2780.44	99.959
1625.29	48.2796	1625.29	77.8429	2779.01	99.9613
1626.73	47.9999	1626.73	78.6688	2777.58	99.9633
1628.16	47.7135	1628.16	79.4806	2776.15	99.9649
1629.6	47.424	1629.6	80.2626	2774.73	99.9664
1631.04	47.1289	1631.04	81.0145	2773.3	99.9678
1632.47	46.8123	1632.47	81.7074	2771.87	99.9696
1633.91	46.4851	1633.91	82.3145	2770.44	99.9716
1635.35	46.1542	1635.35	82.8493	2769.01	99.9738
1636.79	45.8106	1636.79	83.3328	2767.59	99.9761
1638.22	45.444	1638.22	83.7894	2766.16	99.9784
1639.66	45.0416	1639.66	84.2313	2764.73	99.9805
1641.1	44.6366	1641.1	84.6026	2763.3	99.9825
1642.53	44.2395	1642.53	84.8947	2761.87	99.9842
1643.97	43.8489	1643.97	85.1206	2760.45	99.9857
1645.41	43.4807	1645.41	85.2927	2759.02	99.9868
1646.85	43.1285	1646.85	85.4232	2757.59	99.9877
1648.28	42.7748	1648.28	85.5225	2756.16	99.9884
1649.72	42.4087	1649.72	85.595	2754.73	99.9891
1651.16	42.013	1651.16	85.6214	2753.31	99.9898
1652.59	41.5929	1652.59	85.5862	2751.88	99.9906
1654.03	41.1565	1654.03	85.5241	2750.45	99.9913
1655.47	40.7141	1655.47	85.4665	2749.02	99.9917
1656.9	40.3326	1656.9	85.4043	2747.59	99.9919
1658.34	40.0723	1658.34	85.3285	2746.17	99.9923
1659.78	39.9477	1659.78	85.2516	2744.74	99.9928
1661.22	39.9533	1661.22	85.1925	2743.31	99.9932
1662.65	40.0845	1662.65	85.1308	2741.88	99.9933
1664.09	40.357	1664.09	85.0349	2740.45	99.9933
1665.53	40.7636	1665.53	84.9382	2739.03	99.9935
1666.96	41.2833	1666.96	84.8735	2737.6	99.9937
1668.4	41.9366	1668.4	84.8094	2736.17	99.994
1669.84	42.7402	1669.84	84.7205	2734.74	99.994
1671.27	43.6615	1671.27	84.6611	2733.31	99.994
1672.71	44.7299	1672.71	84.6039	2731.88	99.9941
1674.15	45.9333	1674.15	84.5391	2730.46	99.9943
1675.59	47.214	1675.59	84.4769	2729.03	99.9945
1677.02	48.518	1677.02	84.4176	2727.6	99.995
1678.46	49.7935	1678.46	84.344	2726.17	99.9957
1679.9	51.0033	1679.9	84.2487	2724.74	99.9967
1681.33	52.1366	1681.33	84.1702	2723.32	99.9979
1682.77	53.1654	1682.77	84.126	2721.89	99.9991
1684.21	54.1036	1684.21	84.0717	2720.46	100
1685.65	54.9994	1685.65	84.0045	2719.03	100.001
1687.08	55.8227	1687.08	83.9518	2717.6	100.002
1688.52	56.5246	1688.52	83.8883	2716.18	100.003
1689.96	57.105	1689.96	83.8151	2714.75	100.004
1691.39	57.5754	1691.39	83.7393	2713.32	100.004
1692.83	57.9348	1692.83	83.6605	2711.89	100.004
1694.27	58.173	1694.27	83.5878	2710.46	100.004
1695.7	58.3171	1695.7	83.5262	2709.04	100.004
1697.14	58.3986	1697.14	83.4757	2707.61	100.004
1698.58	58.4169	1698.58	83.4497	2706.18	100.003
1700.02	58.4145	1700.02	83.4313	2704.75	100.003
1701.45	58.4462	1701.45	83.3871	2703.32	100.002
1702.89	58.4884	1702.89	83.3456	2701.9	100.001
1704.33	58.5225	1704.33	83.3232	2700.47	99.9999
1705.76	58.5464	1705.76	83.2979	2699.04	99.9992
1707.2	58.5757	1707.2	83.2509	2697.61	99.9989
1708.64	58.6193	1708.64	83.2026	2696.18	99.9988
1710.07	58.6627	1710.07	83.1764	2694.76	99.9989
1711.51	58.6919	1711.51	83.1501	2693.33	99.999
1712.95	58.7215	1712.95	83.1023	2691.9	99.999
1714.39	58.7626	1714.39	83.0689	2690.47	99.9988
1715.82	58.7984	1715.82	83.0516	2689.04	99.9985
1717.26	58.8299	1717.26	83.0094	2687.61	99.9984
1718.7	58.8827	1718.7	82.9714	2686.19	99.9984
1720.13	58.944	1720.13	82.9742	2684.76	99.9984
1721.57	58.9754	1721.57	82.981	2683.33	99.9986
1723.01	58.9971	1723.01	82.9532	2681.9	99.9988
1724.45	59.0381	1724.45	82.9181	2680.47	99.9989
1725.88	59.0837	1725.88	82.8943	2679.05	99.9988
1727.32	59.1151	1727.32	82.8693	2677.62	99.9987
1728.76	59.1448	1728.76	82.8468	2676.19	99.9987
1730.19	59.1743	1730.19	82.8331	2674.76	99.9989
1731.63	59.1911	1731.63	82.8164	2673.33	99.999
1733.07	59.2023	1733.07	82.7948	2671.91	99.999
1734.5	59.2223	1734.5	82.7662	2670.48	99.9989
1735.94	59.2477	1735.94	82.7298	2669.05	99.9987
1737.38	59.2697	1737.38	82.6964	2667.62	99.9986
1738.82	59.2843	1738.82	82.6632	2666.19	99.9984
1740.25	59.2937	1740.25	82.6141	2664.77	99.9983
1741.69	59.3078	1741.69	82.557	2663.34	99.998
1743.13	59.3238	1743.13	82.5152	2661.91	99.9974
1744.56	59.3294	1744.56	82.4844	2660.48	99.9969
1746	59.328	1746	82.4514	2659.05	99.9965
1747.44	59.3274	1747.44	82.4334	2657.63	99.9966
1748.87	59.3161	1748.87	82.44	2656.2	99.9968
1750.31	59.284	1750.31	82.4251	2654.77	99.9968
1751.75	59.2531	1751.75	82.3766	2653.34	99.9966
1753.19	59.2323	1753.19	82.3366	2651.91	99.996
1754.62	59.1983	1754.62	82.3096	2650.49	99.9954
1756.06	59.1402	1756.06	82.2665	2649.06	99.9949
1757.5	59.0876	1757.5	82.2261	2647.63	99.9947
1758.93	59.0368	1758.93	82.2079	2646.2	99.9948
1760.37	58.9629	1760.37	82.1829	2644.77	99.9947
1761.81	58.8814	1761.81	82.1499	2643.34	99.9942
1763.25	58.7968	1763.25	82.1217	2641.92	99.9933
1764.68	58.694	1764.68	82.0886	2640.49	99.9921
1766.12	58.5805	1766.12	82.0534	2639.06	99.991
1767.56	58.4671	1767.56	82.0189	2637.63	99.9904
1768.99	58.3591	1768.99	81.9783	2636.2	99.9902
1770.43	58.264	1770.43	81.947	2634.78	99.9904
1771.87	58.1763	1771.87	81.9324	2633.35	99.9908
1773.3	58.0974	1773.3	81.9153	2631.92	99.9916
1774.74	58.0453	1774.74	81.8955	2630.49	99.9926
1776.18	58.0217	1776.18	81.8854	2629.06	99.9933
1777.62	58.0163	1777.62	81.8831	2627.64	99.9935
1779.05	58.0266	1779.05	81.8781	2626.21	99.9932
1780.49	58.0562	1780.49	81.864	2624.78	99.9924
1781.93	58.1082	1781.93	81.8476	2623.35	99.9915
1783.36	58.1772	1783.36	81.829	2621.92	99.9909
1784.8	58.2586	1784.8	81.804	2620.5	99.9906
1786.24	58.3542	1786.24	81.7896	2619.07	99.9905
1787.67	58.4468	1787.67	81.7807	2617.64	99.9902
1789.11	58.5223	1789.11	81.7483	2616.21	99.9894
1790.55	58.5945	1790.55	81.7059	2614.78	99.9883
1791.99	58.6611	1791.99	81.6671	2613.36	99.9872
1793.42	58.7119	1793.42	81.6297	2611.93	99.9862
1794.86	58.7509	1794.86	81.6002	2610.5	99.9858
1796.3	58.7804	1796.3	81.5768	2609.07	99.986
1797.73	58.7996	1797.73	81.5532	2607.64	99.9867
1799.17	58.8104	1799.17	81.534	2606.22	99.9874
1800.61	58.813	1800.61	81.5159	2604.79	99.988
1802.05	58.8137	1802.05	81.4973	2603.36	99.9884
1803.48	58.8156	1803.48	81.4839	2601.93	99.9885
1804.92	58.8102	1804.92	81.4752	2600.5	99.9886
1806.36	58.795	1806.36	81.474	2599.07	99.9887
1807.79	58.7729	1807.79	81.469	2597.65	99.989
1809.23	58.75	1809.23	81.4452	2596.22	99.9894
1810.67	58.7335	1810.67	81.4229	2594.79	99.99
1812.1	58.7155	1812.1	81.4106	2593.36	99.9906
1813.54	58.6901	1813.54	81.3928	2591.93	99.9911
1814.98	58.6681	1814.98	81.3777	2590.51	99.9912
1816.42	58.6466	1816.42	81.3749	2589.08	99.9911
1817.85	58.6156	1817.85	81.3659	2587.65	99.9911
1819.29	58.5879	1819.29	81.3435	2586.22	99.9915
1820.73	58.5701	1820.73	81.3141	2584.79	99.9921
1822.16	58.5538	1822.16	81.2752	2583.37	99.9928
1823.6	58.5342	1823.6	81.2254	2581.94	99.9935
1825.04	58.5109	1825.04	81.174	2580.51	99.9942
1826.47	58.4862	1826.47	81.1284	2579.08	99.9946
1827.91	58.4637	1827.91	81.0887	2577.65	99.9951
1829.35	58.4443	1829.35	81.0679	2576.23	99.9956
1830.79	58.4216	1830.79	81.0784	2574.8	99.9965
1832.22	58.3859	1832.22	81.0986	2573.37	99.997
1833.66	58.3431	1833.66	81.1153	2571.94	99.997
1835.1	58.3061	1835.1	81.1395	2570.51	99.9963
1836.53	58.2716	1836.53	81.1712	2569.09	99.9954
1837.97	58.2352	1837.97	81.2072	2567.66	99.9944
1839.41	58.1988	1839.41	81.2535	2566.23	99.9935
1840.85	58.1593	1840.85	81.302	2564.8	99.9927
1842.28	58.1217	1842.28	81.3456	2563.37	99.9917
1843.72	58.0924	1843.72	81.3967	2561.95	99.9904
1845.16	58.064	1845.16	81.4517	2560.52	99.989
1846.59	58.0378	1846.59	81.4858	2559.09	99.9879
1848.03	58.0234	1848.03	81.4951	2557.66	99.9873
1849.47	58.0155	1849.47	81.4847	2556.23	99.9869
1850.9	58.0081	1850.9	81.4525	2554.8	99.9865
1852.34	58.0035	1852.34	81.4054	2553.38	99.9861
1853.78	58.0053	1853.78	81.3618	2551.95	99.9857
1855.22	58.0102	1855.22	81.3322	2550.52	99.9856
1856.65	58.0117	1856.65	81.3116	2549.09	99.986
1858.09	58.011	1858.09	81.2937	2547.66	99.9864
1859.53	58.0097	1859.53	81.272	2546.24	99.9862
1860.96	58.0093	1860.96	81.237	2544.81	99.9854
1862.4	58.0146	1862.4	81.1963	2543.38	99.9845
1863.84	58.0224	1863.84	81.1603	2541.95	99.9841
1865.27	58.0267	1865.27	81.127	2540.52	99.9839
1866.71	58.0292	1866.71	81.0942	2539.1	99.9842
1868.15	58.0308	1868.15	81.0666	2537.67	99.9849
1869.59	58.0296	1869.59	81.0444	2536.24	99.9859
1871.02	58.0272	1871.02	81.024	2534.81	99.9871
1872.46	58.0237	1872.46	81.0005	2533.38	99.9884
1873.9	58.0194	1873.9	80.9699	2531.96	99.99
1875.33	58.0135	1875.33	80.9385	2530.53	99.9919
1876.77	58.0008	1876.77	80.907	2529.1	99.9938
1878.21	57.9824	1878.21	80.8656	2527.67	99.9953
1879.65	57.9654	1879.65	80.82	2526.24	99.9962
1881.08	57.9487	1881.08	80.7856	2524.82	99.9967
1882.52	57.9252	1882.52	80.7653	2523.39	99.9968
1883.96	57.8935	1883.96	80.754	2521.96	99.9971
1885.39	57.8589	1885.39	80.7425	2520.53	99.9973
1886.83	57.8274	1886.83	80.7331	2519.1	99.9975
1888.27	57.7978	1888.27	80.7379	2517.68	99.9975
1889.7	57.7665	1889.7	80.7578	2516.25	99.9974
1891.14	57.7329	1891.14	80.7874	2514.82	99.997
1892.58	57.6985	1892.58	80.8246	2513.39	99.9962
1894.02	57.6645	1894.02	80.8677	2511.96	99.9955
1895.45	57.632	1895.45	80.9192	2510.54	99.9952
1896.89	57.6011	1896.89	80.9768	2509.11	99.9954
1898.33	57.5712	1898.33	81.0314	2507.68	99.9957
1899.76	57.5443	1899.76	81.0785	2506.25	99.9958
1901.2	57.5203	1901.2	81.1131	2504.82	99.996
1902.64	57.4979	1902.64	81.1392	2503.39	99.9963
1904.07	57.4763	1904.07	81.1707	2501.97	99.9968
1905.51	57.4523	1905.51	81.1961	2500.54	99.9973
1906.95	57.4293	1906.95	81.2008	2499.11	99.9978
1908.39	57.4138	1908.39	81.2025	2497.68	99.9982
1909.82	57.3989	1909.82	81.2122	2496.25	99.9986
1911.26	57.3783	1911.26	81.2173	2494.83	99.9988
1912.7	57.3599	1912.7	81.2162	2493.4	99.9991
1914.13	57.3444	1914.13	81.2168	2491.97	99.9994
1915.57	57.3262	1915.57	81.2196	2490.54	99.9996
1917.01	57.3069	1917.01	81.2247	2489.11	99.9994
1918.45	57.2883	1918.45	81.2339	2487.69	99.9986
1919.88	57.2692	1919.88	81.2451	2486.26	99.9968
1921.32	57.2474	1921.32	81.2546	2484.83	99.9944
1922.76	57.223	1922.76	81.2666	2483.4	99.9916
1924.19	57.1995	1924.19	81.2828	2481.97	99.9889
1925.63	57.1756	1925.63	81.2912	2480.55	99.9862
1927.07	57.1484	1927.07	81.2879	2479.12	99.9837
1928.5	57.1204	1928.5	81.2858	2477.69	99.9817
1929.94	57.0905	1929.94	81.2866	2476.26	99.9805
1931.38	57.0604	1931.38	81.2836	2474.83	99.98
1932.82	57.0347	1932.82	81.28	2473.41	99.9802
1934.25	57.0111	1934.25	81.2707	2471.98	99.9812
1935.69	56.9916	1935.69	81.2529	2470.55	99.9829
1937.13	56.9797	1937.13	81.2397	2469.12	99.9846
1938.56	56.9704	1938.56	81.2311	2467.69	99.986
1940	56.9647	1940	81.2178	2466.27	99.987
1941.44	56.9673	1941.44	81.2027	2464.84	99.9878
1942.87	56.9734	1942.87	81.1848	2463.41	99.9882
1944.31	56.9806	1944.31	81.1654	2461.98	99.9879
1945.75	56.9905	1945.75	81.1561	2460.55	99.9871
1947.19	57.001	1947.19	81.1584	2459.12	99.9861
1948.62	57.0099	1948.62	81.1689	2457.7	99.9853
1950.06	57.0161	1950.06	81.1867	2456.27	99.9851
1951.5	57.0195	1951.5	81.2046	2454.84	99.9855
1952.93	57.0194	1952.93	81.2194	2453.41	99.9859
1954.37	57.0136	1954.37	81.2302	2451.98	99.9859
1955.81	57.0034	1955.81	81.2391	2450.56	99.9852
1957.25	56.9905	1957.25	81.2499	2449.13	99.9842
1958.68	56.9727	1958.68	81.2533	2447.7	99.9833
1960.12	56.9528	1960.12	81.2476	2446.27	99.9826
1961.56	56.9338	1961.56	81.2448	2444.84	99.982
1962.99	56.91	1962.99	81.2426	2443.42	99.9813
1964.43	56.8783	1964.43	81.2414	2441.99	99.9802
1965.87	56.8467	1965.87	81.2478	2440.56	99.9787
1967.3	56.8221	1967.3	81.2558	2439.13	99.9774
1968.74	56.8047	1968.74	81.259	2437.7	99.9769
1970.18	56.7915	1970.18	81.2548	2436.28	99.9772
1971.62	56.7819	1971.62	81.2429	2434.85	99.9778
1973.05	56.7796	1973.05	81.234	2433.42	99.9786
1974.49	56.7844	1974.49	81.2316	2431.99	99.98
1975.93	56.7918	1975.93	81.2266	2430.56	99.982
1977.36	56.8026	1977.36	81.2188	2429.14	99.9844
1978.8	56.8185	1978.8	81.2082	2427.71	99.9863
1980.24	56.8359	1980.24	81.185	2426.28	99.9868
1981.67	56.8537	1981.67	81.1504	2424.85	99.9855
1983.11	56.875	1983.11	81.1168	2423.42	99.9827
1984.55	56.8996	1984.55	81.0865	2422	99.9796
1985.99	56.9223	1985.99	81.0515	2420.57	99.9769
1987.42	56.9397	1987.42	81.015	2419.14	99.9748
1988.86	56.9546	1988.86	80.9887	2417.71	99.9728
1990.3	56.9681	1990.3	80.9722	2416.28	99.9711
1991.73	56.9753	1991.73	80.9621	2414.85	99.9698
1993.17	56.9768	1993.17	80.9605	2413.43	99.9693
1994.61	56.9788	1994.61	80.9668	2412	99.9701
1996.05	56.9813	1996.05	80.9793	2410.57	99.9722
1997.48	56.9827	1997.48	80.9946	2409.14	99.9756
1998.92	56.9825	1998.92	81.0104	2407.71	99.9795
2000.36	56.9794	2000.36	81.0231	2406.29	99.9838
2001.79	56.9745	2001.79	81.0272	2404.86	99.9888
2003.23	56.9673	2003.23	81.0291	2403.43	99.9949
2004.67	56.956	2004.67	81.0361	2402	100.003
2006.1	56.9427	2006.1	81.0463	2400.57	100.012
2007.54	56.928	2007.54	81.0557	2399.15	100.024
2008.98	56.9098	2008.98	81.055	2397.72	100.036
2010.42	56.8871	2010.42	81.0458	2396.29	100.045
2011.85	56.8602	2011.85	81.038	2394.86	100.046
2013.29	56.8311	2013.29	81.0234	2393.43	100.035
2014.73	56.8038	2014.73	80.9976	2392.01	100.005
2016.16	56.7805	2016.16	80.9709	2390.58	99.9505
2017.6	56.7615	2017.6	80.9467	2389.15	99.866
2019.04	56.7487	2019.04	80.9236	2387.72	99.7472
2020.47	56.7426	2020.47	80.8964	2386.29	99.5896
2021.91	56.7388	2021.91	80.8615	2384.87	99.3891
2023.35	56.7347	2023.35	80.827	2383.44	99.1412
2024.79	56.7341	2024.79	80.7963	2382.01	98.8421
2026.22	56.7408	2026.22	80.7622	2380.58	98.4893
2027.66	56.7522	2027.66	80.7198	2379.15	98.0829
2029.1	56.7647	2029.1	80.6713	2377.73	97.6256
2030.53	56.7812	2030.53	80.6326	2376.3	97.123
2031.97	56.8038	2031.97	80.6166	2374.87	96.5844
2033.41	56.8271	2033.41	80.6141	2373.44	96.0218
2034.85	56.8461	2034.85	80.6114	2372.01	95.4495
2036.28	56.8619	2036.28	80.6066	2370.58	94.8836
2037.72	56.8753	2037.72	80.602	2369.16	94.3438
2039.16	56.8851	2039.16	80.5973	2367.73	93.8523
2040.59	56.8911	2040.59	80.5893	2366.3	93.437
2042.03	56.8957	2042.03	80.5796	2364.87	93.1286
2043.47	56.9003	2043.47	80.5678	2363.44	92.9524
2044.9	56.9026	2044.9	80.551	2362.02	92.9214
2046.34	56.9026	2046.34	80.5353	2360.59	93.0292
2047.78	56.9027	2047.78	80.5212	2359.16	93.2463
2049.22	56.8996	2049.22	80.4994	2357.73	93.5289
2050.65	56.8899	2050.65	80.4713	2356.3	93.8384
2052.09	56.876	2052.09	80.4411	2354.88	94.1488
2053.53	56.8619	2053.53	80.4094	2353.45	94.4419
2054.96	56.8487	2054.96	80.377	2352.02	94.7036
2056.4	56.8347	2056.4	80.3456	2350.59	94.922
2057.84	56.8198	2057.84	80.3243	2349.16	95.0874
2059.27	56.806	2059.27	80.3178	2347.74	95.193
2060.71	56.7921	2060.71	80.3171	2346.31	95.2346
2062.15	56.7755	2062.15	80.3152	2344.88	95.212
2063.59	56.758	2063.59	80.3137	2343.45	95.1324
2065.02	56.7435	2065.02	80.3174	2342.02	95.0133
2066.46	56.7321	2066.46	80.3231	2340.6	94.8798
2067.9	56.7192	2067.9	80.3221	2339.17	94.7607
2069.33	56.7038	2069.33	80.3173	2337.74	94.6839
2070.77	56.6888	2070.77	80.313	2336.31	94.6686
2072.21	56.6746	2072.21	80.3059	2334.88	94.7199
2073.65	56.6615	2073.65	80.3001	2333.46	94.8303
2075.08	56.6501	2075.08	80.3004	2332.03	94.982
2076.52	56.6383	2076.52	80.3015	2330.6	95.1532
2077.96	56.6269	2077.96	80.3001	2329.17	95.3301
2079.39	56.6181	2079.39	80.2977	2327.74	95.5132
2080.83	56.612	2080.83	80.297	2326.31	95.7069
2082.27	56.6079	2082.27	80.2998	2324.89	95.9117
2083.7	56.6024	2083.7	80.3066	2323.46	96.1258
2085.14	56.5947	2085.14	80.3186	2322.03	96.3468
2086.58	56.5876	2086.58	80.335	2320.6	96.5727
2088.02	56.5805	2088.02	80.3521	2319.17	96.8008
2089.45	56.5722	2089.45	80.3646	2317.75	97.0272
2090.89	56.5622	2090.89	80.3719	2316.32	97.2483
2092.33	56.5498	2092.33	80.3811	2314.89	97.4618
2093.76	56.5359	2093.76	80.3916	2313.46	97.6665
2095.2	56.5207	2095.2	80.3954	2312.03	97.8602
2096.64	56.5027	2096.64	80.3934	2310.61	98.0398
2098.07	56.4845	2098.07	80.3906	2309.18	98.2025
2099.51	56.468	2099.51	80.3861	2307.75	98.3481
2100.95	56.452	2100.95	80.3795	2306.32	98.4804
2102.39	56.4355	2102.39	80.3699	2304.89	98.6052
2103.82	56.4177	2103.82	80.3573	2303.47	98.7276
2105.26	56.3988	2105.26	80.3438	2302.04	98.8493
2106.7	56.3814	2106.7	80.3303	2300.61	98.968
2108.13	56.3657	2108.13	80.3185	2299.18	99.0805
2109.57	56.3506	2109.57	80.3086	2297.75	99.1843
2111.01	56.3345	2111.01	80.3004	2296.33	99.2793
2112.45	56.3181	2112.45	80.2979	2294.9	99.3665
2113.88	56.3033	2113.88	80.302	2293.47	99.4473
2115.32	56.2889	2115.32	80.3094	2292.04	99.5225
2116.76	56.2735	2116.76	80.319	2290.61	99.5921
2118.19	56.2566	2118.19	80.3277	2289.19	99.6552
2119.63	56.2379	2119.63	80.3357	2287.76	99.7098
2121.07	56.2196	2121.07	80.3491	2286.33	99.7542
2122.5	56.2045	2122.5	80.3684	2284.9	99.788
2123.94	56.1917	2123.94	80.3893	2283.47	99.8118
2125.38	56.1786	2125.38	80.4089	2282.04	99.8265
2126.82	56.1648	2126.82	80.4249	2280.62	99.8332
2128.25	56.1531	2128.25	80.4373	2279.19	99.8333
2129.69	56.1452	2129.69	80.4489	2277.76	99.8281
2131.13	56.137	2131.13	80.4621	2276.33	99.8191
2132.56	56.1262	2132.56	80.4756	2274.9	99.808
2134	56.1159	2134	80.4902	2273.48	99.7968
2135.44	56.1081	2135.44	80.5089	2272.05	99.7877
2136.87	56.1014	2136.87	80.531	2270.62	99.7828
2138.31	56.0937	2138.31	80.5536	2269.19	99.783
2139.75	56.0838	2139.75	80.5736	2267.76	99.7884
2141.19	56.0705	2141.19	80.5866	2266.34	99.7976
2142.62	56.0547	2142.62	80.5908	2264.91	99.809
2144.06	56.0405	2144.06	80.5918	2263.48	99.8216
2145.5	56.0284	2145.5	80.5973	2262.05	99.8352
2146.93	56.0174	2146.93	80.6039	2260.62	99.8503
2148.37	56.0139	2148.37	80.6104	2259.2	99.8666
2149.81	56.0228	2149.81	80.6245	2257.77	99.8834
2151.25	56.0376	2151.25	80.6379	2256.34	99.9001
2152.68	56.0528	2152.68	80.6391	2254.91	99.9161
2154.12	56.0721	2154.12	80.6368	2253.48	99.9314
2155.56	56.0976	2155.56	80.6345	2252.06	99.9453
2156.99	56.1277	2156.99	80.6275	2250.63	99.9571
2158.43	56.1603	2158.43	80.6217	2249.2	99.9656
2159.87	56.1914	2159.87	80.6164	2247.77	99.9706
2161.3	56.2198	2161.3	80.6012	2246.34	99.9734
2162.74	56.2465	2162.74	80.5784	2244.92	99.9754
2164.18	56.2698	2164.18	80.5551	2243.49	99.9773
2165.62	56.2874	2165.62	80.5268	2242.06	99.9787
2167.05	56.3	2167.05	80.4895	2240.63	99.9788
2168.49	56.3072	2168.49	80.4479	2239.2	99.9772
2169.93	56.307	2169.93	80.4037	2237.77	99.9738
2171.36	56.3013	2171.36	80.3554	2236.35	99.9691
2172.8	56.2952	2172.8	80.3124	2234.92	99.9641
2174.24	56.2899	2174.24	80.2864	2233.49	99.9604
2175.67	56.2851	2175.67	80.274	2232.06	99.9589
2177.11	56.2852	2177.11	80.2695	2230.63	99.9593
2178.55	56.2895	2178.55	80.2695	2229.21	99.9607
2179.99	56.2899	2179.99	80.2688	2227.78	99.9625
2181.42	56.2855	2181.42	80.2744	2226.35	99.9651
2182.86	56.2828	2182.86	80.291	2224.92	99.969
2184.3	56.281	2184.3	80.3059	2223.49	99.9735
2185.73	56.2756	2185.73	80.3125	2222.07	99.9779
2187.17	56.2654	2187.17	80.3146	2220.64	99.981
2188.61	56.249	2188.61	80.3077	2219.21	99.983
2190.05	56.2266	2190.05	80.285	2217.78	99.9846
2191.48	56.2019	2191.48	80.2548	2216.35	99.9866
2192.92	56.1782	2192.92	80.2274	2214.93	99.9887
2194.36	56.1559	2194.36	80.1986	2213.5	99.9899
2195.79	56.1338	2195.79	80.1658	2212.07	99.9892
2197.23	56.1136	2197.23	80.1355	2210.64	99.9867
2198.67	56.0974	2198.67	80.1053	2209.21	99.9837
2200.1	56.0836	2200.1	80.0718	2207.79	99.9817
2201.54	56.0733	2201.54	80.0434	2206.36	99.9811
2202.98	56.0689	2202.98	80.0262	2204.93	99.9811
2204.42	56.0686	2204.42	80.016	2203.5	99.9808
2205.85	56.0714	2205.85	80.0045	2202.07	99.9793
2207.29	56.0767	2207.29	79.9922	2200.65	99.977
2208.73	56.0839	2208.73	79.9864	2199.22	99.9747
2210.16	56.0936	2210.16	79.9852	2197.79	99.973
2211.6	56.1058	2211.6	79.9818	2196.36	99.9719
2213.04	56.1194	2213.04	79.9776	2194.93	99.9709
2214.47	56.132	2214.47	79.9756	2193.51	99.9696
2215.91	56.1411	2215.91	79.9763	2192.08	99.9672
2217.35	56.1468	2217.35	79.9783	2190.65	99.9639
2218.79	56.1495	2218.79	79.9786	2189.22	99.961
2220.22	56.1493	2220.22	79.9804	2187.79	99.9601
2221.66	56.1477	2221.66	79.9853	2186.36	99.961
2223.1	56.1431	2223.1	79.9862	2184.94	99.9617
2224.53	56.135	2224.53	79.9798	2183.51	99.961
2225.97	56.1271	2225.97	79.9729	2182.08	99.9601
2227.41	56.1184	2227.41	79.9685	2180.65	99.9607
2228.85	56.1044	2228.85	79.9624	2179.22	99.9633
2230.28	56.0871	2230.28	79.9537	2177.8	99.9668
2231.72	56.07	2231.72	79.9452	2176.37	99.9696
2233.16	56.0528	2233.16	79.9348	2174.94	99.9712
2234.59	56.0346	2234.59	79.9204	2173.51	99.9723
2236.03	56.0167	2236.03	79.904	2172.08	99.9741
2237.47	56.0012	2237.47	79.8888	2170.66	99.9774
2238.9	55.9873	2238.9	79.8756	2169.23	99.9813
2240.34	55.9743	2240.34	79.8642	2167.8	99.9847
2241.78	55.9643	2241.78	79.8556	2166.37	99.9863
2243.22	55.9573	2243.22	79.8498	2164.94	99.985
2244.65	55.9515	2244.65	79.8439	2163.52	99.9806
2246.09	55.9465	2246.09	79.835	2162.09	99.9745
2247.53	55.9418	2247.53	79.821	2160.66	99.9694
2248.96	55.9375	2248.96	79.802	2159.23	99.9661
2250.4	55.935	2250.4	79.7819	2157.8	99.9636
2251.84	55.9346	2251.84	79.7618	2156.38	99.9603
2253.28	55.9352	2253.28	79.7422	2154.95	99.9561
2254.71	55.9358	2254.71	79.7263	2153.52	99.9523
2256.15	55.9349	2256.15	79.7133	2152.09	99.9498
2257.59	55.9332	2257.59	79.7023	2150.66	99.9485
2259.02	55.9322	2259.02	79.6936	2149.24	99.9481
2260.46	55.9306	2260.46	79.6845	2147.81	99.948
2261.9	55.9268	2261.9	79.676	2146.38	99.9479
2263.33	55.9202	2263.33	79.67	2144.95	99.9478
2264.77	55.91	2264.77	79.6651	2143.52	99.9483
2266.21	55.8967	2266.21	79.6633	2142.09	99.9489
2267.65	55.8818	2267.65	79.665	2140.67	99.9484
2269.08	55.8653	2269.08	79.6651	2139.24	99.9461
2270.52	55.8485	2270.52	79.6639	2137.81	99.942
2271.96	55.8331	2271.96	79.6641	2136.38	99.9365
2273.39	55.819	2273.39	79.6643	2134.95	99.9307
2274.83	55.8068	2274.83	79.6645	2133.53	99.9261
2276.27	55.7965	2276.27	79.666	2132.1	99.9234
2277.7	55.7877	2277.7	79.6703	2130.67	99.9223
2279.14	55.7809	2279.14	79.6775	2129.24	99.9216
2280.58	55.7764	2280.58	79.6867	2127.81	99.9205
2282.02	55.7719	2282.02	79.6961	2126.39	99.919
2283.45	55.7657	2283.45	79.7025	2124.96	99.9179
2284.89	55.7581	2284.89	79.7055	2123.53	99.9173
2286.33	55.7514	2286.33	79.7075	2122.1	99.9172
2287.76	55.7454	2287.76	79.7087	2120.67	99.9171
2289.2	55.7375	2289.2	79.7083	2119.25	99.9165
2290.64	55.7266	2290.64	79.7072	2117.82	99.9156
2292.08	55.7139	2292.08	79.7052	2116.39	99.915
2293.51	55.6993	2293.51	79.7029	2114.96	99.9151
2294.95	55.6815	2294.95	79.6997	2113.53	99.9159
2296.39	55.6588	2296.39	79.6932	2112.11	99.9167
2297.82	55.6309	2297.82	79.6825	2110.68	99.917
2299.26	55.5988	2299.26	79.6685	2109.25	99.9166
2300.7	55.5622	2300.7	79.6525	2107.82	99.9156
2302.13	55.5208	2302.13	79.6337	2106.39	99.9141
2303.57	55.4772	2303.57	79.6124	2104.97	99.9126
2305.01	55.4336	2305.01	79.593	2103.54	99.9112
2306.45	55.39	2306.45	79.5766	2102.11	99.9098
2307.88	55.3447	2307.88	79.5603	2100.68	99.9083
2309.32	55.2967	2309.32	79.5421	2099.25	99.9064
2310.76	55.2476	2310.76	79.5199	2097.82	99.9042
2312.19	55.1997	2312.19	79.4935	2096.4	99.9016
2313.63	55.1547	2313.63	79.4662	2094.97	99.8987
2315.07	55.1122	2315.07	79.4418	2093.54	99.8958
2316.5	55.0708	2316.5	79.423	2092.11	99.8933
2317.94	55.0302	2317.94	79.4076	2090.68	99.891
2319.38	54.9906	2319.38	79.3891	2089.26	99.8886
2320.82	54.9526	2320.82	79.3652	2087.83	99.8863
2322.25	54.9163	2322.25	79.3362	2086.4	99.8844
2323.69	54.8804	2323.69	79.3009	2084.97	99.8838
2325.13	54.844	2325.13	79.2598	2083.54	99.885
2326.56	54.8086	2326.56	79.2167	2082.12	99.8881
2328	54.7768	2328	79.1779	2080.69	99.8923
2329.44	54.7503	2329.44	79.1471	2079.26	99.8968
2330.88	54.7267	2330.88	79.1256	2077.83	99.9014
2332.31	54.7017	2332.31	79.1119	2076.4	99.9066
2333.75	54.6764	2333.75	79.0973	2074.98	99.9124
2335.19	54.6596	2335.19	79.0772	2073.55	99.918
2336.62	54.6582	2336.62	79.0621	2072.12	99.9229
2338.06	54.6678	2338.06	79.064	2070.69	99.927
2339.5	54.6786	2339.5	79.083	2069.26	99.9308
2340.93	54.6863	2340.93	79.116	2067.84	99.9341
2342.37	54.6879	2342.37	79.1602	2066.41	99.937
2343.81	54.6791	2343.81	79.2094	2064.98	99.9398
2345.25	54.6592	2345.25	79.2563	2063.55	99.9425
2346.68	54.6285	2346.68	79.2914	2062.12	99.9453
2348.12	54.588	2348.12	79.3059	2060.7	99.9484
2349.56	54.5416	2349.56	79.2984	2059.27	99.9524
2350.99	54.4927	2350.99	79.2727	2057.84	99.9574
2352.43	54.4438	2352.43	79.2342	2056.41	99.9629
2353.87	54.3956	2353.87	79.1862	2054.98	99.968
2355.3	54.3515	2355.3	79.1322	2053.55	99.9719
2356.74	54.318	2356.74	79.0778	2052.13	99.974
2358.18	54.297	2358.18	79.024	2050.7	99.9743
2359.62	54.2873	2359.62	78.9693	2049.27	99.9735
2361.05	54.2924	2361.05	78.9129	2047.84	99.9727
2362.49	54.3214	2362.49	78.8553	2046.41	99.9719
2363.93	54.3802	2363.93	78.8095	2044.99	99.9707
2365.36	54.4627	2365.36	78.7917	2043.56	99.9685
2366.8	54.5539	2366.8	78.8024	2042.13	99.9656
2368.24	54.6451	2368.24	78.8325	2040.7	99.9624
2369.68	54.7375	2369.68	78.8783	2039.27	99.9593
2371.11	54.8303	2371.11	78.937	2037.85	99.9576
2372.55	54.9205	2372.55	79.0048	2036.42	99.959
2373.99	55.0055	2373.99	79.0789	2034.99	99.9637
2375.42	55.0808	2375.42	79.153	2033.56	99.9702
2376.86	55.1459	2376.86	79.2236	2032.13	99.9759
2378.3	55.2022	2378.3	79.2924	2030.71	99.9786
2379.73	55.2482	2379.73	79.3604	2029.28	99.9776
2381.17	55.2812	2381.17	79.4262	2027.85	99.9738
2382.61	55.3013	2382.61	79.4869	2026.42	99.9686
2384.05	55.3131	2384.05	79.5419	2024.99	99.9635
2385.48	55.3204	2385.48	79.5927	2023.57	99.9588
2386.92	55.3223	2386.92	79.6381	2022.14	99.9537
2388.36	55.3182	2388.36	79.6791	2020.71	99.9483
2389.79	55.3096	2389.79	79.7171	2019.28	99.9432
2391.23	55.298	2391.23	79.7501	2017.85	99.9383
2392.67	55.2835	2392.67	79.7764	2016.43	99.9331
2394.1	55.266	2394.1	79.7966	2015	99.9273
2395.54	55.2469	2395.54	79.8125	2013.57	99.9218
2396.98	55.2287	2396.98	79.8264	2012.14	99.9185
2398.42	55.2123	2398.42	79.8378	2010.71	99.9186
2399.85	55.1972	2399.85	79.8464	2009.28	99.9228
2401.29	55.1833	2401.29	79.8537	2007.86	99.9299
2402.73	55.1709	2402.73	79.8576	2006.43	99.9371
2404.16	55.1601	2404.16	79.8567	2005	99.9415
2405.6	55.1515	2405.6	79.8541	2003.57	99.9424
2407.04	55.1453	2407.04	79.8512	2002.14	99.9413
2408.48	55.1415	2408.48	79.8468	2000.72	99.9397
2409.91	55.1403	2409.91	79.8408	1999.29	99.9385
2411.35	55.142	2411.35	79.8314	1997.86	99.9373
2412.79	55.1454	2412.79	79.817	1996.43	99.9357
2414.22	55.1499	2414.22	79.799	1995	99.9331
2415.66	55.1564	2415.66	79.7813	1993.58	99.93
2417.1	55.1647	2417.1	79.7665	1992.15	99.9274
2418.53	55.1736	2418.53	79.7531	1990.72	99.9259
2419.97	55.182	2419.97	79.739	1989.29	99.9259
2421.41	55.1895	2421.41	79.7243	1987.86	99.9276
2422.85	55.1958	2422.85	79.7098	1986.44	99.9317
2424.28	55.2011	2424.28	79.6964	1985.01	99.9383
2425.72	55.2053	2425.72	79.6839	1983.58	99.9471
2427.16	55.2076	2427.16	79.6728	1982.15	99.9566
2428.59	55.2079	2428.59	79.6644	1980.72	99.9643
2430.03	55.2075	2430.03	79.6578	1979.3	99.9687
2431.47	55.2077	2431.47	79.652	1977.87	99.9697
2432.9	55.2082	2432.9	79.6493	1976.44	99.9687
2434.34	55.2085	2434.34	79.651	1975.01	99.9678
2435.78	55.208	2435.78	79.6553	1973.58	99.9678
2437.22	55.2067	2437.22	79.6614	1972.16	99.9682
2438.65	55.2049	2438.65	79.6681	1970.73	99.9679
2440.09	55.202	2440.09	79.6733	1969.3	99.9663
2441.53	55.1987	2441.53	79.6783	1967.87	99.9638
2442.96	55.1963	2442.96	79.6859	1966.44	99.9618
2444.4	55.1945	2444.4	79.6959	1965.01	99.9609
2445.84	55.192	2445.84	79.7068	1963.59	99.9616
2447.28	55.1877	2447.28	79.7175	1962.16	99.9636
2448.71	55.182	2448.71	79.7276	1960.73	99.967
2450.15	55.1759	2450.15	79.7369	1959.3	99.9708
2451.59	55.1695	2451.59	79.7456	1957.87	99.9728
2453.02	55.1627	2453.02	79.7536	1956.45	99.9707
2454.46	55.1552	2454.46	79.761	1955.02	99.9642
2455.9	55.1474	2455.9	79.7671	1953.59	99.9542
2457.33	55.1406	2457.33	79.771	1952.16	99.943
2458.77	55.135	2458.77	79.7732	1950.73	99.9328
2460.21	55.13	2460.21	79.7739	1949.31	99.9254
2461.65	55.1254	2461.65	79.7722	1947.88	99.9211
2463.08	55.1212	2463.08	79.7682	1946.45	99.9193
2464.52	55.1184	2464.52	79.762	1945.02	99.9195
2465.96	55.1176	2465.96	79.7542	1943.59	99.9216
2467.39	55.1184	2467.39	79.7455	1942.17	99.9258
2468.83	55.121	2468.83	79.7368	1940.74	99.9327
2470.27	55.1254	2470.27	79.7287	1939.31	99.9419
2471.7	55.131	2471.7	79.7186	1937.88	99.9516
2473.14	55.1368	2473.14	79.7061	1936.45	99.9595
2474.58	55.1417	2474.58	79.6937	1935.03	99.965
2476.02	55.1454	2476.02	79.6818	1933.6	99.9679
2477.45	55.1493	2477.45	79.6702	1932.17	99.9677
2478.89	55.154	2478.89	79.6604	1930.74	99.9633
2480.33	55.1585	2480.33	79.6512	1929.31	99.9552
2481.76	55.1605	2481.76	79.6425	1927.89	99.946
2483.2	55.1599	2483.2	79.6362	1926.46	99.9391
2484.64	55.1592	2484.64	79.6319	1925.03	99.9361
2486.08	55.1585	2486.08	79.629	1923.6	99.9357
2487.51	55.1563	2487.51	79.6265	1922.17	99.9361
2488.95	55.1526	2488.95	79.6223	1920.74	99.9364
2490.39	55.1478	2490.39	79.6162	1919.32	99.9366
2491.82	55.1427	2491.82	79.6091	1917.89	99.9373
2493.26	55.1379	2493.26	79.602	1916.46	99.9393
2494.7	55.133	2494.7	79.5958	1915.03	99.9435
2496.13	55.1279	2496.13	79.5898	1913.6	99.9507
2497.57	55.1229	2497.57	79.5827	1912.18	99.9601
2499.01	55.1179	2499.01	79.5722	1910.75	99.969
2500.45	55.1133	2500.45	79.5573	1909.32	99.9744
2501.88	55.1091	2501.88	79.5413	1907.89	99.9755
2503.32	55.1045	2503.32	79.5266	1906.46	99.9741
2504.76	55.1003	2504.76	79.512	1905.04	99.9716
2506.19	55.098	2506.19	79.4973	1903.61	99.967
2507.63	55.0969	2507.63	79.4829	1902.18	99.9606
2509.07	55.0956	2509.07	79.4678	1900.75	99.9547
2510.5	55.094	2510.5	79.453	1899.32	99.951
2511.94	55.0938	2511.94	79.4389	1897.9	99.949
2513.38	55.0955	2513.38	79.4233	1896.47	99.9474
2514.82	55.0977	2514.82	79.4053	1895.04	99.9454
2516.25	55.0995	2516.25	79.3864	1893.61	99.9433
2517.69	55.1003	2517.69	79.3675	1892.18	99.9424
2519.13	55.0998	2519.13	79.3487	1890.76	99.943
2520.56	55.0984	2520.56	79.3324	1889.33	99.9455
2522	55.0962	2522	79.3209	1887.9	99.9507
2523.44	55.092	2523.44	79.313	1886.47	99.9602
2524.88	55.0853	2524.88	79.3067	1885.04	99.9738
2526.31	55.076	2526.31	79.3016	1883.62	99.9869
2527.75	55.0647	2527.75	79.2981	1882.19	99.9922
2529.19	55.0518	2529.19	79.2981	1880.76	99.9873
2530.62	55.037	2530.62	79.3045	1879.33	99.9765
2532.06	55.0208	2532.06	79.3168	1877.9	99.9643
2533.5	55.0042	2533.5	79.3323	1876.47	99.9521
2534.93	54.988	2534.93	79.3497	1875.05	99.9403
2536.37	54.9723	2536.37	79.3686	1873.62	99.9292
2537.81	54.9569	2537.81	79.3863	1872.19	99.92
2539.25	54.9423	2539.25	79.4006	1870.76	99.9128
2540.68	54.9292	2540.68	79.4117	1869.33	99.908
2542.12	54.9184	2542.12	79.421	1867.91	99.9065
2543.56	54.9098	2543.56	79.4298	1866.48	99.9091
2544.99	54.9024	2544.99	79.4374	1865.05	99.9159
2546.43	54.8957	2546.43	79.443	1863.62	99.9271
2547.87	54.8904	2547.87	79.4485	1862.19	99.9424
2549.3	54.8871	2549.3	79.4541	1860.77	99.9607
2550.74	54.8849	2550.74	79.4569	1859.34	99.9783
2552.18	54.883	2552.18	79.4556	1857.91	99.9897
2553.62	54.8822	2553.62	79.452	1856.48	99.9917
2555.05	54.883	2555.05	79.4476	1855.05	99.9834
2556.49	54.8841	2556.49	79.4432	1853.63	99.967
2557.93	54.8848	2557.93	79.439	1852.2	99.9485
2559.36	54.8852	2559.36	79.4356	1850.77	99.9326
2560.8	54.8857	2560.8	79.432	1849.34	99.9206
2562.24	54.8868	2562.24	79.4278	1847.91	99.9128
2563.68	54.888	2563.68	79.4234	1846.49	99.9094
2565.11	54.8887	2565.11	79.418	1845.06	99.909
2566.55	54.8892	2566.55	79.4102	1843.63	99.9085
2567.99	54.8896	2567.99	79.4012	1842.2	99.9068
2569.42	54.8902	2569.42	79.393	1840.77	99.9048
2570.86	54.8911	2570.86	79.3859	1839.35	99.9031
2572.3	54.8914	2572.3	79.3784	1837.92	99.9018
2573.73	54.8909	2573.73	79.3695	1836.49	99.9017
2575.17	54.8899	2575.17	79.3605	1835.06	99.9042
2576.61	54.8886	2576.61	79.3524	1833.63	99.9085
2578.05	54.8873	2578.05	79.3436	1832.21	99.9121
2579.48	54.886	2579.48	79.3334	1830.78	99.9123
2580.92	54.8849	2580.92	79.322	1829.35	99.9097
2582.36	54.8841	2582.36	79.3097	1827.92	99.9091
2583.79	54.8822	2583.79	79.2968	1826.49	99.9134
2585.23	54.8787	2585.23	79.2832	1825.06	99.9208
2586.67	54.8749	2586.67	79.2686	1823.64	99.9283
2588.1	54.8716	2588.1	79.2523	1822.21	99.9351
2589.54	54.8695	2589.54	79.2336	1820.78	99.9428
2590.98	54.8689	2590.98	79.2131	1819.35	99.9533
2592.42	54.8692	2592.42	79.1924	1817.92	99.966
2593.85	54.8704	2593.85	79.1719	1816.5	99.9773
2595.29	54.8731	2595.29	79.1524	1815.07	99.9825
2596.73	54.877	2596.73	79.1359	1813.64	99.9805
2598.16	54.8817	2598.16	79.124	1812.21	99.9731
2599.6	54.8862	2599.6	79.1173	1810.78	99.9623
2601.04	54.8902	2601.04	79.1171	1809.36	99.95
2602.48	54.8937	2602.48	79.1241	1807.93	99.9377
2603.91	54.8957	2603.91	79.1377	1806.5	99.9237
2605.35	54.8962	2605.35	79.1585	1805.07	99.9058
2606.79	54.8957	2606.79	79.1862	1803.64	99.8861
2608.22	54.8932	2608.22	79.2184	1802.22	99.8688
2609.66	54.8875	2609.66	79.2528	1800.79	99.8567
2611.1	54.879	2611.1	79.2884	1799.36	99.8499
2612.53	54.8675	2612.53	79.3249	1797.93	99.8466
2613.97	54.8538	2613.97	79.361	1796.5	99.8449
2615.41	54.8394	2615.41	79.3936	1795.08	99.8444
2616.85	54.8252	2616.85	79.4202	1793.65	99.8463
2618.28	54.8121	2618.28	79.44	1792.22	99.8527
2619.72	54.8005	2619.72	79.4541	1790.79	99.8652
2621.16	54.791	2621.16	79.4638	1789.36	99.883
2622.59	54.7845	2622.59	79.4693	1787.94	99.9021
2624.03	54.7819	2624.03	79.4706	1786.51	99.9148
2625.47	54.7829	2625.47	79.4682	1785.08	99.9165
2626.9	54.7873	2626.9	79.4625	1783.65	99.9097
2628.34	54.7942	2628.34	79.4545	1782.22	99.8987
2629.78	54.8032	2629.78	79.4454	1780.79	99.8857
2631.22	54.8141	2631.22	79.4347	1779.37	99.8718
2632.65	54.8263	2632.65	79.4227	1777.94	99.8574
2634.09	54.8389	2634.09	79.411	1776.51	99.8441
2635.53	54.8512	2635.53	79.4012	1775.08	99.8348
2636.96	54.8618	2636.96	79.3937	1773.65	99.8304
2638.4	54.87	2638.4	79.3891	1772.23	99.8304
2639.84	54.8755	2639.84	79.3879	1770.8	99.8335
2641.28	54.8781	2641.28	79.3906	1769.37	99.8399
2642.71	54.8777	2642.71	79.3971	1767.94	99.8515
2644.15	54.8753	2644.15	79.4069	1766.51	99.8699
2645.59	54.8711	2645.59	79.4196	1765.09	99.8943
2647.02	54.8645	2647.02	79.4351	1763.66	99.9196
2648.46	54.8558	2648.46	79.453	1762.23	99.9393
2649.9	54.8458	2649.9	79.4725	1760.8	99.95
2651.33	54.8344	2651.33	79.4931	1759.37	99.9496
2652.77	54.8212	2652.77	79.513	1757.95	99.9372
2654.21	54.8064	2654.21	79.5301	1756.52	99.9169
2655.65	54.7903	2655.65	79.5437	1755.09	99.896
2657.08	54.7729	2657.08	79.5541	1753.66	99.8788
2658.52	54.7544	2658.52	79.5613	1752.23	99.8675
2659.96	54.7354	2659.96	79.5647	1750.81	99.8636
2661.39	54.7167	2661.39	79.5632	1749.38	99.8659
2662.83	54.6983	2662.83	79.5582	1747.95	99.8669
2664.27	54.6801	2664.27	79.5516	1746.52	99.8594
2665.7	54.6624	2665.7	79.5437	1745.09	99.8451
2667.14	54.6452	2667.14	79.5347	1743.67	99.8296
2668.58	54.6293	2668.58	79.5249	1742.24	99.8185
2670.02	54.6152	2670.02	79.5141	1740.81	99.8166
2671.45	54.6025	2671.45	79.5024	1739.38	99.8256
2672.89	54.5911	2672.89	79.4905	1737.95	99.8425
2674.33	54.5816	2674.33	79.479	1736.52	99.861
2675.76	54.5733	2675.76	79.4677	1735.1	99.8759
2677.2	54.5657	2677.2	79.4557	1733.67	99.8897
2678.64	54.5581	2678.64	79.4433	1732.24	99.906
2680.08	54.55	2680.08	79.4298	1730.81	99.9148
2681.51	54.5413	2681.51	79.4141	1729.38	99.9065
2682.95	54.5321	2682.95	79.3967	1727.96	99.8859
2684.39	54.5228	2684.39	79.3778	1726.53	99.8605
2685.82	54.5137	2685.82	79.3569	1725.1	99.8362
2687.26	54.5051	2687.26	79.334	1723.67	99.8164
2688.7	54.4973	2688.7	79.3086	1722.24	99.8019
2690.13	54.4906	2690.13	79.2815	1720.82	99.7879
2691.57	54.4853	2691.57	79.2553	1719.39	99.7654
2693.01	54.4817	2693.01	79.2315	1717.96	99.7317
2694.45	54.48	2694.45	79.211	1716.53	99.6948
2695.88	54.4798	2695.88	79.1942	1715.1	99.6629
2697.32	54.4815	2697.32	79.1826	1713.68	99.6363
2698.76	54.485	2698.76	79.1775	1712.25	99.6073
2700.19	54.4902	2700.19	79.1797	1710.82	99.5694
2701.63	54.4969	2701.63	79.1901	1709.39	99.5252
2703.07	54.5049	2703.07	79.2085	1707.96	99.4831
2704.5	54.5137	2704.5	79.2336	1706.54	99.4497
2705.94	54.5221	2705.94	79.2643	1705.11	99.426
2707.38	54.53	2707.38	79.2993	1703.68	99.4045
2708.82	54.537	2708.82	79.3374	1702.25	99.374
2710.25	54.5426	2710.25	79.3774	1700.82	99.3384
2711.69	54.5465	2711.69	79.4173	1699.4	99.3098
2713.13	54.5488	2713.13	79.4554	1697.97	99.2881
2714.56	54.5498	2714.56	79.4904	1696.54	99.269
2716	54.5491	2716	79.5207	1695.11	99.253
2717.44	54.5464	2717.44	79.5452	1693.68	99.2415
2718.88	54.5421	2718.88	79.5641	1692.25	99.234
2720.31	54.5374	2720.31	79.5783	1690.83	99.2295
2721.75	54.5322	2721.75	79.5881	1689.4	99.2276
2723.19	54.5263	2723.19	79.5934	1687.97	99.2276
2724.62	54.5206	2724.62	79.5952	1686.54	99.2256
2726.06	54.5158	2726.06	79.5953	1685.11	99.2125
2727.5	54.5117	2727.5	79.5944	1683.69	99.179
2728.93	54.5081	2728.93	79.5925	1682.26	99.1299
2730.37	54.5052	2730.37	79.5901	1680.83	99.0818
2731.81	54.503	2731.81	79.5876	1679.4	99.0465
2733.25	54.5012	2733.25	79.5854	1677.97	99.0259
2734.68	54.4992	2734.68	79.5831	1676.55	99.0146
2736.12	54.4966	2736.12	79.5806	1675.12	99.006
2737.56	54.4926	2737.56	79.5782	1673.69	98.9978
2738.99	54.4866	2738.99	79.5754	1672.26	98.9905
2740.43	54.4787	2740.43	79.5721	1670.83	98.9833
2741.87	54.4694	2741.87	79.569	1669.41	98.9736
2743.3	54.4592	2743.3	79.5659	1667.98	98.9606
2744.74	54.4479	2744.74	79.5625	1666.55	98.9402
2746.18	54.4354	2746.18	79.5587	1665.12	98.9139
2747.62	54.4229	2747.62	79.5548	1663.69	98.8864
2749.05	54.4109	2749.05	79.5518	1662.27	98.8568
2750.49	54.399	2750.49	79.5492	1660.84	98.8158
2751.93	54.3871	2751.93	79.5466	1659.41	98.7606
2753.36	54.3755	2753.36	79.5453	1657.98	98.6977
2754.8	54.3641	2754.8	79.5457	1656.55	98.6319
2756.24	54.3528	2756.24	79.5472	1655.13	98.5669
2757.68	54.3415	2757.68	79.5496	1653.7	98.5109
2759.11	54.3304	2759.11	79.5529	1652.27	98.4698
2760.55	54.3187	2760.55	79.5578	1650.84	98.4379
2761.99	54.3058	2761.99	79.5637	1649.41	98.4027
2763.42	54.2915	2763.42	79.5694	1647.98	98.364
2764.86	54.2759	2764.86	79.575	1646.56	98.3304
2766.3	54.2593	2766.3	79.5804	1645.13	98.3103
2767.73	54.2424	2767.73	79.5848	1643.7	98.306
2769.17	54.2261	2769.17	79.5884	1642.27	98.3145
2770.61	54.2111	2770.61	79.5909	1640.84	98.3302
2772.05	54.1979	2772.05	79.592	1639.42	98.3448
2773.48	54.187	2773.48	79.5923	1637.99	98.3509
2774.92	54.1786	2774.92	79.5913	1636.56	98.3527
2776.36	54.1733	2776.36	79.5889	1635.13	98.3538
2777.79	54.1706	2777.79	79.5856	1633.7	98.3534
2779.23	54.1702	2779.23	79.5813	1632.28	98.3492
2780.67	54.1723	2780.67	79.5769	1630.85	98.3442
2782.1	54.177	2782.1	79.5731	1629.42	98.3442
2783.54	54.1844	2783.54	79.5698	1627.99	98.3537
2784.98	54.1933	2784.98	79.5666	1626.56	98.3742
2786.42	54.2026	2786.42	79.5644	1625.14	98.4038
2787.85	54.2115	2787.85	79.564	1623.71	98.4362
2789.29	54.2194	2789.29	79.5654	1622.28	98.464
2790.73	54.226	2790.73	79.5679	1620.85	98.4873
2792.16	54.2313	2792.16	79.5719	1619.42	98.5174
2793.6	54.2352	2793.6	79.5779	1618	98.5592
2795.04	54.2369	2795.04	79.5851	1616.57	98.6095
2796.48	54.2364	2796.48	79.592	1615.14	98.665
2797.91	54.2341	2797.91	79.5982	1613.71	98.7237
2799.35	54.2304	2799.35	79.604	1612.28	98.7846
2800.79	54.2254	2800.79	79.61	1610.86	98.8462
2802.22	54.2196	2802.22	79.616	1609.43	98.9053
2803.66	54.2128	2803.66	79.6209	1608	98.9615
2805.1	54.2049	2805.1	79.6241	1606.57	99.0163
2806.53	54.1965	2806.53	79.6263	1605.14	99.0693
2807.97	54.1883	2807.97	79.6278	1603.71	99.1167
2809.41	54.1808	2809.41	79.628	1602.29	99.1562
2810.85	54.1738	2810.85	79.6257	1600.86	99.1922
2812.28	54.1667	2812.28	79.6198	1599.43	99.2301
2813.72	54.1595	2813.72	79.6113	1598	99.27
2815.16	54.1525	2815.16	79.6012	1596.57	99.3102
2816.59	54.1457	2816.59	79.59	1595.15	99.3494
2818.03	54.1393	2818.03	79.5777	1593.72	99.3881
2819.47	54.1333	2819.47	79.5648	1592.29	99.4267
2820.9	54.1277	2820.9	79.5518	1590.86	99.4596
2822.34	54.1222	2822.34	79.5387	1589.43	99.4802
2823.78	54.1166	2823.78	79.525	1588.01	99.4904
2825.22	54.1112	2825.22	79.5112	1586.58	99.4966
2826.65	54.1064	2826.65	79.498	1585.15	99.5025
2828.09	54.1013	2828.09	79.4862	1583.72	99.5064
2829.53	54.0952	2829.53	79.4761	1582.29	99.5054
2830.96	54.0877	2830.96	79.4669	1580.87	99.4998
2832.4	54.0789	2832.4	79.4586	1579.44	99.4923
2833.84	54.0689	2833.84	79.452	1578.01	99.4853
2835.28	54.0576	2835.28	79.4467	1576.58	99.481
2836.71	54.0442	2836.71	79.4422	1575.15	99.4819
2838.15	54.0283	2838.15	79.4378	1573.73	99.4886
2839.59	54.0099	2839.59	79.4329	1572.3	99.4904
2841.02	53.9895	2841.02	79.4284	1570.87	99.4816
2842.46	53.9676	2842.46	79.4255	1569.44	99.4658
2843.9	53.9451	2843.9	79.4241	1568.01	99.4481
2845.33	53.9227	2845.33	79.4245	1566.59	99.4326
2846.77	53.9009	2846.77	79.4263	1565.16	99.4203
2848.21	53.88	2848.21	79.4289	1563.73	99.4093
2849.65	53.8606	2849.65	79.432	1562.3	99.3977
2851.08	53.8434	2851.08	79.436	1560.87	99.3901
2852.52	53.8287	2852.52	79.4412	1559.44	99.3956
2853.96	53.8162	2853.96	79.4469	1558.02	99.4153
2855.39	53.805	2855.39	79.4514	1556.59	99.4378
2856.83	53.7943	2856.83	79.4547	1555.16	99.4412
2858.27	53.783	2858.27	79.4567	1553.73	99.4206
2859.7	53.7704	2859.7	79.4568	1552.3	99.3956
2861.14	53.7556	2861.14	79.4552	1550.88	99.3778
2862.58	53.7368	2862.58	79.4514	1549.45	99.3698
2864.02	53.7117	2864.02	79.445	1548.02	99.3681
2865.45	53.679	2865.45	79.4366	1546.59	99.368
2866.89	53.6382	2866.89	79.4258	1545.16	99.3654
2868.33	53.5884	2868.33	79.412	1543.74	99.3564
2869.76	53.5283	2869.76	79.3959	1542.31	99.3481
2871.2	53.4559	2871.2	79.3779	1540.88	99.3481
2872.64	53.3681	2872.64	79.3572	1539.45	99.3556
2874.08	53.2605	2874.08	79.3341	1538.02	99.3691
2875.51	53.1278	2875.51	79.3091	1536.6	99.3852
2876.95	52.9681	2876.95	79.2822	1535.17	99.4004
2878.39	52.7863	2878.39	79.2547	1533.74	99.4171
2879.82	52.5946	2879.82	79.2289	1532.31	99.4368
2881.26	52.4081	2881.26	79.2044	1530.88	99.4548
2882.7	52.2413	2882.7	79.1803	1529.46	99.4632
2884.13	52.106	2884.13	79.1572	1528.03	99.4546
2885.57	52.0116	2885.57	79.1375	1526.6	99.4281
2887.01	51.9654	2887.01	79.1227	1525.17	99.4026
2888.45	51.972	2888.45	79.1117	1523.74	99.3958
2889.88	52.0317	2889.88	79.1038	1522.32	99.3975
2891.32	52.1408	2891.32	79.0994	1520.89	99.3856
2892.76	52.2948	2892.76	79.0982	1519.46	99.3634
2894.19	52.488	2894.19	79.1008	1518.03	99.3454
2895.63	52.7119	2895.63	79.1072	1516.6	99.3422
2897.07	52.9551	2897.07	79.1164	1515.18	99.3568
2898.5	53.2051	2898.5	79.1274	1513.75	99.3855
2899.94	53.4478	2899.94	79.1385	1512.32	99.4188
2901.38	53.6685	2901.38	79.1492	1510.89	99.4461
2902.82	53.8554	2902.82	79.1613	1509.46	99.4651
2904.25	54.0008	2904.25	79.175	1508.03	99.479
2905.69	54.1035	2905.69	79.189	1506.61	99.4932
2907.13	54.1695	2907.13	79.2026	1505.18	99.5136
2908.56	54.2086	2908.56	79.2155	1503.75	99.5357
2910	54.2289	2910	79.2272	1502.32	99.5505
2911.44	54.2348	2911.44	79.2377	1500.89	99.5607
2912.88	54.2304	2912.88	79.2472	1499.47	99.5748
2914.31	54.2194	2914.31	79.2565	1498.04	99.5964
2915.75	54.2055	2915.75	79.2646	1496.61	99.623
2917.19	54.1902	2917.19	79.2702	1495.18	99.6475
2918.62	54.1733	2918.62	79.2738	1493.75	99.6604
2920.06	54.1557	2920.06	79.2764	1492.33	99.6617
2921.5	54.1386	2921.5	79.2779	1490.9	99.6714
2922.93	54.1227	2922.93	79.2787	1489.47	99.6949
2924.37	54.1084	2924.37	79.2788	1488.04	99.7215
2925.81	54.0962	2925.81	79.2779	1486.61	99.7388
2927.25	54.0864	2927.25	79.2761	1485.19	99.7443
2928.68	54.0789	2928.68	79.2736	1483.76	99.7417
2930.12	54.0736	2930.12	79.2718	1482.33	99.7369
2931.56	54.0704	2931.56	79.2706	1480.9	99.7381
2932.99	54.0687	2932.99	79.2683	1479.47	99.7474
2934.43	54.0675	2934.43	79.2651	1478.05	99.7603
2935.87	54.0665	2935.87	79.2613	1476.62	99.7715
2937.3	54.0652	2937.3	79.2568	1475.19	99.7771
2938.74	54.0631	2938.74	79.252	1473.76	99.7796
2940.18	54.0609	2940.18	79.2465	1472.33	99.7854
2941.62	54.0582	2941.62	79.2395	1470.91	99.7853
2943.05	54.0548	2943.05	79.2314	1469.48	99.7758
2944.49	54.0512	2944.49	79.2227	1468.05	99.7635
2945.93	54.0478	2945.93	79.2132	1466.62	99.754
2947.36	54.0446	2947.36	79.2026	1465.19	99.7504
2948.8	54.0415	2948.8	79.1918	1463.76	99.7535
2950.24	54.038	2950.24	79.1819	1462.34	99.7595
2951.68	54.0353	2951.68	79.1735	1460.91	99.7614
2953.11	54.0344	2953.11	79.1674	1459.48	99.7541
2954.55	54.0346	2954.55	79.1639	1458.05	99.7405
2955.99	54.0355	2955.99	79.1612	1456.62	99.7327
2957.42	54.037	2957.42	79.1587	1455.2	99.7379
2958.86	54.0395	2958.86	79.1566	1453.77	99.7555
2960.3	54.0429	2960.3	79.1546	1452.34	99.7814
2961.73	54.0468	2961.73	79.1539	1450.91	99.8087
2963.17	54.0508	2963.17	79.155	1449.48	99.8329
2964.61	54.0542	2964.61	79.1552	1448.06	99.8563
2966.05	54.0569	2966.05	79.1525	1446.63	99.8805
2967.48	54.0591	2967.48	79.1468	1445.2	99.9016
2968.92	54.0599	2968.92	79.1373	1443.77	99.9097
2970.36	54.0586	2970.36	79.1223	1442.34	99.8983
2971.79	54.056	2971.79	79.1012	1440.92	99.8803
2973.23	54.0526	2973.23	79.0737	1439.49	99.8674
2974.67	54.0482	2974.67	79.0403	1438.06	99.8601
2976.1	54.0436	2976.1	79.0016	1436.63	99.8564
2977.54	54.0397	2977.54	78.9588	1435.2	99.8545
2978.98	54.0357	2978.98	78.9139	1433.78	99.8515
2980.42	54.0308	2980.42	78.8696	1432.35	99.8434
2981.85	54.0247	2981.85	78.8268	1430.92	99.8311
2983.29	54.0172	2983.29	78.7848	1429.49	99.8201
2984.73	54.0091	2984.73	78.7438	1428.06	99.8142
2986.16	54.0006	2986.16	78.7057	1426.64	99.8145
2987.6	53.9915	2987.6	78.6721	1425.21	99.8191
2989.04	53.9819	2989.04	78.6425	1423.78	99.8245
2990.48	53.9721	2990.48	78.6163	1422.35	99.8281
2991.91	53.9616	2991.91	78.5922	1420.92	99.8306
2993.35	53.9496	2993.35	78.5691	1419.49	99.8346
2994.79	53.9364	2994.79	78.5472	1418.07	99.84
2996.22	53.9222	2996.22	78.5279	1416.64	99.8462
2997.66	53.9066	2997.66	78.5117	1415.21	99.8541
2999.1	53.8892	2999.1	78.4976	1413.78	99.8652
3000.53	53.8702	3000.53	78.4841	1412.35	99.8786
3001.97	53.8508	3001.97	78.4722	1410.93	99.8902
3003.41	53.8322	3003.41	78.4625	1409.5	99.8954
3004.85	53.8142	3004.85	78.453	1408.07	99.8926
3006.28	53.7961	3006.28	78.4444	1406.64	99.8838
3007.72	53.7772	3007.72	78.4387	1405.21	99.8706
3009.16	53.7576	3009.16	78.4339	1403.79	99.8539
3010.59	53.738	3010.59	78.4268	1402.36	99.8368
3012.03	53.7191	3012.03	78.4146	1400.93	99.8215
3013.47	53.7009	3013.47	78.395	1399.5	99.8087
3014.9	53.6834	3014.9	78.3683	1398.07	99.7997
3016.34	53.6665	3016.34	78.3373	1396.65	99.7961
3017.78	53.6497	3017.78	78.3051	1395.22	99.799
3019.22	53.6322	3019.22	78.2734	1393.79	99.8085
3020.65	53.6138	3020.65	78.2426	1392.36	99.8239
3022.09	53.5948	3022.09	78.2146	1390.93	99.8435
3023.53	53.5749	3023.53	78.1905	1389.51	99.8654
3024.96	53.5534	3024.96	78.1731	1388.08	99.8873
3026.4	53.5296	3026.4	78.1667	1386.65	99.9072
3027.84	53.5019	3027.84	78.1738	1385.22	99.924
3029.28	53.469	3029.28	78.1961	1383.79	99.9359
3030.71	53.431	3030.71	78.2361	1382.37	99.9419
3032.15	53.3871	3032.15	78.2913	1380.94	99.9434
3033.59	53.3353	3033.59	78.358	1379.51	99.9453
3035.02	53.2734	3035.02	78.4333	1378.08	99.9512
3036.46	53.1992	3036.46	78.5126	1376.65	99.9583
3037.9	53.11	3037.9	78.5916	1375.22	99.9615
3039.33	53.0038	3039.33	78.667	1373.8	99.9586
3040.77	52.8811	3040.77	78.7357	1372.37	99.9514
3042.21	52.7465	3042.21	78.7977	1370.94	99.9446
3043.65	52.6087	3043.65	78.8545	1369.51	99.9416
3045.08	52.4777	3045.08	78.9082	1368.08	99.9425
3046.52	52.3626	3046.52	78.9592	1366.66	99.9467
3047.96	52.2713	3047.96	79.0038	1365.23	99.9534
3049.39	52.2094	3049.39	79.0406	1363.8	99.9615
3050.83	52.1801	3050.83	79.0716	1362.37	99.9691
3052.27	52.1841	3052.27	79.0987	1360.94	99.974
3053.7	52.2211	3053.7	79.1244	1359.52	99.9756
3055.14	52.2891	3055.14	79.1513	1358.09	99.9768
3056.58	52.384	3056.58	79.1801	1356.66	99.9811
3058.02	52.5003	3058.02	79.2115	1355.23	99.9884
3059.45	52.6323	3059.45	79.2451	1353.8	99.9943
3060.89	52.7734	3060.89	79.2797	1352.38	99.9945
3062.33	52.9145	3062.33	79.3134	1350.95	99.9881
3063.76	53.0465	3063.76	79.3447	1349.52	99.9751
3065.2	53.1616	3065.2	79.3741	1348.09	99.956
3066.64	53.254	3066.64	79.4014	1346.66	99.9335
3068.08	53.3206	3068.08	79.4248	1345.24	99.9123
3069.51	53.3629	3069.51	79.4438	1343.81	99.8942
3070.95	53.3866	3070.95	79.4584	1342.38	99.8791
3072.39	53.3986	3072.39	79.4688	1340.95	99.866
3073.82	53.404	3073.82	79.4755	1339.52	99.8547
3075.26	53.4049	3075.26	79.4772	1338.1	99.8455
3076.7	53.403	3076.7	79.4734	1336.67	99.8387
3078.13	53.3993	3078.13	79.466	1335.24	99.8335
3079.57	53.3948	3079.57	79.4555	1333.81	99.8283
3081.01	53.3899	3081.01	79.4415	1332.38	99.8214
3082.45	53.3846	3082.45	79.4246	1330.95	99.8116
3083.88	53.3789	3083.88	79.4049	1329.53	99.7982
3085.32	53.3735	3085.32	79.3837	1328.1	99.7792
3086.76	53.369	3086.76	79.3643	1326.67	99.7508
3088.19	53.3643	3088.19	79.3477	1325.24	99.7087
3089.63	53.3589	3089.63	79.3311	1323.81	99.6534
3091.07	53.3532	3091.07	79.3122	1322.39	99.5891
3092.5	53.3475	3092.5	79.2934	1320.96	99.519
3093.94	53.3411	3093.94	79.2767	1319.53	99.4439
3095.38	53.3332	3095.38	79.2624	1318.1	99.3634
3096.82	53.324	3096.82	79.2514	1316.67	99.2764
3098.25	53.314	3098.25	79.2445	1315.25	99.1823
3099.69	53.3028	3099.69	79.2414	1313.82	99.0802
3101.13	53.2903	3101.13	79.2426	1312.39	98.9694
3102.56	53.276	3102.56	79.2464	1310.96	98.8494
3104	53.2594	3104	79.2505	1309.53	98.7199
3105.44	53.2413	3105.44	79.2544	1308.11	98.5806
3106.88	53.222	3106.88	79.2558	1306.68	98.4317
3108.31	53.2012	3108.31	79.254	1305.25	98.2733
3109.75	53.1796	3109.75	79.2506	1303.82	98.1059
3111.19	53.1573	3111.19	79.2453	1302.39	97.9311
3112.62	53.1356	3112.62	79.2377	1300.97	97.7511
3114.06	53.1154	3114.06	79.2302	1299.54	97.5681
3115.5	53.0965	3115.5	79.2228	1298.11	97.3849
3116.93	53.0785	3116.93	79.2125	1296.68	97.2044
3118.37	53.0616	3118.37	79.1993	1295.25	97.0301
3119.81	53.046	3119.81	79.1869	1293.83	96.8636
3121.25	53.0314	3121.25	79.1763	1292.4	96.7059
3122.68	53.0181	3122.68	79.1654	1290.97	96.5579
3124.12	53.0068	3124.12	79.1553	1289.54	96.42
3125.56	52.9971	3125.56	79.1502	1288.11	96.2927
3126.99	52.9873	3126.99	79.1501	1286.68	96.1754
3128.43	52.9773	3128.43	79.1532	1285.26	96.0671
3129.87	52.9667	3129.87	79.1594	1283.83	95.9668
3131.3	52.9544	3131.3	79.168	1282.4	95.8737
3132.74	52.9407	3132.74	79.1779	1280.97	95.7876
3134.18	52.926	3134.18	79.1883	1279.54	95.7086
3135.62	52.9101	3135.62	79.1979	1278.12	95.6368
3137.05	52.8927	3137.05	79.2071	1276.69	95.572
3138.49	52.8732	3138.49	79.2164	1275.26	95.5129
3139.93	52.8525	3139.93	79.2249	1273.83	95.4582
3141.36	52.831	3141.36	79.2348	1272.4	95.4066
3142.8	52.8084	3142.8	79.2457	1270.98	95.3573
3144.24	52.7844	3144.24	79.2537	1269.55	95.3091
3145.68	52.759	3145.68	79.2597	1268.12	95.2599
3147.11	52.7326	3147.11	79.267	1266.69	95.2068
3148.55	52.7059	3148.55	79.2729	1265.26	95.1472
3149.99	52.6789	3149.99	79.2725	1263.84	95.0794
3151.42	52.6519	3151.42	79.2655	1262.41	95.0019
3152.86	52.625	3152.86	79.2562	1260.98	94.914
3154.3	52.5976	3154.3	79.2474	1259.55	94.8153
3155.73	52.5701	3155.73	79.2374	1258.12	94.7061
3157.17	52.5422	3157.17	79.2259	1256.7	94.5884
3158.61	52.5135	3158.61	79.2129	1255.27	94.4653
3160.05	52.4846	3160.05	79.1984	1253.84	94.3409
3161.48	52.4552	3161.48	79.1829	1252.41	94.2205
3162.92	52.4252	3162.92	79.1655	1250.98	94.1099
3164.36	52.3946	3164.36	79.1456	1249.56	94.0155
3165.79	52.3628	3165.79	79.1243	1248.13	93.9433
3167.23	52.3301	3167.23	79.1009	1246.7	93.8982
3168.67	52.2977	3168.67	79.0751	1245.27	93.8824
3170.11	52.2652	3170.11	79.0487	1243.84	93.8948
3171.54	52.2313	3171.54	79.0216	1242.41	93.9303
3172.98	52.1955	3172.98	78.9931	1240.99	93.981
3174.42	52.1587	3174.42	78.9649	1239.56	94.0387
3175.85	52.1223	3175.85	78.9382	1238.13	94.0984
3177.29	52.0859	3177.29	78.9111	1236.7	94.1591
3178.73	52.0486	3178.73	78.881	1235.27	94.2224
3180.16	52.0107	3180.16	78.849	1233.85	94.291
3181.6	51.9732	3181.6	78.8173	1232.42	94.3678
3183.04	51.9364	3183.04	78.7867	1230.99	94.4549
3184.48	51.8996	3184.48	78.7578	1229.56	94.554
3185.91	51.8625	3185.91	78.7294	1228.13	94.6654
3187.35	51.8255	3187.35	78.7	1226.71	94.7889
3188.79	51.7882	3188.79	78.6701	1225.28	94.9248
3190.22	51.7497	3190.22	78.6396	1223.85	95.0735
3191.66	51.7105	3191.66	78.6082	1222.42	95.2359
3193.1	51.6709	3193.1	78.5771	1220.99	95.4122
3194.53	51.631	3194.53	78.5461	1219.57	95.6014
3195.97	51.5908	3195.97	78.515	1218.14	95.7999
3197.41	51.5504	3197.41	78.4839	1216.71	96.0019
3198.85	51.5088	3198.85	78.4534	1215.28	96.1988
3200.28	51.4655	3200.28	78.4252	1213.85	96.3809
3201.72	51.4211	3201.72	78.3977	1212.43	96.5402
3203.16	51.3771	3203.16	78.3692	1211	96.6723
3204.59	51.3345	3204.59	78.3431	1209.57	96.7775
3206.03	51.2932	3206.03	78.3207	1208.14	96.8585
3207.47	51.2521	3207.47	78.2981	1206.71	96.9179
3208.91	51.2115	3208.91	78.2764	1205.29	96.9571
3210.34	51.1721	3210.34	78.2599	1203.86	96.9767
3211.78	51.1339	3211.78	78.2498	1202.43	96.9765
3213.22	51.0963	3213.22	78.2452	1201	96.9558
3214.65	51.0591	3214.65	78.2456	1199.57	96.9139
3216.09	51.0216	3216.09	78.2517	1198.14	96.8512
3217.53	50.9835	3217.53	78.2633	1196.72	96.7695
3218.96	50.944	3218.96	78.2794	1195.29	96.6714
3220.4	50.9029	3220.4	78.301	1193.86	96.5605
3221.84	50.8607	3221.84	78.3295	1192.43	96.4415
3223.28	50.8167	3223.28	78.3642	1191	96.3193
3224.71	50.7703	3224.71	78.4023	1189.58	96.1994
3226.15	50.7216	3226.15	78.4408	1188.15	96.0871
3227.59	50.6708	3227.59	78.4802	1186.72	95.9874
3229.02	50.6178	3229.02	78.5212	1185.29	95.905
3230.46	50.5626	3230.46	78.5612	1183.86	95.844
3231.9	50.5062	3231.9	78.5996	1182.44	95.8083
3233.33	50.4487	3233.33	78.6358	1181.01	95.8013
3234.77	50.389	3234.77	78.6666	1179.58	95.8251
3236.21	50.328	3236.21	78.6918	1178.15	95.8804
3237.65	50.2664	3237.65	78.7139	1176.72	95.9665
3239.08	50.2034	3239.08	78.7336	1175.3	96.082
3240.52	50.1388	3240.52	78.7507	1173.87	96.2244
3241.96	50.0726	3241.96	78.765	1172.44	96.3904
3243.39	50.0052	3243.39	78.7762	1171.01	96.5756
3244.83	49.9374	3244.83	78.7839	1169.58	96.7754
3246.27	49.8688	3246.27	78.7876	1168.16	96.9848
3247.71	49.7988	3247.71	78.7885	1166.73	97.1988
3249.14	49.7282	3249.14	78.7885	1165.3	97.4124
3250.58	49.657	3250.58	78.7881	1163.87	97.6213
3252.02	49.5853	3252.02	78.7859	1162.44	97.8214
3253.45	49.5136	3253.45	78.7802	1161.02	98.0097
3254.89	49.4426	3254.89	78.7725	1159.59	98.1843
3256.33	49.374	3256.33	78.7659	1158.16	98.3444
3257.76	49.3086	3257.76	78.7603	1156.73	98.4902
3259.2	49.2469	3259.2	78.7552	1155.3	98.6221
3260.64	49.19	3260.64	78.7487	1153.88	98.7411
3262.08	49.1384	3262.08	78.7377	1152.45	98.8482
3263.51	49.0939	3263.51	78.7233	1151.02	98.9444
3264.95	49.0583	3264.95	78.7068	1149.59	99.0305
3266.39	49.0329	3266.39	78.6868	1148.16	99.1073
3267.82	49.019	3267.82	78.6644	1146.73	99.1763
[truncated: 523 more rows]

## Sheet: Supplementary Fig. 6
Qxy (A-1)	Intensity (a.u.)		Qxy (A-1)	Intensity (a.u.)
Standard GIWAX			In-plane
0.21322	0		-2.04593	11
0.21677	0		-2.04401	60.2297
0.22032	0		-2.04209	62.0643
0.22388	0		-2.04016	59.8543
0.22743	0		-2.03824	60.731
0.23098	0.000609237		-2.03631	58.521
0.23453	0.13503		-2.03439	59.7087
0.23809	0.17693		-2.03246	61.8346
0.24164	0.24152		-2.03054	61.647
0.24519	0.34911		-2.02861	61.126
0.24874	0.54814		-2.02668	60.731
0.2523	0.98033		-2.02475	59.5433
0.25585	2.24328		-2.02282	60.647
0.2594	12.314		-2.02089	54.5433
0.26295	100		-2.01896	57.647
0.26651	7.59162		-2.01703	57.6667
0.27006	2.11019		-2.0151	61
0.27361	1.26889		-2.01317	59.8963
0.27716	1.26531		-2.01124	60.8963
0.28071	2.35041		-2.0093	61.4593
0.28427	26.2606		-2.00737	60.8346
0.28782	28.3067		-2.00544	61.9803
0.29137	2.23165		-2.0035	64.8346
0.29492	0.78047		-2.00157	65.7703
0.29847	0.40224		-1.99963	61.647
0.30202	0.24424		-1.99769	58.3136
0.30558	0.16377		-1.99576	63.2493
0.30913	0.11735		-1.99382	62.958
0.31268	0.08818		-1.99188	64.1457
0.31623	0.03196		-1.98994	64.2716
0.31978	0		-1.988	65.2716
0.32333	0		-1.98606	66.8123
0.32688	0		-1.98412	67.1457
0.33044	0		-1.98218	66.4173
0.33399	0.00145		-1.98024	62.9383
0.33754	0.00251		-1.9783	63.6247
0.34109	0.00337		-1.97636	65.3136
0.34464	0.00475		-1.97441	66.1063
0.34819	0.0072		-1.97247	60.7507
0.35174	0.01216		-1.97053	62.8123
0.35529	0.02468		-1.96858	65.521
0.35884	0.07668		-1.96664	69.084
0.36239	1.20198		-1.96469	69.7507
0.36594	0.40104		-1.96274	66.7507
0.36949	0.044		-1.9608	62.9803
0.37304	0.01798		-1.95885	62.5433
0.37659	0.00968		-1.9569	65.3136
0.38014	0.00605		-1.95495	65.647
0.38369	0.00641		-1.953	64.4173
0.38724	0.00603		-1.95105	62.1063
0.39079	0.00642		-1.9491	67.252
0.39434	0.0063		-1.94715	67.7087
0.39789	0.00947		-1.9452	71.7284
0.40144	0.01696		-1.94325	72.521
0.40499	0.03846		-1.94129	71.2716
0.40854	0.22329		-1.93934	68.563
0.41209	1.65172		-1.93739	67.1877
0.41564	0.13646		-1.93543	67.0197
0.41919	0.03245		-1.93348	66.1654
0.42274	0.0151		-1.93152	70.916
0.42629	0.00867		-1.92957	68.479
0.42984	0.00562		-1.92761	67.4593
0.43339	0.00393		-1.92565	68.8963
0.43694	0.0029		-1.92369	69.8123
0.44049	0.00208		-1.92174	69.8123
0.44404	0		-1.91978	71.2297
0.44758	0		-1.91782	71.126
0.45113	0		-1.91586	68.7507
0.45468	0		-1.9139	69.3333
0.45823	0		-1.91194	74.2297
0.46178	0		-1.90997	72.3976
0.46533	0		-1.90801	70.7729
0.46887	0		-1.90605	73.1877
0.47242	0		-1.90409	71.0617
0.47597	0		-1.90212	71.521
0.47952	0		-1.90016	69.1654
0.48307	0		-1.89819	67
0.48661	0		-1.89623	67.8543
0.49016	0		-1.89426	67.1037
0.49371	0.000642713		-1.89229	67.0617
0.49726	0.02249		-1.89033	70.437
0.5008	0.03003		-1.88836	71.1037
0.50435	0.04104		-1.88639	71.832
0.5079	0.05941		-1.88442	72.832
0.51145	0.09353		-1.88245	71.0617
0.51499	0.16811		-1.88048	71.042
0.51854	0.38432		-1.87851	69.9383
0.52209	2.40264		-1.87654	73.5433
0.52563	15.3475		-1.87457	75.126
0.52918	1.39046		-1.8726	79.6247
0.53273	0.31714		-1.87063	77.6444
0.53627	0.14824		-1.86865	76.874
0.53982	0.08624		-1.86668	78.2716
0.54336	0.0701		-1.8647	76.2297
0.54691	0.06072		-1.86273	79.0617
0.55046	0.05899		-1.86075	78.3333
0.554	0.06464		-1.85878	79.689
0.55755	0.07241		-1.8568	82.8543
0.56109	0.14422		-1.85482	74.7729
0.56464	0.87612		-1.85285	82.1037
0.56819	1.20684		-1.85087	81
0.57173	10.6205		-1.84889	77.1654
0.57528	1.96559		-1.84691	78
0.57882	0.28197		-1.84493	78.4593
0.58237	0.12315		-1.84295	76.4593
0.58591	0.06934		-1.84097	77.042
0.58946	0.04556		-1.83899	81.7703
0.593	0.03537		-1.83701	83.3753
0.59654	0.07253		-1.83502	83.3333
0.60009	0.15638		-1.83304	77.5407
0.60363	0.01249		-1.83106	78.1037
0.60718	0.00389		-1.82907	85.1234
0.61072	0.00267		-1.82709	81.6221
0.61427	0.00269		-1.8251	87.7703
0.61781	0.00375		-1.82312	87.4173
0.62135	0.0073		-1.82113	84.7087
0.6249	0.03225		-1.81914	85.042
0.62844	0.32167		-1.81716	87.126
0.63198	0.05243		-1.81517	88.0223
0.63553	0.00935		-1.81318	87.5013
0.63907	0.00549		-1.81119	87.126
0.64261	0.00496		-1.8092	91.4396
0.64616	0.00621		-1.80721	92.9803
0.6497	0.01048		-1.80522	93.1457
0.65324	0.02669		-1.80323	87.9186
0.65678	0.34694		-1.80124	81.2493
0.66033	0.38469		-1.79925	83.1037
0.66387	0.02956		-1.79725	91.4173
0.66741	0.01015		-1.79526	93.084
0.67095	0.00516		-1.79327	92.6667
0.67449	0.00312		-1.79127	89.479
0.67804	0.00208		-1.78928	89.042
0.68158	0.00149		-1.78728	94.8963
0.68512	0.00112		-1.78528	96.084
0.68866	0.000440119		-1.78329	90.9383
0.6922	0		-1.78129	91.4173
0.69574	7.98141e-05		-1.77929	92.3359
0.69928	0.000528071		-1.7773	99.6667
0.70283	0.000702307		-1.7753	88.916
0.70637	0.000965119		-1.7733	90.832
0.70991	0.00141		-1.7713	96.1654
0.71345	0.00224		-1.7693	96.748
0.71699	0.00412		-1.7673	99.084
0.72053	0.00988		-1.7653	97.647
0.72407	0.08503		-1.76329	97.563
0.72761	0.2884		-1.76129	101.709
0.73115	0.02823		-1.75929	105.854
0.73469	0.00668		-1.75729	106.084
0.73823	0.00316		-1.75528	103.751
0.74177	0.00184		-1.75328	100.689
0.74531	0.0012		-1.75127	102.793
0.74884	0.000844394		-1.74927	106.042
0.75238	0.000626241		-1.74726	103
0.75592	0.000423676		-1.74525	104.896
0.75946	0.0022		-1.74325	106.647
0.763	0.0032		-1.74124	103.521
0.76654	0.00435		-1.73923	103.916
0.77008	0.00624		-1.73722	107.832
0.77361	0.01017		-1.73521	108.333
0.77715	0.01838		-1.7332	108.003
0.78069	0.03946		-1.73119	109.731
0.78423	0.20052		-1.72918	105.605
0.78776	1.57566		-1.72717	105.854
0.7913	0.29904		-1.72516	108.003
0.79484	0.05252		-1.72315	113.44
0.79838	0.04688		-1.72113	114.56
0.80191	0.37071		-1.71912	109.709
0.80545	0.50263		-1.71711	107.625
0.80899	0.04696		-1.71509	104.832
0.81252	0.01692		-1.71308	107.978
0.81606	0.01084		-1.71106	110.417
0.81959	0.01351		-1.70905	109.896
0.82313	0.09427		-1.70703	107.958
0.82667	0.02427		-1.70501	106.835
0.8302	0.00554		-1.703	106.21
0.83374	0.00393		-1.70098	106.294
0.83727	0.00452		-1.69896	108.375
0.84081	0.00666		-1.69694	108.003
0.84434	0.01035		-1.69492	110.291
0.84788	0.01691		-1.6929	108.333
0.85141	0.03462		-1.69088	110.23
0.85495	0.19744		-1.68886	108.316
0.85848	0.96049		-1.68684	106.358
0.86202	0.25833		-1.68481	109.482
0.86555	0.72215		-1.68279	106.23
0.86908	0.60887		-1.68077	102.249
0.87262	0.58292		-1.67875	104.249
0.87615	0.06161		-1.67672	104.417
0.87968	0.02209		-1.6747	101.773
0.88322	0.01237		-1.67267	111.106
0.88675	0.00812		-1.67065	106.022
0.89028	0.00485		-1.66862	100.417
0.89382	0.00364		-1.66659	94.0446
0.89735	0.00284		-1.66457	90.9383
0.90088	0.00344		-1.66254	98.084
0.90441	0.00423		-1.66051	95.605
0.90794	0.00803		-1.65848	94.2716
0.91148	0.05397		-1.65645	96.605
0.91501	0.12902		-1.65442	95.168
0.91854	0.02904		-1.65239	92.8766
0.92207	0.03635		-1.65036	93.3753
0.9256	0.32055		-1.64833	95.916
0.92913	0.7627		-1.6463	97.042
0.93266	0.10232		-1.64426	96.2716
0.93619	0.02631		-1.64223	89.7087
0.93972	0.02036		-1.6402	90.6864
0.94325	0.03442		-1.63816	103.728
0.94678	0.39146		-1.63613	99.9803
0.95031	0.42213		-1.6341	91.126
0.95384	0.0416		-1.63206	91.7087
0.95737	0.01274		-1.63002	91.2297
0.9609	0.00582		-1.62799	90.731
0.96443	0.00345		-1.62595	92.6273
0.96796	0.00229		-1.62391	95.4816
0.97149	0.00163		-1.62188	93.8346
0.97502	0.00122		-1.61984	91.1037
0.97855	0.00054541		-1.6178	92.521
0.98207	0		-1.61576	92.3333
0.9856	0		-1.61372	88.832
0.98913	0		-1.61168	94.8766
0.99266	0		-1.60964	94.3976
0.99619	0		-1.6076	89.731
0.99971	0.000506552		-1.60555	86.3556
1.00324	0.00103		-1.60351	84.9383
1.00677	0.00137		-1.60147	85.3753
1.01029	0.00191		-1.59943	89.1877
1.01382	0.00284		-1.59738	92.395
1.01735	0.00468		-1.59534	92.395
1.02087	0.00963		-1.59329	88.7926
1.0244	0.02675		-1.59125	86.647
1.02792	0.35655		-1.5892	92.4173
1.03145	0.34975		-1.58716	95.1457
1.03498	0.03869		-1.58511	98.7507
1.0385	0.01513		-1.58306	95.2297
1.04203	0.01499		-1.58101	94.2913
1.04555	0.03324		-1.57897	86.9383
1.04907	0.39553		-1.57692	84.1037
1.0526	0.35024		-1.57487	81.7284
1.05612	0.081		-1.57282	85.1457
1.05965	0.09184		-1.57077	85.4173
1.06317	0.04302		-1.56872	86.8346
1.06669	0.00669		-1.56667	86.9383
1.07022	0.00348		-1.56461	84.5827
1.07374	0.00232		-1.56256	89.2074
1.07726	0.00179		-1.56051	91.042
1.08079	0.00126		-1.55846	93.21
1.08431	0.00151		-1.5564	92.168
1.08783	0.01493		-1.55435	89.4593
1.09135	0.02278		-1.55229	92.1877
1.09487	0.00364		-1.55024	88.958
1.0984	0.00091599		-1.54818	89.437
1.10192	0.000667522		-1.54613	86.8123
1.10544	0.000697563		-1.54407	88.647
1.10896	0.000904197		-1.54201	87.689
1.11248	0.00161		-1.53995	87.4593
1.116	0.00396		-1.5379	90.126
1.11952	0.02632		-1.53584	88.3556
1.12304	0.07481		-1.53378	88.605
1.12656	0.02216		-1.53172	92.874
1.13008	0.03634		-1.52966	93.3753
1.1336	0.03273		-1.5276	94.5013
1.13712	0.01845		-1.52554	101.146
1.14064	0.10462		-1.52348	93.3976
1.14416	0.45172		-1.52142	90.4593
1.14768	0.14946		-1.51935	89.7926
1.1512	0.01628		-1.51729	89.9803
1.15471	0.0068		-1.51523	94.437
1.15823	0.00375		-1.51316	91.9777
1.16175	0.00236		-1.5111	88.0617
1.16527	0.00161		-1.50903	89.1457
1.16879	0.00128		-1.50697	87.9383
1.1723	0.00105		-1.5049	85.9383
1.17582	0.000775222		-1.50284	85.689
1.17934	0.000913263		-1.50077	88.5853
1.18285	0.00128		-1.4987	89.8543
1.18637	0.00194		-1.49664	91.21
1.18989	0.00338		-1.49457	84.563
1.1934	0.00904		-1.4925	95.8569
1.19692	0.08278		-1.49043	96.1063
1.20043	0.06218		-1.48836	95.126
1.20395	0.2405		-1.48629	94.521
1.20746	0.17191		-1.48422	97.437
1.21098	0.02032		-1.48215	96
1.21449	0.00613		-1.48008	91.521
1.21801	0.00348		-1.47801	94.521
1.22152	0.00262		-1.47593	92.168
1.22503	0.0027		-1.47386	94.042
1.22855	0.00433		-1.47179	91.3333
1.23206	0.03021		-1.46971	89.353
1.23557	0.08278		-1.46764	86.8963
1.23909	0.02665		-1.46557	92.8346
1.2426	0.00348		-1.46349	92.8766
1.24611	0.00197		-1.46141	95.5853
1.24962	0.00206		-1.45934	91.9383
1.25313	0.00668		-1.45726	89.2913
1.25665	0.04833		-1.45519	92.2297
1.26016	0.0231		-1.45311	92.0223
1.26367	0.00289		-1.45103	88.8766
1.26718	0.00462		-1.44895	97.0026
1.27069	0.02029		-1.44687	101.042
1.2742	0.0087		-1.44479	98.7926
1.27771	0.00112		-1.44271	94.7087
1.28122	0.000721216		-1.44063	94.8346
1.28473	0.000732026		-1.43855	95.731
1.28824	0.000843773		-1.43647	95.521
1.29175	0.00112		-1.43439	95.084
1.29526	0.00172		-1.43231	98.7507
1.29877	0.00321		-1.43023	97.126
1.30227	0.01316		-1.42814	96.7507
1.30578	0.07116		-1.42606	96.2716
1.30929	0.08045		-1.42398	93.1063
1.3128	0.09473		-1.42189	94.3359
1.31631	0.07049		-1.41981	95.126
1.31981	0.02284		-1.41772	97.3136
1.32332	0.00377		-1.41564	97.1877
1.32683	0.00173		-1.41355	90.916
1.33033	0.00106		-1.41146	95.0643
1.33384	0.000751329		-1.40938	103.854
1.33735	0.000546936		-1.40729	95.3556
1.34085	0.000380307		-1.4052	94.1877
1.34436	0.000254202		-1.40311	92.2074
1.34786	0.000433966		-1.40102	89.479
1.35137	0.000700223		-1.39893	92.7926
1.35487	0.00107		-1.39684	96.689
1.35838	0.002		-1.39475	96.0643
1.36188	0.01077		-1.39266	95.7087
1.36538	0.0351		-1.39057	89.521
1.36889	0.01836		-1.38848	90.8792
1.37239	0.0102		-1.38639	94.3753
1.37589	0.11175		-1.3843	93.4199
1.3794	0.11508		-1.3822	95.0446
1.3829	0.03288		-1.38011	99.4816
1.3864	0.00529		-1.37802	91.7729
1.3899	0.00287		-1.37592	92.647
1.39341	0.00244		-1.37383	95.2297
1.39691	0.0053		-1.37173	96.8123
1.40041	0.02311		-1.36964	98.4987
1.40391	0.01324		-1.36754	96.0814
1.40741	0.0046		-1.36545	93.395
1.41091	0.01597		-1.36335	91.7507
1.41441	0.06409		-1.36125	95.8543
1.41791	0.05626		-1.35915	93.605
1.42141	0.10511		-1.35706	95.0643
1.42491	0.05999		-1.35496	88.731
1.42841	0.05852		-1.35286	88.6693
1.43191	0.10539		-1.35076	93.3136
1.43541	0.07692		-1.34866	90.1877
1.4389	0.0263		-1.34656	92.042
1.4424	0.01599		-1.34446	93.521
1.4459	0.01483		-1.34236	90.1037
1.4494	0.0431		-1.34025	89.5407
1.45289	0.104		-1.33815	94.521
1.45639	0.07268		-1.33605	95.731
1.45989	0.22409		-1.33395	96.9803
1.46338	0.13254		-1.33184	88.353
1.46688	0.0758		-1.32974	85.8346
1.47038	0.04604		-1.32764	89.479
1.47387	0.04368		-1.32553	89.4147
1.47737	0.04604		-1.32343	93.0617
1.48086	0.10253		-1.32132	95.9803
1.48436	0.33548		-1.31921	92.689
1.48785	0.26416		-1.31711	88.437
1.49135	0.09026		-1.315	86.4764
1.49484	0.13972		-1.31289	88.4344
1.49833	0.08186		-1.31079	91.9777
1.50183	0.02149		-1.30868	85.042
1.50532	0.0254		-1.30657	93.605
1.50881	0.22841		-1.30446	97.2297
1.5123	0.13272		-1.30235	94.0223
1.5158	0.02653		-1.30024	93.2297
1.51929	0.01303		-1.29813	92.916
1.52278	0.03724		-1.29602	89.647
1.52627	0.19472		-1.29391	87.647
1.52976	0.12476		-1.2918	89.084
1.53325	0.21101		-1.28969	87.1877
1.53674	0.25053		-1.28757	85.1877
1.54023	0.13613		-1.28546	86.647
1.54372	0.03646		-1.28335	83.9383
1.54721	0.00873		-1.28123	86.3976
1.5507	0.0048		-1.27912	80.1877
1.55419	0.00451		-1.27701	83.689
1.55768	0.00979		-1.27489	90.7507
1.56117	0.00965		-1.27278	83.1234
1.56465	0.04512		-1.27066	88.5604
1.56814	0.02924		-1.26854	85.2074
1.57163	0.01637		-1.26643	85.7284
1.57512	0.05202		-1.26431	87.6444
1.5786	0.04515		-1.26219	88.5827
1.58209	0.05833		-1.26008	86.8346
1.58558	0.07238		-1.25796	81.5433
1.58906	0.03222		-1.25584	81.6667
1.59255	0.01275		-1.25372	81.084
1.59603	0.01395		-1.2516	86.3556
1.59952	0.07804		-1.24948	88.3333
1.603	0.17682		-1.24736	86.9383
1.60649	0.20138		-1.24524	79.958
1.60997	0.34238		-1.24312	81.4593
1.61346	0.17157		-1.241	84.5433
1.61694	0.06071		-1.23888	88.168
1.62042	0.02258		-1.23675	88.7926
1.6239	0.03776		-1.23463	85.3136
1.62739	0.06304		-1.23251	84.5853
1.63087	0.06312		-1.23038	88.647
1.63435	0.0828		-1.22826	83.6667
1.63783	0.11505		-1.22614	77.1037
1.64131	0.10907		-1.22401	85.8346
1.6448	0.08296		-1.22189	83.084
1.64828	0.05502		-1.21976	85.4816
1.65176	0.05426		-1.21763	85.3136
1.65524	0.14367		-1.21551	86.4173
1.65872	0.0861		-1.21338	83.521
1.6622	0.01147		-1.21125	81.8123
1.66567	0.00412		-1.20913	82.521
1.66915	0.00253		-1.207	84.7087
1.67263	0.00195		-1.20487	88.958
1.67611	0.00292		-1.20274	83.4173
1.67959	0.02732		-1.20061	77.7926
1.68307	0.01565		-1.19848	85.0223
1.68654	0.00807		-1.19635	80.6247
1.69002	0.0126		-1.19422	85.0643
1.6935	0.0088		-1.19209	81.7113
1.69697	0.01545		-1.18996	88.7087
1.70045	0.00959		-1.18783	86.2913
1.70392	0.00457		-1.1857	79.521
1.7074	0.00772		-1.18357	80.563
1.71087	0.03739		-1.18143	85.2297
1.71435	0.14459		-1.1793	83.521
1.71782	0.12109		-1.17717	87.2913
1.7213	0.07149		-1.17503	91.3556
1.72477	0.0298		-1.1729	83.563
1.72824	0.08709		-1.17076	78.8569
1.73172	0.28554		-1.16863	80.9803
1.73519	0.18392		-1.16649	83.7507
1.73866	0.03184		-1.16436	80.7087
1.74213	0.02544		-1.16222	82.2913
1.74561	0.02034		-1.16009	88.958
1.74908	0.02195		-1.15795	86.6667
1.75255	0.05108		-1.15581	79.6667
1.75602	0.0525		-1.15367	85.521
1.75949	0.17394		-1.15154	85.647
1.76296	0.09		-1.1494	80.9606
1.76643	0.05045		-1.14726	84.2323
1.7699	0.02387		-1.14512	88.4987
1.77337	0.06347		-1.14298	85.1877
1.77683	0.03101		-1.14084	87.7087
1.7803	0.04394		-1.1387	91.1877
1.78377	0.06078		-1.13656	88.1037
1.78724	0.0412		-1.13442	87.8543
1.79071	0.00906		-1.13228	91.7087
1.79417	0.0106		-1.13013	92.2913
1.79764	0.01165		-1.12799	89.7926
1.80111	0.01993		-1.12585	91.7729
1.80457	0.18919		-1.12371	101.896
1.80804	0.10507		-1.12156	92.0617
1.8115	0.07588		-1.11942	97.2716
1.81497	0.03314		-1.11727	95.9777
1.81843	0.01738		-1.11513	101.353
1.8219	0.0173		-1.11299	101.916
1.82536	0.04094		-1.11084	98.084
1.82882	0.05006		-1.10869	102.877
1.83229	0.06765		-1.10655	106.459
1.83575	0.02779		-1.1044	102.042
1.83921	0.01712		-1.10226	100.793
1.84267	0.01526		-1.10011	95.8569
1.84614	0.06003		-1.09796	102.98
1.8496	0.11451		-1.09581	104.919
1.85306	0.10943		-1.09366	107.23
1.85652	0.0729		-1.09152	106.563
1.85998	0.04251		-1.08937	101.583
1.86344	0.01639		-1.08722	96.1234
1.8669	0.00556		-1.08507	93.521
1.87036	0.00586		-1.08292	97.126
1.87382	0.01673		-1.08077	99.6247
1.87727	0.04822		-1.07862	93.7284
1.88073	0.20609		-1.07647	91.7926
1.88419	0.13718		-1.07431	92.7087
1.88765	0.14279		-1.07216	93.563
1.89111	0.06664		-1.07001	92.5433
1.89456	0.04432		-1.06786	87.7284
1.89802	0.02211		-1.0657	82.8543
1.90147	0.01037		-1.06355	85.6667
1.90493	0.02649		-1.0614	82.2074
1.90839	0.01113		-1.05924	80.311
1.91184	0.00594		-1.05709	82.5407
1.9153	0.00219		-1.05493	82.8963
1.91875	0.00214		-1.05278	79.8766
1.9222	0.00305		-1.05062	77.6247
1.92566	0.00915		-1.04847	82.563
1.92911	0.02088		-1.04631	79.1483
1.93256	0.07113		-1.04416	76.563
1.93601	0.08131		-1.042	78.4593
1.93947	0.07758		-1.03984	77.084
1.94292	0.05154		-1.03768	78.126
1.94637	0.31397		-1.03553	78.3976
1.94982	0.14639		-1.03337	77.5853
1.95327	0.09994		-1.03121	75.7926
1.95672	0.04645		-1.02905	73.479
1.96017	0.02535		-1.02689	72.521
1.96362	0.01611		-1.02473	72.8543
1.96707	0.00449		-1.02257	74.3333
1.97052	0.00581		-1.02041	70.8766
1.97397	0.03798		-1.01825	71.2493
1.97741	0.02002		-1.01609	67.8123
1.98086	0.02179		-1.01393	72.1877
1.98431	0.01118		-1.01177	72.168
1.98776	0.01024		-1.0096	70.563
1.9912	0.03666		-1.00744	68.1037
1.99465	0.05076		-1.00528	68.2074
1.99809	0.03953		-1.00312	73.0617
2.00154	0.07718		-1.00095	72.168
2.00498	0.07677		-0.99879	73.311
2.00843	0.03313		-0.99663	74.521
2.01187	0.01109		-0.99446	73.8543
2.01532	0.0325		-0.9923	70.6247
2.01876	0.01506		-0.99013	73.7507
2.0222	0.01603		-0.98797	72.8123
2.02565	0.00275		-0.9858	71.5407
2.02909	0.00159		-0.98363	71.1654
2.03253	0.00142		-0.98147	71.2493
2.03597	0.00242		-0.9793	72.1877
2.03941	0.01052		-0.97713	72.7284
2.04285	0.01424		-0.97497	72.1654
2.04629	0.00831		-0.9728	73.6444
2.04973	0.01706		-0.97063	63.563
2.05317	0.07199		-0.96846	67.395
2.05661	0.07456		-0.96629	70.7284
2.06005	0.05565		-0.96412	72.4987
2.06349	0.03879		-0.96195	71.7061
2.06693	0.01229		-0.95978	70.916
2.07036	0.08156		-0.95761	72.3753
2.0738	0.06908		-0.95544	72.1234
2.07724	0.08678		-0.95327	70.5827
2.08067	0.03874		-0.9511	69.5433
2.08411	0.03116		-0.94893	73.126
2.08755	0.02767		-0.94676	76.916
2.09098	0.01537		-0.94459	70.916
2.09441	0.00698		-0.94241	67.3136
2.09785	0.0072		-0.94024	69.168
2.10128	0.00619		-0.93807	69.3333
2.10472	0.02155		-0.9359	68.7507
2.10815	0.00976		-0.93372	69.8346
2.11158	0.01099		-0.93155	70.521
2.11502	0.00216		-0.92937	69.8123
2.11845	0.00267		-0.9272	69.168
2.12188	0.00998		-0.92502	72.2297
2.12531	0.0053		-0.92285	68.126
2.12874	0.00869		-0.92067	69.521
2.13217	0.02007		-0.9185	74.0643
2.1356	0.04026		-0.91632	73.084
2.13903	0.15996		-0.91414	74.7284
2.14246	0.08843		-0.91197	76.2074
2.14589	0.09677		-0.90979	76.8123
2.14932	0.03478		-0.90761	74.4173
2.15274	0.02902		-0.90544	65.7507
2.15617	0.04457		-0.90326	59.21
2.1596	0.02853		-0.90108	58.437
2.16303	0.01987		-0.8989	72.9383
2.16645	0.01856		-0.89672	70.7703
2.16988	0.01327		-0.89454	71.1877
2.1733	0.01689		-0.89236	71.5827
2.17673	0.01921		-0.89018	69.916
2.18015	0.07519		-0.888	68.1877
2.18358	0.03769		-0.88582	66.563
2.187	0.0312		-0.88364	64.8123
2.19042	0.0074		-0.88146	65.0814
2.19385	0.00638		-0.87928	64.8543
2.19727	0.01697		-0.8771	69.8346
2.20069	0.1833		-0.87492	68.3753
2.20411	0.07325		-0.87273	61.874
2.20753	0.09803		-0.87055	67.0197
2.21095	0.01745		-0.86837	68.2493
2.21438	0.00502		-0.86618	68.958
2.2178	0.00365		-0.864	66
2.22121	0.00774		-0.86182	64.3333
2.22463	0.00562		-0.85963	67.3333
2.22805	0.00473		-0.85745	70.7926
2.23147	0.00312		-0.85526	73.731
2.23489	0.01381		-0.85308	76.6273
2.23831	0.00824		-0.85089	70.3976
2.24172	0.02398		-0.84871	69.479
2.24514	0.01303		-0.84652	67.8543
2.24856	0.02139		-0.84434	72.4173
2.25197	0.01476		-0.84215	74.168
2.25539	0.04235		-0.83996	74.8963
2.2588	0.02499		-0.83778	74.437
2.26222	0.03192		-0.83559	71.9777
2.26563	0.02659		-0.8334	71.4567
2.26904	0.01881		-0.83121	73.7507
2.27246	0.03905		-0.82902	74.1877
2.27587	0.0412		-0.82684	70.874
2.27928	0.03358		-0.82465	72.8766
2.28269	0.03652		-0.82246	74.7507
2.2861	0.021		-0.82027	74.8543
2.28952	0.01228		-0.81808	73.6247
2.29293	0.01574		-0.81589	73.6864
2.29634	0.00904		-0.8137	73.4567
2.29975	0.02784		-0.81151	71.7703
2.30316	0.02889		-0.80932	72.5853
2.30656	0.02928		-0.80713	71.4396
2.30997	0.03033		-0.80494	72.7087
2.31338	0.08842		-0.80274	67.353
2.31679	0.03461		-0.80055	69.689
2.32019	0.02686		-0.79836	70.521
2.3236	0.01411		-0.79617	68.5407
2.32701	0.00623		-0.79398	65.521
2.33041	0.01338		-0.79178	63.7087
2.33382	0.00735		-0.78959	62.0197
2.33722	0.00767		-0.7874	60.916
2.34063	0.03459		-0.7852	61.7507
2.34403	0.02426		-0.78301	64.5433
2.34744	0.03393		-0.78081	67.3976
2.35084	0.01762		-0.77862	60.731
2.35424	0.01061		-0.77642	62.2297
2.35764	0.01245		-0.77423	64.6667
2.36104	0.06149		-0.77203	61.916
2.36445	0.03607		-0.76984	62.874
2.36785	0.0645		-0.76764	65.1037
2.37125	0.02859		-0.76545	64.1457
2.37465	0.0441		-0.76325	62.7703
2.37805	0.11073		-0.76105	63.7087
2.38145	0.1027		-0.75886	59.874
2.38484	0.08838		-0.75666	63.042
2.38824	0.05573		-0.75446	63.1877
2.39164	0.01481		-0.75226	62.21
2.39504	0.01377		-0.75006	63.5236
2.39843	0.00297		-0.74787	63.9186
2.40183	0.00205		-0.74567	63
2.40523	0.00406		-0.74347	63.5827
2.40862	0.01358		-0.74127	63.8543
2.41202	0.00939		-0.73907	63.3556
2.41541	0.01088		-0.73687	64.689
2.4188	0.00508		-0.73467	64.084
2.4222	0.00353		-0.73247	62.2074
2.42559	0.00506		-0.73027	63.5827
2.42898	0.003		-0.72807	58.6024
2.43238	0.00251		-0.72587	59.1037
2.43577	0.00134		-0.72367	59.6667
2.43916	0.00159		-0.72147	61.6247
2.44255	0.00362		-0.71926	61.563
2.44594	0.03226		-0.71706	56.042
2.44933	0.00959		-0.71486	56.2297
2.45272	0.01803		-0.71266	58.0197
2.45611	0.00379		-0.71046	62.479
2.4595	0.00895		-0.70825	56.6667
2.46288	0.00982		-0.70605	59.6864
2.46627	0.05826		-0.70385	59.4567
2.46966	0.0211		-0.70164	62.9777
2.47304	0.02936		-0.69944	64.8123
2.47643	0.00997		-0.69723	62.9803
2.47982	0.02899		-0.69503	61.2297
2.4832	0.01017		-0.69283	62.8543
2.48659	0.01764		-0.69062	63.521
2.48997	0.01744		-0.68842	63.9383
2.49335	0.01709		-0.68621	58.7926
2.49674	0.03582		-0.68401	57.2913
2.50012	0.03759		-0.6818	59.479
2.5035	0.03674		-0.67959	62.1037
2.50688	0.0171		-0.67739	61.6247
2.51026	0.01974		-0.67518	59.2493
2.51365	0.01658		-0.67297	58.6444
2.51703	0.01024		-0.67077	62.6864
2.52041	0.01967		-0.66856	60.8123
2.52378	0.00763		-0.66635	61.1457
2.52716	0.01037		-0.66414	54.0617
2.53054	0.00396		-0.66194	54.3976
2.53392	0.01004		-0.65973	56.7703
2.5373	0.01424		-0.65752	58.1457
2.54067	0.01014		-0.65531	60.4173
2.54405	0.01226		-0.6531	59.9383
2.54743	0.00439		-0.65089	58.8543
2.5508	0.00841		-0.64868	59.479
2.55418	0.01122		-0.64647	58.9803
2.55755	0.02409		-0.64426	57.5013
2.56093	0.03503		-0.64205	60.7926
2.5643	0.01399		-0.63984	65.21
2.56767	0.01467		-0.63763	64.6864
2.57105	0.0064		-0.63542	62.353
2.57442	0.01776		-0.63321	61.084
2.57779	0.01036		-0.631	61.21
2.58116	0.01028		-0.62879	62.126
2.58453	0.00478		-0.62658	65.3136
2.5879	0.00228		-0.62437	62.605
2.59127	0.00452		-0.62216	65.3136
2.59464	0.01878		-0.61994	63.605
2.59801	0.01982		-0.61773	61.1457
2.60138	0.0201		-0.61552	60.1234
2.60474	0.02789		-0.61331	66.6024
2.60811	0.01559		-0.61109	66.748
2.61148	0.01851		-0.60888	63.9777
2.61484	0.01873		-0.60667	68.3333
2.61821	0.01673		-0.60445	75.2716
2.62158	0.01009		-0.60224	77.252
2.62494	0.00947		-0.60002	77.353
2.6283	0.00447		-0.59781	75.521
2.63167	0.01127		-0.59559	82.8766
2.63503	0.0155		-0.59338	79.7926
2.63839	0.02604		-0.59116	74.8543
2.64176	0.00978		-0.58895	78.3753
2.64512	0.01072		-0.58673	84.8543
2.64848	0.00227		-0.58452	90.0617
2.65184	0.00466		-0.5823	95.5407
2.6552	0.00749		-0.58009	96.1234
2.65856	0.01756		-0.57787	97.958
2.66192	0.04003		-0.57565	104.583
2.66528	0.0146		-0.57344	102.356
2.66863	0.02095		-0.57122	102.19
2.67199	0.01399		-0.569	110.064
2.67535	0.00927		-0.56679	111.938
2.67871	0.00868		-0.56457	115.252
2.68206	0.01442		-0.56235	124.941
2.68542	0.0135		-0.56013	121
2.68877	0.01715		-0.55792	119.106
2.69213	0.01139		-0.5557	133.417
2.69548	0.02012		-0.55348	127.501
2.69884	0.01412		-0.55126	126.333
2.70219	0.00872		-0.54904	126.062
2.70554	0.00701		-0.54682	118.874
2.70889	0.00358		-0.5446	111.728
2.71224	0.00937		-0.54238	109.667
2.7156	0.02587		-0.54016	108.314
2.71895	0.00805		-0.53794	101.314
2.7223	0.01831		-0.53572	94.7926
2.72564	0.01351		-0.5335	94.2297
2.72899	0.02277		-0.53128	91.1037
2.73234	0.02228		-0.52906	85.1234
2.73569	0.01488		-0.52684	82.353
2.73904	0.01336		-0.52462	78.2493
2.74238	0.0084		-0.5224	72.2493
2.74573	0.00936		-0.52018	68.874
2.74908	0.0068		-0.51796	71.958
2.75242	0.00585		-0.51574	65.563
2.75577	0.00781		-0.51352	64.2297
2.75911	0.00209		-0.51129	72.1483
2.76245	0.00509		-0.50907	74.4593
2.7658	0.00258		-0.50685	73.2716
2.76914	0.00335		-0.50463	70.9383
2.77248	0.01115		-0.5024	69.0617
2.77582	0.00769		-0.50018	67.0197
2.77916	0.02065		-0.49796	63.3753
2.78251	0.00957		-0.49573	61.8346
2.78585	0.0112		-0.49351	67
2.78918	0.00782		-0.49129	64.2716
2.79252	0.03212		-0.48906	63.563
2.79586	0.02451		-0.48684	61.7284
2.7992	0.03096		-0.48462	65.1234
2.80254	0.01671		-0.48239	67.6444
2.80587	0.01064		-0.48017	66.874
2.80921	0.00419		-0.47794	68.3333
2.81255	0.00436		-0.47572	66.6667
2.81588	0.01325		-0.47349	63.8963
2.81922	0.01475		-0.47127	62.1037
2.82255	0.02839		-0.46904	62.4173
2.82588	0.05687		-0.46682	61.7507
2.82922	0.03569		-0.46459	63.8963
2.83255	0.02894		-0.46237	64.8543
2.83588	0.02125		-0.46014	65.6247
2.83921	0.01587		-0.45791	71.605
2.84254	0.02641		-0.45569	68.3753
2.84587	0.0254		-0.45346	63.563
2.8492	0.01943		-0.45123	68.9803
2.85253	0.02111		-0.44901	64.5013
2.85586	0.01078		-0.44678	67.8543
2.85919	0.02117		-0.44455	66.2297
2.86252	0.06451		-0.44233	64.126
2.86584	0.0273		-0.4401	67.042
2.86917	0.04574		-0.43787	73.437
2.8725	0.03008		-0.43564	75.4567
2.87582	0.03067		-0.43342	72.958
2.87915	0.03		-0.43119	69.1877
2.88247	0.04504		-0.42896	75.6667
2.88579	0.03008		-0.42673	77.605
2.88912	0.0249		-0.4245	77.2297
2.89244	0.01303		-0.42227	75.6247
2.89576	0.01613		-0.42004	72.1037
2.89908	0.01417		-0.41782	71.605
2.90241	0.0141		-0.41559	68.8543
2.90573	0.01799		-0.41336	79.2074
2.90905	0.01007		-0.41113	78.168
2.91237	0.01184		-0.4089	80.2913
2.91568	0.00693		-0.40667	82.6247
2.919	0.00857		-0.40444	80.605
2.92232	0.0149		-0.40221	78.4173
2.92564	0.00684		-0.39998	81.437
2.92895	0.01441		-0.39775	85.605
2.93227	0.01522		-0.39552	86.958
2.93559	0.03691		-0.39329	92.8123
2.9389	0.04415		-0.39106	88.6667
2.94221	0.02376		-0.38883	83.8543
2.94553	0.03387		-0.3866	83.042
2.94884	0.02476		-0.38436	83.479
2.95215	0.01321		-0.38213	84.437
2.95547	0.01423		-0.3799	91.9383
2.95878	0.01492		-0.37767	92.7729
2.96209	0.026		-0.37544	93.042
2.9654	0.01098		-0.37321	96.6444
2.96871	0.02415		-0.37098	90.8123
2.97202	0.02746		-0.36874	93.8123
2.97533	0.04048		-0.36651	94.6247
2.97864	0.02228		-0.36428	93.8123
2.98194	0.03652		-0.36205	96.563
2.98525	0.01159		-0.35981	96.563
2.98856	0.02355		-0.35758	95.521
2.99186	0.04995		-0.35535	92.5433
2.99517	0.0353		-0.35312	105.583
2.99847	0.0297		-0.35088	102.353
3.00178	0.02991		-0.34865	96.647
3.00508	0.01423		-0.34642	94.4396
3.00838	0.02486		-0.34418	94.1877
3.01169	0.03408		-0.34195	99.5013
3.01499	0.01558		-0.33972	90.9383
3.01829	0.02811		-0.33748	103.457
3.02159	0.03366		-0.33525	101.728
3.02489	0.05246		-0.33301	104.751
3.02819	0.02046		-0.33078	105.356
3.03149	0.03994		-0.32855	105.605
3.03479	0.01116		-0.32631	107.146
3.03808	0.01097		-0.32408	104.437
3.04138	0.00814		-0.32184	110.106
3.04468	0.00434		-0.31961	115.98
3.04797	0.00774		-0.31737	119.773
3.05127	0.00435		-0.31514	123.835
3.05457	0.00859		-0.3129	123.709
3.05786	0.0207		-0.31067	125.375
3.06115	0.00757		-0.30843	131.751
3.06445	0.01624		-0.3062	136.022
3.06774	0.01688		-0.30396	140.566
3.07103	0.01169		-0.30173	148.961
3.07432	0.01967		-0.29949	147.689
3.07761	0.03238		-0.29725	153.896
3.0809	0.03248		-0.29502	162
3.08419	0.03081		-0.29278	168.104
3.08748	0.05695		-0.29055	172.146
3.09077	0.03299		-0.28831	180.585
3.09406	0.03313		-0.28607	187.958
3.09735	0.01778		-0.28384	205.482
3.10063	0.0156		-0.2816	208.459
3.10392	0.00584		-0.27936	210.938
3.10721	0.01168		-0.27713	211.521
3.11049	0.02235		-0.27489	212.062
3.11377	0.01376		-0.27265	213.602
3.11706	0.01248		-0.27042	211.978
3.12034	0.01038		-0.26818	209.896
3.12362	0.00902		-0.26594	212.936
3.12691	0.00952		-0.2637	216.566
3.13019	0.01449		-0.26147	217.711
3.13347	0.00781		-0.25923	215.314
3.13675	0.01225		-0.25699	213.188
3.14003	0.0114		-0.25475	213.272
3.14331	0.03009		-0.25252	204.773
3.14659	0.02547		-0.25028	214.919
3.14986	0.01816		-0.24804	218.062
3.15314	0.02918		-0.2458	225.062
3.15642	0.01596		-0.24356	222.21
3.15969	0.01456		-0.24133	218.669
3.16297	0.0184		-0.23909	219.773
3.16624	0.02257		-0.23685	222.899
3.16952	0.0373		-0.23461	226.795
3.17279	0.02561		-0.23237	238.815
3.17606	0.01779		-0.23013	241.689
3.17934	0.02657		-0.22789	242.356
3.18261	0.00874		-0.22566	248.333
3.18588	0.00843		-0.22342	256.02
3.18915	0.00976		-0.22118	262.521
3.19242	0.00673		-0.21894	266.378
3.19569	0.01		-0.2167	269.207
3.19896	0.01692		-0.21446	272.356
3.20223	0.0082		-0.21222	276.289
3.20549	0.00818		-0.20998	287.081
3.20876	0.00911		-0.20774	299.314
3.21203	0.00541		-0.2055	307.795
3.21529	0.01057		-0.20326	320.173
3.21856	0.01934		-0.20102	333.445
3.22182	0.02702		-0.19878	339.252
3.22509	0.01757		-0.19654	340.919
3.22835	0.02136		-0.1943	357.938
3.23161	0.01775		-0.19206	372.417
3.23488	0.01712		-0.18982	380.356
3.23814	0.01549		-0.18758	392.316
3.2414	0.01458		-0.18534	412.336
3.24466	0.01404		-0.1831	429.23
3.24792	0.0088		-0.18086	447.524
3.25118	0.01077		-0.17862	471.255
3.25443	0.00497		-0.17638	484.109
3.25769	0.00803		-0.17414	493.588
3.26095	0.00845		-0.1719	518.571
3.26421	0.00702		-0.16966	550.944
3.26746	0.01141		-0.16742	565.425
3.27072	0.01103		-0.16518	607.716
3.27397	0.00518		-0.16294	635.277
3.27723	0.00832		-0.1607	658.734
3.28048	0.01273		-0.15846	688.19
3.28373	0.01336		-0.15622	724.731
3.28698	0.00679		-0.15398	750.383
3.29024	0.01253		-0.15173	817.156
3.29349	0.01461		-0.14949	839.134
3.29674	0.01423		-0.14725	874.751
3.29999	0.00927		-0.14501	890.743
3.30323	0.01933		-0.14277	854.673
3.30648	0.01078		-0.14053	748.54
3.30973	0.00917		-0.13829	572.551
3.31298	0.0063		-0.13605	362.638
3.31622	0.00645		-0.1338	207.853
3.31947	0.00644		-0.13156	111.175
3.32272	0.00924		-0.12932	59.2441
3.32596	0.00577		-0.12708	33.1431
3.3292	0.00862		-0.12484	22.832
3.33245	0.00638		-0.1226	19.958
3.33569	0.00722		-0.12035	18.3333
3.33893	0.00632		-0.11811	18.1877
3.34217	0.01176		-0.11587	17.2297
3.34541	0.01637		-0.11363	15.8963
3.34865	0.02399		-0.11139	14.8123
3.35189	0.01365		-0.10914	15.479
3.35513	0.01084		-0.1069	14.479
3.35837	0.01395		-0.10466	15.916
3.36161	0.00907		-0.10242	15.521
3.36485	0.0067		-0.10018	14.8543
3.36808	0.00898		-0.09793	13.8123
3.37132	0.01375		-0.09569	13
3.37455	0.0139		-0.09345	13.395
3.37779	0.01563		-0.09121	13.958
3.38102	0.0169		-0.08896	12.916
3.38425	0.01446		-0.08672	13.5827
3.38749	0.01189		-0.08448	13.7703
3.39072	0.01197		-0.08224	14
3.39395	0.01129		-0.08	15.3333
3.39718	0.00981		-0.07775	15.0617
3.40041	0.01333		-0.07551	13.479
3.40364	0.00555		-0.07327	13.479
3.40687	0.00872		-0.07103	13
3.41009	0.01179		-0.06878	14
3.41332	0.0076		-0.06654	14.6667
3.41655	0.01066		-0.0643	11
3.41977	0.00985		-0.06205	14.6247
3.423	0.00971		-0.05981	11.3333
3.42622	0.00883		-0.05757	10.6667
3.42945	0.01145		-0.05533	11.1457
3.43267	0.00675		-0.05308	11.2913
3.43589	0.01285		-0.05084	10.8123
3.43912	0.01393		-0.0486	13.3753
3.44234	0.00484		-0.04636	12.4173
3.44556	0.01026		-0.04411	11.8123
3.44878	0.00561		-0.04187	11.8123
3.452	0.00423		-0.03963	12.3753
3.45522	0.00364		-0.03738	13.3333
3.45844	0.00442		-0.03514	14.8123
3.46165	0.00351		-0.0329	12.4173
3.46487	0.00271		-0.03066	12.7087
3.46809	0.00624		-0.02841	13.2913
3.4713	0.00825		-0.02617	12.7703
3.47452	0.00625		-0.02393	10.916
3.47773	0.00996		-0.02168	11.7087
3.48094	0.01535		-0.01944	12.6667
3.48416	0.00742		-0.0172	12.521
3.48737	0.0069		-0.01496	11.8963
3.49058	0.01104		-0.01271	12.042
3.49379	0.01095		-0.01047	10.6247
3.497	0.00795		-0.00823	11.3333
3.50021	0.00731		-0.00598	12
3.50342	0.00677		-0.00374	12.1457
3.50663	0.00671		-0.0015	13.6667
3.50983	0.00916		0.00074976	12.3753
3.51304	0.00607		0.00299	11.8963
3.51625	0.00891		0.00523	12.521
3.51945	0.01235		0.00747	12.521
3.52266	0.00554		0.00972	13
3.52586	0.00784		0.01196	12.3333
3.52907	0.00798		0.0142	12.1457
3.53227	0.01039		0.01645	14.3753
3.53547	0.00696		0.01869	11.437
3.53867	0.00444		0.02093	11.437
3.54187	0.00672		0.02317	11.8123
3.54507	0.00558		0.02542	11.8123
3.54827	0.00623		0.02766	11.437
3.55147	0.00751		0.0299	11.479
3.55467	0.01337		0.03215	10.8543
3.55787	0.00749		0.03439	13.6247
3.56106	0.00806		0.03663	13.7703
3.56426	0.0091		0.03887	12.8963
3.56745	0.01153		0.04112	13.3753
3.57065	0.00634		0.04336	13.042
3.57384	0.00785		0.0456	11.8123
3.57704	0.00902		0.04785	12.6667
3.58023	0.00861		0.05009	13.8963
3.58342	0.01019		0.05233	11.7087
3.58661	0.01293		0.05457	12.8543
3.5898	0.01538		0.05682	13.4593
3.59299	0.01025		0.05906	12.7284
3.59618	0.00671		0.0613	12.7703
3.59937	0.01012		0.06354	13.1037
3.60256	0.00607		0.06579	12.437
3.60575	0.00863		0.06803	12.3333
3.60893	0.0085		0.07027	13.3333
3.61212	0.00812		0.07251	13.6247
3.6153	0.00849		0.07476	12.7703
3.61849	0.00973		0.077	13.3753
3.62167	0.00764		0.07924	12
3.62485	0.0079		0.08148	16.521
3.62804	0.00621		0.08373	15.1037
3.63122	0.00786		0.08597	14.1877
3.6344	0.00482		0.08821	14.521
3.63758	0.0026		0.09045	13.6667
3.64076	0.00354		0.0927	14.2913
3.64394	0.00265		0.09494	15.2913
3.64712	0.00462		0.09718	15.3333
3.65029	0.0067		0.09942	16.958
3.65347	0.00972		0.10167	16.916
3.65665	0.00876		0.10391	16.2716
3.65982	0.00813		0.10615	16.4173
3.663	0.00684		0.10839	20.563
3.66617	0.00482		0.11063	22
3.66934	0.00295		0.11288	22.2913
3.67252	0.00348		0.11512	27.9777
3.67569	0.00542		0.11736	43.3307
3.67886	0.00487		0.1196	75.3898
3.68203	0.00414		0.12184	139.757
3.6852	0.00458		0.12408	251.436
3.68837	0.00491		0.12633	400.638
3.69154	0.00592		0.12857	598.759
3.69471	0.00485		0.13081	730.223
3.69787	0.00542		0.13305	804.592
3.70104	0.01091		0.13529	826.745
3.70421	0.00837		0.13753	824.434
3.70737	0.00627		0.13978	807.773
3.71053	0.01084		0.14202	773.089
3.7137	0.00931		0.14426	735.608
3.71686	0.01098		0.1465	709.98
3.72002	0.00706		0.14874	669.356
3.72318	0.00514		0.15098	633.104
3.72634	0.00565		0.15322	608.958
3.7295	0.00335		0.15546	590.692
3.73266	0.00487		0.1577	556.563
3.73582	0.01108		0.15995	520.919
3.73898	0.00801		0.16219	495.003
3.74214	0.00615		0.16443	478.795
3.74529	0.00704		0.16667	461.045
3.74845	0.00528		0.16891	435.459
3.7516	0.00554		0.17115	412.647
3.75476	0.00716		0.17339	404.087
3.75791	0.00759		0.17563	391.168
3.76107	0.00625		0.17787	394.392
3.76422	0.00723		0.18011	371.499
3.76737	0.00599		0.18235	363.02
3.77052	0.0078		0.18459	347.79
3.77367	0.0077		0.18683	337.291
3.77682	0.00628		0.18907	332.499
3.77997	0.00884		0.19131	324.58
3.78311	0.00937		0.19355	309.936
3.78626	0.00508		0.19579	297.877
3.78941	0.00683		0.19803	295.232
3.79255	0.01019		0.20027	289.835
3.7957	0.00499		0.20251	281.835
3.79884	0.00627		0.20475	273.543
3.80199	0.00693		0.20699	262.921
3.80513	0.00355		0.20923	261.358
3.80827	0.00582		0.21147	254.711
3.81141	0.00823		0.21371	246.501
3.81455	0.00475		0.21595	236.896
3.81769	0.00595		0.21819	234.938
3.82083	0.00675		0.22043	236.314
3.82397	0.00335		0.22266	227.896
3.82711	0.00263		0.2249	222.146
3.83025	0.00227		0.22714	221.98
3.83338	0.00211		0.22938	221.333
3.83652	0.00226		0.23162	230.205
3.83965	0.00206		0.23386	218.978
3.84279	0.00484		0.2361	220.252
3.84592	0.00319		0.23834	213.084
3.84905	0.00148		0.24057	204.625
3.85218	0.00293		0.24281	208
3.85531	0.0044		0.24505	211.459
3.85844	0.00456		0.24729	208.356
3.86157	0.00558		0.24953	207.896
3.8647	0.0053		0.25176	211.625
3.86783	0.00575		0.254	209.667
3.87096	0.00765		0.25624	196.457
3.87409	0.00623		0.25848	191.585
3.87721	0.00485		0.26072	205.731
3.88034	0.00412		0.26295	215.728
3.88346	0.00388		0.26519	212.126
3.88658	0.0028		0.26743	210.543
3.88971	0.00457		0.26966	212.501
3.89283	0.00618		0.2719	206.417
3.89595	0.00329		0.27414	195.835
3.89907	0.00419		0.27638	190.21
3.90219	0.00445		0.27861	187.835
3.90531	0.00513		0.28085	184.919
3.90843	0.00561		0.28309	156.482
3.91155	0.00322		0.28532	156.857
3.91467	0.00301		0.28756	148.21
3.91778	0.00312		0.28979	147.709
3.9209	0.0018		0.29203	139.375
3.92401	0.00137		0.29427	129.77
3.92713	0.00372		0.2965	124.375
3.93024	0.0044		0.29874	123
3.93335	0.00376		0.30097	123.249
3.93646	0.00507		0.30321	120.333
3.93957	0.00345		0.30545	115.417
3.94268	0.00259		0.30768	113.23
3.94579	0.00398		0.30992	110.356
3.9489	0.00363		0.31215	104.896
3.95201	0.00252		0.31439	113.852
3.95512	0.00255		0.31662	108.457
3.95823	0.00372		0.31886	103.583
3.96133	0.00278		0.32109	106.417
3.96444	0.00191		0.32333	104.126
3.96754	0.00265		0.32556	102.333
3.97064	0.00364		0.32779	106.938
3.97375	0.0033		0.33003	105.168
3.97685	0.00461		0.33226	100.126
3.97995	0.00589		0.3345	100.667
3.98305	0.0046		0.33673	99.958
3.98615	0.0035		0.33897	97.9383
3.98925	0.00318		0.3412	98.2493
3.99235	0.00276		0.34343	99.0197
3.99544	0.00158		0.34567	97.958
3.99854	0.00185		0.3479	93.1877
4.00164	0.00374		0.35013	90.2493
4.00473	0.00248		0.35237	90.126
4.00783	0.00408		0.3546	91.6667
4.01092	0.00397		0.35683	94.8543
4.01401	0.0026		0.35906	93.7703
4.01711	0.00357		0.3613	93.2913
4.0202	0.00655		0.36353	92.8766
4.02329	0.00285		0.36576	88.1063
4.02638	0.0016		0.36799	88.21
4.02947	0.00394		0.37023	89.563
4.03256	0.00286		0.37246	84.9186
4.03564	0.00203		0.37469	85.2716
4.03873	0.00221		0.37692	80.9383
4.04182	0.00293		0.37915	86.7926
4.0449	0.00194		0.38138	84.3753
4.04799	0.0029		0.38362	89.8346
4.05107	0.00341		0.38585	90.1457
4.05415	0.00299		0.38808	87.1457
4.05723	0.0042		0.39031	81.479
4.06032	0.00223		0.39254	76.2493
4.0634	0.00215		0.39477	77.6247
4.06648	0.00309		0.397	80.958
4.06955	0.00298		0.39923	81.126
4.07263	0.00211		0.40146	79.3136
4.07571	0.00311		0.40369	75.79
4.07879	0.00409		0.40592	76.6864
4.08186	0.0034		0.40815	76.5407
4.08494	0.00305		0.41038	69.1877
4.08801	0.00385		0.41261	72.4987
4.09109	0.00414		0.41484	76.6444
4.09416	0.00483		0.41707	77.874
4.09723	0.00899		0.4193	76.2297
4.1003	0.00746		0.42152	74.252
4.10337	0.00428		0.42375	75.9186
4.10644	0.0052		0.42598	76.3136
4.10951	0.00573		0.42821	72.8123
4.11258	0.00412		0.43044	69.1877
4.11565	0.00361		0.43267	67.2493
4.11871	0.00301		0.43489	73.0617
4.12178	0.00303		0.43712	71.21
4.12484	0.00494		0.43935	67.6247
4.12791	0.00595		0.44158	63.4987
4.13097	0.00415		0.4438	61.6864
4.13403	0.00576		0.44603	65.042
4.1371	0.00603		0.44826	64.647
4.14016	0.00558		0.45049	61.521
4.14322	0.0088		0.45271	61.2493
4.14628	0.00611		0.45494	65.395
4.14934	0.00389		0.45717	68.311
4.15239	0.0044		0.45939	61.874
4.15545	0.00449		0.46162	65.2297
4.15851	0.00318		0.46384	69.4593
4.16156	0.00245		0.46607	64.0197
4.16462	0.00295		0.46829	67.2913
4.16767	0.00352		0.47052	61.8963
4.17073	0.00278		0.47274	64.2716
4.17378	0.00184		0.47497	62.3333
4.17683	0.00192		0.47719	62.479
4.17988	0.00207		0.47942	66.2297
4.18293	0.00207		0.48164	69.1877
4.18598	0.00207		0.48387	73.0617
4.18903	0.00538		0.48609	74.7284
4.19208	0.00359		0.48832	68.1037
4.19512	0.002		0.49054	65.395
4.19817	0.00289		0.49276	61.1877
4.20121	0.00358		0.49499	63.4593
4.20426	0.0037		0.49721	64.353
4.2073	0.00415		0.49943	71.874
4.21034	0.00441		0.50166	69.7507
4.21339	0.00357		0.50388	69.479
4.21643	0.00334		0.5061	73.4147
4.21947	0.00229		0.50832	74.958
4.22251	0.00201		0.51055	80.5013
4.22555	0.00161		0.51277	79.4173
4.22858	0.00145		0.51499	80.1037
4.23162	0.00109		0.51721	86.5407
4.23466	0.0028		0.51943	91.042
4.23769	0.00255		0.52165	94.9186
4.24073	0.00227		0.52388	105.896
4.24376	0.00516		0.5261	109.499
4.2468	0.00503		0.52832	108.874
4.24983	0.00213		0.53054	116.126
4.25286	0.00329		0.53276	116.459
4.25589	0.00496		0.53498	125.165
4.25892	0.00586		0.5372	126.647
4.26195	0.00883		0.53942	120.21
4.26498	0.00534		0.54164	116.874
4.268	0.00312		0.54386	120.395
4.27103	0.00479		0.54608	125.751
4.27406	0.00484		0.5483	128.731
4.27708	0.0032		0.55052	124.751
4.28011	0.00622		0.55273	117.353
4.28313	0.00625		0.55495	112.353
4.28615	0.0101		0.55717	108.353
4.28917	0.0081		0.55939	103.896
4.2922	0.00837		0.56161	97.126
4.29522	0.00845		0.56382	95.2716
4.29823	0.00831		0.56604	101.333
4.30125	0.00633		0.56826	101.249
4.30427	0.00564		0.57048	92.8543
4.30729	0.00781		0.57269	86.8123
4.3103	0.00766		0.57491	82.5407
4.31332	0.00585		0.57713	82.7284
4.31633	0.00605		0.57934	81.8123
4.31935	0.00505		0.58156	79.2493
4.32236	0.00386		0.58377	78.3333
4.32537	0.00476		0.58599	79.2716
4.32838	0.00423		0.58821	78.2913
4.33139	0.00253		0.59042	74.8123
4.3344	0.00249		0.59264	76.521
4.33741	0.00428		0.59485	74
4.34042	0.00365		0.59707	67.8123
4.34343	0.00418		0.59928	69.6667
4.34643	0.00578		0.60149	67.9357
4.34944	0.00678		0.60371	68.9383
4.35244	0.00597		0.60592	67.042
4.35545	0.00763		0.60813	67.2716
4.35845	0.00829		0.61035	66.8543
4.36145	0.007		0.61256	61.6667
4.36445	0.00536		0.61477	60.7507
4.36745	0.00447		0.61699	62.7087
4.37045	0.00524		0.6192	65.2913
4.37345	0.00452		0.62141	65.874
4.37645	0.00235		0.62362	62.6024
4.37945	0.00235		0.62584	61.5827
4.38244	0.00393		0.62805	61.042
4.38544	0.00387		0.63026	63.958
4.38843	0.0027		0.63247	64.2493
4.39142	0.00202		0.63468	59.832
4.39442	0.0031		0.63689	59.2913
4.39741	0.00379		0.6391	57.563
4.4004	0.0021		0.64131	56.2297
4.40339	0.00201		0.64352	58.21
4.40638	0.00353		0.64573	61.4593
4.40937	0.00448		0.64794	63.0223
4.41236	0.00509		0.65015	60.5853
4.41534	0.00338		0.65236	56.3753
4.41833	0.00348		0.65457	57.6247
4.42132	0.0056		0.65678	62.6667
4.4243	0.00585		0.65899	59.437
4.42728	0.00339		0.66119	58.6247
4.43027	0.00228		0.6634	64.2716
4.43325	0.00303		0.66561	66.5013
4.43623	0.00396		0.66782	66.9803
4.43921	0.00338		0.67003	63.1457
4.44219	0.00494		0.67223	64.311
4.44517	0.00435		0.67444	57.79
4.44815	0.00482		0.67665	55
4.45112	0.0043		0.67885	64.1877
4.4541	0.00386		0.68106	63.874
4.45707	0.00334		0.68326	61.4147
4.46005	0.00442		0.68547	63.1234
4.46302	0.00387		0.68768	63.7703
4.46599	0.00241		0.68988	63.6247
4.46897	0.00227		0.69209	64.8123
4.47194	0.00391		0.69429	68.1877
4.47491	0.00358		0.69649	65.8543
4.47788	0.00418		0.6987	66.1037
4.48084	0.00349		0.7009	61.0197
4.48381	0.0031		0.70311	63.437
4.48678	0.00456		0.70531	61.563
4.48974	0.005		0.70751	62.6864
4.49271	0.00388		0.70972	63.6247
4.49567	0.00402		0.71192	61.2913
4.49864	0.00414		0.71412	62.437
4.5016	0.00464		0.71632	65.084
4.50456	0.0057		0.71853	68.084
4.50752	0.00495		0.72073	69.126
4.51048	0.00316		0.72293	64.4173
4.51344	0.00489		0.72513	61.7284
4.5164	0.00656		0.72733	66.1457
4.51936	0.00734		0.72953	65.958
4.52231	0.00637		0.73173	62.7284
4.52527	0.00656		0.73393	63.8543
4.52822	0.00695		0.73613	63.1037
4.53118	0.00726		0.73833	65.1877
4.53413	0.00555		0.74053	65.2297
4.53708	0.00534		0.74273	63.479
4.54003	0.00596		0.74493	65
4.54298	0.00779		0.74713	59.4147
4.54593	0.00784		0.74933	58.1654
4.54888	0.00499		0.75152	63.6667
4.55183	0.00566		0.75372	63.563
4.55477	0.0096		0.75592	61.7926
4.55772	0.0079		0.75812	64.1877
4.56067	0.00675		0.76031	61.269
4.56361	0.00889		0.76251	61.5827
4.56655	0.01074		0.76471	61.2716
4.5695	0.00864		0.7669	64.6247
4.57244	0.00666		0.7691	62.958
4.57538	0.00567		0.7713	64.605
4.57832	0.00631		0.77349	63.6667
4.58126	0.0079		0.77569	68.4987
4.5842	0.00677		0.77788	64.6667
4.58713	0.00415		0.78008	63.7087
4.59007	0.00445		0.78227	66.3333
4.59301	0.00454		0.78446	68.8543
4.59594	0.0043		0.78666	69.168
4.59887	0.00545		0.78885	69.8346
4.60181	0.00516		0.79105	72.7703
4.60474	0.00379		0.79324	72.6247
4.60767	0.0047		0.79543	69.7926
4.6106	0.00511		0.79762	72.8543
4.61353	0.00499		0.79982	79.479
4.61646	0.00379		0.80201	69.3136
4.61939	0.0032		0.8042	70.0643
4.62231	0.00452		0.80639	79.6273
4.62524	0.00463		0.80858	77.1654
4.62816	0.00291		0.81077	77.5407
4.63109	0.00265		0.81296	77.0223
4.63401	0.00407		0.81515	75.1063
4.63693	0.00403		0.81734	75.2297
4.63985	0.00403		0.81953	78.5407
4.64278	0.00497		0.82172	78.6247
4.64569	0.00354		0.82391	77.563
4.64861	0.0031		0.8261	79
4.65153	0.00342		0.82829	76.084
4.65445	0.00408		0.83048	76.1877
4.65736	0.00399		0.83267	69.2297
4.66028	0.00313		0.83485	69.8543
4.66319	0.00362		0.83704	74.437
4.66611	0.0038		0.83923	67.563
4.66902	0.00457		0.84141	70.437
4.67193	0.00407		0.8436	68.958
			0.84579	72.3976
			0.84797	68
			0.85016	68.4567
			0.85234	69.2913
			0.85453	67.042
			0.85671	66.6667
			0.8589	66.1877
			0.86108	67.7507
			0.86327	71.042
			0.86545	67
			0.86763	65.521
			0.86982	61.8123
			0.872	63.2493
			0.87418	68.3779
			0.87636	68.168
			0.87855	65.5827
			0.88073	63.5407
			0.88291	71.563
			0.88509	73.4593
			0.88727	71.4396
			0.88945	70.4816
			0.89163	69.2716
			0.89381	70.6667
			0.89599	72.0223
			0.89817	68.2939
			0.90035	67.8346
			0.90253	68.0617
			0.9047	68.958
			0.90688	68.916
			0.90906	73.1654
			0.91124	78.042
			0.91341	68.6444
			0.91559	70.252
			0.91777	72.3753
			0.91994	74.2716
			0.92212	74.7729
			0.92429	70.4396
			0.92647	67.8123
			0.92864	70.311
			0.93082	70.916
			0.93299	72.9803
			0.93517	76.0026
			0.93734	70.4396
			0.93951	66.8543
			0.94168	65.3779
			0.94386	74.2297
			0.94603	66.5827
			0.9482	72.9186
			0.95037	74.3753
			0.95254	72.3753
			0.95471	68.832
			0.95689	67.6024
			0.95906	65.437
			0.96123	63.9383
			0.96339	67.7507
			0.96556	70.8543
			0.96773	69.479
			0.9699	71.042
			0.97207	71
			0.97424	67.2074
			0.9764	70.8963
			0.97857	66.9357
			0.98074	67.252
			0.98291	68.3753
			0.98507	74.7507
			0.98724	73.126
			0.9894	75.21
			0.99157	74.8346
			0.99373	73.916
			0.9959	72.5407
			0.99806	73.1457
			1.00023	71.2716
			1.00239	68.8963
			1.00455	71.395
			1.00672	71.2913
			1.00888	74
			1.01104	70.1457
			1.0132	74.479
			1.01536	82.7703
			1.01752	77.126
			1.01969	73.3136
			1.02185	71.7087
			1.02401	70.8346
			1.02617	70.126
			1.02832	73.042
			1.03048	72.2493
			1.03264	72.1457
			1.0348	76.8123
			1.03696	78.7703
			1.03912	78.1877
			1.04127	79.2297
			1.04343	78.437
			1.04559	79.832
			1.04774	79.9803
			1.0499	80.6667
			1.05206	86.958
			1.05421	86.4593
			1.05637	88.5853
			1.05852	91.8543
			1.06067	97.5853
			1.06283	95.3556
			1.06498	90.521
			1.06713	91.563
			1.06929	97.7926
			1.07144	97.4593
			1.07359	95.4593
			1.07574	99.6667
			1.07789	99.2716
			1.08004	102.022
			1.0822	103.605
			1.08435	95.6273
			1.0865	103.062
			1.08864	98.7507
			1.09079	100.459
			1.09294	99.916
			1.09509	102.98
			1.09724	107.356
			1.09939	103.605
			1.10153	97.8963
			1.10368	98.3753
			1.10583	97.521
			1.10797	96.6667
			1.11012	102.126
			1.11226	99.4816
			1.11441	95.689
			1.11655	86.2074
			1.1187	87.958
			1.12084	82.874
			1.12299	91.1457
			1.12513	84.8149
			1.12727	87.8123
			1.12941	89.7926
			1.13156	90.3333
			1.1337	86.7087
			1.13584	84.8543
			1.13798	85.8123
			1.14012	85.1037
			1.14226	83.311
			1.1444	84.7284
			1.14654	83.874
			1.14868	82.311
			1.15082	88.437
			1.15296	80.3333
			1.15509	84.1457
			1.15723	79.7703
			1.15937	77.1037
			1.1615	86.605
			1.16364	84.8963
			1.16578	81.7926
			1.16791	79.0223
			1.17005	77.8963
			1.17218	80.6247
			1.17432	80.7507
			1.17645	78.4593
			1.17858	81.916
			1.18072	85.916
			1.18285	82.7087
			1.18498	80.7507
			1.18711	81.6864
			1.18925	85.916
			1.19138	88.0814
			1.19351	79.521
			1.19564	85.0223
			1.19777	91.521
			1.1999	90.8963
			1.20203	88.084
			1.20416	87.4173
			1.20628	82.4173
			1.20841	80.8543
			1.21054	82.3753
			1.21267	80.21
			1.21479	80.7729
			1.21692	81.1877
			1.21905	79.7703
			1.22117	85.4593
			1.2233	82.3753
			1.22542	82.3556
			1.22755	88.731
			1.22967	88.5433
			1.23179	84.0197
			1.23392	82.8123
			1.23604	84.2297
			1.23816	87.6247
			1.24028	86.2913
			1.24241	84.2297
			1.24453	83.647
			1.24665	79.8346
			1.24877	79.647
			1.25089	79.3753
			1.25301	78.3333
			1.25513	84.126
			1.25725	83.252
			1.25936	85.5853
			1.26148	83.3753
			1.2636	84.7703
			1.26572	85.521
			1.26783	89.6273
			1.26995	90.5853
			1.27207	88.563
			1.27418	89.8123
			1.2763	88.3333
			1.27841	85.563
			1.28052	89.8543
			1.28264	87.479
			1.28475	83.958
			1.28686	88.958
			1.28898	88.7926
			1.29109	85.126
			1.2932	87.1851
			1.29531	88.7257
			1.29742	84.9357
			1.29953	86.6444
			1.30164	93.2493
			1.30375	92.3333
			1.30586	89.8123
			1.30797	90.8543
			1.31008	90.6667
			1.31219	88.7703
			1.31429	88.605
			1.3164	86.5604
			1.31851	83.5604
			1.32061	102.126
			1.32272	94.084
			1.32482	88.2913
			1.32693	88.8543
			1.32903	91.4567
			1.33114	92.9777
			1.33324	91.084
			1.33534	92.042
			1.33745	91.8123
			1.33955	87.9383
			1.34165	91.084
			1.34375	96.7284
			1.34585	88.7703
			1.34795	85.3136
			1.35005	86.563
			1.35215	89.0197
			1.35425	96.79
			1.35635	94.8963
			1.35845	96.563
			1.36055	90.8543
			1.36264	92
			1.36474	93.7087
			1.36684	92.3136
			1.36893	91.689
			1.37103	94.7729
			1.37312	96.1903
			1.37522	93.5433
			1.37731	96.7507
			1.37941	96.9383
			1.3815	98.126
			1.38359	89.1457
			1.38569	86.437
			1.38778	93.6667
			1.38987	94.521
			1.39196	87.7703
			1.39405	90.916
			1.39614	93.5827
			1.39823	93.437
			1.40032	97.7703
			1.40241	100.874
			1.4045	95.3333
			1.40659	94.5433
			1.40867	92.7087
			1.41076	102.98
			1.41285	93.168
			1.41493	102.583
			1.41702	98.958
			1.41911	97.2913
			1.42119	94.7703
			1.42328	90.916
			1.42536	91.958
			1.42744	96.563
			1.42953	96.689
			1.43161	93.0643
			1.43369	93.168
			1.43577	97.689
			1.43785	97.0026
			1.43993	86.3333
			1.44201	96.7703
			1.44409	97.3333
			1.44617	95.605
			1.44825	94.2913
			1.45033	93.731
			1.45241	95.4173
			1.45449	94.4987
			1.45656	93.2074
			1.45864	97.3753
			1.46072	101.356
			1.46279	97.2297
			1.46487	90.4173
			1.46694	96.1457
			1.46902	95.7061
			1.47109	87.8963
			1.47316	91.2074
			1.47524	94.4593
			1.47731	94.084
			1.47938	90.1877
			1.48145	91.2913
			1.48352	92.6247
			1.48559	91.1877
			1.48766	90.7507
			1.48973	88.7703
			1.4918	90
			1.49387	87.3976
			1.49594	96.4816
			1.49801	95.1457
			1.50008	97.1037
			1.50214	96.3753
			1.50421	90.042
			1.50627	87.3136
			1.50834	89.3556
			1.5104	91.3556
			1.51247	89.689
			1.51453	87.168
			1.5166	86.563
			1.51866	88.7703
			1.52072	95.084
			1.52278	82
			1.52485	89.647
			1.52691	91.1063
			1.52897	90.8963
			1.53103	83.8543
			1.53309	87.1457
			1.53515	90.3753
			1.53721	92.3136
			1.53926	91.7087
			1.54132	87.395
			1.54338	86.521
			1.54543	89.563
			1.54749	91.353
			1.54955	94.0617
			1.5516	88.3333
			1.55366	90.5433
			1.55571	89.126
			1.55777	89.689
			1.55982	90.0643
			1.56187	91.9186
			1.56392	92.2297
			1.56598	92.0617
			1.56803	93.7926
			1.57008	86.6667
			1.57213	81.7703
			1.57418	84.8766
			1.57623	83.8149
			1.57828	85.5853
			1.58033	86.2716
			1.58237	86.084
			1.58442	85.7703
			1.58647	87.1037
			1.58851	89.395
			1.59056	89.4987
			1.59261	89.3136
			1.59465	87.479
			1.5967	87.8543
			1.59874	88.8123
			1.60078	89.8346
			1.60283	90.1877
			1.60487	90.7926
			1.60691	89.647
			1.60895	88.2297
			1.61099	87.3753
			1.61303	87.563
			1.61507	87.479
			1.61711	87.2913
			1.61915	86.8123
			1.62119	93.4173
			1.62323	104.98
			1.62527	97.437
			1.6273	94.689
			1.62934	96.3359
			1.63138	96.1483
			1.63341	92.5433
			1.63545	95.084
			1.63748	100.667
			1.63951	98.0617
			1.64155	97.7703
			1.64358	96.1877
			1.64561	96.311
			1.64765	96.0026
			1.64968	101.689
			1.65171	100.689
			1.65374	96.3779
			1.65577	95.2939
			1.6578	95.437
			1.65983	96.9777
			1.66186	102.667
			1.66388	105.353
			1.66591	100.686
			1.66794	104.605
			1.66996	108.146
			1.67199	99.4396
			1.67402	103.168
			1.67604	102.437
			1.67807	105.291
			1.68009	108.647
			1.68211	108.857
			1.68414	110.44
			1.68616	113.874
			1.68818	109
			1.6902	112.168
			1.69222	111.106
			1.69424	106.314
			1.69626	111.333
			1.69828	114.919
			1.7003	110.543
			1.70232	107.501
			1.70434	106.148
			1.70635	101.647
			1.70837	105.311
			1.71039	109.353
			1.7124	110
			1.71442	104.291
			1.71643	105.583
			1.71844	106.896
			1.72046	108.395
			1.72247	107.563
			1.72448	106.689
			1.7265	106.417
			1.72851	105.168
			1.73052	104.686
			1.73253	103.479
			1.73454	100.916
			1.73655	100.269
			1.73856	99.916
			1.74056	97.1877
			1.74257	97.0223
			1.74458	95.8346
			1.74659	96.6247
			1.74859	101.375
			1.7506	99.0223
			1.7526	97.605
			1.75461	93.9777
			1.75661	100.978
			1.75862	95.8123
			1.76062	91.126
			1.76262	90.2297
			1.76462	93.8963
			1.76662	93.7926
			1.76863	89.8963
			1.77063	97.605
			1.77263	94.7703
			1.77463	95.647
			1.77662	90.4764
			1.77862	93.4987
			1.78062	92.2074
			1.78262	90.6247
			1.78461	91.2493
			1.78661	91.7284
			1.78861	89.7087
			1.7906	88.126
			1.7926	86.9803
			1.79459	85.3976
			1.79658	81.3556
			1.79858	81.7087
			1.80057	86.563
			1.80256	87.126
			1.80455	85.3753
			1.80654	85.8123
			1.80853	85.4593
			1.81052	83.9383
			1.81251	83.1037
			1.8145	89.0197
			1.81649	84.3753
			1.81848	83.3333
			1.82046	85.479
			1.82245	86.084
			1.82444	84.689
			1.82642	84.0643
			1.82841	82.4396
			1.83039	82.2074
			1.83237	74.689
			1.83436	77.1903
			1.83634	75.3333
			1.83832	74.8963
			1.8403	77.168
			1.84228	78.4173
			1.84426	77.563
			1.84624	77.8149
			1.84822	79.8963
			1.8502	67.958
			1.85218	68.353
			1.85416	71.479
			1.85614	75.958
			1.85811	77.958
			1.86009	76.6247
			1.86207	74.395
			1.86404	69.2913
			1.86601	74.2493
			1.86799	72.0197
			1.86996	71.084
			1.87193	68.3976
			1.87391	71.0223
			1.87588	73.3136
			1.87785	71.0223
			1.87982	69.7926
			1.88179	77.042
			1.88376	71.126
			1.88573	73.252
			1.8877	75.5827
			1.88967	70.9357
			1.89163	70.2913
			1.8936	70.5433
			1.89557	67.5013
			1.89753	70.9357
			1.8995	68.437
			1.90146	68.9777
			1.90343	68.1457
			1.90539	67.7284
			1.90735	67.7284
			1.90932	68.7087
			1.91128	69.0223
			1.91324	66.7087
			1.9152	65.7284
			1.91716	69.437
			1.91912	69.3333
			1.92108	66.7926
			1.92304	64.126
			1.92499	63.3753
			1.92695	65.3753
			1.92891	68.1457
			1.93086	66.269
			1.93282	61.9777
			1.93478	63.3333
			1.93673	62.4173
			1.93868	60.7926
			1.94064	61.605
			1.94259	64.521
			1.94454	63.6444
			1.94649	60.5407
			1.94845	62.1457
			1.9504	63.0617
			1.95235	65.5827
			1.9543	67.1877
			1.95625	66.126
			1.95819	63.084
			1.96014	66.6667
			1.96209	61.521
			1.96404	58.731
			1.96598	59.4173
			1.96793	60.7507
			1.96987	63.3753
			1.97182	64.5827
			1.97376	60.1877
			1.9757	59.958
			1.97765	61.2493
			1.97959	62
			1.98153	60.6247
			1.98347	60.1457
			1.98541	61.7926
			1.98735	60.521
			1.98929	59.8543
			1.99123	60.2493
			1.99317	61.2913
			1.99511	60.1457
			1.99704	60
			1.99898	62.3753
			2.00092	63.1877
			2.00285	62.832
			2.00479	60.126
			2.00672	57.521
			2.00865	55.1037
			2.01059	54.1877
			2.01252	55.563
			2.01445	53.7926
			2.01638	56.605
			2.01831	58.6247
			2.02025	57.5604
			2.02217	56.437
			2.0241	57.4173
			2.02603	58.9777
			2.02796	60.1654
			2.02989	57
			2.03181	54.1654
			2.03374	55.1037
			2.03567	54.563
			2.03759	54.042
			2.03952	55.6864
			2.04144	0

## Sheet: Supplementary Fig. 9
Time	Ions perrmeated	Time	Ions perrmeated
h	mol/m2	h	mol/m2
Nylon membrane	Nylon membrane	Nylon membrane	Nylon membrane
0.5	1.50066	1	2.7578
1	3.05532	2	5.8094
1.5	4.03908	3	8.13191
2	5.36908	4	11.3693
2.5	7.4978	5	13.8682
3	9.0791	6	16.692
3.5	10.5046	7	19.7462
4	12.059	8	22.1446
4.5	13.5	9	24.956
5	15.4891	10	27.925

## Sheet: Supplementary Fig. 10
Potential	Current
V	μA
2DPM	2DPM
-391	-18.5924
-390	-18.5733
-389	-18.5255
-388	-18.4729
-387	-18.4204
-386	-18.3631
-385	-18.3105
-384	-18.258
-383	-18.2054
-382	-18.1529
-381	-18.1003
-380	-18.0478
-379	-17.9952
-378	-17.9427
-377	-17.8901
-376	-17.8376
-375	-17.785
-374	-17.7325
-373	-17.6799
-372	-17.6274
-371	-17.5748
-370	-17.5223
-369	-17.4698
-368	-17.4172
-367	-17.3647
-366	-17.3169
-365	-17.2643
-364	-17.2118
-363	-17.1592
-362	-17.1067
-361	-17.0541
-360	-17.0064
-359	-16.9538
-358	-16.9013
-357	-16.8487
-356	-16.7962
-355	-16.7436
-354	-16.6959
-353	-16.6433
-352	-16.5908
-351	-16.5382
-350	-16.4857
-349	-16.4379
-348	-16.3853
-347	-16.3328
-346	-16.285
-345	-16.2325
-344	-16.1799
-343	-16.1322
-342	-16.0796
-341	-16.0271
-340	-15.9793
-339	-15.9268
-338	-15.8742
-337	-15.8264
-336	-15.7739
-335	-15.7213
-334	-15.6736
-333	-15.621
-332	-15.5732
-331	-15.5207
-330	-15.4729
-329	-15.4204
-328	-15.3678
-327	-15.3201
-326	-15.2675
-325	-15.2197
-324	-15.1672
-323	-15.1194
-322	-15.0669
-321	-15.0191
-320	-14.9666
-319	-14.9188
-318	-14.8662
-317	-14.8185
-316	-14.7659
-315	-14.7181
-314	-14.6656
-313	-14.6178
-312	-14.5653
-311	-14.5175
-310	-14.4697
-309	-14.4172
-308	-14.3694
-307	-14.3169
-306	-14.2691
-305	-14.2166
-304	-14.1688
-303	-14.121
-302	-14.0685
-301	-14.0207
-300	-13.9681
-299	-13.9204
-298	-13.8678
-297	-13.8201
-296	-13.7723
-295	-13.7197
-294	-13.672
-293	-13.6242
-292	-13.5717
-291	-13.5239
-290	-13.4761
-289	-13.4236
-288	-13.3758
-287	-13.328
-286	-13.2755
-285	-13.2277
-284	-13.1799
-283	-13.1322
-282	-13.0796
-281	-13.0319
-280	-12.9841
-279	-12.9315
-278	-12.8838
-277	-12.836
-276	-12.7882
-275	-12.7357
-274	-12.6879
-273	-12.6401
-272	-12.5924
-271	-12.5446
-270	-12.492
-269	-12.4443
-268	-12.3965
-267	-12.3487
-266	-12.301
-265	-12.2484
-264	-12.2006
-263	-12.1529
-262	-12.1051
-261	-12.0573
-260	-12.0048
-259	-11.957
-258	-11.9092
-257	-11.8615
-256	-11.8137
-255	-11.7659
-254	-11.7181
-253	-11.6704
-252	-11.6178
-251	-11.5701
-250	-11.5223
-249	-11.4745
-248	-11.4268
-247	-11.379
-246	-11.3312
-245	-11.2834
-244	-11.2309
-243	-11.1831
-242	-11.1354
-241	-11.0876
-240	-11.0398
-239	-10.992
-238	-10.9443
-237	-10.8965
-236	-10.8487
-235	-10.801
-234	-10.7532
-233	-10.7054
-232	-10.6576
-231	-10.6099
-230	-10.5621
-229	-10.5096
-228	-10.4618
-227	-10.414
-226	-10.3662
-225	-10.3185
-224	-10.2707
-223	-10.2229
-222	-10.1752
-221	-10.1274
-220	-10.0796
-219	-10.0319
-218	-9.98408
-217	-9.93631
-216	-9.88854
-215	-9.84076
-214	-9.79299
-213	-9.74522
-212	-9.69745
-211	-9.64968
-210	-9.60669
-209	-9.55892
-208	-9.51115
-207	-9.46338
-206	-9.41561
-205	-9.36783
-204	-9.32006
-203	-9.27229
-202	-9.22452
-201	-9.17675
-200	-9.12898
-199	-9.08121
-198	-9.03344
-197	-8.98567
-196	-8.9379
-195	-8.89013
-194	-8.84713
-193	-8.79936
-192	-8.75159
-191	-8.70382
-190	-8.65605
-189	-8.60828
-188	-8.56051
-187	-8.51274
-186	-8.46497
-185	-8.4172
-184	-8.3742
-183	-8.32643
-182	-8.27866
-181	-8.23089
-180	-8.18312
-179	-8.13535
-178	-8.08758
-177	-8.04459
-176	-7.99682
-175	-7.94904
-174	-7.90127
-173	-7.8535
-172	-7.80573
-171	-7.76274
-170	-7.71497
-169	-7.6672
-168	-7.61943
-167	-7.57166
-166	-7.52389
-165	-7.47611
-164	-7.43312
-163	-7.38535
-162	-7.33758
-161	-7.28981
-160	-7.24682
-159	-7.19904
-158	-7.15127
-157	-7.1035
-156	-7.05573
-155	-7.01274
-154	-6.96497
-153	-6.9172
-152	-6.86943
-151	-6.82166
-150	-6.77866
-149	-6.73089
-148	-6.68312
-147	-6.63535
-146	-6.59236
-145	-6.54459
-144	-6.49682
-143	-6.44904
-142	-6.40605
-141	-6.35828
-140	-6.31051
-139	-6.26274
-138	-6.21975
-137	-6.17197
-136	-6.1242
-135	-6.07643
-134	-6.03344
-133	-5.98567
-132	-5.9379
-131	-5.89013
-130	-5.84713
-129	-5.79936
-128	-5.75159
-127	-5.7086
-126	-5.66083
-125	-5.61306
-124	-5.57006
-123	-5.52229
-122	-5.47452
-121	-5.43153
-120	-5.38376
-119	-5.33599
-118	-5.29299
-117	-5.24522
-116	-5.19745
-115	-5.15446
-114	-5.10669
-113	-5.05892
-112	-5.01592
-111	-4.96815
-110	-4.92038
-109	-4.87739
-108	-4.82962
-107	-4.78185
-106	-4.7379
-105	-4.69204
-104	-4.6457
-103	-4.59984
-102	-4.55398
-101	-4.50764
-100	-4.46178
-99	-4.41592
-98	-4.37006
-97	-4.32468
-96	-4.27882
-95	-4.23296
-94	-4.18662
-93	-4.14076
-92	-4.0949
-91	-4.04904
-90	-4.00318
-89	-3.95732
-88	-3.91146
-87	-3.86561
-86	-3.82022
-85	-3.77436
-84	-3.7285
-83	-3.68264
-82	-3.63678
-81	-3.5914
-80	-3.5465
-79	-3.50064
-78	-3.45525
-77	-3.40987
-76	-3.36354
-75	-3.31815
-74	-3.27277
-73	-3.22739
-72	-3.18153
-71	-3.13615
-70	-3.09076
-69	-3.04538
-68	-2.99952
-67	-2.95414
-66	-2.90876
-65	-2.86338
-64	-2.81799
-63	-2.77309
-62	-2.72771
-61	-2.68232
-60	-2.63694
-59	-2.59156
-58	-2.54618
-57	-2.5008
-56	-2.45541
-55	-2.41003
-54	-2.36513
-53	-2.31975
-52	-2.27436
-51	-2.22898
-50	-2.1836
-49	-2.13869
-48	-2.09331
-47	-2.04889
-46	-2.00398
-45	-1.95908
-44	-1.91369
-43	-1.86831
-42	-1.82293
-41	-1.7785
-40	-1.73312
-39	-1.68774
-38	-1.64283
-37	-1.59793
-36	-1.55303
-35	-1.50764
-34	-1.46274
-33	-1.41783
-32	-1.37293
-31	-1.32803
-30	-1.28312
-29	-1.23822
-28	-1.19379
-27	-1.14889
-26	-1.1035
-25	-1.0586
-24	-1.01369
-23	-0.96879
-22	-0.92389
-21	-0.87898
-20	-0.83408
-19	-0.78917
-18	-0.74427
-17	-0.69936
-16	-0.65446
-15	-0.61003
-14	-0.56513
-13	-0.5207
-12	-0.47627
-11	-0.43151
-10	-0.38642
-9	-0.34175
-8	-0.29704
-7	-0.25242
-6	-0.20761
-5	-0.16261
-4	-0.11795
-3	-0.07323
-2	-0.02854
-1	0.01655
0	0.06119
1	0.10567
2	0.15038
3	0.19505
4	0.23957
5	0.28428
6	0.32909
7	0.37443
8	0.41943
9	0.46424
10	0.50876
11	0.55366
12	0.59904
13	0.64347
14	0.68838
15	0.73328
16	0.77866
17	0.82309
18	0.86799
19	0.9129
20	0.95685
21	1.00175
22	1.04666
23	1.09156
24	1.13646
25	1.18137
26	1.22627
27	1.27118
28	1.31656
29	1.36146
30	1.40637
31	1.4508
32	1.49618
33	1.54108
34	1.58599
35	1.63089
36	1.6758
37	1.72022
38	1.76561
39	1.81051
40	1.85541
41	1.9008
42	1.94618
43	1.99108
44	2.03599
45	2.08137
46	2.12675
47	2.17166
48	2.21704
49	2.26242
50	2.30732
51	2.35271
52	2.39761
53	2.44252
54	2.48742
55	2.53232
56	2.57771
57	2.62309
58	2.66847
59	2.71385
60	2.75876
61	2.80462
62	2.85
63	2.8949
64	2.94029
65	2.98567
66	3.03153
67	3.07691
68	3.12182
69	3.1672
70	3.21258
71	3.25748
72	3.30287
73	3.34825
74	3.39411
75	3.43949
76	3.48487
77	3.53025
78	3.57611
79	3.6215
80	3.66688
81	3.71226
82	3.75812
83	3.8035
84	3.84889
85	3.89427
86	3.93965
87	3.98455
88	4.02994
89	4.07532
90	4.12118
91	4.16704
92	4.21242
93	4.2578
94	4.30318
95	4.34904
96	4.3949
97	4.44029
98	4.48567
99	4.53153
100	4.57691
101	4.62229
102	4.66815
103	4.71354
104	4.75892
105	4.80573
106	4.84873
107	4.8965
108	4.93949
109	4.98726
110	5.03503
111	5.0828
112	5.1258
113	5.17357
114	5.21656
115	5.26433
116	5.30732
117	5.3551
118	5.39809
119	5.44586
120	5.48885
121	5.53662
122	5.57962
123	5.62739
124	5.67516
125	5.71815
126	5.76592
127	5.80892
128	5.85669
129	5.90446
130	5.94745
131	5.99522
132	6.03822
133	6.08599
134	6.12898
135	6.17675
136	6.21975
137	6.26752
138	6.31529
139	6.35828
140	6.40605
141	6.44904
142	6.49682
143	6.53981
144	6.58758
145	6.63535
146	6.67834
147	6.72611
148	6.76911
149	6.81688
150	6.86465
151	6.90764
152	6.95541
153	6.99841
154	7.04618
155	7.08917
156	7.13694
157	7.18471
158	7.22771
159	7.27548
160	7.31847
161	7.36624
162	7.41401
163	7.45701
164	7.50478
165	7.55255
166	7.59554
167	7.64331
168	7.68631
169	7.73408
170	7.77707
171	7.82484
172	7.87261
173	7.91561
174	7.96338
175	8.00637
176	8.05414
177	8.10191
178	8.1449
179	8.19268
180	8.24045
181	8.28344
182	8.33121
183	8.37898
184	8.42197
185	8.46975
186	8.51274
187	8.56051
188	8.60828
189	8.65127
190	8.69904
191	8.74682
192	8.78981
193	8.83758
194	8.88535
195	8.92834
196	8.97611
197	9.02389
198	9.06688
199	9.11465
200	9.15764
201	9.20541
202	9.25318
203	9.29618
204	9.34395
205	9.39172
206	9.43471
207	9.48248
208	9.53025
209	9.57325
210	9.62102
211	9.66879
212	9.71656
213	9.75955
214	9.80732
215	9.8551
216	9.89809
217	9.94586
218	9.99363
219	10.0366
220	10.0844
221	10.1322
222	10.1799
223	10.2229
224	10.2707
225	10.3185
226	10.3615
227	10.4092
228	10.457
229	10.5048
230	10.5478
231	10.5955
232	10.6433
233	10.6911
234	10.7341
235	10.7819
236	10.8296
237	10.8726
238	10.9204
239	10.9681
240	11.0159
241	11.0589
242	11.1067
243	11.1545
244	11.2022
245	11.25
246	11.293
247	11.3408
248	11.3885
249	11.4363
250	11.4793
251	11.5271
252	11.5748
253	11.6226
254	11.6704
255	11.7134
256	11.7612
257	11.8089
258	11.8567
259	11.9045
260	11.9474
261	11.9952
262	12.043
263	12.0908
264	12.1385
265	12.1863
266	12.2293
267	12.2771
268	12.3248
269	12.3726
270	12.4204
271	12.4681
272	12.5159
273	12.5589
274	12.6067
275	12.6545
276	12.7022
277	12.75
278	12.7978
279	12.8455
280	12.8933
281	12.9363
282	12.9841
283	13.0319
284	13.0796
285	13.1274
286	13.1752
287	13.2229
288	13.2707
289	13.3137
290	13.3615
291	13.4092
292	13.457
293	13.5048
294	13.5526
295	13.6003
296	13.6481
297	13.6959
298	13.7436
299	13.7914
300	13.8344
301	13.8822
302	13.9299
303	13.9777
304	14.0255
305	14.0732
306	14.121
307	14.1688
308	14.2166
309	14.2643
310	14.3121
311	14.3599
312	14.4076
313	14.4554
314	14.5032
315	14.551
316	14.5987
317	14.6465
318	14.6943
319	14.742
320	14.7898
321	14.8376
322	14.8854
323	14.9331
324	14.9809
325	15.0287
326	15.0764
327	15.1242
328	15.172
329	15.2197
330	15.2675
331	15.3153
332	15.3631
333	15.4108
334	15.4586
335	15.5064
336	15.5541
337	15.6019
338	15.6497
339	15.6974
340	15.7452
341	15.793
342	15.8408
343	15.8885
344	15.9363
345	15.9841
346	16.0318
347	16.0796
348	16.1274
349	16.1799
350	16.2277
351	16.2755
352	16.3233
353	16.371
354	16.4188
355	16.4666
356	16.5143
357	16.5669
358	16.6147
359	16.6624
360	16.715
361	16.7627
362	16.8105
363	16.8583
364	16.9061
365	16.9538
366	17.0064
367	17.0541
368	17.1019
369	17.1497
370	17.1974
371	17.2452
372	17.293
373	17.3455
374	17.3933
375	17.4411
376	17.4888
377	17.5366
378	17.5844
379	17.6322
380	17.6799
381	17.7325
382	17.7802
383	17.828
384	17.8758
385	17.9236
386	17.9713
387	18.0191
388	18.0717
389	18.1194
390	18.1672
391	18.215
392	18.2627
393	18.3105
394	18.3583
395	18.4108
396	18.4586
397	18.5064
398	18.5541
399	18.6019
400	18.6497
401	18.6974
402	18.75
403	18.7978
404	18.8455
405	18.8933
406	18.9411
407	18.9888
408	19.0366
409	19.0844
410	19.1369
411	19.1847
412	19.2325
413	19.2802
414	19.328
415	19.3806
416	19.4283
417	19.4761
418	19.5239
419	19.5717
420	19.6194
421	19.672
422	19.7198
423	19.7675
424	19.8153
425	19.8631
426	19.9108
427	19.9586
428	20.0112
429	20.0589
430	20.1067
431	20.1545
432	20.2022
433	20.25
434	20.3026
435	20.3503
436	20.3981
437	20.4459
438	20.4936
439	20.5414
440	20.5892
441	20.6417
442	20.6895
443	20.7373
444	20.785
445	20.8328
446	20.8806
447	20.9283
448	20.9809
449	21.0287
450	21.0764
451	21.1242
452	21.172
453	21.2198
454	21.2675
455	21.3153
456	21.3678
457	21.4156
458	21.4634
459	21.5112
460	21.5589
461	21.6067
462	21.6545
463	21.707
464	21.7548
465	21.8026
466	21.8503
467	21.8981
468	21.9459
469	21.9936
470	22.0414
471	22.0892
472	22.1369
473	22.1895
474	22.2373
475	22.285
476	22.3328
477	22.3806
478	22.4283
479	22.4761
480	22.5239
481	22.5717
482	22.6242
483	22.672
484	22.7198
485	22.7675
486	22.8153
487	22.8631
488	22.9108
489	22.9586
490	23.0064
491	23.0589
492	23.1115
493	23.164
494	23.2118
495	23.2643
496	23.3169
497	23.3647
498	23.4124
499	23.4602
500	23.508
501	23.5557
502	23.6035
503	23.6513
504	23.7038
505	23.7516
506	23.7994
507	23.8471
508	23.8949
509	23.9427
510	23.9904
511	24.0382
512	24.086
513	24.1338
514	24.1815
515	24.2293
516	24.2771
517	24.3248
518	24.3774
519	24.4252
520	24.4729
521	24.5207
522	24.5685
523	24.6162
524	24.664
525	24.7118
526	24.7643
527	24.8121
528	24.8599
529	24.9076
530	24.9554
531	25.0032
532	25.051
533	25.0987
534	25.1513
535	25.2038
536	25.242
537	25.2898
538	25.3376
539	25.3901
540	25.4379
541	25.4857
542	25.5334
543	25.5812
544	25.629
545	25.6767
546	25.7293
547	25.7771
548	25.8248
549	25.8726
550	25.9204
551	25.9682
552	26.0159
553	26.0637
554	26.1162
555	26.164
556	26.2118
557	26.2596
558	26.3073
559	26.3599
560	26.4076
561	26.4554
562	26.5032
563	26.551
564	26.5987
565	26.6513
566	26.699
567	26.7468
568	26.7946
569	26.8471
570	26.8949
571	26.9427
572	26.9904
573	27.043
574	27.0908
575	27.1385
576	27.1911
577	27.2388
578	27.2866
579	27.3344
580	27.3822
581	27.4347
582	27.4825
583	27.5302
584	27.5828
585	27.6306
586	27.6783
587	27.7309
588	27.7787
589	27.8264
590	27.879
591	27.9267
592	27.9745
593	28.0271
594	28.0748
595	28.1226
596	28.1752
597	28.2229
598	28.2707
599	28.3233
600	28.371
601	28.4236
602	28.4713
603	28.5239
604	28.5717
605	28.6194
606	28.672
607	28.7198
608	28.7723

## Sheet: Supplementary Fig. 11
Time	Ions permeated	Time	Ions permeated
h	mol/m2	h	mol/m2
H+	H+	Zn2+	Zn2+
0.5	0.29191	1	0.28311
1	0.58244	2	0.50468
1.5	0.87396	3	0.82175
2	1.15568	4	1.0966
2.5	1.46303	5	1.3594
3	1.75896	6	1.68012
3.5	2.03	7	2.02852
4	2.37328	8	2.30048
4.5	2.62198	9	2.4968
5	2.8998	10	2.80621

## Sheet: Fig. 12
Reaction coordinate	Energy
	eV
0	0
1	0.0975
2	0.129
3	0.0891
4	0.039

## Sheet: Fig. 13
Reaction coordinate	Energy
	eV
0	0
1	-0.1468
2	0.911
3	1.3447
4	1.0366
5	0.2312
6	-0.5427
7	-0.7415

## Sheet: Fig. 14
Wavelength	Intensity	Wavelength	Intensity		2 Theta	Intensity	2 Theta	Intensity
cm-1	a.u.	cm-1	a.u.		Degree	a.u.	Degree	a.u.
3997.15	0.86721	3997.15	0.9701		7.24	25	5.0119	639.646
3995.72	0.86718	3995.72	0.97015		11.191	100	5.0336	625.3
3994.29	0.86716	3994.29	0.97023		14.557	4	5.0553	611.216
3992.86	0.86716	3992.86	0.97032		17.238	2	5.0771	597.398
3991.44	0.86714	3991.44	0.97038		22.548	2	5.0988	583.839
3990.01	0.86712	3990.01	0.97038		24.032	10	5.1205	570.543
3988.58	0.86713	3988.58	0.97035		25.802	35	5.1423	557.512
3987.15	0.86716	3987.15	0.9703		28.586	70	5.164	544.74
3985.72	0.86718	3985.72	0.97026		30.591	18	5.1857	532.231
3984.3	0.86717	3984.3	0.97023		33.279	2	5.2075	519.988
3982.87	0.86715	3982.87	0.97022		33.796	2	5.2292	508.004
3981.44	0.86714	3981.44	0.97021		34.742	2	5.2509	486.087
3980.01	0.86716	3980.01	0.9702		36.04	2	5.2727	475.323
3978.58	0.86718	3978.58	0.97021		37.12	2	5.2944	459.415
3977.16	0.86716	3977.16	0.97025		37.767	2	5.3161	450.468
3975.73	0.86712	3975.73	0.9703		38.783	8	5.3379	439.617
3974.3	0.86706	3974.3	0.97035		39.672	25	5.3596	435.366
3972.87	0.86705	3972.87	0.97037		43.915	4	5.3813	430.116
3971.44	0.86705	3971.44	0.97035		45.521	4	5.4031	426.538
3970.02	0.86707	3970.02	0.9703		50.195	2	5.4248	421.558
3968.59	0.86711	3968.59	0.97024		50.673	25	5.4465	416.836
3967.16	0.86715	3967.16	0.9702		52.068	4	5.4683	406.965
3965.73	0.86718	3965.73	0.97018		54.935	2	5.49	397.605
3964.3	0.86716	3964.3	0.97022		59.261	4	5.5117	378.083
3962.88	0.8671	3962.88	0.9703		60.941	2	5.5335	358.589
3961.45	0.86704	3961.45	0.97036		63.783	4	5.5552	348.378
3960.02	0.86701	3960.02	0.97035		66.174	4	5.5769	338.753
3958.59	0.86703	3958.59	0.97027				5.5987	330.991
3957.16	0.86709	3957.16	0.97017				5.6204	326.015
3955.73	0.86719	3955.73	0.9701				5.6421	322.716
3954.31	0.86729	3954.31	0.97007				5.6639	309.892
3952.88	0.86733	3952.88	0.97008				5.6856	306.342
3951.45	0.86727	3951.45	0.97013				5.7073	305.903
3950.02	0.86714	3950.02	0.97018				5.7291	307.929
3948.59	0.86705	3948.59	0.9702				5.7508	309.852
3947.17	0.86706	3947.17	0.97019				5.7725	310.559
3945.74	0.86708	3945.74	0.97022				5.7943	315.127
3944.31	0.86698	3944.31	0.97036				5.816	316.86
3942.88	0.86683	3942.88	0.97053				5.8377	315.12
3941.45	0.86676	3941.45	0.97059				5.8595	307.917
3940.03	0.86684	3940.03	0.97048				5.8812	297.953
3938.6	0.86703	3938.6	0.97028				5.9029	283.91
3937.17	0.86722	3937.17	0.97007				5.9247	274.416
3935.74	0.86731	3935.74	0.96995				5.9464	257.06
3934.31	0.86722	3934.31	0.97				5.9681	243.57
3932.89	0.86699	3932.89	0.97021				5.9899	233.128
3931.46	0.86682	3931.46	0.97038				6.0116	226.385
3930.03	0.86685	3930.03	0.97038				6.0333	216.071
3928.6	0.867	3928.6	0.97026				6.0551	204.105
3927.17	0.86706	3927.17	0.97018				6.0768	191.385
3925.75	0.867	3925.75	0.97021				6.0985	189.18
3924.32	0.86694	3924.32	0.97026				6.1203	189.219
3922.89	0.86702	3922.89	0.97021				6.142	187.991
3921.46	0.86713	3921.46	0.97013				6.1637	185.347
3920.03	0.86709	3920.03	0.97018				6.1855	181.029
3918.61	0.86689	3918.61	0.97039				6.2072	177.937
3917.18	0.86669	3917.18	0.97059				6.2289	176.226
3915.75	0.86664	3915.75	0.97065				6.2507	179.095
3914.32	0.86676	3914.32	0.97055				6.2724	172.072
3912.89	0.86696	3912.89	0.97036				6.2941	165.681
3911.46	0.86722	3911.46	0.97012				6.3159	158.099
3910.04	0.86754	3910.04	0.96979				6.3376	156.031
3908.61	0.86785	3908.61	0.96946				6.3593	159.208
3907.18	0.86795	3907.18	0.9693				6.3811	153.596
3905.75	0.86771	3905.75	0.96949				6.4028	153.72
3904.32	0.86722	3904.32	0.96995				6.4245	150.944
3902.9	0.86669	3902.9	0.97048				6.4462	151.814
3901.47	0.86626	3901.47	0.97091				6.468	145.852
3900.04	0.86605	3900.04	0.9711				6.4897	146.174
3898.61	0.8662	3898.61	0.97095				6.5114	146.621
3897.18	0.86665	3897.18	0.97051				6.5332	150.846
3895.76	0.86711	3895.76	0.97007				6.5549	147.396
3894.33	0.86723	3894.33	0.96996				6.5766	138.986
3892.9	0.867	3892.9	0.9702				6.5984	124.969
3891.47	0.86681	3891.47	0.97042				6.6201	117.683
3890.04	0.86693	3890.04	0.97034				6.6418	109.61
3888.62	0.86716	3888.62	0.97013				6.6636	103.476
3887.19	0.86719	3887.19	0.97012				6.6853	104.222
3885.76	0.86702	3885.76	0.9703				6.707	102.135
3884.33	0.86686	3884.33	0.97047				6.7288	96.7335
3882.9	0.86671	3882.9	0.97058				6.7505	94.1867
3881.48	0.86651	3881.48	0.97071				6.7722	88.9638
3880.05	0.86648	3880.05	0.97069				6.794	86.3693
3878.62	0.86678	3878.62	0.97038				6.8157	82.4436
3877.19	0.86722	3877.19	0.96998				6.8374	82.8386
3875.76	0.8675	3875.76	0.96975				6.8592	76.7038
3874.34	0.86752	3874.34	0.96978				6.8809	74.1968
3872.91	0.86728	3872.91	0.97003				6.9026	69.7052
3871.48	0.86688	3871.48	0.97038				6.9244	73.9571
3870.05	0.86657	3870.05	0.9706				6.9461	73.0644
3868.62	0.86659	3868.62	0.97053				6.9678	68.0713
3867.2	0.86674	3867.2	0.97036				6.9896	61.4491
3865.77	0.86668	3865.77	0.97044				7.0113	58.695
3864.34	0.86642	3864.34	0.97077				7.033	54.5535
3862.91	0.86631	3862.91	0.97095				7.0548	56.86
3861.48	0.86661	3861.48	0.97068				7.0765	51.627
3860.05	0.8673	3860.05	0.96999				7.0982	53.4803
3858.63	0.86811	3858.63	0.96921				7.12	59.0012
3857.2	0.8685	3857.2	0.96886				7.1417	59.0772
3855.77	0.86791	3855.77	0.96945				7.1634	54.2465
3854.34	0.86648	3854.34	0.9708				7.1852	54.7227
3852.91	0.86528	3852.91	0.97189				7.2069	50.374
3851.49	0.86511	3851.49	0.97201				7.2286	51.3717
3850.06	0.86572	3850.06	0.97143				7.2504	49.4798
3848.63	0.86654	3848.63	0.97069				7.2721	50.0451
3847.2	0.86718	3847.2	0.97014				7.2938	41.784
3845.77	0.86753	3845.77	0.96985				7.3156	34.4779
3844.35	0.86764	3844.35	0.96976				7.3373	34.2288
3842.92	0.86761	3842.92	0.96981				7.359	32.6761
3841.49	0.86739	3841.49	0.97007				7.3808	28.6021
3840.06	0.86695	3840.06	0.97058				7.4025	24.9323
3838.63	0.86645	3838.63	0.97115				7.4242	25.1312
3837.21	0.86616	3837.21	0.97144				7.446	28.7933
3835.78	0.86617	3835.78	0.97139				7.4677	26.4099
3834.35	0.86632	3834.35	0.97118				7.4894	23.6477
3832.92	0.86647	3832.92	0.97096				7.5112	18.5593
3831.49	0.86664	3831.49	0.97076				7.5329	21.1533
3830.07	0.86682	3830.07	0.97057				7.5546	20.3227
3828.64	0.867	3828.64	0.97043				7.5764	20.4978
3827.21	0.86721	3827.21	0.97029				7.5981	23.067
3825.78	0.86748	3825.78	0.97011				7.6198	26.9033
3824.35	0.8676	3824.35	0.97006				7.6416	21.0287
3822.93	0.8673	3822.93	0.97038				7.6633	14.235
3821.5	0.86678	3821.5	0.97089				7.685	9.31095
3820.07	0.86646	3820.07	0.9712				7.7068	8.47329
3818.64	0.86633	3818.64	0.9713				7.7285	5.90879
3817.21	0.86614	3817.21	0.97145				7.7502	4.122
3815.78	0.86598	3815.78	0.97158				7.772	2.19935
3814.36	0.86617	3814.36	0.97141				7.7937	0
3812.93	0.86671	3812.93	0.97089				7.8154	4.37927
3811.5	0.86729	3811.5	0.9703				7.8372	0.23008
3810.07	0.86757	3810.07	0.96997				7.8589	0
3808.64	0.86747	3808.64	0.97002				7.8806	-2.64625
3807.22	0.86729	3807.22	0.97022				7.9024	-8.31022
3805.79	0.86726	3805.79	0.97029				7.9241	-7.9483
3804.36	0.8672	3804.36	0.97035				7.9458	-10.9944
3802.93	0.86683	3802.93	0.97066				7.9676	-8.38079
3801.5	0.86635	3801.5	0.97108				7.9893	-5.6681
3800.08	0.86616	3800.08	0.97129				8.011	-3.52161
3798.65	0.8662	3798.65	0.97131				8.0328	0.48981
3797.22	0.86626	3797.22	0.97131				8.0545	-8.62195
3795.79	0.86634	3795.79	0.97129				8.0762	-11.687
3794.36	0.86654	3794.36	0.97114				8.098	-10.0724
3792.94	0.86681	3792.94	0.9709				8.1197	-10.5313
3791.51	0.86706	3791.51	0.97067				8.1414	-13.4754
3790.08	0.86722	3790.08	0.97052				8.1632	-15.953
3788.65	0.86728	3788.65	0.97047				8.1849	-27.309
3787.22	0.86723	3787.22	0.97055				8.2066	-26.783
3785.8	0.86716	3785.8	0.97067				8.2284	-24.4878
3784.37	0.86716	3784.37	0.97071				8.2501	-24.7751
3782.94	0.86719	3782.94	0.97069				8.2718	-30.1762
3781.51	0.86706	3781.51	0.97077				8.2936	-34.662
3780.08	0.86676	3780.08	0.971				8.3153	-37.1618
3778.66	0.86655	3778.66	0.97116				8.337	-41.4619
3777.23	0.86666	3777.23	0.97105				8.3588	-40.0098
3775.8	0.86703	3775.8	0.97072				8.3805	-40.8711
3774.37	0.86741	3774.37	0.97038				8.4022	-36.4494
3772.94	0.86755	3772.94	0.97029				8.424	-33.0071
3771.51	0.86737	3771.51	0.9705				8.4457	-33.6681
3770.09	0.86704	3770.09	0.97086				8.4674	-34.332
3768.66	0.86678	3768.66	0.97111				8.4892	-39.0734
3767.23	0.86669	3767.23	0.97119				8.5109	-31.4075
3765.8	0.86679	3765.8	0.97111				8.5326	-30.8691
3764.37	0.86705	3764.37	0.97088				8.5544	-35.0185
3762.95	0.86731	3762.95	0.97065				8.5761	-34.4692
3761.52	0.86735	3761.52	0.97061				8.5978	-28.7605
3760.09	0.86715	3760.09	0.9708				8.6195	-32.7738
3758.66	0.86705	3758.66	0.97092				8.6413	-23.8458
3757.23	0.86736	3757.23	0.97071				8.663	-21.7774
3755.81	0.86792	3755.81	0.97026				8.6847	-21.1304
3754.38	0.86824	3754.38	0.97				8.7065	-18.2432
3752.95	0.86789	3752.95	0.97032				8.7282	-25.0297
3751.52	0.86712	3751.52	0.97101				8.7499	-22.406
3750.09	0.86668	3750.09	0.97142				8.7717	-25.814
3748.67	0.8668	3748.67	0.97133				8.7934	-25.0643
3747.24	0.86692	3747.24	0.9712				8.8151	-23.1369
3745.81	0.86659	3745.81	0.97142				8.8369	-21.0326
3744.38	0.86613	3744.38	0.97172				8.8586	-23.6243
3742.95	0.8662	3742.95	0.97163				8.8803	-24.01
3741.53	0.86688	3741.53	0.97108				8.9021	-24.623
3740.1	0.86769	3740.1	0.97048				8.9238	-18.8949
3738.67	0.86806	3738.67	0.97027				8.9455	-12.0717
3737.24	0.86767	3737.24	0.9707				8.9673	-2.65463
3735.81	0.86678	3735.81	0.97156				8.989	1.78706
3734.39	0.86602	3734.39	0.97229				9.0107	8.41345
3732.96	0.86586	3732.96	0.97248				9.0325	15.6906
3731.53	0.86625	3731.53	0.97214				9.0542	15.5589
3730.1	0.86684	3730.1	0.97159				9.0759	25.9241
3728.67	0.86726	3728.67	0.97116				9.0977	31.2552
3727.24	0.86734	3727.24	0.97102				9.1194	34.2974
3725.82	0.86715	3725.82	0.97112				9.1411	37.8356
3724.39	0.86691	3724.39	0.97133				9.1629	33.1566
3722.96	0.86672	3722.96	0.97154				9.1846	35.4051
3721.53	0.86665	3721.53	0.97167				9.2063	32.4711
3720.1	0.86675	3720.1	0.97165				9.2281	28.6081
3718.68	0.86708	3718.68	0.97139				9.2498	27.1364
3717.25	0.8676	3717.25	0.97096				9.2715	24.4035
3715.82	0.86809	3715.82	0.97055				9.2933	19.4149
3714.39	0.86813	3714.39	0.9705				9.315	20.2211
3712.96	0.86754	3712.96	0.97101				9.3367	24.5954
3711.54	0.86668	3711.54	0.97179				9.3585	26.8906
3710.11	0.8662	3710.11	0.97228				9.3802	34.8269
3708.68	0.86634	3708.68	0.97221				9.4019	39.6906
3707.25	0.86682	3707.25	0.97179				9.4237	50.703
3705.82	0.86726	3705.82	0.97139				9.4454	56.6825
3704.4	0.86737	3704.4	0.97129				9.4671	67.9162
3702.97	0.86718	3702.97	0.97149				9.4889	79.6285
3701.54	0.86696	3701.54	0.97173				9.5106	92.7757
3700.11	0.86695	3700.11	0.97177				9.5323	100.314
3698.68	0.86715	3698.68	0.97156				9.5541	111.623
3697.26	0.86746	3697.26	0.97122				9.5758	123.368
3695.83	0.86781	3695.83	0.97084				9.5975	127.402
3694.4	0.86811	3694.4	0.97052				9.6193	132.923
3692.97	0.86809	3692.97	0.97048				9.641	136.989
3691.54	0.86753	3691.54	0.97095				9.6627	144.225
3690.12	0.86665	3690.12	0.97177				9.6845	147.304
3688.69	0.86603	3688.69	0.9724				9.7062	152.386
3687.26	0.86604	3687.26	0.97249				9.7279	157.019
3685.83	0.86649	3685.83	0.97216				9.7497	166.41
3684.4	0.86707	3684.4	0.97169				9.7714	182.2
3682.97	0.86757	3682.97	0.97124				9.7931	186.781
3681.55	0.86799	3681.55	0.97082				9.8149	205.042
3680.12	0.86827	3680.12	0.9705				9.8366	216.105
3678.69	0.86817	3678.69	0.97055				9.8583	228.855
3677.26	0.86756	3677.26	0.97111				9.8801	230.663
3675.83	0.86684	3675.83	0.97181				9.9018	239.695
3674.41	0.8666	3674.41	0.97208				9.9235	254.382
3672.98	0.86667	3672.98	0.97201				9.9453	258.068
3671.55	0.86653	3671.55	0.97208				9.967	264.078
3670.12	0.86615	3670.12	0.97239				9.9887	276.318
3668.69	0.866	3668.69	0.97253				10.0105	277.617
3667.27	0.86626	3667.27	0.9723				10.0322	276.834
3665.84	0.8667	3665.84	0.97191				10.0539	280.618
3664.41	0.86705	3664.41	0.97159				10.0757	296.105
3662.98	0.86728	3662.98	0.97139				10.0974	306.258
3661.55	0.86747	3661.55	0.97122				10.1191	319.014
3660.13	0.86758	3660.13	0.9711				10.1409	334.587
3658.7	0.8675	3658.7	0.97114				10.1626	351.317
3657.27	0.86734	3657.27	0.97125				10.1843	368.764
3655.84	0.86743	3655.84	0.97114				10.2061	380.793
3654.41	0.86788	3654.41	0.97068				10.2278	392.314
3652.99	0.86824	3652.99	0.97024				10.2495	412.692
3651.56	0.86787	3651.56	0.97043				10.2713	422.978
3650.13	0.86675	3650.13	0.97137				10.293	427.748
3648.7	0.86569	3648.7	0.97232				10.3147	438.457
3647.27	0.86542	3647.27	0.97256				10.3365	449.211
3645.85	0.86585	3645.85	0.97213				10.3582	459.465
3644.42	0.86647	3644.42	0.9715				10.3799	462.403
3642.99	0.86692	3642.99	0.97101				10.4017	474.911
3641.56	0.86713	3641.56	0.97072				10.4234	485.523
3640.13	0.86722	3640.13	0.97051				10.4451	492.186
3638.7	0.86728	3638.7	0.97028				10.4669	498.254
3637.28	0.86737	3637.28	0.97002				10.4886	510.341
3635.85	0.86753	3635.85	0.9697				10.5103	525.75
3634.42	0.8678	3634.42	0.96931				10.5321	529.718
3632.99	0.86801	3632.99	0.96899				10.5538	540.661
3631.56	0.86777	3631.56	0.96907				10.5755	541.246
3630.14	0.86694	3630.14	0.96966				10.5973	546.329
3628.71	0.86608	3628.71	0.97024				10.619	548.941
3627.28	0.8659	3627.28	0.97018				10.6407	552.648
3625.85	0.8664	3625.85	0.96948				10.6625	560.308
3624.42	0.86712	3624.42	0.96854				10.6842	570.179
3623	0.86755	3623	0.9678				10.7059	566.509
3621.57	0.86749	3621.57	0.96746				10.7277	565.048
3620.14	0.86707	3620.14	0.96747				10.7494	566.525
3618.71	0.86671	3618.71	0.96748				10.7711	563.123
3617.28	0.86666	3617.28	0.96725				10.7928	559.985
3615.86	0.86677	3615.86	0.96685				10.8146	553.36
3614.43	0.86686	3614.43	0.96648				10.8363	551.392
3613	0.86688	3613	0.96617				10.858	542.579
3611.57	0.86685	3611.57	0.96589				10.8798	530.286
3610.14	0.86672	3610.14	0.96569				10.9015	512.551
3608.72	0.86655	3608.72	0.96554				10.9232	502.923
3607.29	0.86652	3607.29	0.96527				10.945	486.516
3605.86	0.86673	3605.86	0.96476				10.9667	468.761
3604.43	0.86701	3604.43	0.96414				10.9884	452.976
3603	0.86716	3603	0.96363				11.0102	435.838
3601.58	0.86712	3601.58	0.96331				11.0319	426.954
3600.15	0.867	3600.15	0.96305				11.0536	426.548
3598.72	0.86692	3598.72	0.96273				11.0754	418.391
3597.29	0.86684	3597.29	0.96236				11.0971	410.296
3595.86	0.86676	3595.86	0.96192				11.1188	400.432
3594.43	0.86679	3594.43	0.96129				11.1406	381.735
3593.01	0.86705	3593.01	0.9604				11.1623	366.83
3591.58	0.86735	3591.58	0.95946				11.184	358.681
3590.15	0.86734	3590.15	0.95893				11.2058	344.764
3588.72	0.8669	3588.72	0.95902				11.2275	325.148
3587.29	0.86639	3587.29	0.95939				11.2492	309.675
3585.87	0.86622	3585.87	0.9595				11.271	302.038
3584.44	0.86642	3584.44	0.95923				11.2927	281.345
3583.01	0.8667	3583.01	0.95886				11.3144	262.811
3581.58	0.86687	3581.58	0.95862				11.3362	241.917
3580.15	0.86691	3580.15	0.95856				11.3579	222.157
3578.73	0.8669	3578.73	0.95861				11.3796	206.616
3577.3	0.86687	3577.3	0.95868				11.4014	189.08
3575.87	0.86688	3575.87	0.9587				11.4231	179.649
3574.44	0.86701	3574.44	0.95857				11.4448	168.517
3573.01	0.8673	3573.01	0.95823				11.4666	165.361
3571.59	0.86761	3571.59	0.95783				11.4883	164.819
3570.16	0.86763	3570.16	0.95777				11.51	151.615
3568.73	0.86717	3568.73	0.95835				11.5318	141.648
3567.3	0.86649	3567.3	0.95927				11.5535	135.146
3565.87	0.86607	3565.87	0.95991				11.5752	131.504
3564.45	0.86608	3564.45	0.96001				11.597	122.756
3563.02	0.86632	3563.02	0.95981				11.6187	123.67
3561.59	0.86651	3561.59	0.95965				11.6404	117.517
3560.16	0.86663	3560.16	0.95957				11.6622	112.369
3558.73	0.86673	3558.73	0.95953				11.6839	116.375
3557.31	0.86685	3557.31	0.95951				11.7056	112.031
3555.88	0.86693	3555.88	0.9596				11.7274	103.682
3554.45	0.86689	3554.45	0.95985				11.7491	97.1451
3553.02	0.86682	3553.02	0.96013				11.7708	88.6394
3551.59	0.86684	3551.59	0.96026				11.7926	82.6469
3550.16	0.86695	3550.16	0.96025				11.8143	80.7388
3548.74	0.867	3548.74	0.96032				11.836	72.8811
3547.31	0.86688	3547.31	0.96061				11.8578	68.7084
3545.88	0.86667	3545.88	0.96099				11.8795	58.681
3544.45	0.86654	3544.45	0.96122				11.9012	51.106
3543.02	0.86659	3543.02	0.96119				11.923	42.3646
3541.6	0.86674	3541.6	0.96098				11.9447	33.4382
3540.17	0.86688	3540.17	0.96076				11.9664	25.3578
3538.74	0.86692	3538.74	0.96066				11.9882	18.0295
3537.31	0.86689	3537.31	0.96068				12.0099	7.64678
3535.88	0.86686	3535.88	0.96072				12.0316	-4.55587
3534.46	0.86691	3534.46	0.96071				12.0534	-13.0142
3533.03	0.86699	3533.03	0.96067				12.0751	-23.5477
3531.6	0.86705	3531.6	0.96067				12.0968	-35.7062
3530.17	0.86701	3530.17	0.96077				12.1186	-42.3231
3528.74	0.86693	3528.74	0.96092				12.1403	-53.1675
3527.32	0.86684	3527.32	0.96106				12.162	-61.274
3525.89	0.86677	3525.89	0.96119				12.1838	-67.4688
3524.46	0.86671	3524.46	0.96131				12.2055	-73.7957
3523.03	0.86668	3523.03	0.9614				12.2272	-82.4714
3521.6	0.86669	3521.6	0.96144				12.249	-82.4077
3520.18	0.86672	3520.18	0.96145				12.2707	-82.4168
3518.75	0.86676	3518.75	0.96148				12.2924	-84.3409
3517.32	0.86681	3517.32	0.96149				12.3142	-86.8852
3515.89	0.86689	3515.89	0.96147				12.3359	-89.7561
3514.46	0.86695	3514.46	0.96143				12.3576	-94.827
3513.04	0.86696	3513.04	0.96144				12.3794	-96.6492
3511.61	0.8669	3511.61	0.96156				12.4011	-102.523
3510.18	0.86684	3510.18	0.9617				12.4228	-111.369
3508.75	0.86686	3508.75	0.96177				12.4446	-113.739
3507.32	0.86692	3507.32	0.96175				12.4663	-122.888
3505.9	0.86694	3505.9	0.96174				12.488	-133.183
3504.47	0.86687	3504.47	0.96185				12.5098	-142.075
3503.04	0.86677	3503.04	0.96202				12.5315	-149.165
3501.61	0.86675	3501.61	0.96211				12.5532	-150.341
3500.18	0.86681	3500.18	0.96209				12.575	-156.108
3498.75	0.86686	3498.75	0.96204				12.5967	-164.294
3497.33	0.86684	3497.33	0.96203				12.6184	-161.599
3495.9	0.8668	3495.9	0.96202				12.6402	-163.406
3494.47	0.86679	3494.47	0.96197				12.6619	-167.321
3493.04	0.86684	3493.04	0.9619				12.6836	-160.512
3491.61	0.8669	3491.61	0.96189				12.7054	-159.426
3490.19	0.86693	3490.19	0.96198				12.7271	-160.213
3488.76	0.86693	3488.76	0.96208				12.7488	-150.687
3487.33	0.86693	3487.33	0.9621				12.7706	-150.264
3485.9	0.86694	3485.9	0.96204				12.7923	-152.264
3484.47	0.86693	3484.47	0.96204				12.814	-151.691
3483.05	0.86686	3483.05	0.96217				12.8358	-151.181
3481.62	0.8668	3481.62	0.96234				12.8575	-151.988
3480.19	0.86681	3480.19	0.96239				12.8792	-146.616
3478.76	0.86689	3478.76	0.9623				12.901	-152.242
3477.33	0.86695	3477.33	0.96217				12.9227	-152.131
3475.91	0.86696	3475.91	0.96208				12.9444	-155.647
3474.48	0.86693	3474.48	0.96204				12.9661	-155.993
3473.05	0.86689	3473.05	0.962				12.9879	-153.199
3471.62	0.86688	3471.62	0.96196				13.0096	-163.045
3470.19	0.86691	3470.19	0.96196				13.0313	-162.014
3468.77	0.86696	3468.77	0.96203				13.0531	-164.645
3467.34	0.867	3467.34	0.96211				13.0748	-168.944
3465.91	0.86701	3465.91	0.96216				13.0965	-173.937
3464.48	0.86696	3464.48	0.96215				13.1183	-172.572
3463.05	0.86688	3463.05	0.96215				13.14	-166.103
3461.63	0.86682	3461.63	0.96218				13.1617	-158.66
3460.2	0.86681	3460.2	0.96223				13.1835	-153.103
3458.77	0.86681	3458.77	0.96227				13.2052	-150.42
3457.34	0.86683	3457.34	0.96227				13.2269	-145.863
3455.91	0.86684	3455.91	0.96226				13.2487	-135.631
3454.48	0.86684	3454.48	0.96224				13.2704	-127.02
3453.06	0.86687	3453.06	0.9622				13.2921	-119.394
3451.63	0.86691	3451.63	0.96213				13.3139	-112.995
3450.2	0.86691	3450.2	0.9621				13.3356	-116.417
3448.77	0.86683	3448.77	0.96214				13.3573	-114.583
3447.34	0.86672	3447.34	0.96221				13.3791	-119.945
3445.92	0.86668	3445.92	0.96222				13.4008	-119.792
3444.49	0.86673	3444.49	0.96217				13.4225	-124.29
3443.06	0.86679	3443.06	0.96213				13.4443	-132.903
3441.63	0.86684	3441.63	0.96212				13.466	-129.242
3440.2	0.86688	3440.2	0.96214				13.4877	-139.23
3438.78	0.86691	3438.78	0.96216				13.5095	-137.061
3437.35	0.86691	3437.35	0.96218				13.5312	-143.519
3435.92	0.8669	3435.92	0.96218				13.5529	-142.892
3434.49	0.86688	3434.49	0.96216				13.5747	-139.319
3433.06	0.86685	3433.06	0.96216				13.5964	-141.333
3431.64	0.86684	3431.64	0.96218				13.6181	-144.968
3430.21	0.86683	3430.21	0.9622				13.6399	-138.219
3428.78	0.86684	3428.78	0.96221				13.6616	-138.713
3427.35	0.86685	3427.35	0.96221				13.6833	-135.486
3425.92	0.86687	3425.92	0.96219				13.7051	-136.399
3424.5	0.86688	3424.5	0.96216				13.7268	-137.766
3423.07	0.86684	3423.07	0.96216				13.7485	-142.102
3421.64	0.86677	3421.64	0.96219				13.7703	-151.312
3420.21	0.86672	3420.21	0.9622				13.792	-152.969
3418.78	0.86674	3418.78	0.96219				13.8137	-154.65
3417.36	0.86679	3417.36	0.9622				13.8355	-154.566
3415.93	0.86684	3415.93	0.96226				13.8572	-156.32
3414.5	0.86686	3414.5	0.96234				13.8789	-159.414
3413.07	0.86684	3413.07	0.96236				13.9007	-156.095
3411.64	0.86679	3411.64	0.96233				13.9224	-156.079
3410.21	0.86676	3410.21	0.96227				13.9441	-148.386
3408.79	0.86676	3408.79	0.96223				13.9659	-149.507
3407.36	0.86679	3407.36	0.9622				13.9876	-140.212
3405.93	0.86683	3405.93	0.96218				14.0093	-134.619
3404.5	0.86683	3404.5	0.96219				14.0311	-127.691
3403.07	0.86682	3403.07	0.96224				14.0528	-125.158
3401.65	0.86682	3401.65	0.96229				14.0745	-120.621
3400.22	0.86682	3400.22	0.96233				14.0963	-117.575
3398.79	0.86683	3398.79	0.96233				14.118	-111.085
3397.36	0.86683	3397.36	0.96237				14.1397	-110.494
3395.93	0.86683	3395.93	0.96242				14.1615	-108.063
3394.51	0.86681	3394.51	0.96249				14.1832	-109.457
3393.08	0.86678	3393.08	0.96256				14.2049	-106.517
3391.65	0.86675	3391.65	0.96259				14.2267	-96.5752
3390.22	0.86675	3390.22	0.96253				14.2484	-94.7183
3388.79	0.86676	3388.79	0.96244				14.2701	-96.0364
3387.37	0.86674	3387.37	0.96237				14.2919	-99.1518
3385.94	0.86671	3385.94	0.96238				14.3136	-102.093
3384.51	0.86667	3384.51	0.96245				14.3353	-100.376
3383.08	0.86666	3383.08	0.96251				14.3571	-94.4035
3381.65	0.86667	3381.65	0.96254				14.3788	-89.9317
3380.23	0.86668	3380.23	0.96256				14.4005	-95.9614
3378.8	0.86669	3378.8	0.96261				14.4223	-99.1249
3377.37	0.8667	3377.37	0.96269				14.444	-99.3521
3375.94	0.86672	3375.94	0.96277				14.4657	-95.6348
3374.51	0.86676	3374.51	0.9628				14.4875	-100.638
3373.09	0.86678	3373.09	0.9628				14.5092	-104.457
3371.66	0.8668	3371.66	0.9628				14.5309	-100.41
3370.23	0.86678	3370.23	0.9628				14.5527	-102.209
3368.8	0.86675	3368.8	0.96279				14.5744	-102.41
3367.37	0.86671	3367.37	0.96276				14.5961	-98.7501
3365.94	0.86667	3365.94	0.96274				14.6179	-96.7622
3364.52	0.86663	3364.52	0.96274				14.6396	-89.0217
3363.09	0.86662	3363.09	0.96273				14.6613	-83.4071
3361.66	0.86663	3361.66	0.96271				14.6831	-88.4019
3360.23	0.86666	3360.23	0.96267				14.7048	-85.5549
3358.8	0.86668	3358.8	0.96265				14.7265	-87.3476
3357.38	0.86667	3357.38	0.96266				14.7483	-82.9119
3355.95	0.86664	3355.95	0.9627				14.77	-79.8631
3354.52	0.86664	3354.52	0.96275				14.7917	-76.4816
3353.09	0.86666	3353.09	0.96281				14.8135	-78.63
3351.66	0.86671	3351.66	0.96284				14.8352	-85.0393
3350.24	0.86675	3350.24	0.96286				14.8569	-83.0788
3348.81	0.86678	3348.81	0.96288				14.8787	-75.3135
3347.38	0.86678	3347.38	0.96293				14.9004	-75.2507
3345.95	0.86676	3345.95	0.963				14.9221	-77.2105
3344.52	0.86673	3344.52	0.96306				14.9439	-71.9915
3343.1	0.86669	3343.1	0.96312				14.9656	-65.808
3341.67	0.86666	3341.67	0.96318				14.9873	-72.2748
3340.24	0.86665	3340.24	0.96322				15.0091	-67.3013
3338.81	0.86666	3338.81	0.96326				15.0308	-63.6772
3337.38	0.86667	3337.38	0.9633				15.0525	-60.8674
3335.96	0.86667	3335.96	0.96334				15.0743	-60.0561
3334.53	0.86667	3334.53	0.96337				15.096	-55.7386
3333.1	0.86668	3333.1	0.96341				15.1177	-61.5859
3331.67	0.86667	3331.67	0.96347				15.1394	-58.444
3330.24	0.86666	3330.24	0.96354				15.1612	-63.3234
3328.82	0.86664	3328.82	0.9636				15.1829	-62.02
3327.39	0.86663	3327.39	0.96363				15.2046	-60.5509
3325.96	0.86663	3325.96	0.96361				15.2264	-58.7274
3324.53	0.86664	3324.53	0.96361				15.2481	-54.2988
3323.1	0.86667	3323.1	0.96367				15.2698	-52.2484
3321.67	0.86669	3321.67	0.9638				15.2916	-46.9579
3320.25	0.86671	3320.25	0.96391				15.3133	-47.0506
3318.82	0.86671	3318.82	0.96394				15.335	-45.4668
3317.39	0.8667	3317.39	0.9639				15.3568	-41.7322
3315.96	0.8667	3315.96	0.96383				15.3785	-41.9355
3314.53	0.86668	3314.53	0.96381				15.4002	-50.4716
3313.11	0.86667	3313.11	0.96386				15.422	-55.1382
3311.68	0.86666	3311.68	0.96396				15.4437	-50.0107
3310.25	0.86666	3310.25	0.96406				15.4654	-51.179
3308.82	0.86668	3308.82	0.96414				15.4872	-52.059
3307.39	0.86671	3307.39	0.96418				15.5089	-54.9537
3305.97	0.86674	3305.97	0.96421				15.5306	-58.0544
3304.54	0.86674	3304.54	0.96423				15.5524	-63.5467
3303.11	0.86672	3303.11	0.96421				15.5741	-65.5421
3301.68	0.86671	3301.68	0.96418				15.5958	-67.5424
3300.25	0.86672	3300.25	0.96417				15.6176	-61.7991
3298.83	0.86676	3298.83	0.9642				15.6393	-54.1253
3297.4	0.8668	3297.4	0.96426				15.661	-51.0416
3295.97	0.86681	3295.97	0.96434				15.6828	-48.0282
3294.54	0.8668	3294.54	0.96445				15.7045	-44.9611
3293.11	0.86677	3293.11	0.96455				15.7262	-41.9447
3291.69	0.86675	3291.69	0.96459				15.748	-42.9026
3290.26	0.86672	3290.26	0.96454				15.7697	-36.9637
3288.83	0.86667	3288.83	0.96444				15.7914	-32.6786
3287.4	0.86664	3287.4	0.96436				15.8132	-32.05
3285.97	0.86663	3285.97	0.96437				15.8349	-29.9136
3284.55	0.86665	3284.55	0.96445				15.8566	-22.1388
3283.12	0.86668	3283.12	0.96456				15.8784	-20.7698
3281.69	0.8667	3281.69	0.96465				15.9001	-24.1287
3280.26	0.8667	3280.26	0.9647				15.9218	-21.3284
3278.83	0.8667	3278.83	0.96473				15.9436	-23.7573
3277.4	0.86669	3277.4	0.96476				15.9653	-18.7442
3275.98	0.86667	3275.98	0.96477				15.987	-13.0125
3274.55	0.86664	3274.55	0.9648				16.0088	-9.66572
3273.12	0.86664	3273.12	0.96483				16.0305	-6.71897
3271.69	0.86667	3271.69	0.96486				16.0522	-4.03243
3270.26	0.8667	3270.26	0.96489				16.074	-6.13707
3268.84	0.8667	3268.84	0.96492				16.0957	-13.6169
3267.41	0.86667	3267.41	0.96496				16.1174	-8.43742
3265.98	0.86664	3265.98	0.965				16.1392	-7.33153
3264.55	0.86665	3264.55	0.96502				16.1609	-6.06179
3263.12	0.86669	3263.12	0.96502				16.1826	-6.86856
3261.7	0.86672	3261.7	0.96503				16.2044	0
3260.27	0.86674	3260.27	0.96504				16.2261	2.5109
3258.84	0.86674	3258.84	0.96504				16.2478	1.79917
3257.41	0.86672	3257.41	0.96504				16.2696	-1.2528
3255.98	0.8667	3255.98	0.96503				16.2913	1.64777
3254.56	0.86669	3254.56	0.96504				16.313	-0.12084
3253.13	0.86669	3253.13	0.96504				16.3348	-2.81518
3251.7	0.86669	3251.7	0.96504				16.3565	-3.19117
3250.27	0.86669	3250.27	0.96502				16.3782	-3.02483
3248.84	0.86668	3248.84	0.96501				16.4	2.76987
3247.42	0.86666	3247.42	0.96501				16.4217	1.01859
3245.99	0.86663	3245.99	0.96506				16.4434	-3.04423
3244.56	0.8666	3244.56	0.96516				16.4652	-9.1011
3243.13	0.86659	3243.13	0.96526				16.4869	-11.1263
3241.7	0.8666	3241.7	0.9653				16.5086	-12.808
3240.28	0.86662	3240.28	0.96529				16.5304	-10.9126
3238.85	0.86663	3238.85	0.96524				16.5521	-6.88387
3237.42	0.86663	3237.42	0.96519				16.5738	-7.59037
3235.99	0.86664	3235.99	0.96519				16.5956	-5.22488
3234.56	0.86666	3234.56	0.96524				16.6173	-7.10039
3233.13	0.8667	3233.13	0.96531				16.639	-2.78759
3231.71	0.86673	3231.71	0.96537				16.6608	-3.67513
3230.28	0.86674	3230.28	0.96539				16.6825	-3.71899
3228.85	0.86674	3228.85	0.96536				16.7042	-3.16168
3227.42	0.86674	3227.42	0.96535				16.726	2.00505
3225.99	0.86675	3225.99	0.96538				16.7477	-2.23986
3224.57	0.86676	3224.57	0.96542				16.7694	-5.89862
3223.14	0.86675	3223.14	0.96546				16.7912	-5.40205
3221.71	0.86673	3221.71	0.9655				16.8129	-1.67572
3220.28	0.86672	3220.28	0.96555				16.8346	1.63511
3218.85	0.86672	3218.85	0.9656				16.8564	-3.83334
3217.43	0.86673	3217.43	0.96561				16.8781	-4.44896
3216	0.86671	3216	0.96558				16.8998	2.99427
3214.57	0.86668	3214.57	0.96555				16.9216	2.89849
3213.14	0.86667	3213.14	0.96557				16.9433	1.74839
3211.71	0.86666	3211.71	0.96562				16.965	1.61986
3210.29	0.86664	3210.29	0.9657				16.9868	-1.18269
3208.86	0.86664	3208.86	0.96578				17.0085	0
3207.43	0.86665	3207.43	0.96585				17.0302	-0.97304
3206	0.86667	3206	0.96588				17.052	1.91644
3204.57	0.86669	3204.57	0.96587				17.0737	5.81003
3203.15	0.86669	3203.15	0.96583				17.0954	4.88733
3201.72	0.8667	3201.72	0.96578				17.1172	2.52968
3200.29	0.8667	3200.29	0.96577				17.1389	5.2585
3198.86	0.86668	3198.86	0.96582				17.1606	6.71796
3197.43	0.86665	3197.43	0.96588				17.1824	4.50348
3196.01	0.86664	3196.01	0.96593				17.2041	8.05513
3194.58	0.86667	3194.58	0.96595				17.2258	9.5865
3193.15	0.86671	3193.15	0.96595				17.2476	6.94477
3191.72	0.86675	3191.72	0.96597				17.2693	3.42874
3190.29	0.86677	3190.29	0.96602				17.291	-6.80746
3188.87	0.86676	3188.87	0.96612				17.3128	-9.49529
3187.44	0.86674	3187.44	0.96623				17.3345	-7.7851
3186.01	0.8667	3186.01	0.96631				17.3562	-15.4574
3184.58	0.8667	3184.58	0.96633				17.3779	-20.7034
3183.15	0.8667	3183.15	0.96629				17.3997	-23.0921
3181.72	0.86672	3181.72	0.96624				17.4214	-26.6218
3180.3	0.86672	3180.3	0.96623				17.4431	-25.6782
3178.87	0.8667	3178.87	0.96631				17.4649	-22.8045
3177.44	0.86667	3177.44	0.96641				17.4866	-21.8072
3176.01	0.86665	3176.01	0.96649				17.5083	-19.3079
3174.58	0.86665	3174.58	0.96652				17.5301	-16.4217
3173.16	0.86666	3173.16	0.9665				17.5518	-13.5954
3171.73	0.86668	3171.73	0.9665				17.5735	-8.28964
3170.3	0.8667	3170.3	0.96653				17.5953	-5.1115
3168.87	0.86671	3168.87	0.96661				17.617	-9.5932
3167.44	0.86672	3167.44	0.96668				17.6387	-10.1691
3166.02	0.86673	3166.02	0.96672				17.6605	-14.7209
3164.59	0.86672	3164.59	0.96674				17.6822	-18.7475
3163.16	0.86669	3163.16	0.96674				17.7039	-24.6071
3161.73	0.86665	3161.73	0.96676				17.7257	-23.7481
3160.3	0.86663	3160.3	0.96678				17.7474	-24.1592
3158.88	0.86662	3158.88	0.96679				17.7691	-19.8311
3157.45	0.86663	3157.45	0.9668				17.7909	-20.5111
3156.02	0.86665	3156.02	0.96681				17.8126	-21.2677
3154.59	0.86667	3154.59	0.96683				17.8343	-21.1754
3153.16	0.8667	3153.16	0.96685				17.8561	-17.8514
3151.74	0.86671	3151.74	0.96685				17.8778	-14.6002
3150.31	0.86669	3150.31	0.96686				17.8995	-12.7217
3148.88	0.86666	3148.88	0.96688				17.9213	-13.9349
3147.45	0.86663	3147.45	0.96693				17.943	-5.08212
3146.02	0.86661	3146.02	0.967				17.9647	1.79446
3144.6	0.86662	3144.6	0.96707				17.9865	5.22137
3143.17	0.86665	3143.17	0.96712				18.0082	-1.68923
3141.74	0.86669	3141.74	0.96713				18.0299	-3.0941
3140.31	0.86671	3140.31	0.96712				18.0517	-11.8117
3138.88	0.8667	3138.88	0.96713				18.0734	-9.63761
3137.45	0.86667	3137.45	0.96715				18.0951	-11.8728
3136.03	0.86665	3136.03	0.96716				18.1169	-12.8892
3134.6	0.86664	3134.6	0.96716				18.1386	-12.0107
3133.17	0.86663	3133.17	0.96715				18.1603	-11.4727
3131.74	0.86665	3131.74	0.96715				18.1821	-12.8304
3130.31	0.86667	3130.31	0.96717				18.2038	-11.6583
3128.89	0.86668	3128.89	0.96723				18.2255	-7.25244
3127.46	0.86668	3127.46	0.96731				18.2473	-3.27437
3126.03	0.86667	3126.03	0.96739				18.269	-5.84401
3124.6	0.86666	3124.6	0.96745				18.2907	-4.4094
3123.17	0.86667	3123.17	0.96747				18.3125	-0.4869
3121.75	0.86668	3121.75	0.96746				18.3342	1.26743
3120.32	0.8667	3120.32	0.96744				18.3559	7.06425
3118.89	0.86669	3118.89	0.96749				18.3777	14.9864
3117.46	0.86666	3117.46	0.9676				18.3994	16.0209
3116.03	0.86663	3116.03	0.96772				18.4211	8.84093
3114.61	0.86663	3114.61	0.96778				18.4429	4.37343
3113.18	0.86664	3113.18	0.96777				18.4646	4.99928
3111.75	0.86666	3111.75	0.96773				18.4863	1.07201
3110.32	0.86666	3110.32	0.9677				18.5081	6.87944
3108.89	0.86666	3108.89	0.96768				18.5298	0.15027
3107.47	0.86667	3107.47	0.96769				18.5515	0.05007
3106.04	0.8667	3106.04	0.9677				18.5733	-3.94897
3104.61	0.86673	3104.61	0.96772				18.595	-9.15346
3103.18	0.86673	3103.18	0.96776				18.6167	-5.15363
3101.75	0.8667	3101.75	0.96782				18.6385	-6.3668
3100.33	0.86669	3100.33	0.96787				18.6602	-4.46798
3098.9	0.86668	3098.9	0.9679				18.6819	-3.35962
3097.47	0.86667	3097.47	0.96793				18.7037	-5.86733
3096.04	0.86665	3096.04	0.968				18.7254	-1.893
3094.61	0.86664	3094.61	0.96807				18.7471	4.95777
3093.18	0.86665	3093.18	0.96809				18.7689	11.9581
3091.76	0.86668	3091.76	0.96807				18.7906	16.2799
3090.33	0.8667	3090.33	0.96804				18.8123	13.1777
3088.9	0.8667	3088.9	0.96804				18.8341	10.4523
3087.47	0.86669	3087.47	0.96806				18.8558	12.4489
3086.04	0.86669	3086.04	0.96808				18.8775	15.7063
3084.62	0.86669	3084.62	0.96813				18.8993	11.7216
3083.19	0.86668	3083.19	0.96818				18.921	11.3223
3081.76	0.86668	3081.76	0.96823				18.9427	11.6631
3080.33	0.86668	3080.33	0.96828				18.9645	5.56501
3078.9	0.86668	3078.9	0.96833				18.9862	2.76327
3077.48	0.86669	3077.48	0.96837				19.0079	-1.00447
3076.05	0.86669	3076.05	0.9684				19.0297	-3.13493
3074.62	0.86669	3074.62	0.96842				19.0514	-6.20441
3073.19	0.86669	3073.19	0.96843				19.0731	-5.92017
3071.76	0.8667	3071.76	0.96845				19.0949	-10.4687
3070.34	0.8667	3070.34	0.96849				19.1166	-5.10409
3068.91	0.86672	3068.91	0.96854				19.1383	-4.06895
3067.48	0.86671	3067.48	0.96858				19.1601	0
3066.05	0.86668	3066.05	0.9686				19.1818	1.89878
3064.62	0.86666	3064.62	0.96858				19.2035	5.91164
3063.2	0.86667	3063.2	0.96855				19.2253	-1.16278
3061.77	0.8667	3061.77	0.96853				19.247	-4.78836
3060.34	0.86672	3060.34	0.96853				19.2687	-2.89939
3058.91	0.86671	3058.91	0.96856				19.2905	0.98238
3057.48	0.86668	3057.48	0.96859				19.3122	-0.3856
3056.06	0.86664	3056.06	0.96863				19.3339	-4.97914
3054.63	0.86663	3054.63	0.96867				19.3557	-7.50208
3053.2	0.86665	3053.2	0.96872				19.3774	-9.56244
3051.77	0.86667	3051.77	0.96876				19.3991	-10.8147
3050.34	0.86668	3050.34	0.9688				19.4209	-16.0212
3048.91	0.86667	3048.91	0.96883				19.4426	-18.2218
3047.49	0.86667	3047.49	0.96888				19.4643	-20.3152
3046.06	0.86668	3046.06	0.96893				19.4861	-22.0702
3044.63	0.8667	3044.63	0.96898				19.5078	-16.7481
3043.2	0.86671	3043.2	0.96899				19.5295	-20.1282
3041.77	0.86671	3041.77	0.96897				19.5512	-11.1781
3040.35	0.8667	3040.35	0.96893				19.573	-10.4627
3038.92	0.8667	3038.92	0.96891				19.5947	-10.4116
3037.49	0.8667	3037.49	0.96893				19.6164	-9.74556
3036.06	0.8667	3036.06	0.96897				19.6382	-11.8726
3034.63	0.8667	3034.63	0.96902				19.6599	-12.9666
3033.21	0.86669	3033.21	0.96905				19.6816	-17.1502
3031.78	0.86667	3031.78	0.96907				19.7034	-14.7395
3030.35	0.86667	3030.35	0.96905				19.7251	-17.6486
3028.92	0.86668	3028.92	0.96903				19.7468	-22.2584
3027.49	0.8667	3027.49	0.96904				19.7686	-29.5159
3026.07	0.8667	3026.07	0.96907				19.7903	-30.9669
3024.64	0.86669	3024.64	0.96909				19.812	-32.3902
3023.21	0.86668	3023.21	0.96908				19.8338	-37.1298
3021.78	0.86669	3021.78	0.96905				19.8555	-33.5207
3020.35	0.8667	3020.35	0.96903				19.8772	-27.3012
3018.93	0.8667	3018.93	0.96905				19.899	-19.7222
3017.5	0.86669	3017.5	0.96911				19.9207	-16.3576
3016.07	0.86668	3016.07	0.96915				19.9424	-6.14856
3014.64	0.86669	3014.64	0.96917				19.9642	-8.67738
3013.21	0.86668	3013.21	0.96915				19.9859	-1.03293
3011.79	0.86667	3011.79	0.96912				20.0076	-1.75528
3010.36	0.86666	3010.36	0.9691				20.0294	-2.87743
3008.93	0.86667	3008.93	0.96908				20.0511	-2.87045
3007.5	0.86667	3007.5	0.9691				20.0728	-6.06811
3006.07	0.86665	3006.07	0.96912				20.0946	-9.59758
3004.64	0.86663	3004.64	0.96913				20.1163	-21.5998
3003.22	0.86662	3003.22	0.96912				20.138	-18.6451
3001.79	0.86663	3001.79	0.96912				20.1598	-24.3455
3000.36	0.86666	3000.36	0.96914				20.1815	-25.0156
2998.93	0.86668	2998.93	0.96918				20.2032	-28.7523
2997.5	0.86667	2997.5	0.96922				20.225	-29.2752
2996.08	0.86667	2996.08	0.96927				20.2467	-33.6605
2994.65	0.86667	2994.65	0.96929				20.2684	-38.596
2993.22	0.86669	2993.22	0.96927				20.2902	-32.0817
2991.79	0.8667	2991.79	0.9692				20.3119	-32.0698
2990.36	0.8667	2990.36	0.96913				20.3336	-28.0144
2988.94	0.86668	2988.94	0.96911				20.3554	-30.4413
2987.51	0.86667	2987.51	0.96914				20.3771	-32.7873
2986.08	0.86669	2986.08	0.96921				20.3988	-37.5558
2984.65	0.86671	2984.65	0.96928				20.4206	-40.9156
2983.22	0.86674	2983.22	0.96932				20.4423	-39.0819
2981.8	0.86676	2981.8	0.96932				20.464	-42.7924
2980.37	0.86678	2980.37	0.96931				20.4858	-42.03
2978.94	0.86681	2978.94	0.96934				20.5075	-44.3633
2977.51	0.86684	2977.51	0.96941				20.5292	-46.8738
2976.08	0.86687	2976.08	0.96948				20.551	-40.9554
2974.66	0.8669	2974.66	0.96949				20.5727	-34.1374
2973.23	0.86692	2973.23	0.96946				20.5944	-27.5531
2971.8	0.86695	2971.8	0.96947				20.6162	-20.3539
2970.37	0.86701	2970.37	0.96955				20.6379	-16.8268
2968.94	0.86706	2968.94	0.96965				20.6596	-20.7247
2967.52	0.86711	2967.52	0.96975				20.6814	-16.0888
2966.09	0.86714	2966.09	0.96983				20.7031	-19.3829
2964.66	0.86716	2964.66	0.96991				20.7248	-18.7545
2963.23	0.86717	2963.23	0.96997				20.7466	-19.0394
2961.8	0.86715	2961.8	0.96999				20.7683	-15.0596
2960.37	0.86712	2960.37	0.96998				20.79	-23.709
2958.95	0.8671	2958.95	0.96998				20.8118	-21.7109
2957.52	0.86708	2957.52	0.96999				20.8335	-16.2684
2956.09	0.86705	2956.09	0.97				20.8552	-14.1068
2954.66	0.86702	2954.66	0.96999				20.877	-12.5503
2953.23	0.86702	2953.23	0.96996				20.8987	-13.2615
2951.81	0.86704	2951.81	0.96994				20.9204	-14.1127
2950.38	0.86705	2950.38	0.96996				20.9422	-18.5157
2948.95	0.86702	2948.95	0.97001				20.9639	-17.223
2947.52	0.86699	2947.52	0.97006				20.9856	-16.8865
2946.09	0.86698	2946.09	0.97012				21.0074	-18.006
2944.67	0.867	2944.67	0.97017				21.0291	-12.1419
2943.24	0.86702	2943.24	0.9702				21.0508	-5.30554
2941.81	0.86704	2941.81	0.97019				21.0726	-7.57316
2940.38	0.86705	2940.38	0.97017				21.0943	-7.13271
2938.95	0.86708	2938.95	0.97017				21.116	-2.69258
2937.53	0.8671	2937.53	0.97019				21.1378	-8.73725
2936.1	0.86714	2936.1	0.97022				21.1595	-1.76329
2934.67	0.86717	2934.67	0.97027				21.1812	2.78014
2933.24	0.8672	2933.24	0.97033				21.203	10.2856
2931.81	0.86723	2931.81	0.9704				21.2247	18.3063
2930.39	0.86727	2930.39	0.97047				21.2464	32.2918
2928.96	0.86729	2928.96	0.97051				21.2682	38.6103
2927.53	0.86729	2927.53	0.97053				21.2899	42.8203
2926.1	0.86728	2926.1	0.97055				21.3116	44.2326
2924.67	0.86727	2924.67	0.97059				21.3334	61.4959
2923.25	0.86726	2923.25	0.97063				21.3551	64.7647
2921.82	0.86725	2921.82	0.97066				21.3768	77.2375
2920.39	0.86724	2920.39	0.97067				21.3986	80.6204
2918.96	0.86723	2918.96	0.97066				21.4203	89.2374
2917.53	0.86722	2917.53	0.97063				21.442	98.0574
2916.1	0.86719	2916.1	0.97061				21.4638	108.817
2914.68	0.86716	2914.68	0.97059				21.4855	114.164
2913.25	0.86712	2913.25	0.97058				21.5072	111.322
2911.82	0.86709	2911.82	0.97056				21.529	112.005
2910.39	0.86705	2910.39	0.97056				21.5507	108.959
2908.96	0.86701	2908.96	0.97056				21.5724	105.955
2907.54	0.86698	2907.54	0.97056				21.5942	111.185
2906.11	0.86698	2906.11	0.97054				21.6159	105.801
2904.68	0.867	2904.68	0.97052				21.6376	107.418
2903.25	0.86701	2903.25	0.9705				21.6594	114.014
2901.82	0.867	2901.82	0.9705				21.6811	110.117
2900.4	0.86699	2900.4	0.97052				21.7028	113.141
2898.97	0.86699	2898.97	0.97054				21.7245	120.235
2897.54	0.86699	2897.54	0.97056				21.7463	134.084
2896.11	0.86698	2896.11	0.97059				21.768	149.153
2894.68	0.86697	2894.68	0.97063				21.7897	157.615
2893.26	0.86696	2893.26	0.97068				21.8115	168.508
2891.83	0.86697	2891.83	0.9707				21.8332	174.437
2890.4	0.86698	2890.4	0.97071				21.8549	179.437
2888.97	0.86698	2888.97	0.97073				21.8767	181.509
2887.54	0.86698	2887.54	0.97075				21.8984	183.001
2886.12	0.86698	2886.12	0.97076				21.9201	174.366
2884.69	0.86698	2884.69	0.97078				21.9419	175.362
2883.26	0.86698	2883.26	0.97079				21.9636	172.166
2881.83	0.86698	2881.83	0.97083				21.9853	168.259
2880.4	0.86698	2880.4	0.97086				22.0071	160.375
2878.98	0.867	2878.98	0.97089				22.0288	151.956
2877.55	0.86702	2877.55	0.97091				22.0505	141.686
2876.12	0.86706	2876.12	0.97094				22.0723	140.281
2874.69	0.86709	2874.69	0.97098				22.094	136.919
2873.26	0.86712	2873.26	0.971				22.1157	135.02
2871.84	0.86714	2871.84	0.971				22.1375	139.097
2870.41	0.86714	2870.41	0.97101				22.1592	134.364
2868.98	0.86714	2868.98	0.97103				22.1809	133.318
2867.55	0.86714	2867.55	0.97107				22.2027	126.644
2866.12	0.86715	2866.12	0.97113				22.2244	124.104
2864.69	0.86718	2864.69	0.9712				22.2461	119.919
2863.27	0.86722	2863.27	0.97125				22.2679	120.209
2861.84	0.86725	2861.84	0.97128				22.2896	108.331
2860.41	0.86727	2860.41	0.97129				22.3113	105.919
2858.98	0.86728	2858.98	0.97131				22.3331	96.7689
2857.55	0.86728	2857.55	0.97137				22.3548	92.0903
2856.13	0.86727	2856.13	0.97144				22.3765	94.7102
2854.7	0.86727	2854.7	0.97149				22.3983	84.7156
2853.27	0.86727	2853.27	0.97152				22.42	79.3362
2851.84	0.86728	2851.84	0.97155				22.4417	73.0032
2850.41	0.86728	2850.41	0.97157				22.4635	65.9346
2848.99	0.86726	2848.99	0.97158				22.4852	65.7955
2847.56	0.86723	2847.56	0.97158				22.5069	63.6207
2846.13	0.86719	2846.13	0.97158				22.5287	60.8614
2844.7	0.86715	2844.7	0.97159				22.5504	59.9959
2843.27	0.86713	2843.27	0.9716				22.5721	52.7109
2841.85	0.86714	2841.85	0.97161				22.5939	45.898
2840.42	0.86715	2840.42	0.97161				22.6156	44.3225
2838.99	0.86716	2838.99	0.97163				22.6373	40.3089
2837.56	0.86715	2837.56	0.97164				22.6591	41.5731
2836.13	0.86715	2836.13	0.97164				22.6808	41.3748
2834.71	0.86717	2834.71	0.97165				22.7025	38.8555
2833.28	0.86718	2833.28	0.97166				22.7243	25.3639
2831.85	0.86717	2831.85	0.97168				22.746	20.8563
2830.42	0.86715	2830.42	0.9717				22.7677	16.3135
2828.99	0.86713	2828.99	0.97172				22.7895	16.869
2827.57	0.86712	2827.57	0.97173				22.8112	11.2918
2826.14	0.86712	2826.14	0.97176				22.8329	2.28995
2824.71	0.86713	2824.71	0.97178				22.8547	6.60193
2823.28	0.86715	2823.28	0.97182				22.8764	2.27285
2821.85	0.86715	2821.85	0.97188				22.8981	0
2820.42	0.86715	2820.42	0.97193				22.9199	-0.68883
2819	0.86715	2819	0.97196				22.9416	-7.94258
2817.57	0.86715	2817.57	0.97196				22.9633	-6.40554
2816.14	0.86717	2816.14	0.97196				22.9851	-15.0496
2814.71	0.86719	2814.71	0.97196				23.0068	-10.4766
2813.28	0.86721	2813.28	0.97195				23.0285	-10.8022
2811.86	0.86722	2811.86	0.97193				23.0503	-12.8098
2810.43	0.86722	2810.43	0.97194				23.072	-19.008
2809	0.86722	2809	0.97197				23.0937	-21.3918
2807.57	0.86723	2807.57	0.97201				23.1155	-29.5602
2806.14	0.86724	2806.14	0.97204				23.1372	-31.4335
2804.72	0.86725	2804.72	0.97207				23.1589	-34.9716
2803.29	0.86726	2803.29	0.9721				23.1807	-28.057
2801.86	0.86726	2801.86	0.97215				23.2024	-21.9122
2800.43	0.86726	2800.43	0.97218				23.2241	-18.0444
2799	0.86726	2799	0.97221				23.2459	-18.3445
2797.58	0.86727	2797.58	0.97222				23.2676	-9.95097
2796.15	0.86728	2796.15	0.97224				23.2893	0.01138
2794.72	0.86729	2794.72	0.97226				23.3111	2.79067
2793.29	0.86729	2793.29	0.97229				23.3328	8.30483
2791.86	0.86731	2791.86	0.97232				23.3545	7.76177
2790.44	0.86732	2790.44	0.97235				23.3763	10.9098
2789.01	0.86732	2789.01	0.97237				23.398	17.8431
2787.58	0.86731	2787.58	0.97238				23.4197	18.5766
2786.15	0.86731	2786.15	0.97239				23.4415	27.8577
2784.72	0.8673	2784.72	0.9724				23.4632	20.1387
2783.3	0.8673	2783.3	0.97241				23.4849	12.241
2781.87	0.86729	2781.87	0.97242				23.5067	13.5911
2780.44	0.86729	2780.44	0.97242				23.5284	14.3929
2779.01	0.86731	2779.01	0.97243				23.5501	12.3281
2777.58	0.86733	2777.58	0.97244				23.5719	21.3977
2776.15	0.86735	2776.15	0.97246				23.5936	23.0724
2774.73	0.86738	2774.73	0.97248				23.6153	24.8333
2773.3	0.86739	2773.3	0.97249				23.6371	25.5858
2771.87	0.8674	2771.87	0.97248				23.6588	22.6374
2770.44	0.8674	2770.44	0.97249				23.6805	24.111
2769.01	0.86739	2769.01	0.97252				23.7023	30.6958
2767.59	0.86738	2767.59	0.97255				23.724	31.7408
2766.16	0.86738	2766.16	0.97257				23.7457	30.4109
2764.73	0.86739	2764.73	0.97259				23.7675	31
2763.3	0.8674	2763.3	0.9726				23.7892	27.0738
2761.87	0.86743	2761.87	0.9726				23.8109	35.0548
2760.45	0.86746	2760.45	0.97259				23.8327	37.0766
2759.02	0.86748	2759.02	0.97259				23.8544	36.2721
2757.59	0.86748	2757.59	0.97262				23.8761	33.2285
2756.16	0.86748	2756.16	0.97266				23.8978	33.0738
2754.73	0.86747	2754.73	0.9727				23.9196	34.7632
2753.31	0.86748	2753.31	0.97274				23.9413	42.1728
2751.88	0.8675	2751.88	0.97278				23.963	39.3257
2750.45	0.86751	2750.45	0.97281				23.9848	37.1435
2749.02	0.86752	2749.02	0.97283				24.0065	39.6012
2747.59	0.86753	2747.59	0.97285				24.0282	31.9816
2746.17	0.86753	2746.17	0.97287				24.05	20.8279
2744.74	0.86753	2744.74	0.9729				24.0717	15.6176
2743.31	0.86753	2743.31	0.97292				24.0934	20.7189
2741.88	0.86754	2741.88	0.97294				24.1152	20.0412
2740.45	0.86755	2740.45	0.97297				24.1369	19.8604
2739.03	0.86756	2739.03	0.97298				24.1586	14.7057
2737.6	0.86757	2737.6	0.97299				24.1804	10.2238
2736.17	0.86759	2736.17	0.97302				24.2021	6.28779
2734.74	0.86761	2734.74	0.97306				24.2238	2.57507
2733.31	0.86762	2733.31	0.9731				24.2456	5.05459
2731.88	0.86762	2731.88	0.97311				24.2673	6.1441
2730.46	0.86762	2730.46	0.97311				24.289	0.82661
2729.03	0.86763	2729.03	0.97311				24.3108	4.34961
2727.6	0.86765	2727.6	0.97312				24.3325	5.70261
2726.17	0.86768	2726.17	0.97315				24.3542	10.5842
2724.74	0.86769	2724.74	0.97318				24.376	7.61685
2723.32	0.86771	2723.32	0.9732				24.3977	2.36899
2721.89	0.86771	2721.89	0.97322				24.4194	-0.46239
2720.46	0.8677	2720.46	0.97324				24.4412	5.54606
2719.03	0.86768	2719.03	0.97326				24.4629	0.7915
2717.6	0.86768	2717.6	0.97328				24.4846	-0.19483
2716.18	0.86768	2716.18	0.97331				24.5064	2.46579
2714.75	0.8677	2714.75	0.97332				24.5281	6.84723
2713.32	0.86771	2713.32	0.97331				24.5498	-0.76022
2711.89	0.86771	2711.89	0.97329				24.5716	-4.29247
2710.46	0.86771	2710.46	0.97329				24.5933	-9.37099
2709.04	0.86771	2709.04	0.97333				24.615	-7.70156
2707.61	0.86771	2707.61	0.97339				24.6368	-18.5859
2706.18	0.86772	2706.18	0.97344				24.6585	-21.2489
2704.75	0.86773	2704.75	0.97345				24.6802	-27.9982
2703.32	0.86774	2703.32	0.97343				24.702	-27.69
2701.9	0.86776	2701.9	0.97341				24.7237	-33.4269
2700.47	0.86777	2700.47	0.9734				24.7454	-33.644
2699.04	0.86778	2699.04	0.9734				24.7672	-36.9063
2697.61	0.86779	2697.61	0.97343				24.7889	-38.6216
2696.18	0.86781	2696.18	0.97348				24.8106	-46.4327
2694.76	0.86782	2694.76	0.97355				24.8324	-46.3167
2693.33	0.86784	2693.33	0.97361				24.8541	-35.3603
2691.9	0.86785	2691.9	0.97364				24.8758	-29.5404
2690.47	0.86786	2690.47	0.97364				24.8976	-30.243
2689.04	0.86786	2689.04	0.97365				24.9193	-25.5664
2687.61	0.86787	2687.61	0.97367				24.941	-23.4121
2686.19	0.86787	2686.19	0.97369				24.9628	-16.1523
2684.76	0.86788	2684.76	0.97369				24.9845	-17.9575
2683.33	0.86789	2683.33	0.97369				25.0062	-14.6732
2681.9	0.8679	2681.9	0.97372				25.028	-9.82589
2680.47	0.86792	2680.47	0.97377				25.0497	-13.266
2679.05	0.86793	2679.05	0.97379				25.0714	-20.9869
2677.62	0.86794	2677.62	0.97377				25.0932	-23.8856
2676.19	0.86795	2676.19	0.97376				25.1149	-20.8467
2674.76	0.86795	2674.76	0.97376				25.1366	-12.2819
2673.33	0.86795	2673.33	0.97378				25.1584	-10.7432
2671.91	0.86796	2671.91	0.97379				25.1801	-8.86455
2670.48	0.86798	2670.48	0.9738				25.2018	-7.99963
2669.05	0.86799	2669.05	0.9738				25.2236	0
2667.62	0.86801	2667.62	0.97382				25.2453	10.6686
2666.19	0.86802	2666.19	0.97385				25.267	14.2536
2664.77	0.86802	2664.77	0.97387				25.2888	23.7967
2663.34	0.86803	2663.34	0.97389				25.3105	23.3231
2661.91	0.86806	2661.91	0.97391				25.3322	28.3052
2660.48	0.8681	2660.48	0.97394				25.354	26.7869
2659.05	0.86813	2659.05	0.97397				25.3757	32.2466
2657.63	0.86817	2657.63	0.974				25.3974	41.0437
2656.2	0.86821	2656.2	0.97403				25.4192	38.9196
2654.77	0.86826	2654.77	0.97406				25.4409	44.9079
2653.34	0.86832	2653.34	0.97411				25.4626	39.3065
2651.91	0.86838	2651.91	0.97415				25.4844	31.054
2650.49	0.86843	2650.49	0.97417				25.5061	23.7867
2649.06	0.86847	2649.06	0.97416				25.5278	18.7116
2647.63	0.86851	2647.63	0.97413				25.5496	23.3338
2646.2	0.86856	2646.2	0.97411				25.5713	22.3009
2644.77	0.86861	2644.77	0.97411				25.593	13.1457
2643.34	0.86866	2643.34	0.97416				25.6148	8.19779
2641.92	0.86871	2641.92	0.97422				25.6365	11.8102
2640.49	0.86875	2640.49	0.97429				25.6582	16.7956
2639.06	0.86879	2639.06	0.97434				25.68	12.5499
2637.63	0.86883	2637.63	0.97436				25.7017	10.4611
2636.2	0.86887	2636.2	0.9744				25.7234	17.1006
2634.78	0.86891	2634.78	0.97444				25.7452	17.9549
2633.35	0.86896	2633.35	0.97449				25.7669	23.6879
2631.92	0.86902	2631.92	0.9745				25.7886	24.6642
2630.49	0.86908	2630.49	0.9745				25.8104	33.393
2629.06	0.86915	2629.06	0.9745				25.8321	39.4529
2627.64	0.86919	2627.64	0.97451				25.8538	41.1568
2626.21	0.86922	2626.21	0.97452				25.8756	40.306
2624.78	0.86923	2624.78	0.97452				25.8973	36.3231
2623.35	0.86924	2623.35	0.97452				25.919	30.2033
2621.92	0.86925	2621.92	0.97454				25.9408	17.9
2620.5	0.86928	2620.5	0.97457				25.9625	12.5974
2619.07	0.86932	2619.07	0.97463				25.9842	0.42882
2617.64	0.86936	2617.64	0.9747				26.006	-5.80513
2616.21	0.86942	2616.21	0.97474				26.0277	-9.61705
2614.78	0.86948	2614.78	0.97475				26.0494	-7.47735
2613.36	0.86953	2613.36	0.97475				26.0711	-3.81363
2611.93	0.86957	2611.93	0.97476				26.0929	-2.34212
2610.5	0.86959	2610.5	0.97479				26.1146	2.48669
2609.07	0.86962	2609.07	0.97483				26.1363	10.0429
2607.64	0.86965	2607.64	0.97485				26.1581	16.1907
2606.22	0.86967	2606.22	0.97487				26.1798	24.8123
2604.79	0.86969	2604.79	0.97488				26.2015	34.632
2603.36	0.8697	2603.36	0.9749				26.2233	31.0217
2601.93	0.86972	2601.93	0.97494				26.245	33.5763
2600.5	0.86976	2600.5	0.975				26.2667	36.0641
2599.07	0.86981	2599.07	0.97504				26.2885	32.8102
2597.65	0.86986	2597.65	0.97506				26.3102	30.0558
2596.22	0.86991	2596.22	0.97504				26.3319	28.0334
2594.79	0.86995	2594.79	0.97503				26.3537	27.5938
2593.36	0.86998	2593.36	0.97507				26.3754	27.2569
2591.93	0.87	2591.93	0.97516				26.3971	29.7081
2590.51	0.87003	2590.51	0.97526				26.4189	30.413
2589.08	0.87005	2589.08	0.97533				26.4406	35.304
2587.65	0.87006	2587.65	0.97537				26.4623	41.3355
2586.22	0.87006	2586.22	0.97539				26.4841	47.6236
2584.79	0.87008	2584.79	0.97538				26.5058	59.6865
2583.37	0.8701	2583.37	0.97535				26.5275	67.6012
2581.94	0.87014	2581.94	0.97531				26.5493	73.332
2580.51	0.87018	2580.51	0.97528				26.571	78.3108
2579.08	0.87022	2579.08	0.97529				26.5927	81.1073
2577.65	0.87024	2577.65	0.97534				26.6145	86.5396
2576.23	0.87026	2576.23	0.97539				26.6362	78.4723
2574.8	0.8703	2574.8	0.97542				26.6579	65.3649
2573.37	0.87032	2573.37	0.97546				26.6797	62.3287
2571.94	0.87033	2571.94	0.9755				26.7014	59.8473
2570.51	0.87033	2570.51	0.97553				26.7231	60.0681
2569.09	0.87032	2569.09	0.97554				26.7449	60.6373
2567.66	0.87032	2567.66	0.97553				26.7666	63.3958
2566.23	0.87035	2566.23	0.97555				26.7883	72.8778
2564.8	0.87039	2564.8	0.97558				26.8101	72.5294
2563.37	0.87044	2563.37	0.9756				26.8318	83.2631
2561.95	0.87048	2561.95	0.97561				26.8535	89.2616
2560.52	0.87051	2560.52	0.97563				26.8753	101.041
2559.09	0.87052	2559.09	0.97567				26.897	114.009
2557.66	0.87054	2557.66	0.97571				26.9187	128.969
2556.23	0.87055	2556.23	0.97571				26.9405	143.381
2554.8	0.87055	2554.8	0.97568				26.9622	142.714
2553.38	0.87055	2553.38	0.97567				26.9839	147.612
2551.95	0.87054	2551.95	0.97568				27.0057	151.018
2550.52	0.87055	2550.52	0.97572				27.0274	142.053
2549.09	0.87057	2549.09	0.97578				27.0491	140.761
2547.66	0.8706	2547.66	0.97585				27.0709	132.248
2546.24	0.87063	2546.24	0.97591				27.0926	124.308
2544.81	0.87068	2544.81	0.97592				27.1143	123.537
2543.38	0.87072	2543.38	0.9759				27.1361	126.234
2541.95	0.87074	2541.95	0.97589				27.1578	119.721
2540.52	0.87074	2540.52	0.97589				27.1795	110.995
2539.1	0.87074	2539.1	0.9759				27.2013	110.528
2537.67	0.87076	2537.67	0.97591				27.223	110.891
2536.24	0.8708	2536.24	0.97597				27.2447	112.767
2534.81	0.87083	2534.81	0.97606				27.2665	129.076
2533.38	0.87084	2533.38	0.97613				27.2882	132.201
2531.96	0.87083	2531.96	0.97613				27.3099	147.725
2530.53	0.87083	2530.53	0.97609				27.3317	153.53
2529.1	0.87086	2529.1	0.97606				27.3534	165.581
2527.67	0.8709	2527.67	0.97607				27.3751	174.087
2526.24	0.87095	2526.24	0.97607				27.3969	173.369
2524.82	0.87097	2524.82	0.97607				27.4186	180.37
2523.39	0.87097	2523.39	0.97611				27.4403	184.297
2521.96	0.87095	2521.96	0.97618				27.4621	185.733
2520.53	0.87093	2520.53	0.97626				27.4838	188.862
2519.1	0.87092	2519.1	0.97628				27.5055	184.72
2517.68	0.87093	2517.68	0.97628				27.5273	181.494
2516.25	0.87096	2516.25	0.97629				27.549	185.436
2514.82	0.87098	2514.82	0.97633				27.5707	186.463
2513.39	0.871	2513.39	0.97637				27.5925	183.87
2511.96	0.87102	2511.96	0.97639				27.6142	186.136
2510.54	0.87104	2510.54	0.97639				27.6359	192.458
2509.11	0.87105	2509.11	0.97642				27.6577	201.067
2507.68	0.87107	2507.68	0.97646				27.6794	212.906
2506.25	0.87109	2506.25	0.97649				27.7011	221.271
2504.82	0.87112	2504.82	0.97648				27.7229	224.606
2503.39	0.87115	2503.39	0.97645				27.7446	238.673
2501.97	0.87116	2501.97	0.97644				27.7663	232.028
2500.54	0.87116	2500.54	0.97644				27.7881	241.96
2499.11	0.87116	2499.11	0.97644				27.8098	238.231
2497.68	0.87116	2497.68	0.97644				27.8315	238.625
2496.25	0.87116	2496.25	0.97646				27.8533	244.766
2494.83	0.87117	2494.83	0.9765				27.875	245.579
2493.4	0.87119	2493.4	0.97655				27.8967	243.662
2491.97	0.87121	2491.97	0.9766				27.9185	235.883
2490.54	0.87122	2490.54	0.97664				27.9402	240.756
2489.11	0.87121	2489.11	0.97666				27.9619	244.374
2487.69	0.87121	2487.69	0.97668				27.9837	247.483
2486.26	0.87121	2486.26	0.97669				28.0054	251.982
2484.83	0.87124	2484.83	0.9767				28.0271	257.224
2483.4	0.87129	2483.4	0.9767				28.0489	256.965
2481.97	0.87133	2481.97	0.97668				28.0706	261.507
2480.55	0.87135	2480.55	0.97667				28.0923	266.259
2479.12	0.87135	2479.12	0.97669				28.1141	268.452
2477.69	0.87136	2477.69	0.97674				28.1358	273.171
2476.26	0.87137	2476.26	0.97679				28.1575	274.115
2474.83	0.87138	2474.83	0.97683				28.1793	283.772
2473.41	0.87138	2473.41	0.97686				28.201	289.757
2471.98	0.87139	2471.98	0.97687				28.2227	299.948
2470.55	0.87142	2470.55	0.97687				28.2444	301.665
2469.12	0.87146	2469.12	0.97687				28.2662	315.15
2467.69	0.8715	2467.69	0.97689				28.2879	322.539
2466.27	0.87151	2466.27	0.97693				28.3096	328.464
2464.84	0.87151	2464.84	0.97698				28.3314	340.786
2463.41	0.8715	2463.41	0.97704				28.3531	359.19
2461.98	0.87148	2461.98	0.97707				28.3748	377.602
2460.55	0.87146	2460.55	0.97708				28.3966	383.761
2459.12	0.87147	2459.12	0.97706				28.4183	390.836
2457.7	0.87151	2457.7	0.97708				28.44	401.266
2456.27	0.87156	2456.27	0.97714				28.4618	407.522
2454.84	0.8716	2454.84	0.97722				28.4835	408.522
2453.41	0.87162	2453.41	0.97727				28.5052	410.852
2451.98	0.87163	2451.98	0.97724				28.527	405.388
2450.56	0.87164	2450.56	0.97719				28.5487	407.895
2449.13	0.87167	2449.13	0.97717				28.5704	412.253
2447.7	0.8717	2447.7	0.97723				28.5922	408.318
2446.27	0.87174	2446.27	0.97731				28.6139	406.726
2444.84	0.87177	2444.84	0.97738				28.6356	395.899
2443.42	0.87178	2443.42	0.97738				28.6574	382.257
2441.99	0.87179	2441.99	0.97734				28.6791	375.156
2440.56	0.87177	2440.56	0.9773				28.7008	366.375
2439.13	0.87177	2439.13	0.97728				28.7226	358.734
2437.7	0.87176	2437.7	0.97727				28.7443	354.169
2436.28	0.87178	2436.28	0.97729				28.766	352.582
2434.85	0.8718	2434.85	0.97735				28.7878	346.518
2433.42	0.87184	2433.42	0.97743				28.8095	336.47
2431.99	0.87186	2431.99	0.97747				28.8312	323.114
2430.56	0.87187	2430.56	0.97744				28.853	321.298
2429.14	0.87187	2429.14	0.97737				28.8747	317.955
2427.71	0.87186	2427.71	0.97733				28.8964	305.131
2426.28	0.87185	2426.28	0.97735				28.9182	294.411
2424.85	0.87186	2424.85	0.97741				28.9399	281.979
2423.42	0.87187	2423.42	0.97747				28.9616	271.531
2422	0.87188	2422	0.97748				28.9834	272.496
2420.57	0.87188	2420.57	0.97745				29.0051	272.838
2419.14	0.87187	2419.14	0.97741				29.0268	265.503
2417.71	0.87188	2417.71	0.97737				29.0486	255.704
2416.28	0.87191	2416.28	0.97737				29.0703	250.771
2414.85	0.87195	2414.85	0.9774				29.092	249.197
2413.43	0.87198	2413.43	0.97745				29.1138	245.861
2412	0.87199	2412	0.97749				29.1355	241.056
2410.57	0.87198	2410.57	0.97755				29.1572	245.504
2409.14	0.87195	2409.14	0.97762				29.179	255.811
2407.71	0.87193	2407.71	0.97766				29.2007	256.004
2406.29	0.87189	2406.29	0.97767				29.2224	251.563
2404.86	0.87186	2404.86	0.97765				29.2442	256.368
2403.43	0.87183	2403.43	0.97764				29.2659	254.87
2402	0.87183	2402	0.97762				29.2876	259.02
2400.57	0.87185	2400.57	0.97758				29.3094	253.753
2399.15	0.87191	2399.15	0.97765				29.3311	247.115
2397.72	0.87193	2397.72	0.97769				29.3528	251.068
2396.29	0.8719	2396.29	0.9777				29.3746	249.993
2394.86	0.87185	2394.86	0.97769				29.3963	248.282
2393.43	0.87181	2393.43	0.97768				29.418	250.028
2392.01	0.87179	2392.01	0.97769				29.4398	257.469
2390.58	0.8718	2390.58	0.97768				29.4615	251.916
2389.15	0.87183	2389.15	0.97765				29.4832	251.663
2387.72	0.87189	2387.72	0.9776				29.505	249.445
2386.29	0.87199	2386.29	0.9775				29.5267	245.699
2384.87	0.87212	2384.87	0.9774				29.5484	241.237
2383.44	0.87226	2383.44	0.9773				29.5702	247.282
2382.01	0.8724	2382.01	0.97724				29.5919	248.158
2380.58	0.87252	2380.58	0.97721				29.6136	254.226
2379.15	0.8726	2379.15	0.9772				29.6354	247.636
2377.73	0.87266	2377.73	0.97721				29.6571	250.873
2376.3	0.87271	2376.3	0.97722				29.6788	251.488
2374.87	0.87277	2374.87	0.97724				29.7006	245.284
2373.44	0.87286	2373.44	0.97728				29.7223	246.376
2372.01	0.873	2372.01	0.97732				29.744	242.959
2370.58	0.87313	2370.58	0.97737				29.7658	245.385
2369.16	0.8731	2369.16	0.97738				29.7875	241.091
2367.73	0.87304	2367.73	0.97734				29.8092	235.09
2366.3	0.87307	2366.3	0.97725				29.831	233.913
2364.87	0.87298	2364.87	0.9771				29.8527	237.469
2363.44	0.87274	2363.44	0.97694				29.8744	240.097
2362.02	0.87262	2362.02	0.97685				29.8962	239.119
2360.59	0.8726	2360.59	0.97694				29.9179	244.902
2359.16	0.87238	2359.16	0.97721				29.9396	249.08
2357.73	0.87205	2357.73	0.97754				29.9614	251.842
2356.3	0.87167	2356.3	0.9778				29.9831	259.231
2354.88	0.87131	2354.88	0.97794				30.0048	262.116
2353.45	0.87114	2353.45	0.97797				30.0266	259.913
2352.02	0.8714	2352.02	0.97785				30.0483	269.643
2350.59	0.87229	2350.59	0.9776				30.07	275.506
2349.16	0.87314	2349.16	0.97732				30.0918	283.801
2347.74	0.87313	2347.74	0.97719				30.1135	280.762
2346.31	0.87266	2346.31	0.97728				30.1352	284.445
2344.88	0.87247	2344.88	0.97749				30.157	288.436
2343.45	0.8725	2343.45	0.97767				30.1787	285.319
2342.02	0.87243	2342.02	0.97776				30.2004	286.902
2340.6	0.87237	2340.6	0.9778				30.2222	279.709
2339.17	0.87238	2339.17	0.97786				30.2439	277.888
2337.74	0.87245	2337.74	0.9779				30.2656	269.063
2336.31	0.87248	2336.31	0.97787				30.2874	269.389
2334.88	0.8725	2334.88	0.97779				30.3091	265.323
2333.46	0.87253	2333.46	0.97774				30.3308	264.109
2332.03	0.87243	2332.03	0.97775				30.3526	253.606
2330.6	0.87234	2330.6	0.97777				30.3743	248.293
2329.17	0.87231	2329.17	0.97776				30.396	242.404
2327.74	0.87232	2327.74	0.97774				30.4177	237.813
2326.31	0.87248	2326.31	0.97775				30.4395	225.68
2324.89	0.8726	2324.89	0.97783				30.4612	228.496
2323.46	0.87265	2323.46	0.97798				30.4829	229.04
2322.03	0.87267	2322.03	0.97814				30.5047	224.427
2320.6	0.87261	2320.6	0.97829				30.5264	220.132
2319.17	0.87265	2319.17	0.97837				30.5481	211.789
2317.75	0.87279	2317.75	0.97837				30.5699	203.795
2316.32	0.87292	2316.32	0.97835				30.5916	195.491
2314.89	0.87299	2314.89	0.97836				30.6133	191.674
2313.46	0.87303	2313.46	0.97844				30.6351	188.399
2312.03	0.87307	2312.03	0.97854				30.6568	183.986
2310.61	0.8731	2310.61	0.9786				30.6785	172.178
2309.18	0.87313	2309.18	0.97861				30.7003	164.54
2307.75	0.87314	2307.75	0.9786				30.722	160.065
2306.32	0.87317	2306.32	0.97859				30.7437	151.657
2304.89	0.87324	2304.89	0.97859				30.7655	145.621
2303.47	0.87331	2303.47	0.97859				30.7872	136.188
2302.04	0.87338	2302.04	0.9786				30.8089	135.921
2300.61	0.87345	2300.61	0.97861				30.8307	137.243
2299.18	0.87351	2299.18	0.97862				30.8524	130.873
2297.75	0.87356	2297.75	0.97861				30.8741	129.184
2296.33	0.8736	2296.33	0.97863				30.8959	128.857
2294.9	0.87363	2294.9	0.97868				30.9176	125.749
2293.47	0.87369	2293.47	0.97877				30.9393	115.342
2292.04	0.87378	2292.04	0.97887				30.9611	108.658
2290.61	0.87388	2290.61	0.97893				30.9828	97.8287
2289.19	0.87397	2289.19	0.97894				31.0045	85.4022
2287.76	0.87406	2287.76	0.9789				31.0263	83.0251
2286.33	0.87416	2286.33	0.97887				31.048	82.1037
2284.9	0.87428	2284.9	0.97886				31.0697	75.1708
2283.47	0.87441	2283.47	0.97889				31.0915	72.6544
2282.04	0.87455	2282.04	0.97894				31.1132	60.1743
2280.62	0.87468	2280.62	0.979				31.1349	56.4281
2279.19	0.8748	2279.19	0.97907				31.1567	58.9447
2277.76	0.87491	2277.76	0.97916				31.1784	68.3982
2276.33	0.875	2276.33	0.97925				31.2001	68.2146
2274.9	0.87508	2274.9	0.97933				31.2219	68.9139
2273.48	0.87515	2273.48	0.97936				31.2436	71.9572
2272.05	0.87521	2272.05	0.97936				31.2653	69.4385
2270.62	0.87526	2270.62	0.97937				31.2871	62.9264
2269.19	0.87531	2269.19	0.97943				31.3088	65.801
2267.76	0.87537	2267.76	0.97951				31.3305	53.6131
2266.34	0.87545	2266.34	0.97956				31.3523	51.4226
2264.91	0.87553	2264.91	0.97955				31.374	48.102
2263.48	0.87559	2263.48	0.97951				31.3957	45.8547
2262.05	0.87562	2262.05	0.9795				31.4175	40.6809
2260.62	0.87565	2260.62	0.97956				31.4392	33.7411
2259.2	0.8757	2259.2	0.97967				31.4609	32.1878
2257.77	0.87579	2257.77	0.9798				31.4827	26.2317
2256.34	0.87588	2256.34	0.97987				31.5044	28.9644
2254.91	0.87596	2254.91	0.97989				31.5261	25.1012
2253.48	0.87604	2253.48	0.97987				31.5479	18.0009
2252.06	0.87611	2252.06	0.97986				31.5696	33.7062
2250.63	0.87619	2250.63	0.97991				31.5913	42.4385
2249.2	0.87627	2249.2	0.98003				31.6131	48.3586
2247.77	0.87633	2247.77	0.98014				31.6348	51.1475
2246.34	0.87635	2246.34	0.98023				31.6565	52.1358
2244.92	0.87638	2244.92	0.98025				31.6783	50.7286
2243.49	0.87643	2243.49	0.98021				31.7	41.5738
2242.06	0.87651	2242.06	0.98015				31.7217	39.7079
2240.63	0.8766	2240.63	0.98014				31.7435	33.7139
2239.2	0.87666	2239.2	0.98023				31.7652	23.4914
2237.77	0.87671	2237.77	0.98042				31.7869	28.4915
2236.35	0.87678	2236.35	0.9806				31.8087	30.4341
2234.92	0.87688	2234.92	0.98066				31.8304	23.7088
2233.49	0.87699	2233.49	0.98063				31.8521	14.109
2232.06	0.87709	2232.06	0.98059				31.8739	5.73451
2230.63	0.87718	2230.63	0.98057				31.8956	5.98405
2229.21	0.87726	2229.21	0.9805				31.9173	6.61574
2227.78	0.87732	2227.78	0.98042				31.9391	10.4452
2226.35	0.87735	2226.35	0.98042				31.9608	-4.28238
2224.92	0.87736	2224.92	0.98056				31.9825	-3.20087
2223.49	0.8774	2223.49	0.98074				32.0043	4.97283
2222.07	0.87749	2222.07	0.98087				32.026	2.17889
2220.64	0.87761	2220.64	0.98091				32.0477	4.9652
2219.21	0.87773	2219.21	0.98089				32.0695	6.81755
2217.78	0.87782	2217.78	0.98086				32.0912	2.48814
2216.35	0.87788	2216.35	0.98085				32.1129	-1.64545
2214.93	0.87796	2214.93	0.98089				32.1347	-3.08699
2213.5	0.87806	2213.5	0.98098				32.1564	-2.606
2212.07	0.87816	2212.07	0.98106				32.1781	-7.8854
2210.64	0.87823	2210.64	0.98107				32.1999	-4.92484
2209.21	0.87826	2209.21	0.98097				32.2216	-1.21502
2207.79	0.87829	2207.79	0.9808				32.2433	-3.74711
2206.36	0.87835	2206.36	0.98066				32.2651	-12.172
2204.93	0.87844	2204.93	0.98059				32.2868	-2.22875
2203.5	0.87857	2203.5	0.98062				32.3085	3.79751
2202.07	0.87871	2202.07	0.98076				32.3303	14.1432
2200.65	0.87883	2200.65	0.98102				32.352	10.4352
2199.22	0.87888	2199.22	0.98125				32.3737	3.64028
2197.79	0.87888	2197.79	0.98131				32.3955	-4.60872
2196.36	0.87889	2196.36	0.98121				32.4172	-4.66451
2194.93	0.87896	2194.93	0.9811				32.4389	-10.7383
2193.51	0.8791	2193.51	0.98107				32.4607	-6.16936
2192.08	0.87924	2192.08	0.98106				32.4824	-10.9653
2190.65	0.87934	2190.65	0.98101				32.5041	-12.8664
2189.22	0.87939	2189.22	0.98095				32.5259	-15.5718
2187.79	0.87945	2187.79	0.98098				32.5476	-20.9711
2186.36	0.87955	2186.36	0.98114				32.5693	-24.7402
2184.94	0.87967	2184.94	0.98139				32.591	-27.8807
2183.51	0.87978	2183.51	0.98161				32.6128	-29.5909
2182.08	0.87986	2182.08	0.98168				32.6345	-22.7827
2180.65	0.87993	2180.65	0.98163				32.6562	-23.6633
2179.22	0.88004	2179.22	0.98157				32.678	-19.5864
2177.8	0.88017	2177.8	0.98156				32.6997	-22.3614
2176.37	0.88025	2176.37	0.98161				32.7214	-7.26284
2174.94	0.88026	2174.94	0.98171				32.7432	-6.52491
2173.51	0.88027	2173.51	0.9818				32.7649	-3.55814
2172.08	0.88033	2172.08	0.98179				32.7866	-3.95914
2170.66	0.88048	2170.66	0.9817				32.8084	-2.11235
2169.23	0.8807	2169.23	0.98165				32.8301	0.6707
2167.8	0.88095	2167.8	0.98178				32.8518	0
2166.37	0.88123	2166.37	0.98206				32.8736	2.25931
2164.94	0.8815	2164.94	0.98229				32.8953	8.21514
2163.52	0.88177	2163.52	0.98233				32.917	0
2162.09	0.88201	2162.09	0.98228				32.9388	3.69761
2160.66	0.88215	2160.66	0.98234				32.9605	5.8723
2159.23	0.8821	2159.23	0.98254				32.9822	5.87668
2157.8	0.88185	2157.8	0.98266				33.004	7.83254
2156.38	0.88151	2156.38	0.98257				33.0257	18.1923
2154.95	0.88116	2154.95	0.9824				33.0474	23.2306
2153.52	0.88087	2153.52	0.98233				33.0692	23.9152
2152.09	0.88065	2152.09	0.98237				33.0909	18.3622
2150.66	0.8805	2150.66	0.98241				33.1126	19.2443
2149.24	0.88035	2149.24	0.98237				33.1344	5.82127
2147.81	0.88021	2147.81	0.98228				33.1561	7.26108
2146.38	0.88008	2146.38	0.98221				33.1778	9.73653
2144.95	0.87992	2144.95	0.98216				33.1996	5.57013
2143.52	0.87973	2143.52	0.9821				33.2213	14.5647
2142.09	0.87956	2142.09	0.98205				33.243	12.4249
2140.67	0.87946	2140.67	0.98204				33.2648	15.5632
2139.24	0.8794	2139.24	0.98211				33.2865	14.4711
2137.81	0.87929	2137.81	0.98226				33.3082	23.1914
2136.38	0.8791	2136.38	0.98237				33.33	26.1888
2134.95	0.87887	2134.95	0.98234				33.3517	28.3288
2133.53	0.87869	2133.53	0.98214				33.3734	32.0325
2132.1	0.87857	2132.1	0.9819				33.3952	35.9717
2130.67	0.87848	2130.67	0.98177				33.4169	37.604
2129.24	0.87841	2129.24	0.98174				33.4386	37.189
2127.81	0.87835	2127.81	0.98175				33.4604	41.8493
2126.39	0.8783	2126.39	0.98176				33.4821	38.2545
2124.96	0.87823	2124.96	0.98174				33.5038	36.0107
2123.53	0.87814	2123.53	0.98171				33.5256	35.7146
2122.1	0.87807	2122.1	0.98167				33.5473	27.5587
2120.67	0.87805	2120.67	0.98162				33.569	21.7416
2119.25	0.87809	2119.25	0.98159				33.5908	24.9499
2117.82	0.87814	2117.82	0.98158				33.6125	22.5521
2116.39	0.87819	2116.39	0.98157				33.6342	12.7599
2114.96	0.87822	2114.96	0.98155				33.656	11.9485
2113.53	0.87824	2113.53	0.98157				33.6777	-8.79282
2112.11	0.87828	2112.11	0.98166				33.6994	-9.59525
2110.68	0.87836	2110.68	0.98177				33.7212	-16.0765
2109.25	0.87844	2109.25	0.98184				33.7429	-13.6334
2107.82	0.8785	2107.82	0.98182				33.7646	-16.0677
2106.39	0.87853	2106.39	0.98171				33.7864	-17.3891
2104.97	0.87854	2104.97	0.98162				33.8081	-15.2608
2103.54	0.87855	2103.54	0.98164				33.8298	-16.4205
2102.11	0.87858	2102.11	0.98174				33.8516	-27.6405
2100.68	0.87862	2100.68	0.98185				33.8733	-20.6692
2099.25	0.87868	2099.25	0.98191				33.895	-7.85766
2097.82	0.87874	2097.82	0.98189				33.9168	-4.36534
2096.4	0.87877	2096.4	0.98183				33.9385	3.83583
2094.97	0.87877	2094.97	0.9818				33.9602	14.7774
2093.54	0.87873	2093.54	0.98183				33.982	19.8922
2092.11	0.8787	2092.11	0.9819				34.0037	34.1506
2090.68	0.87872	2090.68	0.98195				34.0254	40.5368
2089.26	0.87879	2089.26	0.98195				34.0472	33.558
2087.83	0.87886	2087.83	0.98191				34.0689	33.0491
2086.4	0.87893	2086.4	0.98186				34.0906	30.1784
2084.97	0.879	2084.97	0.98187				34.1124	28.1075
2083.54	0.87911	2083.54	0.98196				34.1341	38.3256
2082.12	0.87923	2082.12	0.98209				34.1558	33.5101
2080.69	0.87934	2080.69	0.98218				34.1776	31.4673
2079.26	0.87939	2079.26	0.98219				34.1993	29.3285
2077.83	0.87943	2077.83	0.98215				34.221	28.2815
2076.4	0.87951	2076.4	0.98211				34.2428	27.2832
2074.98	0.87963	2074.98	0.98213				34.2645	15.6867
2073.55	0.87977	2073.55	0.98219				34.2862	5.67669
2072.12	0.87989	2072.12	0.98225				34.308	9.90225
2070.69	0.87998	2070.69	0.98232				34.3297	8.93834
2069.26	0.88006	2069.26	0.98243				34.3514	-1.53653
2067.84	0.88016	2067.84	0.98257				34.3732	1.4262
2066.41	0.88026	2066.41	0.98268				34.3949	5.07883
2064.98	0.88036	2064.98	0.98271				34.4166	3.48955
2063.55	0.88047	2063.55	0.9827				34.4384	6.81154
2062.12	0.8806	2062.12	0.98269				34.4601	-2.69209
2060.7	0.88074	2060.7	0.98272				34.4818	-8.06594
2059.27	0.88089	2059.27	0.98277				34.5036	-5.63803
2057.84	0.88104	2057.84	0.98282				34.5253	-5.77291
2056.41	0.88118	2056.41	0.9829				34.547	-4.51845
2054.98	0.88134	2054.98	0.983				34.5688	-6.36678
2053.55	0.88154	2053.55	0.98312				34.5905	-13.1499
2052.13	0.88179	2052.13	0.98326				34.6122	-13.8624
2050.7	0.88208	2050.7	0.98341				34.634	-7.74181
2049.27	0.88236	2049.27	0.98354				34.6557	-11.9012
2047.84	0.88261	2047.84	0.98359				34.6774	-18.6409
2046.41	0.88284	2046.41	0.98354				34.6992	-30.0296
2044.99	0.88304	2044.99	0.98346				34.7209	-31.6731
2043.56	0.88322	2043.56	0.9834				34.7426	-27.9492
2042.13	0.88334	2042.13	0.98343				34.7643	-31.0978
2040.7	0.88344	2040.7	0.98356				34.7861	-30.2574
2039.27	0.88357	2039.27	0.98371				34.8078	-23.1552
2037.85	0.88377	2037.85	0.98383				34.8295	-19.2463
2036.42	0.884	2036.42	0.98391				34.8513	-17.8246
2034.99	0.88419	2034.99	0.984				34.873	-11.6476
2033.56	0.88429	2033.56	0.98412				34.8947	-13.4193
2032.13	0.88433	2032.13	0.98427				34.9165	-9.86524
2030.71	0.88436	2030.71	0.98443				34.9382	-10.8024
2029.28	0.88439	2029.28	0.98454				34.9599	-4.05688
2027.85	0.88443	2027.85	0.98459				34.9817	-2.98627
2026.42	0.88448	2026.42	0.98459				35.0034	-2.81713
2024.99	0.88452	2024.99	0.98458				35.0251	-3.97555
2023.57	0.88457	2023.57	0.98462				35.0469	0.22777
2022.14	0.88462	2022.14	0.98468				35.0686	2.12296
2020.71	0.88463	2020.71	0.98473				35.0903	-6.82853
2019.28	0.88457	2019.28	0.98474				35.1121	-15.1306
2017.85	0.88445	2017.85	0.98474				35.1338	-20.543
2016.43	0.88432	2016.43	0.98475				35.1555	-19.9179
2015	0.88425	2015	0.98474				35.1773	-19.8133
2013.57	0.88424	2013.57	0.98474				35.199	-20.5542
2012.14	0.88431	2012.14	0.98481				35.2207	-14.7653
2010.71	0.8844	2010.71	0.98492				35.2425	-12.847
2009.28	0.88445	2009.28	0.98496				35.2642	-16.6573
2007.86	0.88437	2007.86	0.98486				35.2859	-21.0089
2006.43	0.88418	2006.43	0.98472				35.3077	-14.0135
2005	0.88396	2005	0.98464				35.3294	-17.726
2003.57	0.88379	2003.57	0.98467				35.3511	-26.8249
2002.14	0.8837	2002.14	0.98474				35.3729	-33.3784
2000.72	0.88369	2000.72	0.98476				35.3946	-25.494
1999.29	0.88373	1999.29	0.98471				35.4163	-23.9629
1997.86	0.88379	1997.86	0.98461				35.4381	-21.4504
1996.43	0.88385	1996.43	0.98453				35.4598	-22.919
1995	0.88388	1995	0.9845				35.4815	-25.1932
1993.58	0.88385	1993.58	0.98449				35.5033	-29.4073
1992.15	0.88377	1992.15	0.98451				35.525	-31.0554
1990.72	0.88372	1990.72	0.98455				35.5467	-31.0707
1989.29	0.88374	1989.29	0.98456				35.5685	-32.0867
1987.86	0.88382	1987.86	0.98455				35.5902	-28.2147
1986.44	0.88395	1986.44	0.98455				35.6119	-26.0102
1985.01	0.88413	1985.01	0.98462				35.6337	-24.4016
1983.58	0.88438	1983.58	0.9847				35.6554	-20.2978
1982.15	0.88467	1982.15	0.98471				35.6771	-22.214
1980.72	0.88497	1980.72	0.98473				35.6989	-30.4575
1979.3	0.88522	1979.3	0.98485				35.7206	-35.9684
1977.87	0.88532	1977.87	0.98506				35.7423	-32.7345
1976.44	0.88527	1976.44	0.98525				35.7641	-47.4288
1975.01	0.88507	1975.01	0.98537				35.7858	-54.8736
1973.58	0.88481	1973.58	0.98546				35.8075	-56.0252
1972.16	0.88459	1972.16	0.9856				35.8293	-45.782
1970.73	0.88447	1970.73	0.98576				35.851	-49.5599
1969.3	0.88442	1969.3	0.98585				35.8727	-56.0246
1967.87	0.88438	1967.87	0.98579				35.8945	-53.02
1966.44	0.88434	1966.44	0.9856				35.9162	-49.0712
1965.01	0.88431	1965.01	0.98541				35.9379	-42.9809
1963.59	0.88426	1963.59	0.98538				35.9597	-30.8204
1962.16	0.88416	1962.16	0.98551				35.9814	-21.0174
1960.73	0.884	1960.73	0.98564				36.0031	-22.1271
1959.3	0.8838	1959.3	0.9856				36.0249	-14.013
1957.87	0.88358	1957.87	0.9854				36.0466	-13.3669
1956.45	0.88336	1956.45	0.98512				36.0683	-12.1183
1955.02	0.88316	1955.02	0.98488				36.0901	-4.04219
1953.59	0.88304	1953.59	0.98472				36.1118	-6.74686
1952.16	0.883	1952.16	0.98467				36.1335	-8.2178
1950.73	0.88301	1950.73	0.98472				36.1553	-6.79807
1949.31	0.883	1949.31	0.98482				36.177	0.29098
1947.88	0.88296	1947.88	0.98493				36.1987	-3.36891
1946.45	0.88288	1946.45	0.98502				36.2205	-4.71936
1945.02	0.88274	1945.02	0.98509				36.2422	-5.66922
1943.59	0.88256	1943.59	0.98516				36.2639	-0.521
1942.17	0.88239	1942.17	0.98523				36.2857	-7.50957
1940.74	0.88231	1940.74	0.98527				36.3074	-2.62516
1939.31	0.88233	1939.31	0.98525				36.3291	0.64597
1937.88	0.88238	1937.88	0.98517				36.3509	0
1936.45	0.88241	1936.45	0.98506				36.3726	7.67133
1935.03	0.88237	1935.03	0.98495				36.3943	10.987
1933.6	0.88228	1933.6	0.98487				36.4161	9.23243
1932.17	0.88219	1932.17	0.98484				36.4378	2.79065
1930.74	0.88213	1930.74	0.98482				36.4595	4.70813
1929.31	0.88213	1929.31	0.98476				36.4813	5.67865
1927.89	0.88215	1927.89	0.98468				36.503	7.2895
1926.46	0.88216	1926.46	0.98463				36.5247	7.38057
1925.03	0.88212	1925.03	0.98463				36.5465	9.32232
1923.6	0.88203	1923.6	0.98464				36.5682	14.8335
1922.17	0.88193	1922.17	0.98462				36.5899	18.4868
1920.74	0.88186	1920.74	0.98458				36.6117	20.6865
1919.32	0.88179	1919.32	0.98458				36.6334	15.7122
1917.89	0.88172	1917.89	0.98462				36.6551	8.15108
1916.46	0.8817	1916.46	0.98465				36.6769	6.60051
1915.03	0.88175	1915.03	0.98465				36.6986	6.48237
1913.6	0.88182	1913.6	0.98463				36.7203	-0.60832
1912.18	0.88184	1912.18	0.98464				36.7421	-5.67148
1910.75	0.88181	1910.75	0.98467				36.7638	-17.0835
1909.32	0.88177	1909.32	0.98472				36.7855	-17.4527
1907.89	0.88176	1907.89	0.98477				36.8073	-18.8382
1906.46	0.88179	1906.46	0.98483				36.829	-25.2211
1905.04	0.88182	1905.04	0.9849				36.8507	-31.3229
1903.61	0.88186	1903.61	0.98497				36.8725	-28.4211
1902.18	0.88189	1902.18	0.98503				36.8942	-24.7246
1900.75	0.88192	1900.75	0.98506				36.9159	-18.3328
1899.32	0.88193	1899.32	0.98505				36.9376	-22.6618
1897.9	0.88192	1897.9	0.98503				36.9594	-27.2306
1896.47	0.88187	1896.47	0.98502				36.9811	-20.0572
1895.04	0.88185	1895.04	0.98503				37.0028	-11.9043
1893.61	0.88186	1893.61	0.98503				37.0246	-15.3101
1892.18	0.8819	1892.18	0.98505				37.0463	-14.1085
1890.76	0.88189	1890.76	0.98509				37.068	-12.5094
1889.33	0.88185	1889.33	0.98516				37.0898	-12.0597
1887.9	0.88183	1887.9	0.98522				37.1115	-13.8731
1886.47	0.88185	1886.47	0.98525				37.1332	-8.38519
1885.04	0.88188	1885.04	0.98526				37.155	-10.5703
1883.62	0.8819	1883.62	0.98526				37.1767	-12.6845
1882.19	0.88192	1882.19	0.98524				37.1984	-15.1449
1880.76	0.88195	1880.76	0.98521				37.2202	-13.7831
1879.33	0.88198	1879.33	0.98517				37.2419	-13.7313
1877.9	0.88199	1877.9	0.98515				37.2636	-15.1403
1876.47	0.88199	1876.47	0.98514				37.2854	-15.2496
1875.05	0.88201	1875.05	0.98514				37.3071	-9.33146
1873.62	0.88207	1873.62	0.98516				37.3288	-8.09033
1872.19	0.88211	1872.19	0.98522				37.3506	-9.12799
1870.76	0.88207	1870.76	0.98534				37.3723	-10.3798
1869.33	0.88193	1869.33	0.98548				37.394	-11.8556
1867.91	0.88178	1867.91	0.98559				37.4158	-11.1208
1866.48	0.88175	1866.48	0.98562				37.4375	-8.21279
1865.05	0.88184	1865.05	0.98559				37.4592	-20.1783
1863.62	0.88197	1863.62	0.98555				37.481	-15.4408
1862.19	0.88207	1862.19	0.98552				37.5027	-11.1739
1860.77	0.8821	1860.77	0.9855				37.5244	-10.7765
1859.34	0.88209	1859.34	0.98548				37.5462	-8.22247
1857.91	0.88209	1857.91	0.98549				37.5679	-2.18795
1856.48	0.88211	1856.48	0.98551				37.5896	-1.98475
1855.05	0.88214	1855.05	0.98554				37.6114	-0.90865
1853.63	0.88219	1853.63	0.98555				37.6331	-1.22065
1852.2	0.88224	1852.2	0.98555				37.6548	3.05055
1850.77	0.8823	1850.77	0.98555				37.6766	-1.40751
1849.34	0.88236	1849.34	0.98556				37.6983	0.49625
1847.91	0.8824	1847.91	0.98558				37.72	8.54123
1846.49	0.88235	1846.49	0.98564				37.7418	4.64512
1845.06	0.8822	1845.06	0.98573				37.7635	3.94934
1843.63	0.88204	1843.63	0.98582				37.7852	2.39903
1842.2	0.88201	1842.2	0.98584				37.807	-0.53762
1840.77	0.8821	1840.77	0.98581				37.8287	-12.7522
1839.35	0.88222	1839.35	0.98578				37.8504	-10.7939
1837.92	0.88229	1837.92	0.98579				37.8722	-7.02013
1836.49	0.88233	1836.49	0.98583				37.8939	-2.68846
1835.06	0.88239	1835.06	0.98586				37.9156	1.33527
1833.63	0.88247	1833.63	0.98588				37.9374	3.19922
1832.21	0.88249	1832.21	0.98591				37.9591	0
1830.78	0.88242	1830.78	0.98598				37.9808	0.923
1829.35	0.88232	1829.35	0.98606				38.0026	5.14931
1827.92	0.88227	1827.92	0.98612				38.0243	11.6706
1826.49	0.88226	1826.49	0.98616				38.046	16.3696
1825.06	0.88227	1825.06	0.98623				38.0678	23.5505
1823.64	0.8823	1823.64	0.98629				38.0895	29.1986
1822.21	0.88238	1822.21	0.98631				38.1112	26.1752
1820.78	0.88247	1820.78	0.98628				38.133	37.5738
1819.35	0.88252	1819.35	0.98623				38.1547	39.773
1817.92	0.88251	1817.92	0.98616				38.1764	41.067
1816.5	0.88249	1816.5	0.9861				38.1982	47.615
1815.07	0.88249	1815.07	0.98606				38.2199	52.2801
1813.64	0.88249	1813.64	0.98605				38.2416	58.5408
1812.21	0.88247	1812.21	0.9861				38.2634	67.0724
1810.78	0.88242	1810.78	0.98617				38.2851	77.4832
1809.36	0.88241	1809.36	0.98624				38.3068	84.5683
1807.93	0.88245	1807.93	0.98627				38.3286	86.4873
1806.5	0.88252	1806.5	0.98625				38.3503	81.1841
1805.07	0.8826	1805.07	0.98621				38.372	80.2673
1803.64	0.88264	1803.64	0.9862				38.3938	77.5848
1802.22	0.88261	1802.22	0.98624				38.4155	82.9691
1800.79	0.88254	1800.79	0.98631				38.4372	89.878
1799.36	0.8825	1799.36	0.98636				38.459	100.709
1797.93	0.88255	1797.93	0.98636				38.4807	104.371
1796.5	0.88266	1796.5	0.98631				38.5024	112.566
1795.08	0.88272	1795.08	0.98631				38.5242	112.015
1793.65	0.88266	1793.65	0.9864				38.5459	116.207
1792.22	0.88252	1792.22	0.98656				38.5676	125.826
1790.79	0.88245	1790.79	0.98666				38.5894	139.809
1789.36	0.88253	1789.36	0.98666				38.6111	149.53
1787.94	0.88269	1787.94	0.98661				38.6328	155.207
1786.51	0.88283	1786.51	0.98659				38.6546	161.166
1785.08	0.8829	1785.08	0.9866				38.6763	167.077
1783.65	0.88293	1783.65	0.98663				38.698	165.835
1782.22	0.88292	1782.22	0.98666				38.7198	168.74
1780.79	0.88292	1780.79	0.98669				38.7415	164.896
1779.37	0.88295	1779.37	0.98672				38.7632	155.971
1777.94	0.88305	1777.94	0.9867				38.785	159.928
1776.51	0.88318	1776.51	0.98668				38.8067	163.592
1775.08	0.88324	1775.08	0.9867				38.8284	157.581
1773.65	0.88316	1773.65	0.9868				38.8502	162.004
1772.23	0.88297	1772.23	0.98693				38.8719	166.174
1770.8	0.88282	1770.8	0.98701				38.8936	178.898
1769.37	0.88281	1769.37	0.98699				38.9154	177.684
1767.94	0.88291	1767.94	0.98691				38.9371	179.325
1766.51	0.88306	1766.51	0.98682				38.9588	174.338
1765.09	0.88321	1765.09	0.98677				38.9806	173.754
1763.66	0.88327	1763.66	0.98681				39.0023	175.69
1762.23	0.88326	1762.23	0.98692				39.024	187.487
1760.8	0.88323	1760.8	0.98703				39.0458	191.451
1759.37	0.88325	1759.37	0.98708				39.0675	205.365
1757.95	0.8833	1757.95	0.98709				39.0892	214.517
1756.52	0.88339	1756.52	0.98707				39.1109	224.697
1755.09	0.88351	1755.09	0.98703				39.1327	228.442
1753.66	0.88364	1753.66	0.98699				39.1544	243.689
1752.23	0.88364	1752.23	0.98702				39.1761	236.046
1750.81	0.8835	1750.81	0.98715				39.1979	245.741
1749.38	0.88331	1749.38	0.9873				39.2196	255.177
1747.95	0.88323	1747.95	0.98737				39.2413	259.175
1746.52	0.88328	1746.52	0.98735				39.2631	258.139
1745.09	0.8834	1745.09	0.9873				39.2848	264.174
1743.67	0.88352	1743.67	0.98729				39.3065	269.156
1742.24	0.88358	1742.24	0.98732				39.3283	271.047
1740.81	0.88361	1740.81	0.98734				39.35	259.295
1739.38	0.88368	1739.38	0.9873				39.3717	240.639
1737.95	0.88383	1737.95	0.9872				39.3935	232.704
1736.52	0.88394	1736.52	0.98715				39.4152	229.029
1735.1	0.88385	1735.1	0.98726				39.4369	223.565
1733.67	0.88362	1733.67	0.98747				39.4587	231.122
1732.24	0.88346	1732.24	0.98764				39.4804	233.199
1730.81	0.88347	1730.81	0.98767				39.5021	234.074
1729.38	0.88361	1729.38	0.98763				39.5239	230.424
1727.96	0.88378	1727.96	0.98755				39.5456	230.181
1726.53	0.88392	1726.53	0.98747				39.5673	225.355
1725.1	0.88402	1725.1	0.98742				39.5891	232.438
1723.67	0.88412	1723.67	0.98739				39.6108	229.781
1722.24	0.88426	1722.24	0.98735				39.6325	234.359
1720.82	0.88439	1720.82	0.98734				39.6543	232.916
1719.39	0.88436	1719.39	0.98743				39.676	239.468
1717.96	0.88411	1717.96	0.98765				39.6977	243.191
1716.53	0.88381	1716.53	0.98787				39.7195	243.948
1715.1	0.8837	1715.1	0.98795				39.7412	250.627
1713.68	0.88381	1713.68	0.98784				39.7629	242.5
1712.25	0.88403	1712.25	0.98766				39.7847	234.944
1710.82	0.88425	1710.82	0.98751				39.8064	228.328
1709.39	0.88439	1709.39	0.98744				39.8281	235.61
1707.96	0.88444	1707.96	0.98747				39.8499	229.66
1706.54	0.88442	1706.54	0.98754				39.8716	214.367
1705.11	0.88445	1705.11	0.9876				39.8933	208.878
1703.68	0.88456	1703.68	0.9876				39.9151	198.451
1702.25	0.88465	1702.25	0.98761				39.9368	187.44
1700.82	0.88459	1700.82	0.98767				39.9585	184.728
1699.4	0.88441	1699.4	0.98778				39.9803	182.819
1697.97	0.88424	1697.97	0.98787				40.002	176.057
1696.54	0.88416	1696.54	0.98789				40.0237	172.366
1695.11	0.8842	1695.11	0.98779				40.0455	171.059
1693.68	0.88435	1693.68	0.98757				40.0672	159.973
1692.25	0.88456	1692.25	0.98734				40.0889	152.617
1690.83	0.88475	1690.83	0.98718				40.1107	155.007
1689.4	0.88492	1689.4	0.98709				40.1324	162.021
1687.97	0.88506	1687.97	0.98706				40.1541	164.663
1686.54	0.88508	1686.54	0.9871				40.1759	171.509
1685.11	0.88488	1685.11	0.98724				40.1976	172.285
1683.69	0.88459	1683.69	0.98736				40.2193	168.819
1682.26	0.88446	1682.26	0.9873				40.2411	174.673
1680.83	0.88458	1680.83	0.98707				40.2628	169.206
1679.4	0.88483	1679.4	0.98682				40.2845	153.724
1677.97	0.88503	1677.97	0.98664				40.3063	147.878
1676.55	0.88511	1676.55	0.98652				40.328	145.932
1675.12	0.8851	1675.12	0.98643				40.3497	145.788
1673.69	0.88509	1673.69	0.98629				40.3715	144.939
1672.26	0.88509	1672.26	0.98614				40.3932	146.455
1670.83	0.88503	1670.83	0.98601				40.4149	139.541
1669.41	0.88494	1669.41	0.98586				40.4367	134.275
1667.98	0.88496	1667.98	0.98563				40.4584	134.777
1666.55	0.8851	1666.55	0.98532				40.4801	138.763
1665.12	0.88525	1665.12	0.98502				40.5019	135.858
1663.69	0.88528	1663.69	0.98478				40.5236	142.076
1662.27	0.88523	1662.27	0.98455				40.5453	153.422
1660.84	0.88524	1660.84	0.98426				40.5671	160.647
1659.41	0.8854	1659.41	0.98387				40.5888	159.864
1657.98	0.88567	1657.98	0.98345				40.6105	168.099
1656.55	0.88591	1656.55	0.9831				40.6323	169.722
1655.13	0.88588	1655.13	0.98289				40.654	169.887
1653.7	0.88557	1653.7	0.98274				40.6757	178.878
1652.27	0.88527	1652.27	0.98247				40.6975	177.116
1650.84	0.88525	1650.84	0.98198				40.7192	185.897
1649.41	0.88537	1649.41	0.98138				40.7409	190.549
1647.98	0.88536	1647.98	0.98069				40.7627	188.954
1646.56	0.88523	1646.56	0.97981				40.7844	184.37
1645.13	0.88518	1645.13	0.97863				40.8061	177.288
1643.7	0.8853	1643.7	0.97717				40.8279	167.063
1642.27	0.88552	1642.27	0.97552				40.8496	162.578
1640.84	0.88575	1640.84	0.97379				40.8713	161.43
1639.42	0.8859	1639.42	0.97208				40.8931	153.968
1637.99	0.88587	1637.99	0.97058				40.9148	140.008
1636.56	0.88567	1636.56	0.96945				40.9365	128.843
1635.13	0.88545	1635.13	0.96876				40.9583	119.546
1633.7	0.88542	1633.7	0.96847				40.98	110.128
1632.28	0.88557	1632.28	0.96848				41.0017	94.889
1630.85	0.88575	1630.85	0.9688				41.0235	86.9525
1629.42	0.88586	1629.42	0.96939				41.0452	88.2194
1627.99	0.88588	1627.99	0.97012				41.0669	80.8923
1626.56	0.88587	1626.56	0.97087				41.0887	79.1647
1625.14	0.88582	1625.14	0.97166				41.1104	75.1901
1623.71	0.88576	1623.71	0.97247				41.1321	75.829
1622.28	0.88578	1622.28	0.97317				41.1539	76.1792
1620.85	0.8859	1620.85	0.97366				41.1756	63.4458
1619.42	0.88603	1619.42	0.97412				41.1973	58.7022
1618	0.88605	1618	0.97482				41.2191	58.7327
1616.57	0.88598	1616.57	0.97572				41.2408	53.4481
1615.14	0.88595	1615.14	0.97649				41.2625	58.1724
1613.71	0.88605	1613.71	0.97697				41.2843	61.3859
1612.28	0.8862	1612.28	0.97732				41.306	59.1383
1610.86	0.8863	1610.86	0.97775				41.3277	49.8361
1609.43	0.88635	1609.43	0.9783				41.3494	42.1399
1608	0.88638	1608	0.9789				41.3712	45.936
1606.57	0.88644	1606.57	0.97943				41.3929	44.5926
1605.14	0.88651	1605.14	0.97989				41.4146	43.9232
1603.71	0.88659	1603.71	0.98033				41.4364	43.6265
1602.29	0.88666	1602.29	0.98078				41.4581	45.5969
1600.86	0.88673	1600.86	0.98121				41.4798	43.8514
1599.43	0.88682	1599.43	0.9816				41.5016	35.7066
1598	0.88691	1598	0.98197				41.5233	32.1703
1596.57	0.88699	1596.57	0.98233				41.545	29.3872
1595.15	0.88705	1595.15	0.98269				41.5668	20.521
1593.72	0.8871	1593.72	0.98301				41.5885	13.4189
1592.29	0.88715	1592.29	0.98331				41.6102	8.44026
1590.86	0.8872	1590.86	0.98361				41.632	5.31319
1589.43	0.88724	1589.43	0.98391				41.6537	7.70595
1588.01	0.88729	1588.01	0.98421				41.6754	5.65968
1586.58	0.88734	1586.58	0.98447				41.6972	8.65225
1585.15	0.8874	1585.15	0.98468				41.7189	4.26862
1583.72	0.88747	1583.72	0.98483				41.7406	-0.05388
1582.29	0.88758	1582.29	0.98494				41.7624	0.4297
1580.87	0.8877	1580.87	0.98502				41.7841	-1.94217
1579.44	0.8878	1579.44	0.98516				41.8058	-1.45198
1578.01	0.8878	1578.01	0.98543				41.8276	-1.7886
1576.58	0.88771	1576.58	0.9858				41.8493	6.79246
1575.15	0.88767	1575.15	0.98607				41.871	8.17934
1573.73	0.88776	1573.73	0.98613				41.8928	3.29286
1572.3	0.8879	1572.3	0.98612				41.9145	0.45222
1570.87	0.88794	1570.87	0.98622				41.9362	8.89761
1569.44	0.88789	1569.44	0.98642				41.958	7.38479
1568.01	0.88786	1568.01	0.9866				41.9797	6.09661
1566.59	0.88794	1566.59	0.98667				42.0014	0
1565.16	0.88813	1565.16	0.98665				42.0232	4.16907
1563.73	0.88841	1563.73	0.98659				42.0449	-1.90626
1562.3	0.88871	1562.3	0.98655				42.0666	-2.88646
1560.87	0.8888	1560.87	0.98673				42.0884	2.18748
1559.44	0.88855	1559.44	0.98721				42.1101	2.12784
1558.02	0.88815	1558.02	0.98773				42.1318	-3.31003
1556.59	0.88794	1556.59	0.98792				42.1536	-2.94514
1555.16	0.88799	1555.16	0.98782				42.1753	-4.67722
1553.73	0.88815	1553.73	0.98767				42.197	-1.21545
1552.3	0.88829	1552.3	0.98762				42.2188	-5.89143
1550.88	0.88839	1550.88	0.98768				42.2405	-8.20801
1549.45	0.88847	1549.45	0.98776				42.2622	-6.45268
1548.02	0.88858	1548.02	0.98777				42.284	-1.5556
1546.59	0.88871	1546.59	0.98775				42.3057	-8.83753
1545.16	0.88883	1545.16	0.98776				42.3274	-7.15869
1543.74	0.88886	1543.74	0.9879				42.3492	-3.18511
1542.31	0.88873	1542.31	0.98824				42.3709	-1.3644
1540.88	0.88846	1540.88	0.98868				42.3926	-10.0177
1539.45	0.88824	1539.45	0.98893				42.4144	-12.1298
1538.02	0.88826	1538.02	0.98885				42.4361	-5.0181
1536.6	0.88844	1536.6	0.98864				42.4578	-6.72207
1535.17	0.88858	1535.17	0.98853				42.4796	-7.64421
1533.74	0.88862	1533.74	0.98856				42.5013	-3.25599
1532.31	0.88864	1532.31	0.98861				42.523	3.79912
1530.88	0.88871	1530.88	0.98859				42.5448	5.38008
1529.46	0.88881	1529.46	0.98855				42.5665	-0.96854
1528.03	0.88889	1528.03	0.98856				42.5882	2.6714
1526.6	0.88894	1526.6	0.98862				42.61	-0.77673
1525.17	0.88898	1525.17	0.9887				42.6317	-0.6703
1523.74	0.88898	1523.74	0.9888				42.6534	-5.02873
1522.32	0.88892	1522.32	0.98893				42.6752	-10.9398
1520.89	0.88885	1520.89	0.98907				42.6969	-11.8242
1519.46	0.88882	1519.46	0.98918				42.7186	-8.43791
1518.03	0.88884	1518.03	0.98925				42.7404	-17.2433
1516.6	0.88888	1516.6	0.98928				42.7621	-17.0006
1515.18	0.88897	1515.18	0.98924				42.7838	-11.3149
1513.75	0.88913	1513.75	0.98913				42.8056	-16.1017
1512.32	0.88933	1512.32	0.98905				42.8273	-14.1097
1510.89	0.88951	1510.89	0.98908				42.849	-8.50603
1509.46	0.88955	1509.46	0.9893				42.8708	-3.90185
1508.03	0.88936	1508.03	0.9897				42.8925	-6.04517
1506.61	0.88908	1506.61	0.99005				42.9142	-5.0087
1505.18	0.88899	1505.18	0.99008				42.936	-5.42774
1503.75	0.88914	1503.75	0.98985				42.9577	0.2171
1502.32	0.88939	1502.32	0.98961				42.9794	-3.71373
1500.89	0.88958	1500.89	0.98949				43.0012	-5.56886
1499.47	0.88965	1499.47	0.98954				43.0229	-3.38397
1498.04	0.88963	1498.04	0.98969				43.0446	-2.21804
1496.61	0.88961	1496.61	0.9898				43.0664	-4.64917
1495.18	0.88968	1495.18	0.9898				43.0881	-11.5718
1493.75	0.88981	1493.75	0.98973				43.1098	-15.4121
1492.33	0.8899	1492.33	0.98972				43.1316	-18.1774
1490.9	0.88988	1490.9	0.98984				43.1533	-19.3785
1489.47	0.88978	1489.47	0.99001				43.175	-22.6304
1488.04	0.88973	1488.04	0.99011				43.1968	-17.7454
1486.61	0.88979	1486.61	0.99008				43.2185	-11.4706
1485.19	0.88994	1485.19	0.98997				43.2402	-18.372
1483.76	0.89009	1483.76	0.98987				43.262	-13.777
1482.33	0.8902	1482.33	0.98982				43.2837	-8.22403
1480.9	0.89029	1480.9	0.98982				43.3054	-4.80606
1479.47	0.89039	1479.47	0.98981				43.3272	1.0701
1478.05	0.89047	1478.05	0.98981				43.3489	0
1476.62	0.89051	1476.62	0.98984				43.3706	2.74281
1475.19	0.89046	1475.19	0.98996				43.3924	-2.07621
1473.76	0.89035	1473.76	0.99016				43.4141	-0.01172
1472.33	0.89027	1472.33	0.99034				43.4358	7.14038
1470.91	0.89031	1470.91	0.99037				43.4576	11.0455
1469.48	0.89046	1469.48	0.99027				43.4793	11.8703
1468.05	0.89062	1468.05	0.99017				43.501	8.04988
1466.62	0.89069	1466.62	0.99016				43.5227	4.83813
1465.19	0.89069	1465.19	0.99022				43.5445	5.41009
1463.76	0.89073	1463.76	0.99025				43.5662	6.81554
1462.34	0.89085	1462.34	0.99021				43.5879	5.81236
1460.91	0.89099	1460.91	0.99019				43.6097	10.7576
1459.48	0.89103	1459.48	0.99029				43.6314	8.49817
1458.05	0.89088	1458.05	0.99051				43.6531	8.98894
1456.62	0.8907	1456.62	0.99071				43.6749	5.30493
1455.2	0.89066	1455.2	0.99071				43.6966	10.1301
1453.77	0.89078	1453.77	0.99057				43.7183	12.3381
1452.34	0.89095	1452.34	0.99043				43.7401	13.5152
1450.91	0.89107	1450.91	0.99038				43.7618	17.6725
1449.48	0.89113	1449.48	0.99041				43.7835	9.1878
1448.06	0.89113	1448.06	0.99048				43.8053	4.0167
1446.63	0.89114	1446.63	0.99049				43.827	0.85432
1445.2	0.89119	1445.2	0.99044				43.8487	5.96752
1443.77	0.89126	1443.77	0.99036				43.8705	3.35412
1442.34	0.89135	1442.34	0.99026				43.8922	5.41861
1440.92	0.89146	1440.92	0.9902				43.9139	1.18463
1439.49	0.89153	1439.49	0.99021				43.9357	6.00209
1438.06	0.89152	1438.06	0.99029				43.9574	15.0019
1436.63	0.89145	1436.63	0.99038				43.9791	24.4289
1435.2	0.8914	1435.2	0.9904				44.0009	30.7602
1433.78	0.89144	1433.78	0.99034				44.0226	38.675
1432.35	0.89151	1432.35	0.99028				44.0443	41.6882
1430.92	0.89155	1430.92	0.99027				44.0661	43.4429
1429.49	0.89157	1429.49	0.99028				44.0878	43.6757
1428.06	0.8916	1428.06	0.99027				44.1095	40.9399
1426.64	0.89164	1426.64	0.99025				44.1313	47.9143
1425.21	0.89171	1425.21	0.99024				44.153	50.7536
1423.78	0.89178	1423.78	0.99024				44.1747	56.0188
1422.35	0.89184	1422.35	0.99025				44.1965	61.9945
1420.92	0.89185	1420.92	0.99027				44.2182	53.1479
1419.49	0.8918	1419.49	0.99035				44.2399	56.4402
1418.07	0.89173	1418.07	0.99042				44.2617	59.7617
1416.64	0.89172	1416.64	0.99041				44.2834	60.5709
1415.21	0.89178	1415.21	0.99034				44.3051	55.485
1413.78	0.89186	1413.78	0.99028				44.3269	54.3842
1412.35	0.89191	1412.35	0.99027				44.3486	52.9404
1410.93	0.89195	1410.93	0.9903				44.3703	54.8882
1409.5	0.89199	1409.5	0.99034				44.3921	56.2695
1408.07	0.89203	1408.07	0.99038				44.4138	54.1872
1406.64	0.89205	1406.64	0.99045				44.4355	57.8588
1405.21	0.89207	1405.21	0.99051				44.4573	57.046
1403.79	0.89211	1403.79	0.99055				44.479	57.372
1402.36	0.89217	1402.36	0.99057				44.5007	68.1472
1400.93	0.89224	1400.93	0.99062				44.5225	64.6681
1399.5	0.89225	1399.5	0.99071				44.5442	63.0595
1398.07	0.89223	1398.07	0.99082				44.5659	66.1793
1396.65	0.89218	1396.65	0.99091				44.5877	69.2344
1395.22	0.89214	1395.22	0.99097				44.6094	71.3473
1393.79	0.89216	1393.79	0.99099				44.6311	73.4814
1392.36	0.89222	1392.36	0.991				44.6529	68.7777
1390.93	0.89229	1390.93	0.99102				44.6746	73.0979
1389.51	0.89234	1389.51	0.99111				44.6963	78.8606
1388.08	0.89233	1388.08	0.99125				44.7181	81.5251
1386.65	0.89231	1386.65	0.9914				44.7398	75.9446
1385.22	0.89233	1385.22	0.99148				44.7615	72.5426
1383.79	0.89238	1383.79	0.99151				44.7833	71.1557
1382.37	0.89242	1382.37	0.9915				44.805	70.5334
1380.94	0.89245	1380.94	0.99151				44.8267	69.4622
1379.51	0.89248	1379.51	0.99155				44.8485	66.5566
1378.08	0.8925	1378.08	0.99163				44.8702	68.8515
1376.65	0.89249	1376.65	0.99174				44.8919	69.1913
1375.22	0.89246	1375.22	0.99189				44.9137	78.2987
1373.8	0.89244	1373.8	0.99202				44.9354	82.9248
1372.37	0.89245	1372.37	0.9921				44.9571	79.5316
1370.94	0.89249	1370.94	0.99215				44.9789	79.4933
1369.51	0.89254	1369.51	0.9922				45.0006	81.6133
1368.08	0.89259	1368.08	0.99227				45.0223	82.159
1366.66	0.89263	1366.66	0.99234				45.0441	80.0549
1365.23	0.89265	1365.23	0.99242				45.0658	78.3796
1363.8	0.89264	1363.8	0.99251				45.0875	76.1512
1362.37	0.8926	1362.37	0.99261				45.1093	79.5032
1360.94	0.89259	1360.94	0.99267				45.131	83.8936
1359.52	0.89262	1359.52	0.99268				45.1527	77.8796
1358.09	0.89266	1358.09	0.99268				45.1745	71.9177
1356.66	0.89269	1356.66	0.9927				45.1962	64.1983
1355.23	0.8927	1355.23	0.99274				45.2179	61.1199
1353.8	0.89271	1353.8	0.99279				45.2397	63.6331
1352.38	0.89273	1352.38	0.99285				45.2614	62.0287
1350.95	0.89275	1350.95	0.99291				45.2831	59.9111
1349.52	0.89277	1349.52	0.99297				45.3049	69.9767
1348.09	0.89279	1348.09	0.99302				45.3266	75.8839
1346.66	0.89281	1346.66	0.99305				45.3483	76.8755
1345.24	0.89283	1345.24	0.99305				45.3701	82.2945
1343.81	0.89285	1343.81	0.99306				45.3918	89.5309
1342.38	0.89285	1342.38	0.9931				45.4135	85.4153
1340.95	0.89281	1340.95	0.99321				45.4353	84.8937
1339.52	0.89275	1339.52	0.99334				45.457	88.58
1338.1	0.89272	1338.1	0.99345				45.4787	93.0002
1336.67	0.89275	1336.67	0.99351				45.5005	89.2112
1335.24	0.89283	1335.24	0.99353				45.5222	85.3856
1333.81	0.89293	1333.81	0.99354				45.5439	89.0646
1332.38	0.89301	1332.38	0.99355				45.5657	82.0789
1330.95	0.89307	1330.95	0.99359				45.5874	79.3421
1329.53	0.8931	1329.53	0.99364				45.6091	80.4962
1328.1	0.89313	1328.1	0.99368				45.6309	82.516
1326.67	0.89315	1326.67	0.99371				45.6526	91.4367
1325.24	0.89318	1325.24	0.99374				45.6743	91.6728
1323.81	0.89321	1323.81	0.99379				45.696	93.5539
1322.39	0.89322	1322.39	0.99386				45.7178	91.0382
1320.96	0.89324	1320.96	0.99394				45.7395	84.4643
1319.53	0.89325	1319.53	0.99401				45.7612	78.635
1318.1	0.89327	1318.1	0.99405				45.783	71.3429
1316.67	0.8933	1316.67	0.99408				45.8047	71.1073
1315.25	0.89335	1315.25	0.9941				45.8264	63.0061
1313.82	0.89338	1313.82	0.99411				45.8482	49.023
1312.39	0.89341	1312.39	0.99412				45.8699	47.7769
1310.96	0.89345	1310.96	0.99412				45.8916	42.1738
1309.53	0.89349	1309.53	0.99414				45.9134	34.991
1308.11	0.89352	1308.11	0.99418				45.9351	27.9368
1306.68	0.89355	1306.68	0.99424				45.9568	31.488
1305.25	0.89357	1305.25	0.99428				45.9786	40.2212
1303.82	0.8936	1303.82	0.99432				46.0003	34.2075
1302.39	0.89361	1302.39	0.99434				46.022	44.5584
1300.97	0.89363	1300.97	0.99437				46.0438	53.2519
1299.54	0.89364	1299.54	0.9944				46.0655	66.0232
1298.11	0.89364	1298.11	0.99443				46.0872	65.1776
1296.68	0.89364	1296.68	0.99448				46.109	62.2363
1295.25	0.89364	1295.25	0.99453				46.1307	68.1834
1293.83	0.89366	1293.83	0.99458				46.1524	65.3643
1292.4	0.89368	1292.4	0.99462				46.1742	62.7496
1290.97	0.8937	1290.97	0.99465				46.1959	63.207
1289.54	0.89371	1289.54	0.99467				46.2176	62.0021
1288.11	0.89374	1288.11	0.99468				46.2394	63.0772
1286.68	0.89377	1286.68	0.99468				46.2611	57.264
1285.26	0.89382	1285.26	0.9947				46.2828	53.6534
1283.83	0.89387	1283.83	0.99473				46.3046	45.5823
1282.4	0.89391	1282.4	0.99476				46.3263	36.7357
1280.97	0.89395	1280.97	0.99479				46.348	36.0588
1279.54	0.89397	1279.54	0.9948				46.3698	36.9639
1278.12	0.894	1278.12	0.99481				46.3915	35.3386
1276.69	0.89403	1276.69	0.99484				46.4132	30.9268
1275.26	0.89407	1275.26	0.99489				46.435	25.7109
1273.83	0.89412	1273.83	0.99493				46.4567	32.6377
1272.4	0.89417	1272.4	0.99495				46.4784	36.8467
1270.98	0.89423	1270.98	0.99495				46.5002	36.8087
1269.55	0.8943	1269.55	0.99494				46.5219	38.205
1268.12	0.89438	1268.12	0.99494				46.5436	37.0289
1266.69	0.89445	1266.69	0.99495				46.5654	38.3579
1265.26	0.89452	1265.26	0.99497				46.5871	41.4476
1263.84	0.89459	1263.84	0.99498				46.6088	45.7422
1262.41	0.89466	1262.41	0.99502				46.6306	46.5012
1260.98	0.89472	1260.98	0.99506				46.6523	49.804
1259.55	0.89479	1259.55	0.99511				46.674	52.6756
1258.12	0.89486	1258.12	0.99514				46.6958	45.9049
1256.7	0.89493	1256.7	0.99517				46.7175	43.2071
1255.27	0.89498	1255.27	0.99519				46.7392	34.9117
1253.84	0.89503	1253.84	0.99521				46.761	30.7824
1252.41	0.89508	1252.41	0.99524				46.7827	34.1571
1250.98	0.89513	1250.98	0.99527				46.8044	31.1468
1249.56	0.89517	1249.56	0.9953				46.8262	30.0711
1248.13	0.89522	1248.13	0.99533				46.8479	26.8702
1246.7	0.89528	1246.7	0.99536				46.8696	31.1759
1245.27	0.89533	1245.27	0.99538				46.8914	30.8208
1243.84	0.89538	1243.84	0.99542				46.9131	29.0467
1242.41	0.89544	1242.41	0.99549				46.9348	29.3813
1240.99	0.8955	1240.99	0.99556				46.9566	34.9215
1239.56	0.89556	1239.56	0.99561				46.9783	24.5548
1238.13	0.8956	1238.13	0.99564				47	25.6147
1236.7	0.89563	1236.7	0.99565				47.0218	30.2471
1235.27	0.89564	1235.27	0.99566				47.0435	36.4104
1233.85	0.89567	1233.85	0.9957				47.0652	39.7076
1232.42	0.89571	1232.42	0.99573				47.087	34.4496
1230.99	0.89577	1230.99	0.99577				47.1087	38.2502
1229.56	0.89582	1229.56	0.99581				47.1304	31.149
1228.13	0.89585	1228.13	0.99586				47.1522	36.7722
1226.71	0.89587	1226.71	0.99592				47.1739	32.7622
1225.28	0.89589	1225.28	0.99599				47.1956	34.8012
1223.85	0.89591	1223.85	0.99605				47.2174	32.6889
1222.42	0.89594	1222.42	0.9961				47.2391	29.8522
1220.99	0.89597	1220.99	0.99613				47.2608	31.1461
1219.57	0.896	1219.57	0.99615				47.2826	31.909
1218.14	0.89603	1218.14	0.99618				47.3043	33.8372
1216.71	0.89605	1216.71	0.99623				47.326	27.3283
1215.28	0.89608	1215.28	0.99628				47.3478	29.1222
1213.85	0.8961	1213.85	0.99633				47.3695	33.5103
1212.43	0.89613	1212.43	0.99637				47.3912	32.5493
1211	0.89616	1211	0.99642				47.413	25.2471
1209.57	0.89619	1209.57	0.99649				47.4347	20.2452
1208.14	0.89623	1208.14	0.99655				47.4564	23.3356
1206.71	0.89626	1206.71	0.99663				47.4782	26.5993
1205.29	0.89629	1205.29	0.9967				47.4999	20.0194
1203.86	0.89632	1203.86	0.99676				47.5216	12.4281
1202.43	0.89633	1202.43	0.99681				47.5434	5.39433
1201	0.89636	1201	0.99687				47.5651	-6.2522
1199.57	0.8964	1199.57	0.99695				47.5868	-2.86832
1198.14	0.89645	1198.14	0.99704				47.6086	-7.71023
1196.72	0.8965	1196.72	0.99714				47.6303	-9.18317
1195.29	0.89654	1195.29	0.99724				47.652	-13.2122
1193.86	0.89658	1193.86	0.99732				47.6738	-9.32966
1192.43	0.89662	1192.43	0.99739				47.6955	-8.17037
1191	0.89668	1191	0.99744				47.7172	-4.90026
1189.58	0.89673	1189.58	0.99752				47.739	0.58442
1188.15	0.89677	1188.15	0.99762				47.7607	0
1186.72	0.89682	1186.72	0.99773				47.7824	5.69949
1185.29	0.89686	1185.29	0.99781				47.8042	10.8093
1183.86	0.89691	1183.86	0.99788				47.8259	9.33581
1182.44	0.89697	1182.44	0.99794				47.8476	10.8372
1181.01	0.89704	1181.01	0.99802				47.8693	13.6759
1179.58	0.89711	1179.58	0.99811				47.8911	16.8204
1178.15	0.89717	1178.15	0.9982				47.9128	17.5238
1176.72	0.89723	1176.72	0.99826				47.9345	14.9379
1175.3	0.8973	1175.3	0.9983				47.9563	19.6246
1173.87	0.89737	1173.87	0.99834				47.978	10.6677
1172.44	0.89744	1172.44	0.99842				47.9997	14.9569
1171.01	0.89751	1171.01	0.99853				48.0215	15.6479
1169.58	0.89757	1169.58	0.99865				48.0432	7.54745
1168.16	0.89764	1168.16	0.99873				48.0649	4.92429
1166.73	0.89771	1166.73	0.99879				48.0867	3.66367
1165.3	0.89779	1165.3	0.99884				48.1084	5.50405
1163.87	0.89786	1163.87	0.9989				48.1301	2.1666
1162.44	0.89793	1162.44	0.99896				48.1519	2.56012
1161.02	0.898	1161.02	0.99902				48.1736	-0.5825
1159.59	0.89807	1159.59	0.99909				48.1953	-7.05104
1158.16	0.89814	1158.16	0.99915				48.2171	-0.25805
1156.73	0.89823	1156.73	0.99922				48.2388	-2.11953
1155.3	0.89832	1155.3	0.99929				48.2605	-0.89928
1153.88	0.8984	1153.88	0.99938				48.2823	0.12647
1152.45	0.89847	1152.45	0.99946				48.304	2.84459
1151.02	0.89855	1151.02	0.99956				48.3257	-4.54354
1149.59	0.89862	1149.59	0.99966				48.3475	3.73328
1148.16	0.89868	1148.16	0.99975				48.3692	2.11469
1146.73	0.89872	1146.73	0.99982				48.3909	6.33951
1145.31	0.89875	1145.31	0.99988				48.4127	1.30249
[truncated: 1,683 more rows]

## Sheet: Fig. 17
NVO/2DPM-20										NVO/2DPM-60										NVO/2DPM-100
Specific capacity	Potential	Specific capacity	Potential	Specific capacity	Potential	Specific capacity	Potential			Specific capacity	Potential	Specific capacity	Potential	Specific capacity	Potential	Specific capacity	Potential			Specific capacity	Potential	Specific capacity	Potential	Specific capacity	Potential	Specific capacity	Potential
mAh g-1	V	mAh g-1	V	mAh g-1	V	mAh g-1	V			mAh g-1	V	mAh g-1	V	mAh g-1	V	mAh g-1	V			mAh g-1	V	mAh g-1	V	mAh g-1	V	mAh g-1	V
0.1	0.1	0.5	0.5	1	1	5	5			0	0.4892	0	0.5159	0	0.5884	0	0.7223			0	0.386	0	0.4201	0	0.4201	0	0.6247
0	0.4281	0	0.4936	0	0.497	0	0.6117			0.10577	0.5084	0.2	0.5959	0.3989	0.639	1.8	0.8045			0.098	0.4055	0.09705	0.4371	0.08416	0.4371	1.7576	0.6734
0.097	0.4449	0.2	0.5084	0.4	0.5525	1.46312	0.6746			0.10577	0.532	0.3	0.6163	0.69808	0.6669	3.6	0.8724			0.098	0.4204	0.19409	0.4526	0.16832	0.4526	2.92934	0.6948
0.194	0.461	0.4	0.5267	0.7	0.5813	2.92625	0.7081			0.10577	0.5518	0.5	0.6337	0.89754	0.6783	7	0.9539			0.098	0.4272	0.19409	0.4625	0.16832	0.4625	4.68694	0.7146
0.194	0.4715	0.5	0.5373	0.9	0.5918	3.82038	0.7236			0.10577	0.5608	0.6	0.6411	1.29644	0.692	8.7	0.9716			0.196	0.4319	0.29114	0.4719	0.25248	0.4719	5.76103	0.7251
0.291	0.4793	0.7	0.55	1.2	0.5996	4.79579	0.736			0.21154	0.5707	0.8	0.6514	1.49589	0.6982	9.8	0.98			0.196	0.4384	0.29114	0.4768	0.25248	0.4768	6.93276	0.7344
0.388	0.4923	0.8	0.5559	1.5	0.6098	5.68992	0.7468			0.21154	0.5763	0.9	0.6566	1.69535	0.7044	11.5	0.9883			0.196	0.4412	0.38818	0.4808	0.33664	0.4808	8.59272	0.7462
0.388	0.4963	0.9	0.5611	1.7	0.6148	7.23433	0.7626			0.21154	0.5825	1	0.6613	1.99452	0.7127	12.6	0.993			0.196	0.4443	0.38818	0.4858	0.33664	0.4858	9.8621	0.7546
0.485	0.5007	1.1	0.567	2.1	0.6213	8.20974	0.7735			0.31731	0.5862	1.2	0.6675	2.2937	0.7177	14.3	0.9986			0.29399	0.448	0.48523	0.4886	0.4208	0.4886	11.5221	0.7648
0.485	0.5035	1.2	0.5711	2.3	0.6259	9.10387	0.7819			0.31731	0.59	1.3	0.6709	2.49316	0.7223	15.4	1.0014			0.29399	0.4498	0.58227	0.4948	0.50496	0.4948	12.6938	0.7716
0.582	0.5056	1.3	0.5742	2.6	0.63	10.567	0.7968			0.31731	0.5946	1.5	0.6768	2.89206	0.7285	17.1	1.0051			0.29399	0.4526	0.58227	0.4967	0.50496	0.4967	13.8655	0.7785
0.679	0.5087	1.5	0.5785	2.9	0.6349	11.4611	0.8061			0.31731	0.5971	1.6	0.6796	3.09151	0.7323	18.3	1.0079			0.39199	0.4545	0.67932	0.4994	0.58913	0.4994	15.0373	0.7856
0.679	0.5106	1.6	0.5813	3.2	0.6377	12.9243	0.8225			0.42308	0.5999	1.7	0.6827	3.39069	0.7375	20	1.0113			0.39199	0.456	0.77636	0.5019	0.67329	0.5019	16.7949	0.7968
0.776	0.5122	1.7	0.5841	3.4	0.6405	13.8184	0.8327			0.42308	0.603	1.9	0.6867	3.68987	0.7403	21.2	1.0138			0.39199	0.4582	0.77636	0.5041	0.67329	0.5041	17.9666	0.8042
0.776	0.5143	1.9	0.5872	3.7	0.6448	14.7938	0.8442			0.42308	0.6055	2	0.6892	3.98905	0.745	22.3	1.0162			0.39199	0.4598	0.87341	0.5056	0.75745	0.5056	19.6266	0.8154
0.873	0.5159	2	0.5893	4	0.6473	16.1756	0.8625			0.52885	0.6083	2.1	0.692	4.1885	0.7478	24.1	1.019			0.48999	0.461	0.87341	0.5078	0.75745	0.5078	20.7983	0.8228
0.873	0.5174	2.2	0.5924	4.2	0.6495	17.1511	0.8749			0.52885	0.6101	2.3	0.6954	4.48768	0.7502	25.3	1.0212			0.48999	0.4629	0.97045	0.5094	0.84161	0.5094	21.97	0.8309
0.97	0.5193	2.3	0.5943	4.6	0.6532	18.1265	0.8873			0.52885	0.612	2.4	0.6979	4.78686	0.7543	26.9	1.0237			0.48999	0.4641	0.97045	0.5106	0.84161	0.5106	23.63	0.8429
0.97	0.5208	2.5	0.5965	4.8	0.6554	19.6709	0.9028			0.52885	0.6145	2.6	0.701	4.98631	0.7558	28	1.0255			0.48999	0.465	1.0675	0.5128	0.92577	0.5128	24.8017	0.8516
1.067	0.5221	2.6	0.5986	5	0.6572	20.565	0.9105			0.63462	0.616	2.7	0.7028	5.38522	0.7595	29.2	1.0268			0.58799	0.4669	1.0675	0.5137	0.92577	0.5137	25.9734	0.86
1.067	0.523	2.7	0.6002	5.4	0.66	21.4591	0.9173			0.63462	0.6185	2.8	0.705	5.58467	0.762	30.9	1.0296			0.58799	0.4678	1.16454	0.5156	1.00993	0.5156	27.731	0.8721
1.164	0.5246	2.8	0.6024	5.6	0.6619	22.9223	0.926			0.63462	0.6203	3	0.7078	5.88385	0.7645	32.1	1.0311			0.58799	0.4691	1.26159	0.5168	1.09409	0.5168	28.8051	0.8792
1.261	0.5258	3	0.6045	5.9	0.6638	23.8977	0.9313			0.63462	0.6216	3.1	0.7093	6.18303	0.7673	33.8	1.0336			0.68598	0.47	1.26159	0.518	1.09409	0.518	30.0745	0.886
1.261	0.5267	3.1	0.6061	6.2	0.6665	25.3608	0.9372			0.7404	0.6238	3.3	0.7118	6.38248	0.7698	34.9	1.0352			0.68598	0.4712	1.35864	0.5193	1.17825	0.5193	31.7345	0.8956
1.358	0.5277	3.3	0.6073	6.5	0.6684	26.3362	0.9409			0.7404	0.625	3.4	0.7137	6.78138	0.7729	36.6	1.0379			0.68598	0.4722	1.35864	0.5205	1.17825	0.5205	32.9062	0.9009
1.358	0.5286	3.4	0.6095	6.7	0.67	27.3116	0.9443			0.7404	0.6266	3.5	0.7155	6.98084	0.775	37.7	1.0395			0.68598	0.4731	1.45568	0.5215	1.26241	0.5215	34.0779	0.9056
1.455	0.5295	3.5	0.6107	7.1	0.6724	28.287	0.9474			0.7404	0.6278	3.7	0.7174	7.37974	0.7781	39.5	1.042			0.78398	0.4743	1.45568	0.5227	1.26241	0.5227	35.8355	0.9124
1.552	0.5308	3.7	0.612	7.3	0.674	29.8315	0.9518			0.84617	0.6293	3.8	0.7192	7.57919	0.7803	40.6	1.0435			0.78398	0.4753	1.55273	0.5242	1.34657	0.5242	37.0073	0.9161
1.552	0.5317	3.8	0.6141	7.6	0.6755	30.8881	0.9539			0.84617	0.6312	4	0.7214	7.77865	0.7819	41.7	1.0448			0.78398	0.4759	1.55273	0.5252	1.34657	0.5252	38.0814	0.9195
1.552	0.5323	4	0.6151	7.9	0.6774	31.7823	0.9561			0.84617	0.6324	4.1	0.723	8.07783	0.7853	43.5	1.0476			0.88198	0.4771	1.64977	0.5261	1.43073	0.5261	39.839	0.9242
1.649	0.5335	4.1	0.6169	8.1	0.6789	32.839	0.9583			0.95194	0.6343	4.2	0.7242	8.377	0.7868	44.6	1.0491			0.88198	0.4777	1.74682	0.5273	1.51489	0.5273	40.9131	0.9266
1.746	0.5342	4.2	0.6179	8.4	0.6802	34.2208	0.9611			0.95194	0.6352	4.4	0.7261	8.67618	0.7899	46.3	1.0513			0.88198	0.4784	1.74682	0.528	1.51489	0.528	42.6707	0.9307
1.746	0.5348	4.4	0.6194	8.8	0.682	35.1962	0.9629			0.95194	0.6365	4.5	0.7273	8.97536	0.7915	47.5	1.0525			0.88198	0.479	1.84386	0.5295	1.59906	0.5295	43.8424	0.9335
1.843	0.536	4.5	0.6203	9	0.6836	36.6594	0.966			0.95194	0.6377	4.6	0.7292	9.17481	0.7933	48.7	1.0541			0.97998	0.4802	1.84386	0.5301	1.59906	0.5301	44.9165	0.9356
1.843	0.5366	4.6	0.6216	9.2	0.6848	37.6348	0.9676			1.05771	0.639	4.8	0.7307	9.47399	0.7958	50.4	1.0559			0.97998	0.4808	1.94091	0.5314	1.68322	0.5314	46.7717	0.9391
1.94	0.5373	4.8	0.6234	9.6	0.6867	38.5289	0.9691			1.05771	0.6402	4.9	0.7316	9.67345	0.7977	51.5	1.0581			0.97998	0.4815	1.94091	0.5323	1.68322	0.5323	47.8458	0.9409
1.94	0.5385	4.9	0.6244	9.8	0.6882	39.9107	0.9716			1.05771	0.6411	5	0.7335	10.0724	0.7995	53.3	1.0606			1.07797	0.4824	2.03795	0.5332	1.76738	0.5332	49.0176	0.9428
2.037	0.5391	5.1	0.6256	10	0.6895	40.8862	0.9732			1.05771	0.6421	5.2	0.7347	10.2718	0.8011	54.5	1.0621			1.07797	0.483	2.03795	0.5342	1.76738	0.5342	50.6775	0.9453
2.037	0.5394	5.2	0.6269	10.4	0.6913	41.9428	0.9747			1.16348	0.6433	5.3	0.7366	10.6707	0.8039	55.6	1.0637			1.07797	0.4836	2.135	0.5351	1.85154	0.5351	51.8492	0.9471
2.134	0.5407	5.4	0.6278	10.6	0.6926	43.3247	0.9769			1.16348	0.6445	5.5	0.7378	10.8702	0.8054	57.4	1.0662			1.07797	0.4846	2.135	0.5357	1.85154	0.5357	53.021	0.949
2.231	0.5413	5.5	0.629	10.9	0.6938	44.3814	0.9787			1.16348	0.6455	5.6	0.7394	11.0696	0.807	58.6	1.0677			1.17597	0.4852	2.23204	0.5366	1.9357	0.5366	54.7786	0.9511
2.231	0.5419	5.6	0.63	11.1	0.6948	45.2755	0.98			1.26925	0.6467	5.7	0.7406	11.4685	0.8098	59.8	1.0696			1.17597	0.4855	2.32909	0.5373	2.01986	0.5373	55.8527	0.953
2.328	0.5428	5.7	0.6309	11.5	0.6963	46.7386	0.9825			1.26925	0.6476	5.8	0.7416	11.668	0.8116	61.5	1.0717			1.17597	0.4864	2.32909	0.5385	2.01986	0.5385	57.6103	0.9555
2.328	0.5432	5.9	0.6321	11.7	0.6975	47.7141	0.9837			1.26925	0.6489	6	0.7431	11.9672	0.8132	62.7	1.0733			1.17597	0.487	2.42613	0.5388	2.10402	0.5388	58.782	0.957
2.425	0.5438	6	0.6331	12	0.6988	48.6895	0.9849			1.26925	0.6495	6.1	0.744	12.2663	0.8157	64.3	1.0751			1.27397	0.4877	2.42613	0.5401	2.10402	0.5401	59.9537	0.9586
2.425	0.5447	6.2	0.6343	12.4	0.7003	50.1526	0.9874			1.37502	0.6507	6.3	0.7456	12.4658	0.8172	65.5	1.077			1.27397	0.4883	2.52318	0.5407	2.18818	0.5407	61.6137	0.9611
2.522	0.545	6.3	0.6349	12.6	0.7016	51.128	0.989			1.37502	0.652	6.4	0.7465	12.8647	0.8197	67.1	1.0798			1.27397	0.4889	2.52318	0.5416	2.18818	0.5416	62.7854	0.9626
2.522	0.5453	6.5	0.6362	12.9	0.7025	52.1847	0.9905			1.37502	0.6526	6.5	0.7475	13.0641	0.8212	68.3	1.0817			1.27397	0.4892	2.62023	0.5422	2.27234	0.5422	63.9572	0.9639
2.619	0.5463	6.6	0.6371	13.1	0.7034	53.1601	0.9921			1.48079	0.6538	6.7	0.749	13.3633	0.824	70	1.0841			1.37197	0.4898	2.62023	0.5428	2.27234	0.5428	65.6171	0.966
2.619	0.5466	6.7	0.6377	13.4	0.705	54.542	0.9939			1.48079	0.6548	6.8	0.7499	13.5628	0.8253	71.2	1.0857			1.37197	0.4905	2.71727	0.5438	2.3565	0.5438	66.6912	0.9676
2.716	0.5475	6.9	0.639	13.7	0.7059	55.5174	0.9952			1.48079	0.6557	7	0.7509	13.9617	0.8278	72.3	1.0875			1.37197	0.4908	2.71727	0.5444	2.3565	0.5444	67.863	0.9691
2.813	0.5478	7	0.6396	13.9	0.7068	56.8992	0.9973			1.48079	0.6566	7.1	0.7521	14.1611	0.829	74	1.0906			1.46997	0.4917	2.81432	0.5456	2.44066	0.5456	69.6206	0.9713
2.813	0.5484	7.2	0.6408	14.3	0.7084	57.8746	0.998			1.58656	0.6572	7.2	0.753	14.4603	0.8305	75.3	1.0925			1.46997	0.492	2.91136	0.5463	2.52482	0.5463	70.7923	0.9725
2.91	0.549	7.3	0.6417	14.5	0.7096	58.7688	0.9995			1.58656	0.6582	7.4	0.7543	14.7595	0.833	76.5	1.0944			1.46997	0.4926	2.91136	0.5469	2.52482	0.5469	72.5499	0.9747
2.91	0.5497	7.5	0.6424	14.8	0.7109	60.2319	1.0014			1.58656	0.6588	7.5	0.7555	15.0587	0.8346	78.2	1.0972			1.46997	0.4932	3.00841	0.5475	2.60899	0.5475	73.7216	0.9766
3.007	0.5503	7.6	0.6433	15.1	0.7118	61.126	1.0026			1.58656	0.6597	7.7	0.7561	15.2581	0.8361	79.4	1.099			1.56796	0.4939	3.00841	0.5481	2.60899	0.5481	74.8934	0.9781
3.007	0.5506	7.7	0.6439	15.3	0.7127	62.5891	1.0051			1.69233	0.6607	7.8	0.7577	15.5573	0.8383	81.1	1.1018			1.56796	0.4942	3.10545	0.5487	2.69315	0.5487	76.0651	0.9797
3.104	0.5512	7.9	0.6452	15.6	0.7137	63.5645	1.0063			1.69233	0.6616	7.9	0.7586	15.7568	0.8395	82.2	1.1037			1.56796	0.4948	3.10545	0.5494	2.69315	0.5494	77.725	0.9815
3.104	0.5515	8	0.6458	15.9	0.7152	64.54	1.0079			1.69233	0.6622	8.1	0.7599	16.1557	0.8417	84	1.1068			1.66596	0.4954	3.2025	0.5503	2.77731	0.5503	78.8968	0.9831
3.201	0.5525	8.1	0.6464	16.2	0.7158	65.5154	1.0094			1.7981	0.6634	8.2	0.7608	16.3551	0.8429	85.1	1.1086			1.66596	0.4957	3.2025	0.5509	2.77731	0.5509	80.5567	0.9852
3.298	0.5531	8.3	0.6476	16.5	0.7174	67.0598	1.0116			1.7981	0.6641	8.4	0.762	16.754	0.8454	86.2	1.1108			1.66596	0.4963	3.29954	0.5515	2.86147	0.5515	81.7285	0.9868
3.298	0.5534	8.4	0.6483	16.8	0.7183	68.0352	1.0131			1.7981	0.665	8.5	0.7626	16.9535	0.8467	88.1	1.1139			1.66596	0.4967	3.29954	0.5521	2.86147	0.5521	82.9002	0.9883
3.395	0.5537	8.5	0.6489	17	0.7192	69.0919	1.0144			1.7981	0.6656	8.7	0.7639	17.2526	0.8485	89.2	1.1158			1.76396	0.497	3.39659	0.5528	2.94563	0.5528	84.6578	0.9905
3.395	0.5546	8.7	0.6495	17.3	0.7202	70.4737	1.0166			1.90387	0.6662	8.8	0.7645	17.4521	0.8498	90.4	1.1179			1.76396	0.4976	3.49363	0.5534	3.02979	0.5534	85.9272	0.9924
3.492	0.5549	8.8	0.6507	17.5	0.7211	71.4492	1.0181			1.90387	0.6669	8.9	0.7654	17.7513	0.851	92.1	1.1213			1.76396	0.4979	3.49363	0.554	3.02979	0.554	87.0989	0.9939
3.492	0.5552	9	0.651	17.9	0.7223	72.3433	1.0193			1.90387	0.6678	9.1	0.7664	18.0505	0.8532	93.3	1.1235			1.76396	0.4982	3.59068	0.5546	3.11395	0.5546	88.2707	0.9955
3.589	0.5559	9.1	0.652	18.1	0.7233	73.8064	1.0215			1.90387	0.6681	9.2	0.7673	18.3496	0.8544	95	1.1266			1.86196	0.4988	3.59068	0.5552	3.11395	0.5552	89.9306	0.9983
3.686	0.5565	9.2	0.6529	18.3	0.7242	74.7005	1.0228			2.00964	0.669	9.3	0.7679	18.6488	0.8563	96.2	1.1288			1.86196	0.4994	3.68772	0.5559	3.19811	0.5559	91.0047	0.9998
3.686	0.5568	9.4	0.6535	18.7	0.7251	75.8385	1.0246			2.00964	0.6696	9.5	0.7692	18.8483	0.8575	97.3	1.1313			1.86196	0.4998	3.68772	0.5562	3.19811	0.5562	92.6647	1.0023
3.783	0.5571	9.5	0.6541	18.9	0.7261	77.2204	1.0268			2.00964	0.6706	9.6	0.7698	19.1474	0.8588	99	1.1347			1.86196	0.5001	3.78477	0.5571	3.28227	0.5571	93.7388	1.0035
3.783	0.5574	9.7	0.6548	19.2	0.727	78.1958	1.0283			2.11541	0.6709	9.8	0.771	19.4466	0.8603	100.2	1.1375			1.95995	0.5007	3.88182	0.5574	3.36643	0.5574	95.4964	1.0063
3.88	0.5583	9.8	0.6557	19.5	0.7279	79.1712	1.0302			2.11541	0.6718	9.9	0.7716	19.6461	0.8615	102	1.1415			1.95995	0.501	3.88182	0.558	3.36643	0.558	96.7657	1.0079
3.88	0.5583	10	0.6563	19.7	0.7289	80.553	1.0324			2.11541	0.6731	10.1	0.7729	20.045	0.8634	103.2	1.144			1.95995	0.5019	3.97886	0.5583	3.45059	0.5583	97.9375	1.0097
3.977	0.559	10.1	0.6569	20.1	0.7304	81.5285	1.0339			2.11541	0.6737	10.2	0.7735	20.2444	0.8643	104.3	1.1471			2.05795	0.5022	3.97886	0.5593	3.45059	0.5593	99.5974	1.0125
3.977	0.5599	10.2	0.6576	20.3	0.7313	82.5039	1.0355			2.22119	0.6743	10.3	0.7741	20.6433	0.8662	106.1	1.1508			2.05795	0.5029	4.07591	0.5599	3.53475	0.5599	100.769	1.0141
4.074	0.5602	10.4	0.6582	20.7	0.7323	83.967	1.0379			2.22119	0.6752	10.5	0.7754	20.8428	0.8674	107.2	1.1533			2.05795	0.5032	4.07591	0.5605	3.53475	0.5605	101.843	1.0159
4.171	0.5608	10.5	0.6588	20.9	0.7332	84.9424	1.0395			2.22119	0.6755	10.6	0.776	21.0422	0.8687	108.4	1.1561			2.15595	0.5038	4.17295	0.5608	3.61892	0.5608	103.601	1.019
4.171	0.5611	10.6	0.6597	21.1	0.7341	85.8365	1.0414			2.32696	0.6765	10.7	0.7769	21.4411	0.8699	110.1	1.1604			2.15595	0.5041	4.17295	0.5614	3.61892	0.5614	104.773	1.0206
4.171	0.5614	10.8	0.66	21.5	0.7351	87.2996	1.0435			2.32696	0.6771	10.9	0.7778	21.6406	0.8708	111.2	1.1632			2.15595	0.5044	4.27	0.5621	3.70308	0.5621	105.944	1.0228
4.268	0.5621	11	0.661	21.8	0.736	88.1938	1.0451			2.32696	0.6774	11	0.7785	21.8401	0.8721	112.9	1.1678			2.15595	0.505	4.36704	0.5627	3.78724	0.5627	107.604	1.0252
4.365	0.5624	11.1	0.6616	22	0.7366	89.6569	1.0479			2.32696	0.6783	11.2	0.78	22.2389	0.8736	114.1	1.1709			2.25395	0.505	4.36704	0.563	3.78724	0.563	108.776	1.0274
4.365	0.5627	11.2	0.6619	22.2	0.7375	90.7136	1.05			2.43273	0.6786	11.3	0.78	22.4384	0.8746	115.8	1.1756			2.25395	0.5056	4.36704	0.5633	3.78724	0.5633	110.534	1.0305
4.462	0.5633	11.3	0.6625	22.6	0.7388	91.689	1.0519			2.43273	0.6796	11.4	0.7813	22.7376	0.8755	116.9	1.179			2.25395	0.506	4.46409	0.5639	3.8714	0.5639	111.608	1.0324
4.462	0.5636	11.5	0.6634	22.8	0.7397	92.5832	1.0534			2.43273	0.6796	11.6	0.7819	23.0368	0.8767	118.1	1.1821			2.25395	0.5063	4.56113	0.5645	3.95556	0.5645	112.682	1.0342
4.559	0.5639	11.6	0.6641	23.1	0.7403	94.1276	1.0565			2.43273	0.6805	11.7	0.7825	23.2362	0.8777	119.9	1.1877			2.35194	0.5066	4.56113	0.5652	3.95556	0.5652	114.439	1.0373
4.559	0.5645	11.7	0.6644	23.4	0.7416	95.103	1.0584			2.5385	0.6811	11.8	0.7834	23.6351	0.8789	121	1.1914			2.35194	0.5072	4.65818	0.5655	4.03972	0.5655	115.709	1.0398
4.656	0.5649	11.9	0.665	23.7	0.7425	95.9971	1.0603			2.5385	0.6814	12	0.784	23.8346	0.8798	122.8	1.197			2.35194	0.5075	4.65818	0.5664	4.03972	0.5664	116.881	1.0423
4.656	0.5652	12	0.6656	23.9	0.7431	97.5415	1.0634			2.5385	0.6824	12.1	0.7853	24.1337	0.8811	124	1.2013			2.35194	0.5078	4.75522	0.567	4.12388	0.567	118.638	1.0454
4.753	0.5658	12.2	0.6665	24.3	0.7444	98.4356	1.0652			2.5385	0.683	12.3	0.7859	24.4329	0.882	125.3	1.2054			2.44994	0.5081	4.75522	0.567	4.12388	0.567	119.81	1.0476
4.85	0.5661	12.3	0.6672	24.5	0.745	99.4923	1.0677			2.64427	0.6836	12.4	0.7865	24.7321	0.8836	126.5	1.21			2.44994	0.5084	4.85227	0.5676	4.20804	0.5676	120.786	1.0497
4.85	0.5664	12.5	0.6678	24.7	0.7456	100.955	1.0714			2.64427	0.6842	12.5	0.7875	24.9316	0.8842	128.2	1.2162			2.44994	0.5091	4.85227	0.5683	4.20804	0.5683	122.544	1.0534
4.947	0.567	12.6	0.6681	25	0.7465	101.85	1.0733			2.64427	0.6848	12.6	0.7881	25.3305	0.8854	129.3	1.2209			2.54794	0.5091	4.94931	0.5686	4.2922	0.5686	123.716	1.0559
4.947	0.567	12.7	0.669	25.4	0.7478	102.825	1.0758			2.75004	0.6851	12.8	0.789	25.5299	0.8867	131.1	1.2274			2.54794	0.5097	4.94931	0.5692	4.2922	0.5692	124.887	1.0584
5.044	0.5676	12.9	0.6693	25.6	0.7487	104.288	1.0795			2.75004	0.6858	12.9	0.7893	25.7294	0.8873	132.2	1.2323			2.54794	0.51	5.04636	0.5698	4.37636	0.5698	126.645	1.0624
5.044	0.568	13	0.67	25.9	0.7493	105.182	1.082			2.75004	0.6864	13.1	0.7906	26.1283	0.8885	133.4	1.2373			2.54794	0.5103	5.14341	0.5701	4.46052	0.5701	127.914	1.0652
5.141	0.5683	13.1	0.6706	26.2	0.7506	106.645	1.086			2.75004	0.6867	13.2	0.7912	26.3277	0.8891	135.1	1.2447			2.64594	0.5106	5.14341	0.5707	4.46052	0.5707	128.891	1.0677
5.141	0.5686	13.3	0.6709	26.4	0.7518	107.621	1.0888			2.85581	0.6873	13.3	0.7918	26.6269	0.8904	136.3	1.2512			2.64594	0.5112	5.24045	0.5711	4.54468	0.5711	130.746	1.072
5.238	0.5692	13.4	0.6715	26.7	0.7524	108.515	1.0916			2.85581	0.6879	13.5	0.7927	26.9261	0.891	137.9	1.259			2.64594	0.5115	5.24045	0.5717	4.54468	0.5717	131.918	1.0748
5.335	0.5695	13.6	0.6721	27	0.7537	109.978	1.0962			2.85581	0.6886	13.6	0.7933	27.1255	0.8919	139	1.2649			2.64594	0.5118	5.3375	0.572	4.62885	0.572	133.09	1.0779
5.335	0.5698	13.7	0.6727	27.3	0.7543	110.953	1.0993			2.85581	0.6889	13.8	0.7943	27.4247	0.8929	140.7	1.2742			2.74394	0.5125	5.43454	0.5726	4.71301	0.5726	134.749	1.0823
5.432	0.5701	13.8	0.6734	27.5	0.7549	111.929	1.1027			2.96158	0.6898	13.9	0.7949	27.7239	0.8938	141.9	1.2807			2.74394	0.5125	5.43454	0.5729	4.71301	0.5729	135.921	1.086
5.432	0.5707	14	0.6737	27.9	0.7561	113.311	1.1077			2.96158	0.6901	14	0.7955	28.0231	0.8947	143.5	1.2906			2.74394	0.5128	5.53159	0.5735	4.79717	0.5735	137.679	1.091
5.529	0.5707	14.1	0.6743	28.1	0.7571	114.367	1.1114			2.96158	0.6907	14.2	0.7961	28.3223	0.8953	144.7	1.2984			2.84193	0.5131	5.53159	0.5738	4.79717	0.5738	138.753	1.0944
5.529	0.5714	14.3	0.6749	28.3	0.7577	115.343	1.1155			3.06735	0.6907	14.3	0.7968	28.6214	0.8963	146.4	1.3095			2.84193	0.5134	5.62863	0.5745	4.88133	0.5745	139.925	1.0978
5.626	0.572	14.4	0.6752	28.7	0.7589	116.318	1.1192			3.06735	0.6913	14.5	0.7977	28.8209	0.8969	147.5	1.3176			2.84193	0.5137	5.62863	0.5748	4.88133	0.5748	141.585	1.1034
5.626	0.5723	14.6	0.6758	28.9	0.7599	117.7	1.1251			3.06735	0.6923	14.6	0.7983	29.2198	0.8981	148.6	1.3253			2.84193	0.514	5.72568	0.5751	4.96549	0.5751	142.756	1.1077
5.723	0.5726	14.7	0.6762	29.1	0.7605	118.676	1.1294			3.06735	0.6926	14.8	0.7992	29.4192	0.8987	150.4	1.3384			2.93993	0.5146	5.72568	0.5757	4.96549	0.5757	143.928	1.1117
5.723	0.5726	14.8	0.6768	29.5	0.7617	120.139	1.1362			3.17312	0.6935	14.9	0.7999	29.6187	0.8994	151.5	1.3473			2.93993	0.5146	5.82272	0.576	5.04965	0.576	145.588	1.1182
5.82	0.5729	15	0.6771	29.7	0.7623	121.114	1.1409			3.17312	0.6941	15	0.8008	30.0176	0.9003	153.3	1.3619			2.93993	0.5153	5.82272	0.5766	5.04965	0.5766	146.76	1.1229
5.917	0.5735	15.1	0.6774	30.1	0.7636	122.089	1.1455			3.17312	0.6944	15.2	0.8017	30.2171	0.9009	154.5	1.3712			3.03793	0.5156	5.91977	0.5769	5.13381	0.5769	148.42	1.1303
5.917	0.5738	15.3	0.678	30.3	0.7645	123.471	1.153			3.27889	0.6951	15.3	0.8023	30.4165	0.9015	155.7	1.3811			3.03793	0.5159	6.01681	0.5773	5.21797	0.5773	149.591	1.1353
6.014	0.5742	15.4	0.6783	30.6	0.7654	124.447	1.1589			3.27889	0.6954	15.5	0.803	30.8154	0.9025	157.3	1.3957			3.03793	0.5159	6.01681	0.5779	5.21797	0.5779	150.666	1.1406
6.014	0.5748	15.5	0.6789	30.8	0.7661	125.503	1.1647			3.27889	0.696	15.6	0.8036	31.0149	0.9031	158.5	1.4069			3.03793	0.5165	6.11386	0.5782	5.30213	0.5782	152.423	1.1496
6.111	0.5751	15.7	0.6796	31.2	0.7673	126.885	1.1737			3.27889	0.6963	15.7	0.8042	31.4138	0.904	160.1	1.4224			3.13593	0.5168	6.11386	0.5785	5.30213	0.5785	153.693	1.1567
6.111	0.5754	15.8	0.6799	31.4	0.7679	127.942	1.1809			3.38466	0.6966	15.9	0.8051	31.6132	0.9043	161.3	1.4338			3.13593	0.5171	6.2109	0.5788	5.38629	0.5788	154.962	1.1635
6.208	0.5757	15.9	0.6805	31.7	0.7688	128.917	1.188			3.38466	0.6972	16	0.8054	31.8127	0.9049	163	1.4512			3.13593	0.5174	6.2109	0.5791	5.38629	0.5791	156.036	1.1706
6.305	0.576	16.1	0.6811	32	0.7701	129.893	1.1954			3.38466	0.6979	16.2	0.8064	32.2116	0.9056	164.1	1.4627			3.13593	0.5174	6.30795	0.5797	5.47045	0.5797	157.794	1.1824
6.305	0.5763	16.2	0.6814	32.3	0.771	131.356	1.2078			3.38466	0.6982	16.3	0.807	32.411	0.9062	165.8	1.4803			3.23392	0.518	6.30795	0.58	5.47045	0.58	158.868	1.1908
6.402	0.5766	16.4	0.682	32.5	0.7719	132.331	1.2165			3.49043	0.6988	16.4	0.8076	32.7102	0.9071	167	1.4937			3.23392	0.518	6.405	0.5807	5.55461	0.5807	160.137	1.2004
6.402	0.5773	16.5	0.6824	32.8	0.7732	133.225	1.2255			3.49043	0.6991	16.6	0.8082	33.0094	0.9077	168.1	1.5008			3.23392	0.5184	6.405	0.581	5.55461	0.581	161.797	1.2159
6.499	0.5773	16.6	0.6827	33.1	0.7741	134.689	1.2398			3.49043	0.6997	16.7	0.8088	33.2088	0.9084	168.1	1.5008			3.33192	0.519	6.50204	0.5813	5.63878	0.5813	163.066	1.2277
6.499	0.5776	16.8	0.6833	33.4	0.775	135.745	1.2519			3.5962	0.7	16.8	0.8095	33.508	0.9093					3.33192	0.5193	6.59909	0.5816	5.72294	0.5816	164.14	1.2388
6.596	0.5779	16.9	0.6839	33.6	0.7757	136.802	1.2649			3.5962	0.7003	17	0.8101	33.8072	0.9096	0	1.3464			3.33192	0.5193	6.59909	0.5822	5.72294	0.5822	165.898	1.259
6.596	0.5782	17	0.6842	33.9	0.7769	137.859	1.277			3.5962	0.7006	17.1	0.8107	34.1064	0.9105	1.8	1.295			3.33192	0.5196	6.69613	0.5825	5.8071	0.5825	166.972	1.2726
6.693	0.5788	17.2	0.6845	34.2	0.7778	139.241	1.2962			3.5962	0.7013	17.2	0.8113	34.3058	0.9108	2.9	1.2609			3.42992	0.5199	6.69613	0.5828	5.8071	0.5828	168.73	1.2956
6.693	0.5791	17.3	0.6851	34.5	0.7791	140.135	1.3095			3.70198	0.7019	17.4	0.8123	34.7047	0.9118	4.6	1.2193			3.42992	0.5202	6.79318	0.5831	5.89126	0.5831	169.804	1.3117
6.79	0.5794	17.5	0.6855	34.7	0.78	141.11	1.3232			3.70198	0.7022	17.5	0.8126	34.9042	0.9121	5.7	1.1948			3.42992	0.5205	6.79318	0.5838	5.89126	0.5838	171.073	1.3306
6.887	0.5797	17.6	0.6858	35	0.7809	142.573	1.3467			3.70198	0.7028	17.7	0.8135	35.2034	0.913	7.5	1.161			3.42992	0.5208	6.89022	0.5838	5.97542	0.5838	172.831	1.3585
6.887	0.5797	17.8	0.6864	35.3	0.7822	143.549	1.3632			3.70198	0.7031	17.8	0.8141	35.5025	0.9133	8.6	1.1409			3.52792	0.5211	6.89022	0.5844	5.97542	0.5844	174.003	1.378
6.984	0.58	17.9	0.6867	35.6	0.7828	144.93	1.3861			3.80775	0.7034	17.9	0.8144	35.702	0.9139	9.8	1.122			3.52792	0.5211	6.98727	0.5847	6.05958	0.5847	175.077	1.3963
6.984	0.581	18	0.6876	35.8	0.7837	145.906	1.4019			3.80775	0.7041	18.1	0.8154	36.0012	0.9142	11.5	1.0965			3.52792	0.5218	7.08431	0.585	6.14374	0.585	176.834	1.4245
7.081	0.5813	18.2	0.6882	36.2	0.785	146.881	1.4193			3.80775	0.7044	18.2	0.8157	36.3004	0.9149	12.7	1.0804			3.62591	0.5221	7.08431	0.5853	6.14374	0.5853	178.104	1.4466
7.081	0.5816	18.3	0.6886	36.4	0.7859	148.263	1.4453			3.91352	0.7047	18.4	0.8166	36.4998	0.9155	14.4	1.0587			3.62591	0.5224	7.18136	0.5859	6.2279	0.5859	179.275	1.4679
7.178	0.5819	18.4	0.6889	36.7	0.7871	149.32	1.4648			3.91352	0.7053	18.5	0.8172	36.8987	0.9161	15.5	1.0454			3.62591	0.5227	7.18136	0.5862	6.2279	0.5862	180.447	1.4859
7.178	0.5822	18.6	0.6895	36.9	0.7878	150.295	1.4841			3.91352	0.7056	18.6	0.8175	37.0982	0.9164	16.8	1.0327			3.62591	0.5233	7.2784	0.5866	6.31206	0.5866	181.814	1.5011
7.275	0.5825	18.7	0.6898	37.2	0.7893	151.189	1.5005			3.91352	0.7059	18.8	0.8185	37.3973	0.917	18.5	1.0156			3.72391	0.5236	7.2784	0.5869	6.31206	0.5869	181.814	1.5011
7.275	0.5825	18.9	0.6904	37.5	0.7899	151.189	1.5005			4.01929	0.7062	18.9	0.8188	37.6965	0.9177	19.7	1.006			3.72391	0.5236	7.37545	0.5872	6.39622	0.5872	--
7.372	0.5831	19	0.6907	37.8	0.7915					4.01929	0.7068	19	0.8191	37.9957	0.9183	21.4	0.9924			3.72391	0.5242	7.37545	0.5875	6.39622	0.5875	0	1.4351
7.469	0.5835	19.1	0.691	38	0.7924	0	1.4224			4.01929	0.7072	19.2	0.82	38.1951	0.9186	22.5	0.984			3.72391	0.5242	7.47249	0.5881	6.48038	0.5881	1.95289	1.3935
7.469	0.5838	19.3	0.6917	38.3	0.7933	1.8	1.3796			4.01929	0.7075	19.3	0.8203	38.4943	0.9189	24.2	0.9732			3.82191	0.5246	7.47249	0.5887	6.48038	0.5887	3.02698	1.3635
7.566	0.5838	19.4	0.692	38.6	0.7949	3	1.3452			4.12506	0.7081	19.5	0.8212	38.7935	0.9195	25.4	0.9651			3.82191	0.5249	7.56954	0.589	6.56454	0.589	4.19872	1.3343
7.566	0.5844	19.5	0.6923	38.9	0.7958	4.8	1.2971			4.12506	0.7084	19.6	0.8222	38.993	0.9201	26.5	0.9589			3.82191	0.5252	7.66659	0.5893	6.64871	0.5893	5.85867	1.2946
7.663	0.5844	19.7	0.6926	39.2	0.7971	6	1.2692			4.12506	0.709	19.7	0.8225	39.3919	0.9208	28.3	0.9493			3.91991	0.5252	7.66659	0.5897	6.64871	0.5897	7.03041	1.2695
7.663	0.585	19.8	0.6932	39.5	0.7983	7.2	1.2407			4.23083	0.7093	19.9	0.8231	39.5913	0.9211	29.4	0.9434			3.91991	0.5258	7.76363	0.59	6.73287	0.59	8.69036	1.2326
7.76	0.5853	20	0.6938	39.7	0.7992	8.9	1.201			4.23083	0.7096	20	0.8237	39.8905	0.9214	31.2	0.935			3.91991	0.5258	7.76363	0.5903	6.73287	0.5903	9.8621	1.2088
7.76	0.5856	20.1	0.6938	40	0.8002	10	1.1796			4.23083	0.7099	20.2	0.8243	40.1897	0.922	32.3	0.9301			3.91991	0.5264	7.86068	0.5906	6.81703	0.5906	11.0338	1.1868
7.857	0.5859	20.3	0.6944	40.3	0.8017	11.7	1.1471			4.23083	0.7106	20.3	0.825	40.3891	0.9226	33.5	0.9245			4.01791	0.5267	7.86068	0.5909	6.81703	0.5909	12.7914	1.1539
7.954	0.5862	20.4	0.6948	40.6	0.8026	12.9	1.1282			4.3366	0.7106	20.4	0.8253	40.788	0.9232	35.1	0.9177			4.01791	0.5267	7.95772	0.5912	6.90119	0.5912	13.8655	1.1368
7.954	0.5862	20.5	0.6951	40.8	0.8036	14.1	1.1099			4.3366	0.7112	20.6	0.8259	40.9875	0.9235	36.3	0.9133			4.01791	0.527	7.95772	0.5918	6.90119	0.5918	15.0373	1.1189
8.051	0.5866	20.7	0.6954	41.2	0.8051	15.9	1.0854			4.3366	0.7115	20.7	0.8265	41.1869	0.9239	38	0.9062			4.1159	0.5273	8.05477	0.5918	6.98535	0.5918	16.6972	1.0969
8.051	0.5869	20.8	0.696	41.4	0.8061	17.2	1.0708			4.44237	0.7118	20.9	0.8271	41.5858	0.9245	39.1	0.9018			4.1159	0.5277	8.15181	0.5924	7.06951	0.5924	17.869	1.0823
8.148	0.5872	21	0.6963	41.7	0.8073	18.3	1.0581			4.44237	0.7121	21	0.8278	41.7853	0.9248	40.8	0.896			4.1159	0.528	8.15181	0.5928	7.06951	0.5928	19.0407	1.0689
8.148	0.5878	21.1	0.6969	41.9	0.8082	20.1	1.041			4.44237	0.7127	21.1	0.8281	42.1842	0.9254	42.1	0.8913			4.1159	0.5277	8.15181	0.5931	7.06951	0.5931	20.7983	1.0525
8.245	0.5878	21.2	0.6972	42.2	0.8098	21.2	1.0321			4.44237	0.7134	21.3	0.829	42.3837	0.9257	43.2	0.8873			4.2139	0.5283	8.24886	0.5934	7.15367	0.5934	21.8724	1.0423
8.245	0.5881	21.3	0.6975	42.5	0.8107	22.3	1.0221			4.54814	0.7137	21.4	0.8293	42.5831	0.926	45	0.8811			4.2139	0.5283	8.3459	0.5937	7.23783	0.5937	23.63	1.028
8.342	0.5884	21.5	0.6979	42.7	0.8119	24.1	1.01			4.54814	0.714	21.6	0.8299	42.982	0.9266	46.1	0.8774			4.2139	0.5286	8.3459	0.594	7.23783	0.594	24.7041	1.0206
8.439	0.5887	21.6	0.6982	43.1	0.8135	25.3	1.0023			4.54814	0.7146	21.7	0.8305	43.1815	0.927	47.3	0.8739			4.2139	0.5289	8.44295	0.5943	7.32199	0.5943	25.8758	1.0128
8.439	0.589	21.7	0.6988	43.3	0.8144	26.6	0.9939			4.54814	0.7152	21.8	0.8309	43.5804	0.9276	48.9	0.8687			4.3119	0.5292	8.44295	0.5946	7.32199	0.5946	27.5358	1.0023
8.536	0.589	22.1	0.6994	43.6	0.8157	27.9	0.9871			4.65391	0.7152	22	0.8318	43.7798	0.9279	50	0.8653			4.3119	0.5295	8.53999	0.5949	7.40615	0.5949	28.8051	0.9955
8.536	0.5897	22.2	0.7	44.2	0.8181	29.7	0.9778			4.65391	0.7158	22.1	0.8321	44.079	0.9282	51.8	0.86			4.3119	0.5298	8.53999	0.5952	7.40615	0.5952	29.8792	0.9899
8.633	0.59	22.8	0.7013	44.5	0.8197	31	0.9716			4.65391	0.7161	22.2	0.8324	44.2784	0.9285	53	0.8563			4.4099	0.5301	8.63704	0.5959	7.49031	0.5959	31.6368	0.9812
8.633	0.59	22.9	0.7016	45.2	0.8228	32.2	0.9657			4.75968	0.7161	22.4	0.833	44.6774	0.9294	54.7	0.8519			4.4099	0.5301	8.63704	0.5959	7.49031	0.5959	32.8086	0.9759
8.73	0.5903	23	0.7022	45.5	0.8243	34	0.958			4.75968	0.7168	22.5	0.8333	44.8768	0.9297	55.8	0.8485			4.4099	0.5308	8.73408	0.5962	7.57447	0.5962	33.9803	0.9704
8.73	0.5906	23.2	0.7025	45.8	0.8253	35.1	0.9533			4.75968	0.7171	22.7	0.8343	45.0763	0.9301	57	0.8454			4.4099	0.5308	8.83113	0.5968	7.65864	0.5968	35.8355	0.9629
8.827	0.5909	23.3	0.7028	46.1	0.8268	36.3	0.948			4.75968	0.7174	22.8	0.8349	45.4752	0.9304	58.7	0.8408			4.50789	0.5311	8.83113	0.5968	7.65864	0.5968	37.1049	0.958
8.924	0.5912	23.5	0.7034	46.4	0.8281	38.2	0.9406			4.86545	0.7174	22.9	0.8352	45.6746	0.9307	59.9	0.8377			4.50789	0.5311	8.92818	0.5971	7.7428	0.5971	38.179	0.9533
8.924	0.5915	23.6	0.7037	46.6	0.829	39.3	0.9363			4.86545	0.718	23.1	0.8358	45.9738	0.9313	61.6	0.8336			4.50789	0.5314	8.92818	0.5974	7.7428	0.5974	39.3507	0.9487
9.021	0.5918	23.7	0.7041	47	0.8305	40.5	0.9316			4.86545	0.7183	23.2	0.8361	46.273	0.9316	62.7	0.8305			4.50789	0.5317	9.02522	0.5977	7.82696	0.5977	41.1084	0.9422
9.021	0.5921	23.9	0.7044	47.2	0.8315	42.2	0.9251			4.86545	0.7186	23.3	0.8364	46.4724	0.9319	64.4	0.8262			4.60589	0.532	9.02522	0.598	7.82696	0.598	42.2801	0.9378
9.118	0.5924	24	0.7047	47.4	0.8327	43.5	0.9204			4.97122	0.7189	23.5	0.8371	46.8713	0.9325	65.6	0.8234			4.60589	0.5323	9.12227	0.5983	7.91112	0.5983	43.4518	0.9338
9.118	0.5924	24.2	0.705	47.8	0.834	44.7	0.9161			4.97122	0.7192	23.6	0.8377	47.0708	0.9328	66.7	0.8203			4.60589	0.5326	9.12227	0.5986	7.91112	0.5986	45.2094	0.9276
9.215	0.5928	24.3	0.7053	48	0.8349	46	0.9118			4.97122	0.7196	23.8	0.8383	47.2702	0.9332	68.4	0.816			4.60589	0.5326	9.21931	0.599	7.99528	0.599	46.2835	0.9239
9.215	0.5931	24.4	0.7056	48.3	0.8361	48.9	0.9025			5.077	0.7199	23.9	0.8386	47.6691	0.9335	69.5	0.8132			4.70389	0.5329	9.31636	0.5993	8.07944	0.5993	48.0411	0.9183
9.312	0.5937	24.6	0.7062	48.5	0.8374	50.7	0.8969			5.077	0.7202	24	0.8389	47.8686	0.9338	71.2	0.8092			4.70389	0.5332	9.31636	0.5996	8.07944	0.5996	49.1152	0.9146
9.409	0.5937	24.7	0.7065	48.9	0.8392	53.5	0.8885			5.077	0.7205	24.2	0.8395	48.1678	0.9341	72.4	0.8061			4.70389	0.5335	9.4134	0.5999	8.1636	0.5999	50.1893	0.9118
9.409	0.594	24.8	0.7068	49.2	0.8405	54.6	0.8854			5.077	0.7208	24.3	0.8402	48.4669	0.9344	74	0.8023			4.80189	0.5339	9.4134	0.6002	8.1636	0.6002	51.9469	0.9059
9.409	0.594	25	0.7072	49.4	0.8411	55.8	0.882			5.18277	0.7214	24.5	0.8408	48.7661	0.9347	75.2	0.7989			4.80189	0.5339	9.51045	0.6005	8.24776	0.6005	53.1186	0.9028
9.506	0.5943	25.1	0.7075	49.8	0.8426	57	0.8783			5.18277	0.7217	24.6	0.8411	48.9656	0.935	76.9	0.7949			4.80189	0.5342	9.51045	0.6008	8.24776	0.6008	54.2904	0.8994
9.603	0.5949	25.3	0.7078	50	0.8436	58.8	0.8736			5.18277	0.7223	24.7	0.8417	49.3645	0.9353	78.1	0.7918			4.80189	0.5342	9.60749	0.6011	8.33192	0.6011	55.9503	0.895
9.603	0.5952	25.4	0.7084	50.2	0.8445	59.9	0.8705			5.28854	0.7227	24.9	0.842	49.5639	0.9356	79.2	0.7887			4.89988	0.5345	9.60749	0.6014	8.33192	0.6014	57.0244	0.8922
9.7	0.5952	25.5	0.709	50.6	0.846	61.7	0.8659			5.28854	0.723	25	0.8426	49.7634	0.9359	81	0.7844			4.89988	0.5348	9.70454	0.6017	8.41608	0.6017	60.0514	0.8845
9.7	0.5955	25.7	0.7093	50.8	0.847	62.8	0.8625			5.28854	0.7233	25.2	0.8429	50.1623	0.9366	82.1	0.7813			4.89988	0.5351	9.70454	0.6021	8.41608	0.6021	61.2231	0.8814
9.797	0.5959	25.8	0.7096	51	0.8479	64.1	0.8591			5.28854	0.7236	25.3	0.8439	50.3618	0.9369	83.8	0.7763			4.99788	0.5354	9.80158	0.6024	8.50024	0.6024	62.8831	0.8774
9.894	0.5962	25.9	0.7099	51.4	0.8495	65.9	0.8538			5.39431	0.7236	25.4	0.8442	50.6609	0.9372	85	0.7735			4.99788	0.5357	9.89863	0.6027	8.5844	0.6027	64.1525	0.8743
9.894	0.5962	26.1	0.7103	51.6	0.8504	67.1	0.8501			5.39431	0.7239	25.6	0.8448	50.9601	0.9375	86.7	0.7688			4.99788	0.5357	9.89863	0.6027	8.5844	0.6027	65.2266	0.8718
9.894	0.5965	26.2	0.7106	51.9	0.851	68.2	0.847			5.39431	0.7245	25.7	0.8451	51.2593	0.9378	87.8	0.7654			4.99788	0.536	9.99567	0.603	8.66857	0.603	66.8865	0.8674
9.991	0.5968	26.4	0.7109	52.2	0.8526	69.9	0.8417			5.39431	0.7248	25.8	0.8457	51.4587	0.9381	89.1	0.7623			5.09588	0.5363	9.99567	0.6036	8.66857	0.6036	67.9606	0.865
10.088	0.5968	26.5	0.7115	52.5	0.8535	71	0.8383			5.50008	0.7251	26	0.846	51.8576	0.9384	90.8	0.7571			5.09588	0.5363	10.0927	0.6036	8.75273	0.6036	69.23	0.8622
10.088	0.5974	26.6	0.7115	52.7	0.8541	72.8	0.8321			5.50008	0.7254	26.1	0.8464	52.0571	0.9387	91.9	0.7537			5.09588	0.5366	10.0927	0.6039	8.75273	0.6039	70.9876	0.8578
10.185	0.5974	26.8	0.7118	53.1	0.8553	74.1	0.8281			5.50008	0.7258	26.3	0.847	52.2565	0.9391	93.6	0.7484			5.19388	0.537	10.1898	0.6042	8.83689	0.6042	72.1593	0.855
10.185	0.5977	26.9	0.7124	53.3	0.8563	75.3	0.824			5.50008	0.7261	26.4	0.8473	52.6555	0.9394	94.8	0.745			5.19388	0.5373	10.1898	0.6045	8.83689	0.6045	73.2334	0.8522
10.282	0.598	27.1	0.7127	53.6	0.8575	76.5	0.8197			5.60585	0.7264	26.6	0.8479	52.8549	0.9397	95.9	0.7416			5.19388	0.5373	10.2868	0.6048	8.92105	0.6048	74.991	0.8479
10.282	0.598	27.2	0.713	53.9	0.8588	78.2	0.8129			5.60585	0.7264	26.7	0.8482	53.1541	0.94	97.6	0.736			5.19388	0.5376	10.3839	0.6052	9.00521	0.6052	76.0651	0.8451
10.379	0.5983	27.4	0.7134	54.1	0.8597	79.3	0.8085			5.60585	0.7267	26.8	0.8485	53.4533	0.9403	98.8	0.732			5.29188	0.5379	10.3839	0.6055	9.00521	0.6055	77.8227	0.8408
10.476	0.599	27.5	0.7137	54.4	0.8603	81.1	0.8011			5.71162	0.7273	26.9	0.8491	53.6527	0.9406	100.6	0.7261			5.29188	0.5379	10.4809	0.6058	9.08937	0.6058	78.9944	0.8377
10.476	0.599	27.6	0.714	54.7	0.8619	82.3	0.7961			5.71162	0.7273	27.1	0.8495	53.9519	0.9409	101.7	0.722			5.29188	0.5382	10.4809	0.6058	9.08937	0.6058	80.0685	0.8349
10.573	0.5993	27.8	0.7146	54.9	0.8625	83.5	0.7899			5.71162	0.7276	27.2	0.8501	54.2511	0.9412	102.8	0.718			5.29188	0.5385	10.5779	0.6064	9.17353	0.6064	81.8261	0.8302
10.573	0.5996	27.9	0.7146	55.2	0.8634	85.4	0.7806			5.71162	0.7279	27.4	0.8507	54.5502	0.9415	104.7	0.7106			5.38987	0.5385	10.5779	0.6064	9.17353	0.6064	82.9979	0.8271
10.67	0.5999	28	0.7149	55.5	0.8643	86.5	0.7741			5.81739	0.7285	27.5	0.8507	54.7497	0.9415	105.9	0.7059			5.38987	0.5388	10.675	0.6067	9.25769	0.6067	84.1696	0.824
10.67	0.6002	28.2	0.7152	55.8	0.8653	87.6	0.767			5.81739	0.7289	27.7	0.8513	55.1486	0.9422	107.1	0.701			5.38987	0.5388	10.675	0.607	9.25769	0.607	85.8295	0.8191
10.767	0.6002	28.3	0.7155	56	0.8659	89.4	0.7555			5.81739	0.7292	27.8	0.8519	55.3481	0.9422	108.8	0.6932			5.38987	0.5391	10.772	0.6073	9.34185	0.6073	86.9036	0.816
10.767	0.6008	28.5	0.7158	56.4	0.8671	90.5	0.7475			5.92316	0.7295	27.9	0.8519	55.6472	0.9428	109.9	0.6882			5.48787	0.5394	10.772	0.6076	9.34185	0.6076	88.6612	0.8107
10.864	0.6008	28.6	0.7161	56.6	0.8677	92.3	0.7332			5.92316	0.7298	28.1	0.8522	55.9464	0.9428	111.7	0.6805			5.48787	0.5394	10.8691	0.6079	9.42601	0.6079	89.833	0.8073
10.864	0.6011	28.7	0.7165	57	0.8687	93.4	0.723			5.92316	0.7301	28.2	0.8526	56.1459	0.9431	112.9	0.6749			5.48787	0.5397	10.9661	0.6079	9.51017	0.6079	91.1024	0.8036
10.961	0.6011	28.9	0.7168	57.2	0.8696	94.6	0.7121			5.92316	0.7304	28.3	0.8529	56.4451	0.9437	114	0.6684			5.58587	0.5401	10.9661	0.6083	9.51017	0.6083	92.86	0.7977
11.058	0.6014	29	0.7171	57.4	0.8702	96.4	0.6944			6.02893	0.7307	28.5	0.8532	56.7442	0.9437	115.7	0.66			5.58587	0.5404	11.0632	0.6086	9.59433	0.6086	93.934	0.7943
11.058	0.6017	29.2	0.7177	57.8	0.8715	97.6	0.683			6.02893	0.7304	28.6	0.8535	57.0434	0.944	116.8	0.6538			5.58587	0.5407	11.0632	0.6086	9.59433	0.6086	95.1058	0.7902
11.155	0.6024	29.3	0.718	58.1	0.8721	98.7	0.6721			6.02893	0.731	28.8	0.8541	57.3426	0.9443	118.5	0.6445			5.58587	0.541	11.1602	0.6095	9.6785	0.6095	96.2775	0.7862
11.155	0.6027	29.4	0.7183	58.3	0.8727	100.5	0.6557			6.02893	0.7313	28.9	0.8544	57.542	0.9446	119.7	0.6377			5.68387	0.541	11.1602	0.6095	9.6785	0.6095	98.0351	0.7797
11.252	0.603	29.6	0.7183	58.5	0.8733	101.7	0.6458			6.1347	0.7316	29	0.8547	57.8412	0.9449	120.9	0.6315			5.68387	0.541	11.2573	0.6098	9.76266	0.6098	99.2069	0.7754
11.252	0.603	29.7	0.7189	58.9	0.8743	102.9	0.6362			6.1347	0.732	29.2	0.855	58.1404	0.9453	122.6	0.621			5.68387	0.5413	11.2573	0.6101	9.76266	0.6101	100.964	0.7688
11.349	0.6033	29.9	0.7192	59.1	0.8752	104.7	0.6241			6.1347	0.7326	29.3	0.8557	58.4396	0.9456	123.8	0.6138			5.78186	0.5413	11.3543	0.6104	9.84682	0.6104	102.136	0.7639
11.349	0.6036	30	0.7196	59.4	0.8755	105.9	0.6163			6.24047	0.7329	29.4	0.856	58.639	0.9456	125.5	0.603			5.78186	0.5416	11.4514	0.6104	9.93098	0.6104	103.21	0.7586
11.446	0.6039	30.1	0.7199	59.7	0.8764	107.1	0.6101			6.24047	0.7329	29.6	0.8566	58.9382	0.9459	126.6	0.5962			5.78186	0.5419	11.4514	0.6107	9.93098	0.6107	104.382	0.753
11.543	0.6039	30.3	0.7202	59.9	0.877	108.8	0.6011			6.24047	0.7332	29.7	0.8569	59.2374	0.9462	127.8	0.5893			5.78186	0.5422	11.5484	0.611	10.0151	0.611	106.042	0.7447
11.543	0.6042	30.4	0.7205	60.2	0.8777	109.9	0.5962			6.24047	0.7338	29.8	0.8572	59.5366	0.9465	129.6	0.5794			5.87986	0.5425	11.5484	0.6114	10.0151	0.6114	107.311	0.7378
11.64	0.6045	30.5	0.7208	60.5	0.8786	111.7	0.5887			6.34624	0.7338	30	0.8575	59.8357	0.9468	130.7	0.5729			5.87986	0.5425	11.6455	0.6117	10.0993	0.6117	109.069	0.7273
11.64	0.6048	30.7	0.7211	60.8	0.8795	112.9	0.5838			6.34624	0.7341	30.1	0.8578	60.0352	0.9471	132.4	0.563			5.87986	0.5428	11.6455	0.612	10.0993	0.612	110.241	0.7202
11.737	0.6052	30.8	0.7214	61	0.8801	114.1	0.5788			6.34624	0.7344	30.2	0.8584	60.3344	0.9474	133.6	0.5574			5.87986	0.5428	11.7425	0.6123	10.1835	0.6123	111.315	0.7121
11.737	0.6052	31	0.7217	61.4	0.8811	115.9	0.572			6.34624	0.7344	30.4	0.8588	60.6335	0.9477	134.8	0.5506			5.97786	0.5432	11.7425	0.6123	10.1835	0.6123	113.072	0.7006
11.834	0.6052	31.1	0.722	61.6	0.8817	117.1	0.5673			6.45201	0.7347	30.5	0.8591	60.833	0.9477	136.5	0.5419			5.97786	0.5435	11.8395	0.6126	10.2676	0.6126	114.244	0.692
11.834	0.6055	31.2	0.7223	61.8	0.8823	118.3	0.5633			6.45201	0.7354	30.7	0.8594	61.2319	0.9484	137.6	0.536			5.97786	0.5435	11.8395	0.6129	10.2676	0.6129	115.416	0.6839
11.931	0.6061	31.4	0.7227	62.2	0.8832	119.6	0.558			6.45201	0.736	30.8	0.8597	61.4314	0.9484	139.3	0.5277			5.97786	0.5438	11.9366	0.6132	10.3518	0.6132	116.978	0.6715
12.028	0.6061	31.5	0.723	62.4	0.8836	121.4	0.5515			6.55779	0.736	30.9	0.86	61.6308	0.9487	140.5	0.5224			6.07586	0.5438	12.0336	0.6135	10.4359	0.6135	118.248	0.6625
12.028	0.6061	31.6	0.7233	62.7	0.8842	122.6	0.5472			6.55779	0.7363	31.1	0.8609	62.0297	0.949	142.2	0.5137			6.07586	0.5444	12.0336	0.6138	10.4359	0.6138	119.419	0.6548
12.125	0.6064	31.8	0.7236	63	0.8848	123.8	0.5428			6.55779	0.7366	31.2	0.8612	62.2292	0.9493	143.4	0.5078			6.07586	0.5444	12.1307	0.6138	10.5201	0.6138	121.079	0.6433
12.125	0.6067	31.9	0.7239	63.2	0.8854	125.6	0.536			6.55779	0.7369	31.4	0.8615	62.6281	0.9496	144.6	0.5019			6.17386	0.545	12.1307	0.6141	10.5201	0.6141	122.349	0.6359
12.222	0.607	32	0.7242	63.6	0.886	126.7	0.5314			6.66356	0.7372	31.5	0.8619	62.8275	0.9499	146.2	0.4932			6.17386	0.5453	12.2277	0.6145	10.6043	0.6145	123.618	0.6284
12.222	0.6073	32.2	0.7245	63.8	0.8867	128	0.5261			6.66356	0.7372	31.6	0.8622	63.1267	0.9502	147.4	0.4877			6.17386	0.5453	12.2277	0.6148	10.6043	0.6148	125.278	0.6197
12.319	0.6073	32.3	0.7248	64.1	0.8873	129.6	0.519			6.66356	0.7375	31.8	0.8628	63.4259	0.9508	149.1	0.4784			6.17386	0.5456	12.3248	0.6151	10.6884	0.6151	126.45	0.6141
12.319	0.6076	32.5	0.7248	64.4	0.8879	130.9	0.5128			6.66356	0.7382	31.9	0.8631	63.6253	0.9508	150.3	0.4719			6.27185	0.5456	12.3248	0.6151	10.6884	0.6151	127.524	0.6089
12.416	0.6079	32.6	0.7254	64.7	0.8885	132	0.5075			6.76933	0.7385	32.1	0.8634	63.9245	0.9511	152	0.4622			6.27185	0.5459	12.4218	0.6154	10.7726	0.6154	129.281	0.6008
12.416	0.6079	32.8	0.7254	64.9	0.8888	133.9	0.4982			6.76933	0.7385	32.2	0.8637	64.2237	0.9515	153.1	0.4548			6.27185	0.5463	12.4218	0.6157	10.7726	0.6157	130.453	0.5959
12.513	0.6083	32.9	0.7258	65.2	0.8894	135.1	0.4908			6.76933	0.7388	32.3	0.864	64.5229	0.9518	154.2	0.4477			6.36985	0.5463	12.5189	0.616	10.8567	0.616	131.625	0.5915
12.513	0.6086	33.1	0.7264	65.5	0.8904	136.4	0.4827			6.8751	0.7391	32.5	0.8643	64.7223	0.9521	156	0.4362			6.36985	0.5466	12.6159	0.6163	10.9409	0.6163	133.382	0.5853
12.61	0.6086	33.2	0.7264	65.7	0.8907	138.2	0.4703			6.8751	0.7391	32.6	0.865	65.0215	0.9524	157.1	0.4284			6.36985	0.5466	12.6159	0.6163	10.9409	0.6163	134.554	0.5816
12.707	0.6089	33.3	0.727	66.1	0.8913	139.3	0.4616			6.8751	0.7397	32.7	0.8653	65.3207	0.9527	158.8	0.4151			6.36985	0.5469	12.7129	0.6166	11.0251	0.6166	135.628	0.5779
12.707	0.6092	33.4	0.727	66.3	0.8919	140.4	0.4517			6.8751	0.7397	32.9	0.8659	65.6199	0.9527	159.9	0.4055			6.46785	0.5469	12.7129	0.6166	11.0251	0.6166	137.386	0.5729
12.804	0.6095	33.6	0.7276	66.6	0.8922	142.1	0.4346			6.98087	0.74	33	0.8662	65.919	0.953	161.6	0.3903			6.46785	0.5472	12.81	0.6169	11.1092	0.6169	138.558	0.5695
12.804	0.6098	33.7	0.7276	66.8	0.8929	143.4	0.4204			6.98087	0.7406	33.2	0.8662	66.1185	0.9533	162.7	0.3801			6.46785	0.5472	12.81	0.6172	11.1092	0.6172	139.729	0.5655
12.901	0.6098	33.9	0.7282	67.2	0.8935	144.6	0.404			6.98087	0.7406	33.3	0.8668	66.5174	0.9536	164.4	0.3627			6.46785	0.5475	12.907	0.6176	11.1934	0.6176	141.487	0.5602
12.901	0.6101	34	0.7282	67.4	0.8938	146.3	0.3748			6.98087	0.7413	33.4	0.8668	66.7169	0.9539	165.6	0.3503			6.56585	0.5478	12.907	0.6176	11.1934	0.6176	142.659	0.5571
12.998	0.6104	34.1	0.7285	67.7	0.8944	147.5	0.35			7.08664	0.7416	33.6	0.8671	66.9163	0.9539	166.7	0.337			6.56585	0.5478	13.0041	0.6179	11.2775	0.6179	143.733	0.5543
12.998	0.6104	34.3	0.7289	68	0.895	148.7	0.3227			7.08664	0.7416	33.7	0.8677	67.2155	0.9542	168.5	0.3147			6.56585	0.5481	13.1011	0.6182	11.3617	0.6182	145.49	0.549
13.095	0.611	34.4	0.7292	68.3	0.8953	149.9	0.2989			7.08664	0.7419	33.9	0.8681	67.5147	0.9546	169.7	0.2998			6.66384	0.5484	13.1011	0.6185	11.3617	0.6185	146.564	0.5459
13.192	0.611	34.6	0.7295	68.5	0.896					7.19241	0.7422	34	0.8684	67.8138	0.9546					6.66384	0.5487	13.1982	0.6185	11.4459	0.6185	147.834	0.5422
13.192	0.611	34.7	0.7301	68.9	0.8966					7.19241	0.7425	34.1	0.8687	68.0133	0.9549					6.66384	0.5487	13.1982	0.6188	11.4459	0.6188	149.689	0.537
13.289	0.6114	34.9	0.7304	69.1	0.8969					7.19241	0.7425	34.3	0.869	68.4122	0.9552					6.66384	0.549	13.2952	0.6191	11.53	0.6191	150.861	0.5332
13.289	0.6117	35	0.7307	69.3	0.8972					7.19241	0.7425	34.4	0.8693	68.6116	0.9555					6.76184	0.549	13.2952	0.6194	11.53	0.6194	151.935	0.5298
13.386	0.612	35.1	0.731	69.7	0.8978					7.29818	0.7428	34.5	0.8696	68.8111	0.9558					6.76184	0.5494	13.3923	0.6194	11.6142	0.6194	153.693	0.5239
13.386	0.6123	35.3	0.7313	69.9	0.8984					7.29818	0.7431	34.7	0.8702	69.21	0.9561					6.76184	0.5494	13.3923	0.6197	11.6142	0.6197	154.767	0.5199
13.483	0.6123	35.4	0.7316	70.2	0.8987					7.29818	0.7434	34.8	0.8702	69.4095	0.9561					6.76184	0.5497	13.6834	0.6207	11.8667	0.6207	156.719	0.5128
13.58	0.6126	35.6	0.732	70.5	0.8994					7.40395	0.7437	35	0.8705	69.8084	0.9564					6.85984	0.55	13.6834	0.621	11.8667	0.621	160.039	0.4998
13.58	0.6126	35.7	0.7323	70.7	0.8997					7.40395	0.744	35.1	0.8708	70.0078	0.9567					6.85984	0.5503	13.7804	0.6213	11.9508	0.6213	161.699	0.4929
13.677	0.6129	35.8	0.7326	71.1	0.9003					7.40395	0.7447	35.2	0.8715	70.307	0.957					6.85984	0.55	13.7804	0.6213	11.9508	0.6213	162.773	0.4883
13.677	0.6132	35.9	0.7329	71.3	0.9009					7.40395	0.7447	35.4	0.8715	70.6062	0.9573					6.95784	0.5503	13.8775	0.6216	12.035	0.6216	164.531	0.4805
13.774	0.6132	36.1	0.7332	71.5	0.9012					7.50972	0.745	35.5	0.8721	70.9054	0.9577					6.95784	0.5503	13.8775	0.6219	12.035	0.6219	165.8	0.4743
13.774	0.6135	36.2	0.7335	71.9	0.9018					7.50972	0.7453	35.7	0.8721	71.1048	0.9577					6.95784	0.5509	13.9745	0.6219	12.1192	0.6219	166.972	0.4678
13.871	0.6135	36.4	0.7338	72.1	0.9022					7.50972	0.745	35.8	0.8727	71.3043	0.958					6.95784	0.5509	13.9745	0.6222	12.1192	0.6222	168.632	0.4579
13.871	0.6141	36.5	0.7338	72.4	0.9028					7.50972	0.7456	35.9	0.8727	71.7032	0.9583					7.05583	0.5512	14.0716	0.6225	12.2033	0.6225	169.804	0.4511
13.968	0.6141	36.6	0.7341	72.8	0.9028					7.61549	0.7459	36.1	0.873	71.9026	0.9586					7.05583	0.5512	14.1686	0.6225	12.2875	0.6225	170.878	0.4439
13.968	0.6145	36.8	0.7344	73	0.9031					7.61549	0.7459	36.2	0.8733	72.2018	0.9586					7.05583	0.5512	14.1686	0.6228	12.2875	0.6228	172.636	0.4312
14.065	0.6148	36.9	0.7347	73.2	0.9034					7.61549	0.7465	36.3	0.8736	72.501	0.9589					7.05583	0.5515	14.2657	0.6231	12.3716	0.6231	173.71	0.4219
14.162	0.6148	37	0.7351	73.5	0.9037					7.72126	0.7465	36.5	0.8739	72.8002	0.9592					7.15383	0.5518	14.2657	0.6231	12.3716	0.6231	174.979	0.4098
14.162	0.6151	37.2	0.7354	73.8	0.9043					7.72126	0.7468	36.6	0.8743	72.9996	0.9595					7.15383	0.5521	14.3627	0.6234	12.4558	0.6234	176.737	0.3909
14.259	0.6154	37.3	0.7354	74.1	0.9046					7.72126	0.7471	36.8	0.8746	73.2988	0.9598					7.15383	0.5521	14.3627	0.6238	12.4558	0.6238	177.811	0.3776
14.259	0.6157	37.5	0.736	74.3	0.9049					7.72126	0.7471	36.9	0.8749	73.598	0.9601					7.25183	0.5525	14.4598	0.6241	12.54	0.6241	178.982	0.3599
14.356	0.6157	37.6	0.736	74.6	0.9056					7.82703	0.7475	37.1	0.8752	73.8971	0.9601					7.25183	0.5525	14.4598	0.6241	12.54	0.6241	180.74	0.3305
14.356	0.616	37.7	0.7363	74.9	0.9059					7.82703	0.7478	37.2	0.8755	74.1963	0.9604					7.25183	0.5528	14.5568	0.6244	12.6241	0.6244	181.814	0.3072
14.453	0.616	37.9	0.7366	75.2	0.9065					7.82703	0.7481	37.4	0.8758	74.3958	0.9608					7.25183	0.5528	14.6539	0.6247	12.7083	0.6247	182.4	0.2992
14.453	0.616	38	0.7369	75.5	0.9068					7.82703	0.7487	37.5	0.8761	74.7947	0.9611					7.34983	0.5528	14.6539	0.6247	12.7083	0.6247
14.55	0.6163	38.2	0.7372	75.7	0.9071					7.9328	0.7487	37.6	0.8764	74.9941	0.9614					7.34983	0.5531	14.7509	0.625	12.7925	0.625
14.55	0.6166	38.3	0.7375	76	0.9074					7.9328	0.7487	37.7	0.877	75.1936	0.9614					7.34983	0.5534	14.7509	0.625	12.7925	0.625
14.647	0.6169	38.5	0.7378	76.3	0.908					7.9328	0.749	37.9	0.877	75.5925	0.9617					7.34983	0.5537	14.8479	0.6253	12.8766	0.6253
14.744	0.6169	38.6	0.7382	76.5	0.9084					8.03858	0.7493	38	0.8777	75.7919	0.962					7.44783	0.5537	14.8479	0.6256	12.8766	0.6256
14.744	0.6172	38.7	0.7385	76.9	0.9087					8.03858	0.7496	38.1	0.8777	76.0911	0.962					7.44783	0.554	14.945	0.6256	12.9608	0.6256
14.841	0.6176	38.9	0.7385	77.1	0.909					8.03858	0.7499	38.3	0.878	76.3903	0.9623					7.44783	0.554	14.945	0.6259	12.9608	0.6259
14.841	0.6176	39	0.7391	77.4	0.9093					8.03858	0.7499	38.4	0.8783	76.5897	0.9623					7.54582	0.5543	15.042	0.6262	13.0449	0.6262
14.938	0.6179	39.1	0.7394	77.7	0.9099					8.14435	0.7502	38.6	0.8786	76.9887	0.9626					7.54582	0.5543	15.042	0.6262	13.0449	0.6262
14.938	0.6182	39.3	0.7394	78	0.9102					8.14435	0.7506	38.7	0.8789	77.1881	0.9629					7.54582	0.5546	15.1391	0.6266	13.1291	0.6266
15.035	0.6182	39.4	0.7397	78.2	0.9105					8.14435	0.7509	38.8	0.8792	77.4873	0.9632					7.54582	0.5546	15.2361	0.6269	13.2133	0.6269
15.035	0.6185	39.6	0.74	78.5	0.9111					8.14435	0.7509	39	0.8795	77.7865	0.9635					7.64382	0.5549	15.2361	0.6269	13.2133	0.6269
15.132	0.6185	39.7	0.7403	78.8	0.9115					8.25012	0.7515	39.1	0.8798	78.0857	0.9635					7.64382	0.5552	15.3332	0.6269	13.2974	0.6269
15.229	0.6188	39.8	0.7406	79	0.9118					8.25012	0.7515	39.3	0.8801	78.2851	0.9639					7.64382	0.5552	15.3332	0.6272	13.2974	0.6272
15.229	0.6191	40	0.7409	79.3	0.9121					8.25012	0.7518	39.4	0.8805	78.5843	0.9642					7.74182	0.5556	15.4302	0.6275	13.3816	0.6275
15.326	0.6191	40.1	0.7413	79.6	0.9124					8.35589	0.7518	39.5	0.8805	78.8835	0.9645					7.74182	0.5559	15.4302	0.6278	13.3816	0.6278
15.326	0.6194	40.3	0.7416	79.9	0.9127					8.35589	0.7521	39.7	0.8808	79.0829	0.9645					7.83982	0.5562	15.5273	0.6278	13.4657	0.6278
15.423	0.6197	40.4	0.7419	80.2	0.9133					8.35589	0.7524	39.8	0.8811	79.3821	0.9648					7.83982	0.5562	15.5273	0.6281	13.4657	0.6281
15.423	0.6197	40.5	0.7422	80.4	0.9133					8.35589	0.7527	40	0.8814	79.6813	0.9651					7.83982	0.5565	15.6243	0.6284	13.5499	0.6284
15.52	0.62	40.7	0.7425	80.7	0.9136					8.46166	0.753	40.1	0.8817	79.8807	0.9654					7.93781	0.5565	15.7213	0.6284	13.6341	0.6284
15.52	0.6203	40.8	0.7428	81.1	0.9142					8.46166	0.7533	40.2	0.882	80.2796	0.9654					7.93781	0.5568	15.7213	0.6287	13.6341	0.6287
15.617	0.6203	40.9	0.7428	81.3	0.9146					8.46166	0.7533	40.4	0.8823	80.4791	0.9657					7.93781	0.5568	15.8184	0.6287	13.7182	0.6287
15.617	0.6207	41.1	0.7431	81.5	0.9149					8.46166	0.7537	40.5	0.8823	80.878	0.966					7.93781	0.5571	15.8184	0.629	13.7182	0.629
15.714	0.621	41.2	0.7434	81.9	0.9152					8.56743	0.754	40.7	0.8826	81.0774	0.9663					8.03581	0.5571	15.9154	0.6293	13.8024	0.6293
15.811	0.621	41.4	0.7437	82.1	0.9155					8.56743	0.754	40.8	0.8829	81.2769	0.9663					8.03581	0.5574	15.9154	0.6297	13.8024	0.6297
15.811	0.6213	41.5	0.744	82.3	0.9158					8.56743	0.7543	40.9	0.8832	81.6758	0.9666					8.03581	0.5574	16.0125	0.6297	13.8865	0.6297
15.908	0.6216	41.6	0.7444	82.7	0.9164					8.6732	0.7543	41.1	0.8836	81.8752	0.967					8.03581	0.5574	16.0125	0.63	13.8865	0.63
15.908	0.6216	41.8	0.7444	82.9	0.9164					8.6732	0.7549	41.2	0.8839	82.1744	0.9673					8.13381	0.558	16.1095	0.6303	13.9707	0.6303
16.005	0.6219	42	0.7447	83.2	0.9167					8.6732	0.7552	41.3	0.8842	82.4736	0.9676					8.13381	0.558	16.1095	0.6303	13.9707	0.6303
16.005	0.6219	42.1	0.745	83.5	0.9173					8.6732	0.7549	41.5	0.8842	82.6731	0.9676					8.13381	0.5583	16.2066	0.6306	14.0549	0.6306
16.102	0.6222	42.2	0.7453	83.8	0.9177					8.77897	0.7552	41.6	0.8845	83.072	0.9679					8.13381	0.5583	16.2066	0.6306	14.0549	0.6306
16.102	0.6222	42.4	0.7456	84	0.9177					8.77897	0.7555	41.8	0.8848	83.2714	0.9682					8.23181	0.5587	16.3036	0.6312	14.139	0.6312
16.199	0.6225	42.5	0.7459	84.3	0.9183					8.77897	0.7558	41.9	0.8848	83.5706	0.9685					8.23181	0.5587	16.4007	0.6315	14.2232	0.6315
16.296	0.6228	42.7	0.7462	84.6	0.9186					8.88474	0.7561	42	0.8851	83.77	0.9688					8.23181	0.559	16.4007	0.6315	14.2232	0.6315
16.296	0.6228	42.8	0.7465	84.8	0.9189					8.88474	0.7564	42.2	0.8854	84.1689	0.9691					8.3298	0.559	16.4977	0.6318	14.3073	0.6318
16.393	0.6234	42.9	0.7465	85.2	0.9192					8.88474	0.7568	42.3	0.8857	84.3684	0.9691					8.3298	0.5593	16.4977	0.6321	14.3073	0.6321
16.393	0.6238	43.1	0.7468	85.5	0.9195					8.88474	0.7568	42.5	0.8863	84.7673	0.9694					8.3298	0.5593	16.5948	0.6321	14.3915	0.6321
16.49	0.6238	43.2	0.7471	85.7	0.9198					8.99051	0.7571	42.6	0.8867	84.9668	0.9697					8.3298	0.5596	16.5948	0.6324	14.3915	0.6324
16.49	0.6241	43.4	0.7478	85.9	0.9201					8.99051	0.7577	42.7	0.8867	85.2659	0.9701					8.4278	0.5596	16.6918	0.6324	14.4757	0.6324
16.587	0.6244	43.5	0.7478	86.2	0.9204					8.99051	0.7577	42.9	0.887	85.4654	0.9701					8.4278	0.5599	16.6918	0.6328	14.4757	0.6328
16.587	0.6244	43.6	0.7481	86.6	0.9211					8.99051	0.7577	43	0.8873	85.7646	0.9704					8.4278	0.5599	16.7889	0.6328	14.5598	0.6328
16.684	0.6247	43.8	0.7484	86.8	0.9211					9.09628	0.758	43.2	0.8876	86.0637	0.9707					8.4278	0.5602	16.8859	0.6331	14.644	0.6331
16.781	0.6247	43.9	0.7487	87.1	0.9217					9.09628	0.7586	43.3	0.8876	86.2632	0.971					8.5258	0.5605	16.8859	0.6334	14.644	0.6334
16.781	0.625	44	0.749	87.4	0.9217					9.09628	0.7586	43.4	0.8882	86.5624	0.9713					8.5258	0.5605	16.9829	0.6334	14.7281	0.6334
16.878	0.6253	44.1	0.7493	87.6	0.9223					9.20205	0.7589	43.6	0.8882	86.8616	0.9716					8.5258	0.5605	16.9829	0.6337	14.7281	0.6337
16.878	0.6253	44.3	0.7496	88	0.9229					9.20205	0.7592	43.7	0.8885	87.1607	0.9716					8.6238	0.5608	17.08	0.634	14.8123	0.634
16.975	0.6256	44.4	0.7499	88.2	0.9229					9.20205	0.7595	43.8	0.8888	87.4599	0.9722					8.6238	0.5608	17.08	0.634	14.8123	0.634
16.975	0.6259	44.6	0.7499	88.4	0.9232					9.20205	0.7599	44	0.8891	87.6594	0.9725					8.6238	0.5611	17.177	0.6343	14.8965	0.6343
17.072	0.6259	44.7	0.7502	88.8	0.9235					9.30782	0.7599	44.1	0.8894	88.0583	0.9725					8.6238	0.5614	17.177	0.6343	14.8965	0.6343
17.072	0.6259	44.8	0.7506	89	0.9239					9.30782	0.7602	44.3	0.8894	88.2577	0.9728					8.7218	0.5614	17.2741	0.6346	14.9806	0.6346
17.169	0.6262	45	0.7509	89.3	0.9242					9.30782	0.7605	44.4	0.8901	88.4572	0.9732					8.7218	0.5614	17.3711	0.6349	15.0648	0.6349
17.266	0.6266	45.1	0.7515	89.6	0.9245					9.30782	0.7605	44.5	0.8901	88.8561	0.9735					8.7218	0.5618	17.3711	0.6349	15.0648	0.6349
17.266	0.6262	45.3	0.7518	89.8	0.9248					9.4136	0.7611	44.7	0.8904	89.0555	0.9735					8.81979	0.5621	17.4682	0.6352	15.1489	0.6352
17.363	0.6266	45.4	0.7521	90.2	0.9251					9.4136	0.7611	44.8	0.8907	89.3547	0.9738					8.81979	0.5621	17.4682	0.6352	15.1489	0.6352
17.363	0.6269	45.5	0.7524	90.4	0.9254					9.4136	0.7614	44.9	0.891	89.6539	0.9738					8.81979	0.5624	17.5652	0.6355	15.2331	0.6355
17.46	0.6272	45.7	0.7527	90.7	0.9257					9.51937	0.7617	45.1	0.8913	89.8533	0.9741					8.81979	0.5624	17.5652	0.6359	15.2331	0.6359
17.46	0.6272	45.8	0.7527	90.9	0.926					9.51937	0.7617	45.2	0.8913	90.2523	0.9744					8.91779	0.5627	17.6623	0.6359	15.3173	0.6359
17.557	0.6275	45.9	0.753	91.3	0.9263					9.51937	0.762	45.4	0.8916	90.4517	0.9747					8.91779	0.5627	17.6623	0.6362	15.3173	0.6362
17.557	0.6278	46.1	0.7533	91.5	0.9266					9.51937	0.7623	45.5	0.8916	90.7509	0.9747					8.91779	0.563	17.7593	0.6362	15.4014	0.6362
17.654	0.6278	46.3	0.7537	91.9	0.927					9.62514	0.762	45.6	0.8919	91.0501	0.975					8.91779	0.563	17.8563	0.6365	15.4856	0.6365
17.654	0.6281	46.4	0.754	92.1	0.9273					9.62514	0.7626	45.8	0.8922	91.2495	0.9753					9.01579	0.5633	17.8563	0.6365	15.4856	0.6365
17.751	0.6281	46.5	0.7543	92.3	0.9276					9.62514	0.763	45.9	0.8925	91.6484	0.9756					9.01579	0.5633	17.9534	0.6368	15.5698	0.6368
17.848	0.6284	46.7	0.7546	92.7	0.9279					9.62514	0.763	46	0.8929	91.8479	0.9759					9.01579	0.5633	17.9534	0.6368	15.5698	0.6368
17.848	0.6284	46.8	0.7549	92.9	0.9282					9.73091	0.7633	46.2	0.8932	92.0473	0.9759					9.01579	0.5636	18.0504	0.6371	15.6539	0.6371
17.945	0.6287	46.9	0.7549	93.1	0.9285					9.73091	0.7633	46.3	0.8932	92.4462	0.9763					9.11379	0.5639	18.0504	0.6371	15.6539	0.6371
17.945	0.629	47.1	0.7552	93.5	0.9288					9.73091	0.7633	46.5	0.8935	92.6457	0.9766					9.11379	0.5639	18.1475	0.6374	15.7381	0.6374
18.042	0.629	47.2	0.7555	93.7	0.9291					9.83668	0.7636	46.6	0.8938	93.0446	0.9769					9.11379	0.5639	18.1475	0.6374	15.7381	0.6374
18.042	0.6293	47.4	0.7558	94	0.9294					9.83668	0.7639	46.7	0.8941	93.244	0.9769					9.21178	0.5642	18.2445	0.6377	15.8222	0.6377
18.139	0.6293	47.5	0.7561	94.3	0.9297					9.83668	0.7642	46.9	0.8941	93.5432	0.9772					9.21178	0.5645	18.2445	0.6377	15.8222	0.6377
18.139	0.6297	47.7	0.7564	94.5	0.9301					9.83668	0.7642	47	0.8944	93.7427	0.9775					9.21178	0.5645	18.3416	0.638	15.9064	0.638
18.236	0.6297	47.8	0.7564	94.9	0.9304					9.94245	0.7645	47.2	0.8944	94.0418	0.9778					9.30978	0.5649	18.4386	0.6383	15.9906	0.6383
18.333	0.63	47.9	0.7568	95.1	0.9307					9.94245	0.7645	47.3	0.8947	94.341	0.9781					9.30978	0.5649	18.4386	0.6383	15.9906	0.6383
18.333	0.63	48.1	0.7574	95.4	0.931					9.94245	0.7648	47.5	0.895	94.6402	0.9781					9.30978	0.5652	18.5357	0.6386	16.0747	0.6386
18.43	0.63	48.2	0.7574	95.6	0.9313					10.0482	0.7651	47.6	0.895	94.9394	0.9784					9.30978	0.5652	18.5357	0.639	16.0747	0.639
18.43	0.6306	48.3	0.7577	96	0.9316					10.0482	0.7654	47.7	0.8953	95.1388	0.9787					9.40778	0.5655	18.6327	0.639	16.1589	0.639
18.527	0.6306	48.5	0.758	96.2	0.9319					10.0482	0.7654	47.9	0.8956	95.438	0.979					9.40778	0.5655	18.6327	0.639	16.1589	0.639
18.527	0.6309	48.6	0.7583	96.5	0.9322					10.0482	0.7657	48	0.896	95.7372	0.9794					9.40778	0.5658	18.7298	0.6393	16.243	0.6393
18.624	0.6312	48.7	0.7586	96.8	0.9325					10.154	0.7661	48.1	0.896	95.9366	0.9794					9.40778	0.5658	18.7298	0.6393	16.243	0.6393
18.624	0.6309	48.9	0.7589	97	0.9328					10.154	0.7661	48.3	0.8963	96.3355	0.9797					9.50578	0.5664	18.8268	0.6396	16.3272	0.6396
18.721	0.6315	49	0.7592	97.4	0.9332					10.154	0.7664	48.4	0.8966	96.535	0.98					9.50578	0.5664	18.8268	0.6396	16.3272	0.6396
18.721	0.6315	49.2	0.7595	97.6	0.9332					10.154	0.7667	48.5	0.8966	96.8342	0.9803					9.50578	0.5667	18.9239	0.6399	16.4114	0.6399
18.818	0.6315	49.3	0.7595	97.8	0.9335					10.2598	0.767	48.7	0.8969	97.1334	0.9806					9.60377	0.5667	19.0209	0.6402	16.4955	0.6402
18.915	0.6318	49.5	0.7602	98.2	0.9338					10.2598	0.767	48.8	0.8972	97.3328	0.9806					9.60377	0.5667	19.0209	0.6405	16.4955	0.6405
18.915	0.6321	49.6	0.7602	98.4	0.9341					10.2598	0.7676	49	0.8975	97.632	0.9809					9.60377	0.567	19.1179	0.6405	16.5797	0.6405
19.012	0.6321	49.8	0.7608	98.7	0.9344					10.2598	0.7676	49.1	0.8975	97.9312	0.9812					9.60377	0.567	19.1179	0.6405	16.5797	0.6405
19.012	0.6324	49.9	0.7608	99	0.9347					10.3655	0.7679	49.2	0.8978	98.2304	0.9815					9.70177	0.567	19.215	0.6408	16.6638	0.6408
19.109	0.6328	50	0.7611	99.3	0.935					10.3655	0.7679	49.4	0.8981	98.5295	0.9818					9.70177	0.567	19.215	0.6408	16.6638	0.6408
19.109	0.6328	50.2	0.7614	99.5	0.9353					10.3655	0.7682	49.5	0.8981	98.8287	0.9821					9.70177	0.5673	19.312	0.6411	16.748	0.6411
19.206	0.6328	50.3	0.7617	99.9	0.9356					10.4713	0.7682	49.7	0.8984	99.0282	0.9821					9.70177	0.5673	19.312	0.6414	16.748	0.6414
19.303	0.6331	50.4	0.762	100.1	0.9359					10.4713	0.7685	49.8	0.8987	99.2276	0.9825					9.79977	0.5676	19.4091	0.6414	16.8322	0.6414
19.303	0.6334	50.6	0.7623	100.4	0.9363					10.4713	0.7688	50	0.8991	99.6265	0.9828					9.79977	0.568	19.4091	0.6417	16.8322	0.6417
19.4	0.6334	50.7	0.7626	100.7	0.9363					10.4713	0.7688	50.1	0.8991	99.826	0.9828					9.79977	0.568	19.5061	0.6417	16.9163	0.6417
19.4	0.6337	50.9	0.763	100.9	0.9366					10.5771	0.7692	50.3	0.8994	100.225	0.9834					9.79977	0.568	19.6032	0.6421	17.0005	0.6421
19.497	0.634	51	0.763	101.2	0.9369					10.5771	0.7695	50.4	0.8997	100.424	0.9834					9.89777	0.5683	19.6032	0.6421	17.0005	0.6421
19.497	0.634	51.1	0.7633	101.5	0.9372					10.5771	0.7698	50.5	0.9	100.624	0.9834					9.89777	0.5686	19.7002	0.6424	17.0846	0.6424
19.594	0.634	51.3	0.7639	101.7	0.9375					10.5771	0.7701	50.6	0.9	101.023	0.984					9.89777	0.5686	19.7002	0.6424	17.0846	0.6424
19.594	0.6343	51.4	0.7639	102.1	0.9378					10.6828	0.7701	50.8	0.9003	101.222	0.984					9.99577	0.5689	19.7973	0.6427	17.1688	0.6427
19.691	0.6343	51.6	0.7645	102.3	0.9381					10.6828	0.7704	50.9	0.9006	101.621	0.9843					9.99577	0.5689	19.7973	0.6427	17.1688	0.6427
19.691	0.6346	51.7	0.7645	102.5	0.9384					10.6828	0.7707	51	0.9006	101.82	0.9846					9.99577	0.5689	19.8943	0.643	17.253	0.643
19.788	0.6349	51.8	0.7648	102.9	0.9387					10.7886	0.7707	51.2	0.9009	102.02	0.9849					9.99577	0.5692	19.8943	0.6433	17.253	0.6433
19.788	0.6349	52	0.7651	103.2	0.9391					10.7886	0.771	51.3	0.9009	102.419	0.9852					10.0938	0.5692	19.9914	0.6433	17.3371	0.6433
19.885	0.6352	52.1	0.7651	103.4	0.9394					10.7886	0.771	51.5	0.9012	102.618	0.9852					10.0938	0.5695	20.0884	0.6433	17.4213	0.6433
19.982	0.6352	52.3	0.7657	103.8	0.9397					10.7886	0.7707	51.6	0.9015	102.917	0.9856					10.0938	0.5695	20.0884	0.6436	17.4213	0.6436
19.982	0.6355	52.4	0.7657	104	0.94					10.8944	0.7713	51.7	0.9015	103.217	0.9859					10.1918	0.5698	20.1854	0.6436	17.5054	0.6436
20.079	0.6359	52.5	0.7661	104.2	0.9403					10.8944	0.7716	51.9	0.9018	103.416	0.9862					10.1918	0.5698	20.1854	0.6439	17.5054	0.6439
20.079	0.6359	52.7	0.7664	104.6	0.9406					10.8944	0.7713	52	0.9022	103.815	0.9865					10.1918	0.5701	20.2825	0.6439	17.5896	0.6439
20.176	0.6359	52.8	0.7667	104.8	0.9409					11.0002	0.7716	52.1	0.9025	104.014	0.9865					10.1918	0.5701	20.2825	0.6442	17.5896	0.6442
20.176	0.6359	52.9	0.767	105.1	0.9409					11.0002	0.7719	52.3	0.9025	104.314	0.9871					10.2898	0.5704	20.3795	0.6445	17.6738	0.6445
20.273	0.6362	53.1	0.7673	105.4	0.9415					11.0002	0.7723	52.4	0.9028	104.513	0.9871					10.2898	0.5704	20.3795	0.6445	17.6738	0.6445
20.273	0.6365	53.2	0.7676	105.6	0.9415					11.0002	0.7726	52.6	0.9031	104.912	0.9874					10.2898	0.5704	20.4766	0.6445	17.7579	0.6445
20.37	0.6365	53.4	0.7679	106	0.9422					11.1059	0.7729	52.7	0.9034	105.111	0.9877					10.3878	0.5707	20.5736	0.6448	17.8421	0.6448
20.467	0.6365	53.5	0.7682	106.2	0.9425					11.1059	0.7729	52.8	0.9034	105.311	0.988					10.3878	0.5707	20.5736	0.6448	17.8421	0.6448
20.467	0.6368	53.6	0.7685	106.5	0.9425					11.1059	0.7732	53	0.9037	105.71	0.9883					10.3878	0.5707	20.6707	0.6452	17.9263	0.6452
20.564	0.6368	53.7	0.7688	106.7	0.9428					11.2117	0.7735	53.1	0.9037	105.909	0.9883					10.3878	0.5711	20.6707	0.6455	17.9263	0.6455
20.564	0.6371	53.9	0.7692	107.1	0.9434					11.2117	0.7738	53.3	0.904	106.208	0.9887					10.4857	0.5714	20.7677	0.6455	18.0104	0.6455
20.661	0.6374	54	0.7695	107.3	0.9437					11.2117	0.7738	53.4	0.904	106.508	0.989					10.4857	0.5714	20.7677	0.6458	18.0104	0.6458
20.661	0.6374	54.2	0.7698	107.6	0.944					11.2117	0.7741	53.5	0.9043	106.707	0.9893					10.4857	0.5717	20.8648	0.6458	18.0946	0.6458
20.758	0.6377	54.3	0.7701	107.9	0.9443					11.3175	0.7741	53.7	0.9043	107.106	0.9896					10.4857	0.5717	20.8648	0.6461	18.0946	0.6461
20.855	0.6377	54.5	0.7704	108.1	0.9446					11.3175	0.7744	53.8	0.9046	107.305	0.9896					10.5838	0.572	20.9618	0.6461	18.1787	0.6461
20.855	0.638	54.6	0.7707	108.4	0.9446					11.3175	0.7741	54	0.9049	107.704	0.9899					10.5838	0.572	21.0588	0.6461	18.2629	0.6461
20.952	0.638	54.8	0.771	108.7	0.9453					11.3175	0.7747	54.1	0.9049	107.904	0.9902					10.5838	0.5723	21.0588	0.6461	18.2629	0.6461
20.952	0.6383	54.9	0.7713	109	0.9456					11.4232	0.7747	54.3	0.9053	108.103	0.9905					10.5838	0.5723	21.1559	0.6464	18.3471	0.6464
21.049	0.6383	55	0.7716	109.2	0.9456					11.4232	0.7747	54.4	0.9056	108.502	0.9908					10.6817	0.5723	21.1559	0.6467	18.3471	0.6467
21.049	0.6386	55.1	0.7716	109.6	0.9462					11.4232	0.7747	54.5	0.9056	108.702	0.9911					10.6817	0.5726	21.2529	0.6467	18.4312	0.6467
21.146	0.6386	55.3	0.7723	109.8	0.9465					11.4232	0.7754	54.7	0.9059	108.901	0.9911					10.6817	0.5726	21.2529	0.647	18.4312	0.647
21.146	0.639	55.4	0.7729	110	0.9465					11.529	0.7754	54.8	0.9062	109.3	0.9914					10.7797	0.5729	21.35	0.647	18.5154	0.647
21.243	0.639	55.6	0.7732	110.3	0.9468					11.529	0.7754	55	0.9062	109.499	0.9918					10.7797	0.5729	21.35	0.6473	18.5154	0.6473
21.243	0.6393	55.7	0.7735	110.6	0.9471					11.529	0.7757	55.1	0.9065	109.898	0.9921					10.7797	0.5732	21.447	0.6473	18.5995	0.6473
21.34	0.6393	55.8	0.7735	110.9	0.9474					11.6348	0.776	55.2	0.9065	110.098	0.9924					10.7797	0.5732	21.447	0.6476	18.5995	0.6476
21.437	0.6396	56	0.7741	111.1	0.9477					11.6348	0.776	55.4	0.9068	110.397	0.9927					10.8777	0.5735	21.5441	0.6476	18.6837	0.6476
21.437	0.6396	56.1	0.7741	111.5	0.948					11.6348	0.776	55.5	0.9071	110.596	0.9927					10.8777	0.5735	21.6411	0.6479	18.7679	0.6479
21.534	0.6399	56.3	0.7747	111.7	0.9484					11.6348	0.7766	55.6	0.9071	110.995	0.9936					10.8777	0.5735	21.6411	0.6479	18.7679	0.6479
21.534	0.6399	56.4	0.7747	112	0.9487					11.7406	0.7769	55.8	0.9077	111.195	0.9936					10.8777	0.5738	21.7382	0.6479	18.852	0.6479
21.631	0.6402	56.5	0.775	112.3	0.949					11.7406	0.7769	55.9	0.908	111.394	0.9936					10.9757	0.5738	21.7382	0.6483	18.852	0.6483
21.631	0.6405	56.7	0.7754	112.6	0.9493					11.7406	0.7775	56	0.908	111.793	0.9939					10.9757	0.5742	21.8352	0.6486	18.9362	0.6486
21.728	0.6405	56.8	0.7757	112.8	0.9496					11.7406	0.7775	56.2	0.9084	111.993	0.9942					10.9757	0.5742	21.8352	0.6486	18.9362	0.6486
21.728	0.6408	57	0.776	113.1	0.9499					11.8463	0.7778	56.3	0.9087	112.292	0.9945					11.0737	0.5745	21.9323	0.6486	19.0204	0.6486
21.825	0.6408	57.1	0.7763	113.4	0.9502					11.8463	0.7778	56.4	0.9087	112.591	0.9949					11.0737	0.5745	21.9323	0.6489	19.0204	0.6489
21.825	0.6411	57.2	0.7766	113.7	0.9505					11.8463	0.7781	56.6	0.909	112.79	0.9952					11.0737	0.5745	22.0293	0.6492	19.1045	0.6492
21.922	0.6411	57.4	0.7772	114	0.9508					11.9521	0.7781	56.7	0.909	113.189	0.9955					11.0737	0.5745	22.0293	0.6492	19.1045	0.6492
22.019	0.6414	57.5	0.7772	114.2	0.9511					11.9521	0.7781	56.9	0.9093	113.389	0.9955					11.1717	0.5748	22.1263	0.6495	19.1887	0.6495
22.019	0.6414	57.7	0.7775	114.5	0.9515					11.9521	0.7781	57	0.9096	113.788	0.9961					11.1717	0.5748	22.2234	0.6495	19.2728	0.6495
22.116	0.6417	57.8	0.7778	114.8	0.9518					11.9521	0.7785	57.2	0.9096	113.987	0.9961					11.1717	0.5751	22.2234	0.6495	19.2728	0.6495
22.116	0.6417	57.9	0.7781	115.1	0.9521					12.0579	0.7794	57.3	0.9099	114.187	0.9964					11.2697	0.5751	22.3204	0.6498	19.357	0.6498
22.213	0.6421	58.1	0.7785	115.3	0.9524					12.0579	0.7794	57.4	0.9099	114.486	0.9967					11.2697	0.5754	22.3204	0.6498	19.357	0.6498
22.213	0.6421	58.2	0.7791	115.6	0.9527					12.0579	0.7797	57.6	0.9102	114.785	0.997					11.2697	0.5757	22.4175	0.6501	19.4412	0.6501
22.31	0.6424	58.3	0.7794	115.9	0.953					12.1636	0.78	57.7	0.9105	115.084	0.9973					11.2697	0.5754	22.4175	0.6501	19.4412	0.6501
22.407	0.6424	58.5	0.7797	116.2	0.9533					12.1636	0.78	57.8	0.9105	115.284	0.9973					11.3677	0.5757	22.5145	0.6504	19.5253	0.6504
22.407	0.6427	58.6	0.78	116.4	0.9536					12.1636	0.7803	58	0.9108	115.583	0.9976					11.3677	0.576	22.5145	0.6504	19.5253	0.6504
22.504	0.6427	58.8	0.7803	116.8	0.9539					12.1636	0.7806	58.1	0.9108	115.882	0.998					11.3677	0.576	22.6116	0.6507	19.6095	0.6507
22.504	0.6427	58.9	0.7803	117	0.9542					12.2694	0.7806	58.3	0.9111	116.181	0.9983					11.3677	0.5763	22.7086	0.6507	19.6936	0.6507
22.601	0.643	59.1	0.7809	117.2	0.9542					12.2694	0.7809	58.4	0.9115	116.48	0.9986					11.4657	0.5763	22.7086	0.651	19.6936	0.651
22.601	0.643	59.2	0.7813	117.6	0.9549					12.2694	0.7809	58.5	0.9115	116.68	0.9989					11.4657	0.5763	22.8057	0.651	19.7778	0.651
22.698	0.6433	59.4	0.7816	118.4	0.9558					12.2694	0.7813	58.7	0.9118	117.079	0.9992					11.4657	0.5766	22.8057	0.6514	19.7778	0.6514
22.698	0.6436	59.5	0.7819	118.7	0.9561					12.3752	0.7816	58.8	0.9118	117.278	0.9992					11.5637	0.5766	22.9027	0.6514	19.862	0.6514
22.795	0.6436	60	0.7834	119	0.9564					12.3752	0.7816	59	0.9121	117.577	0.9995					11.5637	0.5769	22.9027	0.6517	19.862	0.6517
22.795	0.6436	60.1	0.7834	119.3	0.9567					12.3752	0.7819	59.1	0.9124	117.777	0.9998					11.5637	0.5769	22.9998	0.6517	19.9461	0.6517
22.892	0.6439	60.3	0.784	119.5	0.957					12.4809	0.7822	59.3	0.9124	118.076	1.0001					11.5637	0.5769	22.9998	0.652	19.9461	0.652
22.989	0.6439	60.5	0.7844	119.8	0.9573					12.4809	0.7822	59.4	0.9127	118.375	1.0004					11.6617	0.5769	23.0968	0.6517	20.0303	0.6517
22.989	0.6442	60.6	0.7844	120	0.9577					12.4809	0.7825	59.5	0.913	118.575	1.0007					11.6617	0.5769	23.0968	0.652	20.0303	0.652
23.086	0.6442	60.7	0.785	120.4	0.958					12.4809	0.7828	59.7	0.913	118.973	1.0011					11.6617	0.5773	23.1939	0.6526	20.1144	0.6526
23.086	0.6448	60.9	0.785	120.6	0.9583					12.5867	0.7828	59.8	0.913	119.173	1.0014					11.6617	0.5773	23.2909	0.6526	20.1986	0.6526
23.183	0.6452	61	0.7856	120.8	0.9586					12.5867	0.7828	59.9	0.9133	119.472	1.0014					11.7597	0.5773	23.2909	0.6529	20.1986	0.6529
23.183	0.6452	61.1	0.7859	121.2	0.9589					12.5867	0.7831	60.1	0.9136	119.771	1.0017					11.7597	0.5776	23.3879	0.6529	20.2828	0.6529
23.28	0.6452	61.3	0.7862	121.5	0.9592					12.5867	0.7831	60.2	0.9136	119.971	1.002					11.7597	0.5779	23.3879	0.6532	20.2828	0.6532
23.28	0.6455	61.4	0.7865	121.7	0.9595					12.6925	0.7831	60.3	0.9139	120.37	1.0023					11.8577	0.5779	23.485	0.6532	20.3669	0.6532
23.377	0.6455	61.6	0.7868	122	0.9598					12.6925	0.7831	60.5	0.9139	120.569	1.0026					11.8577	0.5779	23.485	0.6532	20.3669	0.6532
23.474	0.6458	61.7	0.7871	122.3	0.9604					12.6925	0.7834	60.6	0.9142	120.868	1.0029					11.8577	0.5782	23.582	0.6535	20.4511	0.6535
23.474	0.6458	61.8	0.7878	122.5	0.9604					12.7983	0.7837	60.7	0.9142	121.167	1.0029					11.8577	0.5782	23.582	0.6538	20.4511	0.6538
23.571	0.6458	62	0.7881	122.8	0.9608					12.7983	0.784	60.9	0.9146	121.467	1.0032					11.9557	0.5785	23.6791	0.6538	20.5352	0.6538
23.571	0.6461	62.1	0.7884	123.1	0.9614					12.7983	0.7844	61	0.9146	121.666	1.0035					11.9557	0.5785	23.6791	0.6538	20.5352	0.6538
23.668	0.6461	62.2	0.7887	123.4	0.9617					12.7983	0.7847	61.2	0.9149	122.065	1.0038					11.9557	0.5788	23.7761	0.6541	20.6194	0.6541
23.668	0.6464	62.4	0.789	123.6	0.9617					12.904	0.7847	61.3	0.9149	122.264	1.0042					11.9557	0.5785	23.7761	0.6541	20.6194	0.6541
23.765	0.6464	62.5	0.7896	124	0.9623					12.904	0.785	61.4	0.9152	122.464	1.0042					12.0537	0.5788	23.8732	0.6545	20.7036	0.6545
23.765	0.6467	62.7	0.7896	124.2	0.9626					12.904	0.785	61.6	0.9155	122.863	1.0048					12.0537	0.5791	23.9702	0.6545	20.7877	0.6545
23.862	0.6467	62.8	0.7902	124.5	0.9629					12.904	0.7853	61.7	0.9155	123.062	1.0048					12.0537	0.5791	23.9702	0.6548	20.7877	0.6548
23.862	0.647	63	0.7906	124.8	0.9629					13.0098	0.7853	61.8	0.9158	123.361	1.0051					12.1517	0.5791	24.0673	0.6548	20.8719	0.6548
23.959	0.647	63.1	0.7909	125	0.9632					13.0098	0.7853	62	0.9161	123.661	1.0054					12.1517	0.5794	24.0673	0.6551	20.8719	0.6551
24.056	0.6473	63.2	0.7912	125.3	0.9639					13.0098	0.7856	62.1	0.9161	123.86	1.0057					12.1517	0.5794	24.1643	0.6551	20.9561	0.6551
24.056	0.6473	63.4	0.7918	125.6	0.9642					13.1156	0.7859	62.3	0.9164	124.159	1.006					12.1517	0.5797	24.1643	0.6554	20.9561	0.6554
24.153	0.6476	63.5	0.7921	125.8	0.9648					13.1156	0.7859	62.4	0.9164	124.458	1.0063					12.2497	0.5797	24.2614	0.6554	21.0402	0.6554
24.153	0.6476	63.6	0.7924	126.2	0.9651					13.1156	0.7862	62.5	0.9164	124.758	1.0066					12.2497	0.58	24.3584	0.6557	21.1244	0.6557
24.25	0.6479	63.8	0.7927	126.4	0.9654					13.1156	0.7865	62.7	0.9167	125.057	1.0069					12.2497	0.58	24.3584	0.6557	21.1244	0.6557
24.25	0.6476	63.9	0.793	126.7	0.9657					13.2213	0.7865	62.8	0.917	125.256	1.0073					12.2497	0.58	24.4554	0.6557	21.2085	0.6557
24.347	0.6479	64	0.7933	127	0.966					13.2213	0.7868	63	0.917	125.555	1.0073					12.3477	0.58	24.4554	0.656	21.2085	0.656
24.347	0.6483	64.2	0.7943	127.2	0.9663					13.2213	0.7868	63.1	0.9173	125.855	1.0076					12.3477	0.5804	24.5525	0.656	21.2927	0.656
24.444	0.6483	64.3	0.7946	127.6	0.967					13.3271	0.7871	63.3	0.9177	126.054	1.0079					12.3477	0.5807	24.5525	0.6563	21.2927	0.6563
24.541	0.6486	64.4	0.7949	127.8	0.9673					13.3271	0.7875	63.4	0.9177	126.453	1.0082					12.4457	0.5807	24.6495	0.6563	21.3769	0.6563
24.541	0.6486	64.6	0.7952	128	0.9673					13.3271	0.7875	63.5	0.9177	126.652	1.0085					12.4457	0.5807	24.6495	0.6563	21.3769	0.6563
24.638	0.6489	64.7	0.7955	128.4	0.9679					13.3271	0.7878	63.7	0.918	126.952	1.0088					12.4457	0.5807	24.7466	0.6563	21.461	0.6563
24.638	0.6489	64.9	0.7961	128.6	0.9682					13.4329	0.7878	63.8	0.9183	127.151	1.0091					12.4457	0.581	24.7466	0.6566	21.461	0.6566
24.735	0.6492	65	0.7964	128.9	0.9685					13.4329	0.7878	64	0.9186	127.55	1.0094					12.5437	0.5813	24.8436	0.6566	21.5452	0.6566
24.735	0.6492	65.2	0.7968	129.2	0.9688					13.4329	0.7878	64.1	0.9186	127.749	1.0097					12.5437	0.5813	24.8436	0.6569	21.5452	0.6569
24.832	0.6495	65.3	0.7971	129.5	0.9691					13.4329	0.7881	64.2	0.9186	128.148	1.01					12.5437	0.5813	24.9407	0.6569	21.6293	0.6569
24.832	0.6495	65.4	0.7974	129.7	0.9694					13.5387	0.7884	64.4	0.9189	128.348	1.0104					12.6417	0.5816	25.0377	0.6572	21.7135	0.6572
24.929	0.6498	65.6	0.798	130	0.9701					13.5387	0.7881	64.5	0.9189	128.647	1.0107					12.6417	0.5816	25.0377	0.6572	21.7135	0.6572
25.026	0.6498	65.7	0.7983	130.3	0.9704					13.5387	0.7887	64.7	0.9192	128.846	1.0107					12.6417	0.5819	25.1348	0.6576	21.7977	0.6576
25.026	0.6501	65.9	0.7989	130.6	0.9707					13.6444	0.7887	64.8	0.9195	129.245	1.011					12.6417	0.5819	25.1348	0.6576	21.7977	0.6576
25.123	0.6501	66	0.7992	130.9	0.971					13.6444	0.789	64.9	0.9195	129.445	1.0113					12.7397	0.5819	25.2318	0.6576	21.8818	0.6576
25.123	0.6504	66.1	0.7995	131.1	0.9713					13.6444	0.789	65.1	0.9198	129.644	1.0116					12.7397	0.5822	25.2318	0.6579	21.8818	0.6579
25.22	0.6504	66.3	0.8002	131.5	0.9719					13.6444	0.7893	65.2	0.9198	130.043	1.0119					12.7397	0.5822	25.3288	0.6579	21.966	0.6579
25.22	0.6504	66.4	0.8005	131.7	0.9722					13.7502	0.7893	65.4	0.9201	130.242	1.0122					12.7397	0.5825	25.4259	0.6582	22.0501	0.6582
25.317	0.6507	66.5	0.8008	131.9	0.9725					13.7502	0.7899	65.5	0.9201	130.641	1.0125					12.8377	0.5825	25.4259	0.6582	22.0501	0.6582
25.317	0.6507	66.7	0.8011	132.3	0.9728					13.7502	0.7896	65.6	0.9204	130.841	1.0128					12.8377	0.5825	25.5229	0.6582	22.1343	0.6582
25.414	0.6507	66.8	0.8014	132.5	0.9732					13.7502	0.7899	65.7	0.9204	131.04	1.0131					12.8377	0.5828	25.5229	0.6585	22.1343	0.6585
25.511	0.651	67	0.802	132.7	0.9735					13.856	0.7902	65.9	0.9208	131.439	1.0131					12.9357	0.5828	25.62	0.6585	22.2185	0.6585
25.511	0.6514	67.1	0.8023	133.1	0.9738					13.856	0.7906	66	0.9208	131.639	1.0135					12.9357	0.5828	25.62	0.6588	22.2185	0.6588
25.511	0.6514	67.2	0.8026	133.3	0.9741					13.856	0.7906	66.2	0.9211	131.938	1.0138					12.9357	0.5831	25.717	0.6588	22.3026	0.6588
25.608	0.6517	67.4	0.8033	133.6	0.9744					13.9617	0.7909	66.3	0.9214	132.137	1.0141					12.9357	0.5831	25.717	0.6591	22.3026	0.6591
25.705	0.6517	67.5	0.8036	133.9	0.975					13.9617	0.7912	66.5	0.9214	132.536	1.0144					13.0337	0.5831	25.8141	0.6591	22.3868	0.6591
25.705	0.6517	67.7	0.8042	134.2	0.9753					13.9617	0.7912	66.6	0.9214	132.736	1.015					13.0337	0.5835	25.8141	0.6591	22.3868	0.6591
25.802	0.652	67.8	0.8042	134.4	0.9756					13.9617	0.7915	66.7	0.9217	132.935	1.0153					13.0337	0.5838	25.9111	0.6594	22.4709	0.6594
25.802	0.652	68	0.8048	134.7	0.9759					14.0675	0.7912	66.9	0.922	133.334	1.0156					13.0337	0.5838	26.0082	0.6594	22.5551	0.6594
25.899	0.6523	68.1	0.8051	135	0.9766					14.0675	0.7918	67	0.922	133.533	1.0159					13.1317	0.5838	26.0082	0.6594	22.5551	0.6594
25.899	0.6523	68.2	0.8054	135.3	0.9769					14.0675	0.7918	67.1	0.9223	133.932	1.0162					13.1317	0.5838	26.1052	0.6597	22.6393	0.6597
25.996	0.6523	68.4	0.8061	135.5	0.9772					14.0675	0.7918	67.3	0.9223	134.132	1.0166					13.1317	0.5841	26.1052	0.6597	22.6393	0.6597
26.093	0.6529	68.5	0.8064	135.9	0.9778					14.1733	0.7918	67.4	0.9226	134.431	1.0169					13.2297	0.5841	26.2022	0.66	22.7234	0.66
26.093	0.6529	68.6	0.8067	136.1	0.9781					14.1733	0.7921	67.5	0.9226	134.73	1.0172					13.2297	0.5841	26.2022	0.66	22.7234	0.66
26.19	0.6529	68.8	0.8073	136.3	0.9784					14.1733	0.7921	67.7	0.9229	134.93	1.0175					13.2297	0.5844	26.2993	0.6603	22.8076	0.6603
26.19	0.6529	68.9	0.8076	136.7	0.9787					14.279	0.7924	67.8	0.9232	135.229	1.0178					13.2297	0.5844	26.2993	0.6603	22.8076	0.6603
26.287	0.6532	69.1	0.8082	136.9	0.979					14.279	0.7927	67.9	0.9232	135.428	1.0178					13.3277	0.5844	26.3963	0.6607	22.8917	0.6607
26.287	0.6535	69.2	0.8085	137.3	0.9797					14.279	0.7927	68.1	0.9232	135.827	1.0184					13.3277	0.5847	26.3963	0.6607	22.8917	0.6607
26.384	0.6535	69.4	0.8088	137.5	0.98					14.279	0.793	68.2	0.9235	136.027	1.0184					13.3277	0.5847	26.4934	0.661	22.9759	0.661
26.384	0.6535	69.5	0.8095	137.7	0.9803					14.3848	0.7933	68.4	0.9235	136.425	1.019					13.3277	0.585	26.5904	0.661	23.0601	0.661
26.481	0.6535	69.6	0.8098	138.1	0.9809					14.3848	0.7933	68.5	0.9239	136.625	1.019					13.4257	0.585	26.5904	0.661	23.0601	0.661
26.578	0.6538	69.7	0.8101	138.3	0.9812					14.3848	0.7937	68.7	0.9239	136.924	1.0197					13.4257	0.5853	26.6875	0.6613	23.1442	0.6613
26.578	0.6541	69.9	0.8107	138.6	0.9815					14.3848	0.7937	68.8	0.9242	137.124	1.0197					13.4257	0.5853	26.6875	0.6613	23.1442	0.6613
26.675	0.6541	70	0.811	138.9	0.9821					14.4906	0.794	69	0.9242	137.423	1.02					13.5237	0.585	26.7845	0.6613	23.2284	0.6613
26.675	0.6541	70.2	0.8116	139.2	0.9825					14.4906	0.794	69.1	0.9245	137.722	1.0206					13.5237	0.5856	26.7845	0.6616	23.2284	0.6616
26.772	0.6545	70.3	0.8119	139.4	0.9828					14.4906	0.794	69.2	0.9245	138.021	1.0206					13.5237	0.5856	26.8816	0.6616	23.3126	0.6616
26.772	0.6545	70.4	0.8123	139.7	0.9831					14.5964	0.7943	69.3	0.9248	138.32	1.0212					13.5237	0.5856	26.8816	0.6619	23.3126	0.6619
26.869	0.6548	70.6	0.8129	140	0.9837					14.5964	0.7943	69.5	0.9248	138.52	1.0212					13.6217	0.5859	26.9786	0.6619	23.3967	0.6619
26.869	0.6548	70.7	0.8132	140.3	0.984					14.5964	0.7943	69.6	0.9251	138.919	1.0218					13.6217	0.5859	26.9786	0.6619	23.3967	0.6619
26.966	0.6551	70.9	0.8135	140.5	0.9843					14.5964	0.7949	69.7	0.9251	139.118	1.0218					13.6217	0.5859	27.0757	0.6622	23.4809	0.6622
26.966	0.6551	71	0.8141	140.8	0.9846					14.7021	0.7949	69.9	0.9254	139.318	1.0221					13.7197	0.5862	27.1727	0.6622	23.565	0.6622
27.063	0.6551	71.1	0.8144	141.1	0.9852					14.7021	0.7949	70	0.9254	139.716	1.0224					13.7197	0.5862	27.1727	0.6625	23.565	0.6625
27.063	0.6554	71.3	0.815	141.4	0.9856					14.7021	0.7949	70.2	0.9254	139.916	1.0228					13.7197	0.5866	27.2697	0.6625	23.6492	0.6625
27.16	0.6557	71.4	0.8157	141.7	0.9865					14.7021	0.7952	70.3	0.9257	140.215	1.0231					13.7197	0.5866	27.2697	0.6628	23.6492	0.6628
27.257	0.6557	71.5	0.816	141.9	0.9868					14.8079	0.7952	70.5	0.926	140.514	1.0234					13.8177	0.5866	27.3668	0.6628	23.7334	0.6628
27.257	0.6557	71.7	0.8166	142.2	0.9871					14.8079	0.7952	70.6	0.926	140.714	1.0237					13.8177	0.5866	27.3668	0.6628	23.7334	0.6628
27.354	0.6557	71.8	0.8169	142.4	0.9877					14.8079	0.7955	70.7	0.9263	141.013	1.024					13.8177	0.5866	27.4638	0.6631	23.8175	0.6631
27.354	0.6557	72	0.8175	142.8	0.988					14.9137	0.7958	70.9	0.9263	141.312	1.0243					13.8177	0.5869	27.4638	0.6631	23.8175	0.6631
27.451	0.656	72.1	0.8178	143	0.9883					14.9137	0.7961	71	0.9266	141.611	1.0246					13.9157	0.5869	27.5609	0.6634	23.9017	0.6634
27.451	0.6563	72.2	0.8181	143.3	0.989					14.9137	0.7964	71.1	0.9266	141.91	1.0249					13.9157	0.5872	27.6579	0.6634	23.9858	0.6634
27.548	0.6563	72.4	0.8188	143.6	0.9893					14.9137	0.7964	71.3	0.927	142.21	1.0252					13.9157	0.5872	27.6579	0.6634	23.9858	0.6634
27.548	0.6563	72.5	0.8191	143.8	0.9896					15.0194	0.7964	71.4	0.927	142.409	1.0255					14.0137	0.5872	27.755	0.6638	24.07	0.6638
27.645	0.6563	72.7	0.8194	144.2	0.9902					15.0194	0.7968	71.6	0.9273	142.708	1.0259					14.0137	0.5872	27.755	0.6638	24.07	0.6638
27.742	0.6566	72.8	0.82	144.4	0.9908					15.0194	0.7968	71.7	0.9273	143.007	1.0262					14.0137	0.5875	27.852	0.6641	24.1542	0.6641
27.742	0.6569	72.9	0.8203	144.8	0.9911					15.1252	0.7968	71.9	0.9276	143.307	1.0265					14.0137	0.5881	27.852	0.6641	24.1542	0.6641
27.839	0.6569	73.1	0.8209	145	0.9918					15.1252	0.7968	72	0.9276	143.506	1.0268					14.1117	0.5875	27.9491	0.6644	24.2383	0.6644
27.839	0.6569	73.2	0.8212	145.2	0.9921					15.1252	0.7968	72.1	0.9279	143.805	1.0271					14.1117	0.5881	27.9491	0.6644	24.2383	0.6644
27.936	0.6572	73.4	0.8216	145.6	0.9927					15.1252	0.7971	72.3	0.9282	144.104	1.0274					14.1117	0.5884	28.0461	0.6644	24.3225	0.6644
27.936	0.6572	73.5	0.8222	145.8	0.993					15.231	0.7971	72.4	0.9282	144.404	1.0277					14.1117	0.5884	28.1432	0.6647	24.4066	0.6647
28.033	0.6576	73.6	0.8225	146.1	0.9933					15.231	0.7974	72.6	0.9282	144.603	1.028					14.2097	0.5884	28.1432	0.6647	24.4066	0.6647
28.033	0.6576	73.8	0.8231	146.3	0.9936					15.231	0.7974	72.7	0.9285	145.002	1.0286					14.2097	0.5887	28.2402	0.6647	24.4908	0.6647
28.13	0.6576	73.9	0.8234	146.7	0.9942					15.231	0.7977	72.8	0.9291	145.201	1.0286					14.2097	0.5887	28.2402	0.665	24.4908	0.665
28.227	0.6579	74.1	0.824	146.9	0.9945					15.3368	0.7977	72.9	0.9291	145.501	1.0293					14.2097	0.5887	28.3373	0.665	24.575	0.665
28.227	0.6579	74.2	0.8243	147.1	0.9952					15.3368	0.798	73.1	0.9291	145.7	1.0293					14.3077	0.589	28.3373	0.665	24.575	0.665
28.324	0.6582	74.3	0.8247	147.5	0.9955					15.3368	0.7983	73.2	0.9294	146.099	1.0299					14.3077	0.589	28.4343	0.6653	24.6591	0.6653
28.324	0.6582	74.5	0.825	147.7	0.9961					15.3368	0.7986	73.4	0.9297	146.298	1.0302					14.3077	0.5893	28.4343	0.6653	24.6591	0.6653
28.421	0.6582	74.6	0.8256	148	0.9964					15.4425	0.7986	73.5	0.9297	146.498	1.0302					14.4057	0.5893	28.5313	0.6656	24.7433	0.6656
28.421	0.6585	74.7	0.8259	148.3	0.997					15.4425	0.7989	73.7	0.9297	146.897	1.0308					14.4057	0.5893	28.6284	0.6656	24.8274	0.6656
28.518	0.6585	74.9	0.8265	148.5	0.9973					15.4425	0.7989	73.8	0.9301	147.096	1.0311					14.4057	0.5897	28.6284	0.6656	24.8274	0.6656
28.518	0.6588	75	0.8268	148.9	0.998					15.5483	0.7992	73.9	0.9301	147.395	1.0314					14.4057	0.5897	28.7254	0.6659	24.9116	0.6659
28.615	0.6588	75.2	0.8271	149.1	0.9986					15.5483	0.7995	74.1	0.9304	147.695	1.0317					14.5037	0.5897	28.7254	0.6659	24.9116	0.6659
28.712	0.6591	75.4	0.8278	149.4	0.9989					15.5483	0.7995	74.2	0.9304	147.994	1.0321					14.5037	0.59	28.8225	0.6659	24.9958	0.6659
28.712	0.6591	75.5	0.8281	149.7	0.9995					15.5483	0.7999	74.3	0.9304	148.293	1.0324					14.5037	0.59	28.8225	0.6659	24.9958	0.6659
28.809	0.6591	75.6	0.8284	150	0.9998					15.6541	0.7999	74.5	0.9307	148.492	1.0327					14.6017	0.59	28.9195	0.6662	25.0799	0.6662
28.809	0.6594	75.8	0.829	150.3	1.0004					15.6541	0.8005	74.6	0.9307	148.891	1.033					14.6017	0.5903	28.9195	0.6662	25.0799	0.6662
28.906	0.6594	75.9	0.8296	150.6	1.0011					15.6541	0.8005	74.8	0.931	149.091	1.0333					14.6017	0.5903	29.0166	0.6662	25.1641	0.6662
28.906	0.6597	76	0.8299	150.8	1.0014					15.7598	0.8005	74.9	0.9313	149.29	1.0336					14.6017	0.5903	29.0166	0.6665	25.1641	0.6665
29.003	0.6597	76.2	0.8302	151	1.002					15.7598	0.8008	75.1	0.9313	149.689	1.0339					14.6997	0.5906	29.1136	0.6665	25.2482	0.6665
29.003	0.66	76.3	0.8309	151.4	1.0023					15.7598	0.8008	75.2	0.9316	149.889	1.0342					14.6997	0.5906	29.2107	0.6669	25.3324	0.6669
29.1	0.66	76.5	0.8315	151.6	1.0029					15.7598	0.8008	75.3	0.9316	150.088	1.0345					14.6997	0.5906	29.2107	0.6669	25.3324	0.6669
29.1	0.66	76.6	0.8318	151.9	1.0032					15.8656	0.8011	75.4	0.9316	150.487	1.0348					14.6997	0.5909	29.2107	0.6669	25.3324	0.6669
29.197	0.6603	76.7	0.8321	152.2	1.0038					15.8656	0.8011	75.6	0.9319	150.686	1.0352					14.7977	0.5909	29.3077	0.6672	25.4166	0.6672
29.294	0.6603	76.8	0.8324	152.5	1.0042					15.8656	0.8011	75.7	0.9319	151.085	1.0358					14.7977	0.5909	29.4047	0.6672	25.5007	0.6672
29.294	0.6607	77	0.833	152.7	1.0048					15.9714	0.8014	75.8	0.9322	151.285	1.0358					14.7977	0.5912	29.4047	0.6675	25.5007	0.6675
29.391	0.6607	77.1	0.8333	153	1.0051					15.9714	0.8014	76	0.9322	151.484	1.0361					14.8956	0.5912	29.5018	0.6675	25.5849	0.6675
29.391	0.6607	77.3	0.834	153.2	1.0057					15.9714	0.8017	76.1	0.9325	151.883	1.037					14.8956	0.5915	29.5018	0.6678	25.5849	0.6678
29.488	0.661	77.4	0.834	153.6	1.0063					15.9714	0.802	76.3	0.9325	152.083	1.0373					14.8956	0.5915	29.5988	0.6678	25.669	0.6678
29.488	0.661	77.6	0.8346	153.8	1.0066					16.0771	0.802	76.4	0.9328	152.282	1.0376					14.8956	0.5918	29.5988	0.6678	25.669	0.6678
29.585	0.6613	77.7	0.8349	154.2	1.0076					16.0771	0.8023	76.5	0.9328	152.681	1.0379					14.9937	0.5915	29.6959	0.6678	25.7532	0.6678
29.585	0.6613	77.8	0.8352	154.4	1.0082					16.0771	0.8026	76.7	0.9332	152.88	1.0383					14.9937	0.5918	29.7929	0.6681	25.8374	0.6681
29.682	0.6613	78	0.8358	154.6	1.0085					16.0771	0.8023	76.8	0.9332	153.279	1.0386					14.9937	0.5918	29.7929	0.6681	25.8374	0.6681
29.682	0.6616	78.1	0.8361	154.9	1.0091					16.1829	0.803	77	0.9335	153.479	1.0392					14.9937	0.5921	29.89	0.6681	25.9215	0.6681
29.779	0.6619	78.2	0.8367	155.3	1.0097					16.1829	0.803	77.1	0.9335	153.778	1.0395					15.0916	0.5921	29.89	0.6684	25.9215	0.6684
29.876	0.6619	78.4	0.8374	155.5	1.01					16.1829	0.803	77.3	0.9338	153.977	1.0398					15.0916	0.5921	29.987	0.6684	26.0057	0.6684
29.876	0.6619	78.5	0.838	155.7	1.0107					16.1829	0.8026	77.4	0.9338	154.376	1.0401					15.0916	0.5921	29.987	0.6687	26.0057	0.6687
29.973	0.6622	78.6	0.8383	156.1	1.0113					16.2887	0.803	77.5	0.9338	154.576	1.0404					15.1896	0.5924	30.0841	0.6687	26.0899	0.6687
29.973	0.6622	78.8	0.8386	156.3	1.0119					16.2887	0.8033	77.7	0.9341	154.875	1.0407					15.1896	0.5924	30.0841	0.6687	26.0899	0.6687
30.07	0.6622	78.9	0.8392	156.6	1.0122					16.2887	0.803	77.8	0.9341	155.174	1.041					15.1896	0.5928	30.1811	0.669	26.174	0.669
30.07	0.6625	79.1	0.8395	156.9	1.0128					16.3945	0.8033	78	0.9344	155.373	1.0414					15.1896	0.5928	30.1811	0.669	26.174	0.669
30.167	0.6625	79.2	0.8402	157.2	1.0131					16.3945	0.8036	78.1	0.9344	155.673	1.042					15.2876	0.5928	30.2782	0.6693	26.2582	0.6693
30.264	0.6628	79.4	0.8405	157.4	1.0138					16.3945	0.8033	78.2	0.9347	155.972	1.0423					15.2876	0.5931	30.2782	0.6693	26.2582	0.6693
30.264	0.6628	79.5	0.8408	157.7	1.0144					16.3945	0.8036	78.4	0.9347	156.271	1.0426					15.2876	0.5931	30.3752	0.6693	26.3423	0.6693
30.361	0.6628	79.6	0.8411	158	1.015					16.5002	0.8039	78.5	0.9347	156.47	1.0429					15.2876	0.5934	30.4722	0.6696	26.4265	0.6696
30.361	0.6631	79.8	0.8414	158.2	1.0153					16.5002	0.8042	78.6	0.935	156.77	1.0432					15.3856	0.5934	30.4722	0.6696	26.4265	0.6696
30.458	0.6631	79.9	0.842	158.6	1.0159					16.5002	0.8045	78.8	0.935	157.069	1.0435					15.3856	0.5934	30.5693	0.6696	26.5107	0.6696
30.458	0.6634	80.1	0.8423	158.8	1.0166					16.5002	0.8045	78.9	0.9353	157.368	1.0438					15.3856	0.5934	30.5693	0.67	26.5107	0.67
30.555	0.6634	80.2	0.8429	159	1.0169					16.606	0.8048	79	0.9353	157.667	1.0445					15.4836	0.5937	30.6663	0.67	26.5948	0.67
30.555	0.6634	80.4	0.8433	159.4	1.0178					16.606	0.8048	79.2	0.9356	157.867	1.0448					15.4836	0.5937	30.6663	0.67	26.5948	0.67
30.652	0.6638	80.5	0.8436	159.6	1.0181					16.606	0.8048	79.3	0.9356	158.166	1.0451					15.4836	0.594	30.7634	0.6703	26.679	0.6703
30.749	0.6638	80.6	0.8439	159.9	1.0187					16.7118	0.8051	79.5	0.9356	158.465	1.0454					15.4836	0.594	30.7634	0.6703	26.679	0.6703
30.749	0.6641	80.8	0.8445	160.2	1.0193					16.7118	0.8048	79.6	0.9359	158.764	1.0457					15.5816	0.594	30.8604	0.6703	26.7631	0.6703
30.749	0.6641	80.9	0.8448	160.5	1.02					16.7118	0.8051	79.8	0.9363	158.964	1.046					15.5816	0.5943	30.9575	0.6706	26.8473	0.6706
30.846	0.6641	81	0.8451	160.8	1.0206					16.7118	0.8054	79.9	0.9363	159.263	1.0466					15.5816	0.5943	30.9575	0.6706	26.8473	0.6706
30.943	0.6644	81.2	0.8454	161.1	1.0212					16.8176	0.8051	80	0.9363	159.562	1.0469					15.6796	0.5943	31.0545	0.6709	26.9315	0.6709
30.943	0.6644	81.3	0.846	161.3	1.0215					16.8176	0.8054	80.2	0.9366	159.861	1.0472					15.6796	0.5946	31.0545	0.6709	26.9315	0.6709
31.04	0.6644	81.5	0.8464	161.6	1.0221					16.8176	0.8057	80.3	0.9366	160.061	1.0476					15.6796	0.5943	31.1516	0.6709	27.0156	0.6709
31.04	0.6647	81.6	0.8467	161.9	1.0228					16.9233	0.8057	80.4	0.9369	160.46	1.0482					15.6796	0.5949	31.1516	0.6709	27.0156	0.6709
31.137	0.6647	81.7	0.847	162.1	1.0231					16.9233	0.8061	80.6	0.9369	160.659	1.0485					15.7776	0.5949	31.2486	0.6712	27.0998	0.6712
31.137	0.665	81.9	0.8476	162.5	1.024					16.9233	0.8061	80.7	0.9372	160.958	1.0488					15.7776	0.5949	31.2486	0.6712	27.0998	0.6712
31.234	0.665	82	0.8479	162.7	1.0246					16.9233	0.8061	80.8	0.9372	161.158	1.0491					15.7776	0.5949	31.3457	0.6715	27.1839	0.6715
31.331	0.665	82.1	0.8482	163	1.0249					17.0291	0.8061	81	0.9375	161.557	1.0497					15.7776	0.5949	31.4427	0.6715	27.2681	0.6715
31.331	0.6653	82.3	0.8488	163.2	1.0255					17.0291	0.8061	81.1	0.9375	161.756	1.05					15.8756	0.5952	31.4427	0.6715	27.2681	0.6715
31.428	0.6653	82.4	0.8491	163.5	1.0265					17.0291	0.8067	81.3	0.9375	162.055	1.0503					15.8756	0.5952	31.5398	0.6718	27.3523	0.6718
31.428	0.6653	82.6	0.8498	163.8	1.0268					17.0291	0.8067	81.4	0.9378	162.255	1.0507					15.8756	0.5952	31.5398	0.6718	27.3523	0.6718
31.525	0.6653	82.7	0.8501	164	1.0274					17.1349	0.8067	81.5	0.9378	162.654	1.0513					15.9736	0.5952	31.6368	0.6721	27.4364	0.6721
31.525	0.6656	82.8	0.8504	164.4	1.0283					17.1349	0.807	81.7	0.9381	162.853	1.0516					15.9736	0.5955	31.6368	0.6721	27.4364	0.6721
31.622	0.6656	83	0.8507	164.6	1.029					17.1349	0.8073	81.8	0.9381	163.252	1.0519					15.9736	0.5955	31.7338	0.6721	27.5206	0.6721
31.622	0.6662	83.1	0.851	164.9	1.0296					17.1349	0.8073	82	0.9384	163.451	1.0522					15.9736	0.5955	31.7338	0.6721	27.5206	0.6721
31.719	0.6662	83.2	0.8513	165.2	1.0302					17.2406	0.8076	82.1	0.9384	163.651	1.0525					16.0716	0.5959	31.8309	0.6724	27.6047	0.6724
31.816	0.6662	83.4	0.8519	165.5	1.0308					17.2406	0.8076	82.2	0.9387	164.05	1.0531					16.0716	0.5959	31.8309	0.6724	27.6047	0.6724
31.816	0.6665	83.5	0.8522	165.8	1.0317					17.2406	0.8079	82.4	0.9387	164.249	1.0534					16.0716	0.5959	31.9279	0.6727	27.6889	0.6727
31.913	0.6669	83.7	0.8529	166	1.0321					17.3464	0.8079	82.5	0.9387	164.548	1.0538					16.0716	0.5962	32.025	0.6727	27.7731	0.6727
31.913	0.6669	83.8	0.8532	166.3	1.0327					17.3464	0.8079	82.6	0.9391	164.847	1.0544					16.1696	0.5962	32.025	0.6731	27.7731	0.6731
32.01	0.6669	83.9	0.8535	166.6	1.0333					17.3464	0.8082	82.8	0.9391	165.047	1.0547					16.1696	0.5962	32.122	0.6731	27.8572	0.6731
32.01	0.6669	84.1	0.8538	166.9	1.0339					17.3464	0.8082	82.9	0.9394	165.346	1.055					16.1696	0.5965	32.122	0.6731	27.8572	0.6731
32.107	0.6672	84.2	0.8538	167.1	1.0345					17.4522	0.8085	83.1	0.9394	165.645	1.0553					16.2676	0.5965	32.2191	0.6734	27.9414	0.6734
32.107	0.6672	84.4	0.8544	167.4	1.0352					17.4522	0.8085	83.2	0.9397	165.944	1.0559					16.2676	0.5965	32.2191	0.6734	27.9414	0.6734
32.204	0.6672	84.5	0.8547	167.7	1.0358					17.4522	0.8088	83.4	0.9397	166.144	1.0562					16.2676	0.5968	32.3161	0.6734	28.0256	0.6734
32.301	0.6675	84.6	0.855	168	1.0367					17.5579	0.8092	83.5	0.94	166.543	1.0569					16.2676	0.5968	32.3161	0.6737	28.0256	0.6737
32.398	0.6678	84.8	0.8557	168.2	1.0373					17.5579	0.8092	83.6	0.94	166.742	1.0572					16.3656	0.5968	32.4132	0.6737	28.1097	0.6737
32.495	0.6678	84.9	0.856	168.5	1.0376					17.5579	0.8092	83.8	0.9403	166.942	1.0575					16.3656	0.5971	32.5102	0.6737	28.1939	0.6737
32.495	0.6681	85	0.8563	168.8	1.0386					17.5579	0.8095	83.9	0.9403	167.341	1.0581					16.3656	0.5971	32.6073	0.6743	28.278	0.6743
32.592	0.6681	85.2	0.8566	169.1	1.0392					17.6637	0.8095	84	0.9403	167.54	1.0587					16.4636	0.5971	32.6073	0.6743	28.278	0.6743
32.592	0.6681	85.3	0.8569	169.3	1.0398					17.6637	0.8098	84.2	0.9406	167.839	1.059					16.4636	0.5971	32.7043	0.6743	28.3622	0.6743
32.689	0.6684	85.5	0.8572	169.7	1.0407					17.6637	0.8098	84.3	0.9406	168.138	1.0593					16.4636	0.5974	32.7043	0.6746	28.3622	0.6746
32.689	0.6684	85.6	0.8581	169.9	1.0414					17.7695	0.8095	84.4	0.9409	168.338	1.06					16.4636	0.5974	32.8013	0.6746	28.4464	0.6746
32.786	0.6684	85.8	0.8584	170.2	1.0417					17.7695	0.8098	84.6	0.9409	168.737	1.0603					16.5616	0.5977	32.8013	0.6749	28.4464	0.6749
32.883	0.6687	85.9	0.8588	170.4	1.0423					17.7695	0.8098	84.7	0.9409	168.936	1.0606					16.5616	0.5977	32.8984	0.6749	28.5305	0.6749
32.883	0.6687	86.1	0.8591	170.7	1.0432					17.7695	0.8098	84.9	0.9412	169.235	1.0612					16.5616	0.5977	32.9954	0.6749	28.6147	0.6749
32.98	0.669	86.2	0.8597	171	1.0435					17.8753	0.8098	85	0.9412	169.435	1.0615					16.5616	0.5977	32.9954	0.6752	28.6147	0.6752
32.98	0.669	86.3	0.8597	171.3	1.0445					17.8753	0.8101	85.2	0.9415	169.734	1.0618					16.6596	0.598	33.0925	0.6752	28.6988	0.6752
33.077	0.669	86.5	0.8603	171.6	1.0451					17.8753	0.8101	85.3	0.9415	170.033	1.0624					16.6596	0.598	33.0925	0.6752	28.6988	0.6752
33.077	0.6693	86.6	0.8606	171.8	1.046					17.8753	0.8104	85.5	0.9418	170.332	1.0627					16.6596	0.598	33.1895	0.6755	28.783	0.6755
33.174	0.6693	86.7	0.8609	172.1	1.0466					17.981	0.8104	85.6	0.9418	170.632	1.0631					16.7576	0.5983	33.1895	0.6755	28.783	0.6755
33.174	0.6693	86.9	0.8612	172.4	1.0472					17.981	0.8107	85.7	0.9422	170.831	1.0637					16.7576	0.5983	33.2866	0.6755	28.8672	0.6755
33.271	0.6696	87	0.8615	172.7	1.0479					17.981	0.811	85.8	0.9422	171.23	1.064					16.7576	0.5983	33.2866	0.6758	28.8672	0.6758
33.271	0.6696	87.1	0.8619	172.9	1.0485					17.981	0.811	86	0.9422	171.429	1.0646					16.7576	0.5986	33.3836	0.6758	28.9513	0.6758
33.368	0.67	87.3	0.8622	173.2	1.0494					18.0868	0.8113	86.1	0.9425	171.629	1.0649					16.8556	0.5986	33.3836	0.6758	28.9513	0.6758
33.465	0.67	87.4	0.8628	173.5	1.0503					18.0868	0.8113	86.3	0.9425	172.028	1.0655					16.8556	0.5986	33.4807	0.6762	29.0355	0.6762
33.465	0.67	87.6	0.8631	173.8	1.0513					18.0868	0.8113	86.4	0.9428	172.227	1.0658					16.8556	0.599	33.5777	0.6762	29.1197	0.6762
33.562	0.6703	87.7	0.8634	174.1	1.0519					18.1926	0.8116	86.6	0.9428	172.626	1.0662					16.8556	0.599	33.5777	0.6762	29.1197	0.6762
33.562	0.6703	87.9	0.8637	174.3	1.0525					18.1926	0.8116	86.7	0.9431	172.826	1.0668					16.9536	0.599	33.6748	0.6762	29.2038	0.6762
33.659	0.6706	88	0.864	174.7	1.0534					18.1926	0.8116	86.8	0.9431	173.125	1.0671					16.9536	0.5993	33.6748	0.6765	29.2038	0.6765
33.659	0.6706	88.1	0.864	174.9	1.0541					18.1926	0.8116	86.9	0.9434	173.324	1.0677					16.9536	0.5993	33.7718	0.6765	29.288	0.6765
33.756	0.6706	88.3	0.8646	175.1	1.0547					18.2983	0.8116	87.1	0.9434	173.723	1.068					16.9536	0.5993	33.7718	0.6765	29.288	0.6765
33.853	0.6709	88.4	0.865	175.5	1.0556					18.2983	0.8123	87.2	0.9434	173.923	1.0683					17.0516	0.5993	33.8688	0.6768	29.3721	0.6768
33.853	0.6709	88.5	0.8653	175.7	1.0562					18.2983	0.8123	87.4	0.9437	174.122	1.0689					17.0516	0.5996	33.8688	0.6768	29.3721	0.6768
33.95	0.6709	88.7	0.8656	176	1.0569					18.4041	0.8126	87.5	0.9437	174.521	1.0696					17.0516	0.5996	33.9659	0.6768	29.4563	0.6768
33.95	0.6712	88.8	0.8659	176.2	1.0575					18.4041	0.8126	87.6	0.9437	174.72	1.0699					17.1496	0.5996	33.9659	0.6768	29.4563	0.6768
34.047	0.6712	88.9	0.8662	176.6	1.0584					18.4041	0.8126	87.8	0.944	175.02	1.0702					17.1496	0.5999	34.0629	0.6771	29.5404	0.6771
34.047	0.6712	89.1	0.8665	176.8	1.0593					18.4041	0.8129	87.9	0.944	175.319	1.0708					17.1496	0.5999	34.0629	0.6771	29.5404	0.6771
34.144	0.6712	89.2	0.8668	177.1	1.06					18.5099	0.8126	88	0.944	175.518	1.0711					17.1496	0.5999	34.16	0.6774	29.6246	0.6774
34.144	0.6715	89.4	0.8674	177.4	1.0609					18.5099	0.8129	88.2	0.9443	175.917	1.0717					17.2476	0.5999	34.257	0.6774	29.7088	0.6774
34.241	0.6718	89.5	0.8674	177.7	1.0615					18.5099	0.8129	88.3	0.9443	176.117	1.072					17.2476	0.6002	34.257	0.6774	29.7088	0.6774
34.241	0.6718	89.6	0.8677	177.9	1.0621					18.5099	0.8132	88.5	0.9446	176.416	1.0727					17.2476	0.6002	34.3541	0.6777	29.7929	0.6777
34.338	0.6718	89.8	0.8681	178.2	1.0627					18.6156	0.8132	88.6	0.9446	176.715	1.073					17.3456	0.6002	34.3541	0.6777	29.7929	0.6777
34.338	0.6718	89.9	0.8687	178.5	1.064					18.6156	0.8135	88.8	0.9449	176.914	1.0733					17.3456	0.6005	34.4511	0.6777	29.8771	0.6777
34.435	0.6721	90.1	0.869	178.8	1.0646					18.6156	0.8135	88.9	0.9449	177.214	1.0739					17.3456	0.6005	34.5482	0.678	29.9612	0.678
34.532	0.6721	90.2	0.8693	179	1.0652					18.7214	0.8135	89.1	0.9453	177.513	1.0745					17.3456	0.6002	34.5482	0.678	29.9612	0.678
34.532	0.6721	90.4	0.8696	179.3	1.0662					18.7214	0.8138	89.2	0.9453	177.812	1.0748					17.4436	0.6008	34.6452	0.678	30.0454	0.678
34.629	0.6724	90.5	0.8696	179.6	1.0668					18.7214	0.8138	89.3	0.9453	178.111	1.0755					17.4436	0.6008	34.6452	0.6783	30.0454	0.6783
34.629	0.6724	90.7	0.8702	179.9	1.068					18.7214	0.8138	89.5	0.9456	178.41	1.0761					17.4436	0.6011	34.6452	0.6783	30.0454	0.6783
34.726	0.6727	90.8	0.8705	180.2	1.0686					18.8272	0.8141	89.6	0.9456	178.61	1.0764					17.5416	0.6011	34.7422	0.6783	30.1296	0.6783
34.726	0.6727	90.9	0.8708	180.4	1.0693					18.8272	0.8144	89.7	0.9459	178.809	1.0767					17.5416	0.6011	34.8393	0.6786	30.2137	0.6786
34.823	0.6727	91	0.8712	180.7	1.0705					18.8272	0.8147	89.8	0.9459	179.208	1.0773					17.5416	0.6011	34.8393	0.6786	30.2137	0.6786
34.92	0.6731	91.2	0.8715	181	1.0714					18.8272	0.8147	90	0.9459	179.408	1.0776					17.5416	0.6011	34.9363	0.6786	30.2979	0.6786
34.92	0.6731	91.3	0.8718	181.2	1.072					18.933	0.8147	90.1	0.9462	179.806	1.0782					17.6396	0.6011	34.9363	0.6789	30.2979	0.6789
35.017	0.6731	91.4	0.8718	181.6	1.073					18.933	0.815	90.3	0.9462	180.006	1.0789					17.6396	0.6014	35.0334	0.6789	30.3821	0.6789
35.017	0.6734	91.6	0.8724	181.8	1.0736					18.933	0.8147	90.4	0.9465	180.205	1.0795					17.6396	0.6014	35.1304	0.6789	30.4662	0.6789
35.114	0.6734	91.7	0.8727	182.1	1.0745					18.933	0.8147	90.6	0.9465	180.604	1.0801					17.6396	0.6017	35.1304	0.6793	30.4662	0.6793
35.114	0.6737	91.9	0.873	182.3	1.0751					19.0387	0.815	90.7	0.9465	180.804	1.0804					17.7376	0.6017	35.1304	0.6793	30.4662	0.6793
35.211	0.6737	92	0.8733	182.7	1.0764					19.0387	0.815	90.9	0.9468	181.103	1.081					17.7376	0.6017	35.2275	0.6793	30.5504	0.6793
35.211	0.6737	92.1	0.8736	182.9	1.077					19.0387	0.8154	91	0.9468	181.402	1.0817					17.7376	0.6021	35.3245	0.6793	30.6345	0.6793
35.308	0.674	92.3	0.8736	183.2	1.0779					19.1445	0.8157	91.1	0.9471	181.601	1.082					17.8356	0.6021	35.3245	0.6796	30.6345	0.6796
35.405	0.6737	92.4	0.8739	183.5	1.0789					19.1445	0.8157	91.3	0.9471	182	1.0826					17.8356	0.6021	35.4216	0.6796	30.7187	0.6796
35.405	0.6743	92.6	0.8743	183.8	1.0798					19.1445	0.8157	91.4	0.9474	182.2	1.0829					17.8356	0.6024	35.4216	0.6799	30.7187	0.6799
35.502	0.6743	92.7	0.8746	184	1.0804					19.1445	0.8157	91.5	0.9474	182.499	1.0835					17.8356	0.6021	35.5186	0.6799	30.8029	0.6799
35.502	0.6743	92.9	0.8749	184.3	1.0813					19.2503	0.8157	91.7	0.9474	182.698	1.0838					17.9336	0.6024	35.5186	0.6799	30.8029	0.6799
35.599	0.6743	93	0.8752	184.6	1.082					19.2503	0.8157	91.8	0.9477	183.097	1.0844					17.9336	0.6024	35.6157	0.6799	30.887	0.6799
35.599	0.6746	93.1	0.8755	184.8	1.0829					19.2503	0.816	91.9	0.948	183.297	1.0851					17.9336	0.6027	35.7127	0.6802	30.9712	0.6802
35.696	0.6746	93.3	0.8758	185.2	1.0838					19.356	0.8163	92.1	0.948	183.596	1.0857					17.9336	0.6027	35.7127	0.6802	30.9712	0.6802
35.696	0.6746	93.4	0.8761	185.4	1.0844					19.356	0.8163	92.2	0.948	183.795	1.086					18.0316	0.6027	35.7127	0.6802	30.9712	0.6802
35.793	0.6749	93.6	0.8764	185.6	1.0854					19.356	0.8166	92.3	0.9484	184.194	1.0866					18.0316	0.6027	35.8098	0.6802	31.0554	0.6802
35.793	0.6749	93.7	0.8767	186	1.0866					19.356	0.8166	92.5	0.9484	184.394	1.0869					18.0316	0.603	35.9068	0.6805	31.1395	0.6805
35.89	0.6749	93.8	0.877	186.3	1.0875					19.4618	0.8166	92.6	0.9484	184.693	1.0875					18.0316	0.603	35.9068	0.6805	31.1395	0.6805
35.987	0.6752	93.9	0.877	186.5	1.0882					19.4618	0.8166	92.8	0.9487	184.992	1.0882					18.1296	0.603	36.0038	0.6805	31.2237	0.6805
35.987	0.6752	94.1	0.8774	186.8	1.0894					19.4618	0.8166	92.9	0.9487	185.192	1.0885					18.1296	0.6033	36.0038	0.6808	31.2237	0.6808
36.084	0.6752	94.2	0.8777	187.1	1.09					19.4618	0.8166	93.1	0.949	185.591	1.0891					18.1296	0.6033	36.1009	0.6811	31.3078	0.6811
36.084	0.6755	94.4	0.878	187.3	1.091					19.5676	0.8169	93.2	0.949	185.79	1.0897					18.2276	0.6033	36.1979	0.6811	31.392	0.6811
36.181	0.6755	94.5	0.8783	187.7	1.0922					19.5676	0.8172	93.4	0.949	186.089	1.0903					18.2276	0.6033	36.1979	0.6811	31.392	0.6811
36.181	0.6755	94.6	0.8786	187.9	1.0931					19.5676	0.8172	93.5	0.9493	186.388	1.091					18.2276	0.6036	36.1979	0.6811	31.392	0.6811
36.278	0.6758	94.8	0.8789	188.2	1.0941					19.6734	0.8175	93.6	0.9493	186.688	1.0916					18.2276	0.6036	36.295	0.6814	31.4762	0.6814
36.278	0.6758	94.9	0.8795	188.4	1.095					19.6734	0.8175	93.8	0.9496	186.887	1.0919					18.3256	0.6036	36.392	0.6814	31.5603	0.6814
36.375	0.6758	95.1	0.8795	188.8	1.0959					19.6734	0.8178	93.9	0.9496	187.186	1.0925					18.3256	0.6039	36.392	0.6814	31.5603	0.6814
36.472	0.6762	95.2	0.8801	189	1.0969					19.6734	0.8175	94	0.9499	187.485	1.0928					18.3256	0.6039	36.4891	0.6817	31.6445	0.6817
36.472	0.6758	95.3	0.8801	189.3	1.0978					19.7791	0.8172	94.1	0.9499	187.685	1.0934					18.4236	0.6039	36.4891	0.6817	31.6445	0.6817
36.569	0.6762	95.5	0.8805	189.6	1.099					19.7791	0.8178	94.3	0.9502	188.084	1.0941					18.4236	0.6042	36.5861	0.6817	31.7286	0.6817
36.569	0.6765	95.6	0.8811	189.8	1.0996					19.7791	0.8178	94.4	0.9502	188.283	1.0944					18.4236	0.6042	36.5861	0.6817	31.7286	0.6817
36.666	0.6765	95.8	0.8811	190.1	1.1006					19.7791	0.8178	94.6	0.9502	188.483	1.095					18.4236	0.6042	36.6832	0.682	31.8128	0.682
36.666	0.6762	95.9	0.8814	190.4	1.1018					19.8849	0.8181	94.7	0.9508	188.881	1.0956					18.5216	0.6045	36.6832	0.682	31.8128	0.682
36.763	0.6768	96.1	0.8817	190.7	1.1027					19.8849	0.8185	94.9	0.9508	189.081	1.0962					18.5216	0.6042	36.7802	0.682	31.897	0.682
36.763	0.6768	96.2	0.882	190.9	1.1034					19.8849	0.8188	95	0.9511	189.48	1.0969					18.5216	0.6045	36.8772	0.6824	31.9811	0.6824
36.86	0.6768	96.3	0.8823	191.3	1.1049					19.9907	0.8188	95.1	0.9511	189.679	1.0975					18.5216	0.6048	36.8772	0.6824	31.9811	0.6824
36.957	0.6768	96.4	0.8823	191.5	1.1055					19.9907	0.8188	95.3	0.9511	189.978	1.0981					18.6196	0.6048	36.9743	0.6824	32.0653	0.6824
36.957	0.6771	96.6	0.8829	191.9	1.1071					19.9907	0.8191	95.4	0.9515	190.278	1.0987					18.6196	0.6048	36.9743	0.6827	32.0653	0.6827
37.054	0.6771	96.7	0.8829	192.6	1.1099					19.9907	0.8191	95.5	0.9515	190.577	1.0993					18.6196	0.6052	37.0713	0.6827	32.1494	0.6827
37.054	0.6771	96.9	0.8832	192.9	1.1111					20.0964	0.8191	95.7	0.9518	190.776	1.0996					18.7176	0.6048	37.0713	0.6827	32.1494	0.6827
37.151	0.6774	97	0.8836	193.2	1.112					20.0964	0.8191	95.8	0.9518	190.976	1.1003					18.7176	0.6052	37.1684	0.683	32.2336	0.683
37.151	0.6774	97.1	0.8836	193.4	1.113					20.0964	0.8191	95.9	0.9518	191.375	1.1012					18.7176	0.6052	37.1684	0.683	32.2336	0.683
37.248	0.6774	97.3	0.8839	193.8	1.1148					20.2022	0.8191	96.1	0.9521	191.574	1.1018					18.7176	0.6055	37.2654	0.683	32.3178	0.683
37.248	0.6777	97.9	0.8851	194	1.1158					20.2022	0.8191	96.2	0.9521	191.973	1.1024					18.8156	0.6055	37.3625	0.6833	32.4019	0.6833
37.345	0.6777	98	0.8854	194.3	1.1167					20.2022	0.8194	96.4	0.9524	192.172	1.1027					18.8156	0.6058	37.3625	0.6833	32.4019	0.6833
37.345	0.6777	98.4	0.886	194.5	1.1176					20.2022	0.8197	96.5	0.9524	192.372	1.1034					18.8156	0.6058	37.4595	0.6833	32.4861	0.6833
37.442	0.678	98.6	0.8863	194.9	1.1192					20.308	0.8197	96.7	0.9524	192.771	1.104					18.9136	0.6058	37.4595	0.6836	32.4861	0.6836
37.539	0.678	98.7	0.8867	195.1	1.1201					20.308	0.82	96.8	0.9527	192.97	1.1046					18.9136	0.6058	37.5566	0.6836	32.5702	0.6836
37.539	0.678	98.8	0.8867	195.3	1.1213					20.308	0.8203	96.9	0.9527	193.369	1.1052					18.9136	0.6058	37.5566	0.6836	32.5702	0.6836
37.636	0.6783	99	0.887	195.7	1.1226					20.308	0.8203	97.1	0.953	193.569	1.1058					18.9136	0.6061	37.6536	0.6839	32.6544	0.6839
37.636	0.6783	99.1	0.8873	195.9	1.1235					20.4138	0.8203	97.2	0.953	193.868	1.1065					19.0115	0.6061	37.6536	0.6839	32.6544	0.6839
37.733	0.6786	99.2	0.8876	196.2	1.1248					20.4138	0.8203	97.3	0.953	194.067	1.1071					19.0115	0.6064	37.7507	0.6839	32.7386	0.6839
37.733	0.6786	99.4	0.8879	196.5	1.1263					20.4138	0.8203	97.5	0.9533	194.366	1.1074					19.0115	0.6064	37.7507	0.6842	32.7386	0.6842
37.83	0.6786	99.5	0.8882	196.8	1.1275					20.5195	0.8203	97.6	0.9533	194.666	1.1083					19.0115	0.6064	37.8477	0.6842	32.8227	0.6842
37.83	0.6786	99.6	0.8882	197	1.1285					20.5195	0.8203	97.8	0.9536	194.965	1.1089					19.1095	0.6064	37.9447	0.6842	32.9069	0.6842
37.927	0.6789	99.8	0.8885	197.4	1.13					20.5195	0.8203	97.9	0.9536	195.164	1.1096					19.1095	0.6064	37.9447	0.6842	32.9069	0.6842
38.024	0.6789	99.9	0.8888	197.6	1.1313					20.5195	0.8206	98.1	0.9536	195.563	1.1102					19.1095	0.6064	38.0418	0.6845	32.991	0.6845
38.024	0.6789	100.1	0.8888	197.8	1.1322					20.6253	0.8206	98.2	0.9539	195.763	1.1108					19.2076	0.6064	38.0418	0.6845	32.991	0.6845
38.121	0.6793	100.2	0.8894	198.2	1.1341					20.6253	0.8209	98.3	0.9539	196.062	1.1114					19.2076	0.6067	38.1388	0.6845	33.0752	0.6845
38.121	0.6793	100.4	0.8894	198.4	1.1356					20.6253	0.8212	98.5	0.9539	196.361	1.112					19.2076	0.6067	38.1388	0.6848	33.0752	0.6848
38.218	0.6793	100.5	0.8898	198.7	1.1365					20.6253	0.8212	98.6	0.9539	196.56	1.1124					19.2076	0.607	38.2359	0.6848	33.1594	0.6848
38.218	0.6796	100.6	0.8901	199	1.1384					20.7311	0.8219	98.7	0.9542	196.86	1.113					19.3056	0.607	38.3329	0.6848	33.2435	0.6848
38.315	0.6796	100.8	0.8904	199.2	1.1396					20.7311	0.8219	98.9	0.9542	197.159	1.1139					19.3056	0.607	38.3329	0.6848	33.2435	0.6848
38.315	0.6796	100.9	0.8904	199.6	1.1412					20.7311	0.8222	99	0.9546	197.358	1.1145					19.3056	0.607	38.43	0.6851	33.3277	0.6851
38.412	0.6799	101.1	0.8907	199.8	1.1424					20.8368	0.8222	99.2	0.9546	197.757	1.1151					19.3056	0.6073	38.43	0.6851	33.3277	0.6851
38.412	0.6799	101.2	0.891	200	1.1437					20.8368	0.8222	99.3	0.9546	197.957	1.1158					19.4035	0.6073	38.527	0.6851	33.4119	0.6851
38.509	0.6799	101.3	0.8913	200.4	1.1455					20.8368	0.8225	99.5	0.9549	198.256	1.1167					19.4035	0.6076	38.527	0.6855	33.4119	0.6855
38.606	0.6802	101.5	0.8916	200.6	1.1468					20.8368	0.8225	99.6	0.9549	198.555	1.117					19.4035	0.6073	38.6241	0.6855	33.496	0.6855
38.606	0.6802	101.6	0.8916	201	1.1486					20.9426	0.8228	99.7	0.9552	198.754	1.1176					19.4035	0.6076	38.6241	0.6855	33.496	0.6855
38.703	0.6802	101.7	0.8919	201.2	1.1499					20.9426	0.8228	99.8	0.9552	199.054	1.1186					19.5015	0.6076	38.7211	0.6855	33.5802	0.6855
38.703	0.6802	101.9	0.8922	201.4	1.1511					20.9426	0.8228	100	0.9555	199.353	1.1192					19.5015	0.6076	38.7211	0.6858	33.5802	0.6858
38.8	0.6805	102	0.8922	201.8	1.1533					20.9426	0.8228	100.1	0.9555	199.552	1.1198					19.5015	0.6079	38.8182	0.6858	33.6643	0.6858
38.8	0.6805	102.1	0.8925	202.1	1.1548					21.0484	0.8228	100.2	0.9555	199.951	1.1207					19.5995	0.6079	38.9152	0.6858	33.7485	0.6858
38.897	0.6808	102.3	0.8929	202.3	1.1561					21.0484	0.8228	100.4	0.9558	200.151	1.1213					19.5995	0.6079	38.9152	0.6858	33.7485	0.6858
38.897	0.6808	102.4	0.8932	202.6	1.1585					21.0484	0.8225	100.5	0.9558	200.549	1.122					19.5995	0.6076	38.9152	0.6861	33.7485	0.6861
38.994	0.6808	102.6	0.8932	202.9	1.1598					21.0484	0.8228	100.7	0.9558	200.749	1.1229					19.5995	0.6079	39.0122	0.6861	33.8327	0.6861
39.091	0.6811	102.7	0.8935	203.1	1.1613					21.1542	0.8228	100.8	0.9561	201.048	1.1238					19.6975	0.6083	39.1093	0.6861	33.9168	0.6861
39.091	0.6811	102.9	0.8938	203.4	1.1635					21.1542	0.8231	101	0.9561	201.248	1.1241					19.6975	0.6083	39.1093	0.6861	33.9168	0.6861
39.188	0.6811	103	0.8938	203.7	1.1651					21.1542	0.8231	101.1	0.9561	201.646	1.1251					19.6975	0.6083	39.2063	0.6864	34.001	0.6864
39.188	0.6811	103.1	0.8941	203.9	1.1666					21.2599	0.8234	101.2	0.9564	201.846	1.1257					19.7955	0.6083	39.2063	0.6864	34.001	0.6864
39.285	0.6814	103.3	0.8944	204.3	1.1691					21.2599	0.8234	101.4	0.9564	202.045	1.1263					19.7955	0.6086	39.3034	0.6864	34.0851	0.6864
39.285	0.6814	103.4	0.8944	204.5	1.1706					21.2599	0.8237	101.5	0.9567	202.444	1.1272					19.7955	0.6086	39.3034	0.6864	34.0851	0.6864
39.382	0.6814	103.5	0.8947	204.7	1.1722					21.3657	0.824	101.7	0.9567	202.644	1.1279					19.7955	0.6089	39.4004	0.6864	34.1693	0.6864
39.382	0.6817	103.7	0.895	205.1	1.1747					21.3657	0.824	101.8	0.9567	202.943	1.1288					19.8935	0.6089	39.4975	0.6867	34.2535	0.6867
39.479	0.6817	103.8	0.895	205.3	1.1762					21.3657	0.824	101.9	0.957	203.242	1.1294					19.8935	0.6089	39.4975	0.6867	34.2535	0.6867
39.479	0.682	103.9	0.8953	205.7	1.179					21.3657	0.8243	102.1	0.957	203.442	1.13					19.8935	0.6095	39.5945	0.687	34.3376	0.687
39.576	0.682	104.1	0.8956	205.9	1.1809					21.4715	0.8243	102.2	0.9573	203.84	1.131					19.8935	0.6095	39.5945	0.687	34.3376	0.687
39.673	0.682	104.2	0.896	206.1	1.1824					21.4715	0.8243	102.3	0.9573	204.04	1.1319					19.9915	0.6095	39.6916	0.687	34.4218	0.687
39.673	0.682	104.4	0.896	206.4	1.1846					21.4715	0.8243	102.5	0.9577	204.239	1.1322					19.9915	0.6095	39.6916	0.6873	34.4218	0.6873
39.77	0.6824	104.5	0.8963	206.8	1.1874					21.4715	0.8243	102.6	0.9577	204.638	1.1334					19.9915	0.6098	39.7886	0.6873	34.5059	0.6873
39.77	0.6824	104.7	0.8966	207	1.1892					21.5772	0.8243	102.8	0.9577	204.838	1.1341					20.0895	0.6095	39.7886	0.6873	34.5059	0.6873
39.867	0.6824	104.8	0.8969	207.2	1.1911					21.5772	0.8243	102.9	0.958	205.137	1.1347					20.0895	0.6098	39.8856	0.6876	34.5901	0.6876
39.867	0.6827	105	0.8969	207.6	1.1939					21.5772	0.8247	103	0.958	205.436	1.1356					20.0895	0.6101	39.8856	0.6876	34.5901	0.6876
39.964	0.6827	105.1	0.8972	207.8	1.1961					21.683	0.825	103.2	0.958	205.636	1.1362					20.0895	0.6101	39.9827	0.6876	34.6743	0.6876
39.964	0.6827	105.2	0.8975	208.2	1.1988					21.683	0.825	103.3	0.9583	206.034	1.1372					20.1875	0.6101	39.9827	0.6879	34.6743	0.6879
40.061	0.683	105.4	0.8978	208.4	1.201					21.683	0.825	103.5	0.9583	206.234	1.1378					20.1875	0.6101	40.0797	0.6879	34.7584	0.6879
40.061	0.683	105.5	0.8978	208.6	1.2032					21.683	0.8253	103.6	0.9583	206.533	1.139					20.1875	0.6104	40.1768	0.6879	34.8426	0.6879
40.158	0.683	105.6	0.8981	209	1.2063					21.7888	0.8253	103.7	0.9586	206.832	1.1396					20.2855	0.6104	40.1768	0.6879	34.8426	0.6879
40.255	0.6833	105.8	0.8984	209.2	1.2081					21.7888	0.8253	103.9	0.9586	207.131	1.1406					20.2855	0.6104	40.2738	0.6882	34.9267	0.6882
40.255	0.6833	105.9	0.8984	209.5	1.2106					21.7888	0.8253	104	0.9589	207.331	1.1412					20.2855	0.6104	40.2738	0.6882	34.9267	0.6882
40.352	0.6833	106	0.8987	209.8	1.2134					21.7888	0.825	104.2	0.9589	207.73	1.1421					20.2855	0.6104	40.3709	0.6882	35.0109	0.6882
40.352	0.6833	106.2	0.8991	210	1.2156					21.8945	0.8253	104.3	0.9592	207.929	1.143					20.3835	0.6107	40.3709	0.6882	35.0109	0.6882
40.449	0.6836	106.3	0.8991	210.4	1.219					21.8945	0.8253	104.4	0.9592	208.129	1.144					20.3835	0.6107	40.4679	0.6886	35.0951	0.6886
40.449	0.6836	106.5	0.8994	210.6	1.2212					21.8945	0.8256	104.5	0.9592	208.428	1.1449					20.3835	0.6107	40.4679	0.6886	35.0951	0.6886
40.546	0.6836	106.6	0.8997	210.8	1.2236					21.8945	0.8259	104.7	0.9595	208.727	1.1458					20.3835	0.611	40.565	0.6886	35.1792	0.6886
40.546	0.6839	106.8	0.9	211.2	1.2271					22.0003	0.8259	104.8	0.9595	209.026	1.1468					20.4815	0.611	40.565	0.6889	35.1792	0.6889
40.643	0.6839	106.9	0.9	211.4	1.2295					22.0003	0.8259	105	0.9595	209.325	1.148					20.4815	0.6107	40.662	0.6889	35.2634	0.6889
40.74	0.6839	107	0.9003	211.8	1.2333					22.0003	0.8262	105.1	0.9598	209.525	1.1486					20.4815	0.6114	40.7591	0.6889	35.3475	0.6889
40.74	0.6842	107.2	0.9003	212	1.2357					22.1061	0.8262	105.3	0.9598	209.924	1.1499					20.5795	0.611	40.7591	0.6892	35.3475	0.6892
40.837	0.6842	107.3	0.9009	212.3	1.2382					22.1061	0.8259	105.4	0.9601	210.123	1.1505					20.5795	0.6114	40.8561	0.6892	35.4317	0.6892
40.837	0.6842	107.5	0.9012	212.5	1.241					22.1061	0.8259	105.6	0.9601	210.323	1.1511					20.5795	0.6114	40.8561	0.6892	35.4317	0.6892
40.934	0.6845	107.6	0.9012	212.9	1.2453					22.1061	0.8265	105.7	0.9601	210.722	1.1523					20.5795	0.6114	40.9532	0.6895	35.5159	0.6895
40.934	0.6845	107.7	0.9015	213.1	1.2481					22.2118	0.8265	105.8	0.9604	210.921	1.153					20.6775	0.6117	40.9532	0.6892	35.5159	0.6892
41.031	0.6845	107.9	0.9018	213.3	1.2506					22.2118	0.8268	105.9	0.9604	211.22	1.1539					20.6775	0.6117	41.0502	0.6895	35.6	0.6895
41.128	0.6848	108	0.9022	213.7	1.2547					22.2118	0.8268	106.1	0.9608	211.519	1.1551					20.6775	0.6117	41.0502	0.6895	35.6	0.6895
41.128	0.6848	108.2	0.9022	213.9	1.2578					22.2118	0.8268	106.2	0.9608	211.719	1.1561					20.6775	0.6117	41.1472	0.6895	35.6842	0.6895
41.225	0.6848	108.3	0.9025	214.2	1.2602					22.3176	0.8268	106.4	0.9608	212.118	1.1573					20.7755	0.612	41.1472	0.6898	35.6842	0.6898
41.225	0.6848	108.4	0.9028	214.5	1.2649					22.3176	0.8268	106.5	0.9611	212.317	1.1579					20.7755	0.612	41.2443	0.6898	35.7683	0.6898
41.322	0.6851	108.6	0.9028	214.8	1.268					22.3176	0.8268	106.6	0.9611	212.616	1.1592					20.7755	0.612	41.3413	0.6898	35.8525	0.6898
41.322	0.6851	108.7	0.9031	215	1.2705					22.4234	0.8271	106.8	0.9611	212.916	1.1601					20.7755	0.6123	41.3413	0.6901	35.8525	0.6901
41.419	0.6851	108.8	0.9031	215.4	1.2748					22.4234	0.8274	106.9	0.9614	213.115	1.161					20.8735	0.6123	41.4384	0.6901	35.9367	0.6901
41.419	0.6851	109	0.9034	215.6	1.2782					22.4234	0.8271	107.1	0.9614	213.514	1.1623					20.8735	0.6123	41.4384	0.6901	35.9367	0.6901
41.516	0.6851	109.1	0.9034	215.9	1.2813					22.4234	0.8271	107.2	0.9614	213.713	1.1632					20.8735	0.6123	41.5354	0.6904	36.0208	0.6904
41.516	0.6855	109.3	0.9037	216.1	1.2841					22.5292	0.8278	107.3	0.9617	213.913	1.1641					20.9715	0.6126	41.5354	0.6904	36.0208	0.6904
41.613	0.6855	109.4	0.904	216.5	1.2888					22.5292	0.8278	107.5	0.962	214.312	1.1657					20.9715	0.6123	41.6325	0.6904	36.105	0.6904
41.71	0.6858	109.5	0.904	216.7	1.2919					22.5292	0.8281	107.6	0.962	214.511	1.1663					20.9715	0.6126	41.7295	0.6907	36.1892	0.6907
41.71	0.6858	109.7	0.9043	216.9	1.295					22.6349	0.8281	107.8	0.9623	214.81	1.1678					20.9715	0.6126	41.7295	0.6907	36.1892	0.6907
41.807	0.6858	109.8	0.9046	217.3	1.2996					22.6349	0.8281	107.9	0.9623	215.01	1.1688					21.0695	0.6129	41.8266	0.6907	36.2733	0.6907
41.807	0.6861	109.9	0.9046	217.5	1.3027					22.6349	0.8284	108	0.9626	215.409	1.17					21.0695	0.6129	41.8266	0.6907	36.2733	0.6907
41.904	0.6861	110.1	0.9049	217.8	1.3064					22.6349	0.8281	108.2	0.9626	215.608	1.1709					21.0695	0.6129	41.9236	0.6907	36.3575	0.6907
41.904	0.6858	110.2	0.9053	218.1	1.3111					22.7407	0.8281	108.3	0.9626	215.907	1.1719					21.1675	0.6132	41.9236	0.691	36.3575	0.691
42.001	0.6861	110.4	0.9053	218.4	1.3145					22.7407	0.8281	108.4	0.9626	216.206	1.1734					21.1675	0.6132	42.0207	0.691	36.4416	0.691
42.001	0.6864	110.5	0.9056	218.7	1.3179					22.7407	0.8287	108.6	0.9629	216.506	1.1744					21.1675	0.6132	42.0207	0.691	36.4416	0.691
42.098	0.6864	110.7	0.9059	218.9	1.3216					22.7407	0.8284	108.7	0.9629	216.805	1.1759					21.1675	0.6132	42.1177	0.6913	36.5258	0.6913
42.195	0.6864	110.8	0.9059	219.2	1.326					22.8465	0.8287	108.8	0.9632	217.004	1.1768					21.2655	0.6135	42.1177	0.6913	36.5258	0.6913
42.195	0.6867	110.9	0.9062	219.5	1.3297					22.8465	0.829	109	0.9632	217.303	1.1778					21.2655	0.6135	42.2147	0.6913	36.61	0.6913
42.195	0.6867	111.1	0.9065	219.7	1.3328					22.8465	0.8287	109.1	0.9632	217.603	1.1793					21.2655	0.6135	42.3118	0.6913	36.6941	0.6913
42.292	0.6867	111.2	0.9065	220	1.3374					22.9522	0.8287	109.3	0.9635	217.802	1.1802					21.2655	0.6135	42.3118	0.6917	36.6941	0.6917
42.389	0.687	111.3	0.9068	220.3	1.3408					22.9522	0.829	109.4	0.9635	218.201	1.1818					21.3635	0.6135	42.4088	0.6917	36.7783	0.6917
42.389	0.687	111.5	0.9071	220.6	1.3458					22.9522	0.829	109.6	0.9635	218.4	1.183					21.3635	0.6138	42.4088	0.6917	36.7783	0.6917
42.486	0.687	111.6	0.9071	220.9	1.3495					22.9522	0.8287	109.7	0.9635	218.6	1.184					21.3635	0.6138	42.5059	0.692	36.8624	0.692
42.486	0.687	111.7	0.9074	221.1	1.3529					23.058	0.829	109.8	0.9639	218.999	1.1855					21.4615	0.6138	42.5059	0.692	36.8624	0.692
42.583	0.687	111.9	0.9074	221.4	1.3563					23.058	0.8293	110	0.9639	219.198	1.1871					21.4615	0.6138	42.6029	0.692	36.9466	0.692
42.583	0.6876	112	0.9077	221.7	1.3613					23.058	0.8296	110.1	0.9642	219.597	1.1886					21.4615	0.6138	42.6029	0.692	36.9466	0.692
42.68	0.6876	112.2	0.9077	221.9	1.3647					23.058	0.8296	110.2	0.9642	219.797	1.1899					21.4615	0.6141	42.7	0.6923	37.0308	0.6923
42.777	0.6876	112.3	0.908	222.3	1.37					23.1638	0.8296	110.4	0.9642	220.096	1.1914					21.5595	0.6141	42.797	0.6923	37.1149	0.6923
42.777	0.6879	112.5	0.9084	222.5	1.3737					23.1638	0.8296	110.5	0.9645	220.295	1.1923					21.5595	0.6145	42.797	0.6923	37.1149	0.6923
42.874	0.6879	112.6	0.9084	222.7	1.3771					23.1638	0.8296	110.6	0.9645	220.694	1.1942					21.5595	0.6145	42.8941	0.6923	37.1991	0.6923
42.874	0.6882	112.8	0.9087	223.1	1.3827					23.2696	0.8296	110.8	0.9645	220.894	1.1954					21.5595	0.6145	42.8941	0.6926	37.1991	0.6926
42.971	0.6882	112.9	0.909	223.3	1.3861					23.2696	0.8296	110.9	0.9648	221.093	1.1967					21.6575	0.6145	42.9911	0.6926	37.2833	0.6926
42.971	0.6882	113	0.909	223.7	1.3917					23.2696	0.8299	111.1	0.9648	221.492	1.1982					21.6575	0.6148	42.9911	0.6926	37.2833	0.6926
43.068	0.6882	113.1	0.9093	223.9	1.3954					23.2696	0.8302	111.2	0.9648	221.691	1.1995					21.6575	0.6148	43.0881	0.6929	37.3674	0.6929
43.068	0.6886	113.3	0.9096	224.1	1.3988					23.3753	0.8302	111.4	0.9651	222.09	1.2013					21.7555	0.6148	43.0881	0.6929	37.3674	0.6929
43.165	0.6886	113.4	0.9096	224.5	1.4044					23.3753	0.8302	111.5	0.9651	222.29	1.2026					21.7555	0.6151	43.1852	0.6929	37.4516	0.6929
43.165	0.6886	113.6	0.9099	224.8	1.4087					23.3753	0.8309	111.6	0.9654	222.489	1.2041					21.7555	0.6151	43.1852	0.6932	37.4516	0.6932
43.262	0.6889	113.7	0.9102	225	1.4121					23.4811	0.8305	111.8	0.9654	222.888	1.206					21.7555	0.6151	43.2822	0.6932	37.5357	0.6932
43.359	0.6889	113.8	0.9102	225.2	1.4168					23.4811	0.8302	111.9	0.9654	223.088	1.2072					21.8535	0.6151	43.3793	0.6932	37.6199	0.6932
43.359	0.6889	114	0.9102	225.6	1.4227					23.4811	0.8305	112	0.9657	223.487	1.2097					21.8535	0.6154	43.3793	0.6932	37.6199	0.6932
43.456	0.6889	114.1	0.9105	225.9	1.4267					23.4811	0.8309	112.2	0.9657	223.686	1.2109					21.8535	0.6154	43.4763	0.6935	37.7041	0.6935
43.456	0.6892	114.3	0.9108	226.1	1.4304					23.5869	0.8309	112.3	0.966	223.985	1.2128					21.8535	0.6154	43.4763	0.6935	37.7041	0.6935
43.553	0.6892	114.4	0.9108	226.4	1.4366					23.5869	0.8312	112.5	0.966	224.185	1.214					21.9515	0.6154	43.5734	0.6935	37.7882	0.6935
43.553	0.6892	114.6	0.9111	226.7	1.4404					23.5869	0.8315	112.6	0.966	224.583	1.2162					21.9515	0.6154	43.5734	0.6935	37.7882	0.6935
43.65	0.6895	114.7	0.9115	226.9	1.4444					23.5869	0.8315	112.8	0.9663	224.783	1.2178					21.9515	0.6154	43.6704	0.6938	37.8724	0.6938
43.65	0.6895	114.8	0.9115	227.3	1.4503					23.6926	0.8312	112.9	0.9663	224.982	1.2193					22.0495	0.6154	43.6704	0.6938	37.8724	0.6938
43.747	0.6895	115	0.9118	227.5	1.4543					23.6926	0.8312	113	0.9663	225.282	1.2209					22.0495	0.6157	43.7675	0.6938	37.9565	0.6938
43.844	0.6895	115.1	0.9118	227.9	1.4608					23.6926	0.8312	113.2	0.9666	225.581	1.2227					22.0495	0.616	43.7675	0.6941	37.9565	0.6941
43.844	0.6898	115.2	0.9121	228.1	1.4652					23.6926	0.8315	113.3	0.9666	225.88	1.2243					22.0495	0.6157	43.8645	0.6941	38.0407	0.6941
43.941	0.6898	115.4	0.9124	228.3	1.4692					23.7984	0.8318	113.4	0.9666	226.179	1.2264					22.1475	0.616	43.9616	0.6941	38.1249	0.6941
43.941	0.6898	115.5	0.9124	228.6	1.4735					23.7984	0.8321	113.6	0.967	226.379	1.228					22.1475	0.616	43.9616	0.6941	38.1249	0.6941
44.038	0.6898	115.6	0.9127	228.9	1.4807					23.7984	0.8318	113.7	0.967	226.777	1.2308					22.1475	0.616	44.0586	0.6944	38.209	0.6944
44.038	0.6901	115.8	0.9127	229.2	1.485					23.9042	0.8318	113.8	0.9673	226.977	1.232					22.2455	0.6163	44.0586	0.6944	38.209	0.6944
44.135	0.6901	115.9	0.913	229.4	1.49					23.9042	0.8318	114	0.9673	227.176	1.2336					22.2455	0.6163	44.1557	0.6944	38.2932	0.6944
44.135	0.6901	116.1	0.9133	229.7	1.4946					23.9042	0.8318	114.1	0.9673	227.575	1.236					22.2455	0.6163	44.1557	0.6948	38.2932	0.6948
44.232	0.6904	116.2	0.9133	230.1	1.5002					23.9042	0.8324	114.2	0.9676	227.775	1.2376					22.2455	0.6166	44.2527	0.6948	38.3773	0.6948
44.329	0.6904	116.4	0.9133	230.1	1.5002					24.01	0.8324	114.4	0.9676	228.074	1.2401					22.3435	0.6166	44.3497	0.6948	38.4615	0.6948
44.329	0.6904	116.5	0.9136							24.01	0.8324	114.5	0.9676	228.373	1.2416					22.3435	0.6166	44.3497	0.6948	38.4615	0.6948
44.426	0.6907	116.6	0.9136	0	1.485					24.01	0.8324	114.7	0.9679	228.672	1.2441					22.3435	0.6166	44.4468	0.6951	38.5457	0.6951
44.426	0.6907	116.8	0.9139	0.4	1.4741					24.01	0.8324	114.8	0.9679	228.872	1.246					22.3435	0.6166	44.4468	0.6951	38.5457	0.6951
44.523	0.691	116.9	0.9142	0.6	1.4652					24.1157	0.8324	115	0.9682	229.171	1.2478					22.4415	0.6166	44.5438	0.6951	38.6298	0.6951
44.523	0.691	117	0.9142	0.9	1.4565					24.1157	0.8324	115.1	0.9682	229.47	1.2503					22.4415	0.6169	44.5438	0.6951	38.6298	0.6951
44.62	0.691	117.2	0.9146	1.2	1.4447					24.1157	0.8327	115.2	0.9682	229.769	1.2522					22.4415	0.6169	44.6409	0.6957	38.714	0.6957
44.62	0.691	117.3	0.9146	1.5	1.4385					24.2215	0.8324	115.4	0.9685	230.068	1.2547					22.5395	0.6169	44.6409	0.6957	38.714	0.6957
44.717	0.6913	117.4	0.9149	1.8	1.4286					24.2215	0.8324	115.5	0.9685	230.268	1.2568					22.5395	0.6169	44.7379	0.6957	38.7981	0.6957
44.717	0.6913	117.6	0.9152	2.1	1.4221					24.2215	0.8327	115.6	0.9685	230.667	1.2596					22.5395	0.6169	44.7379	0.696	38.7981	0.696
44.814	0.6913	117.7	0.9152	2.3	1.4162					24.2215	0.833	115.8	0.9688	230.866	1.2612					22.5395	0.6172	44.835	0.696	38.8823	0.696
44.911	0.6913	117.9	0.9155	2.5	1.4097					24.3273	0.833	115.9	0.9688	231.165	1.264					22.6375	0.6172	44.835	0.696	38.8823	0.696
44.911	0.6917	118	0.9155	2.9	1.4007					24.3273	0.8333	116.1	0.9691	231.365	1.2658					22.6375	0.6172	44.932	0.696	38.9665	0.696
45.008	0.6917	118.1	0.9158	3.1	1.3951					24.3273	0.8333	116.2	0.9691	231.664	1.2677					22.6375	0.6172	45.0291	0.696	39.0506	0.696
45.008	0.6917	118.3	0.9158	3.5	1.3867					24.433	0.8336	116.4	0.9691	231.963	1.2708					22.6375	0.6176	45.0291	0.696	39.0506	0.696
45.105	0.692	118.4	0.9161	3.7	1.3811					24.433	0.8336	116.5	0.9694	232.262	1.2729					22.7355	0.6176	45.1261	0.6963	39.1348	0.6963
45.105	0.692	118.5	0.9161	3.9	1.3759					24.433	0.834	116.6	0.9694	232.462	1.2751					22.7355	0.6176	45.1261	0.6963	39.1348	0.6963
45.202	0.692	118.7	0.9164	4.3	1.3672					24.433	0.8336	116.8	0.9694	232.861	1.2779					22.7355	0.6176	45.2231	0.6963	39.2189	0.6963
45.202	0.692	118.8	0.9167	4.5	1.3613					24.5388	0.834	116.9	0.9697	233.06	1.2801					22.8335	0.6176	45.2231	0.6963	39.2189	0.6963
45.299	0.6923	119	0.9167	4.8	1.3566					24.5388	0.8333	117	0.9697	233.359	1.2829					22.8335	0.6179	45.3202	0.6966	39.3031	0.6966
45.396	0.6923	119.1	0.917	5.1	1.348					24.5388	0.8333	117.2	0.9697	233.659	1.2847					22.8335	0.6179	45.3202	0.6966	39.3031	0.6966
45.396	0.6923	119.3	0.9173	5.4	1.3424					24.5388	0.834	117.3	0.9701	233.858	1.2869					22.8335	0.6179	45.4172	0.6966	39.3873	0.6966
45.493	0.6923	119.4	0.9173	5.6	1.3371					24.6446	0.834	117.4	0.9701	234.157	1.29					22.9315	0.6182	45.4172	0.6966	39.3873	0.6966
45.493	0.6926	119.5	0.9177	5.9	1.3315					24.6446	0.834	117.6	0.9701	234.357	1.2919					22.9315	0.6182	45.5143	0.6969	39.4714	0.6969
45.59	0.6926	119.7	0.9177	6.2	1.3235					24.6446	0.8343	117.7	0.9704	234.756	1.2953					22.9315	0.6179	45.6113	0.6969	39.5556	0.6969
45.59	0.6926	119.8	0.918	6.5	1.3188					24.7504	0.8346	117.9	0.9704	234.955	1.2977					22.9315	0.6182	45.6113	0.6969	39.5556	0.6969
45.687	0.6929	119.9	0.918	6.7	1.3132					24.7504	0.8346	118	0.9707	235.254	1.2999					23.0295	0.6185	45.7084	0.6969	39.6397	0.6969
45.687	0.6929	120.1	0.9183	7.1	1.3061					24.7504	0.8346	118.2	0.9707	235.553	1.3033					23.0295	0.6185	45.7084	0.6972	39.6397	0.6972
45.784	0.6929	120.3	0.9183	7.3	1.3002					24.7504	0.8349	118.3	0.9707	235.753	1.3055					23.0295	0.6188	45.8054	0.6972	39.7239	0.6972
45.881	0.6932	120.4	0.9186	7.5	1.2956					24.8561	0.8349	118.4	0.971	236.152	1.3089					23.1275	0.6185	45.8054	0.6972	39.7239	0.6972
45.881	0.6929	120.5	0.9186	7.9	1.2881					24.8561	0.8346	118.6	0.971	236.351	1.3108					23.1275	0.6188	45.9025	0.6975	39.8081	0.6975
45.978	0.6932	120.7	0.9189	8.1	1.2826					24.8561	0.8349	118.7	0.971	236.65	1.3142					23.1275	0.6188	45.9025	0.6975	39.8081	0.6975
45.978	0.6935	120.8	0.9192	8.4	1.2779					24.8561	0.8349	118.8	0.9713	236.95	1.3163					23.1275	0.6188	45.9995	0.6975	39.8922	0.6975
46.075	0.6932	120.9	0.9192	8.6	1.2723					24.9619	0.8346	118.9	0.9713	237.249	1.3201					23.2254	0.6191	46.0966	0.6975	39.9764	0.6975
46.075	0.6935	121.1	0.9195	9	1.2655					24.9619	0.8349	119.1	0.9716	237.448	1.3219					23.2254	0.6191	46.0966	0.6979	39.9764	0.6979
46.172	0.6935	121.2	0.9195	9.2	1.2602					24.9619	0.8349	119.2	0.9716	237.747	1.3244					23.2254	0.6191	46.1936	0.6979	40.0605	0.6979
46.172	0.6935	121.3	0.9198	9.6	1.2534					25.0677	0.8349	119.4	0.9716	238.047	1.3281					23.3235	0.6191	46.1936	0.6979	40.0605	0.6979
46.269	0.6938	121.5	0.9198	9.8	1.2488					25.0677	0.8352	119.5	0.9722	238.246	1.3303					23.3235	0.6191	46.2906	0.6979	40.1447	0.6979
46.269	0.6938	121.7	0.9201	10	1.2444					25.0677	0.8355	119.7	0.9722	238.545	1.3325					23.3235	0.6191	46.2906	0.6982	40.1447	0.6982
46.366	0.6938	121.8	0.9204	10.4	1.2376					25.0677	0.8355	119.8	0.9722	238.844	1.3362					23.3235	0.6194	46.3877	0.6982	40.2289	0.6982
46.463	0.6938	121.9	0.9204	10.6	1.2326					25.1734	0.8352	119.9	0.9725	239.144	1.339					23.4215	0.6194	46.3877	0.6982	40.2289	0.6982
46.463	0.6941	122.1	0.9208	10.9	1.2283					25.1734	0.8355	120.1	0.9725	239.443	1.3424					23.4215	0.6197	46.4847	0.6985	40.313	0.6985
46.56	0.6941	122.2	0.9208	11.2	1.2215					25.1734	0.8355	120.2	0.9728	239.642	1.3446					23.4215	0.6194	46.4847	0.6985	40.313	0.6985
46.56	0.6941	122.3	0.9211	11.4	1.2168					25.1734	0.8355	120.4	0.9728	240.041	1.3483					23.4215	0.6197	46.5818	0.6985	40.3972	0.6985
46.657	0.6944	122.5	0.9211	11.7	1.2128					25.2792	0.8355	120.5	0.9728	240.241	1.3504					23.5194	0.6197	46.6788	0.6985	40.4814	0.6985
46.657	0.6944	122.6	0.9214	12	1.2066					25.2792	0.8358	120.7	0.9732	240.54	1.3542					23.5194	0.62	46.6788	0.6985	40.4814	0.6985
46.754	0.6944	122.7	0.9214	12.3	1.2019					25.2792	0.8358	120.8	0.9732	240.839	1.3566					23.5194	0.62	46.7759	0.6988	40.5655	0.6988
46.851	0.6948	122.9	0.9217	12.5	1.1976					25.385	0.8361	120.9	0.9732	241.038	1.3594					23.5194	0.62	46.7759	0.6988	40.5655	0.6988
46.851	0.6948	123	0.9217	12.9	1.1917					25.385	0.8361	121.1	0.9735	241.338	1.3628					23.6175	0.62	46.8729	0.6988	40.6497	0.6988
46.948	0.6948	123.1	0.9223	13.1	1.1874					25.385	0.8364	121.2	0.9735	241.637	1.3653					23.6175	0.6203	46.8729	0.6991	40.6497	0.6991
46.948	0.6948	123.3	0.9226	13.4	1.1833					25.385	0.8364	121.3	0.9738	241.936	1.369					23.6175	0.6203	46.97	0.6991	40.7338	0.6991
47.045	0.6951	123.4	0.9226	13.7	1.1775					25.4907	0.8361	121.4	0.9738	242.135	1.3715					23.7154	0.6203	46.97	0.6991	40.7338	0.6991
47.045	0.6951	123.5	0.9229	13.9	1.1737					25.4907	0.8364	121.6	0.9738	242.434	1.3743					23.7154	0.6203	47.067	0.6994	40.818	0.6994
47.142	0.6951	123.7	0.9229	14.2	1.17					25.4907	0.8361	121.7	0.9738	242.734	1.3783					23.7154	0.6203	47.067	0.6994	40.818	0.6994
47.142	0.6951	123.8	0.9232	14.5	1.1647					25.5965	0.8364	121.9	0.9738	242.933	1.3808					23.7154	0.6203	47.1641	0.6994	40.9022	0.6994
47.239	0.6951	124	0.9232	14.7	1.1613					25.5965	0.8367	122	0.9741	243.332	1.3845					23.8134	0.6207	47.2611	0.6994	40.9863	0.6994
47.239	0.6954	124.1	0.9232	15.1	1.1558					25.5965	0.8367	122.1	0.9741	243.531	1.387					23.8134	0.6207	47.2611	0.6997	40.9863	0.6997
47.336	0.6954	124.2	0.9235	15.3	1.1523					25.5965	0.8371	122.3	0.9744	243.93	1.3911					23.8134	0.6207	47.3582	0.6997	41.0705	0.6997
47.336	0.6954	124.4	0.9239	15.6	1.1489					25.7023	0.8371	122.4	0.9744	244.13	1.3935					23.9114	0.6207	47.3582	0.6997	41.0705	0.6997
47.433	0.6954	124.5	0.9239	15.9	1.144					25.7023	0.8371	122.6	0.9744	244.429	1.3976					23.9114	0.6207	47.4552	0.6997	41.1546	0.6997
47.53	0.6957	124.7	0.9242	16.2	1.1409					25.7023	0.8371	122.7	0.9747	244.628	1.3997					23.9114	0.621	47.4552	0.7	41.1546	0.7
47.53	0.6957	124.8	0.9242	16.4	1.1375					25.7023	0.8371	122.8	0.9747	244.928	1.4028					23.9114	0.621	47.5522	0.7	41.2388	0.7
47.627	0.6957	125	0.9245	16.8	1.1325					25.8081	0.8367	123	0.9747	245.227	1.4069					24.0094	0.621	47.5522	0.7	41.2388	0.7
47.627	0.6957	125.1	0.9245	17	1.1291					25.8081	0.8371	123.1	0.975	245.426	1.4097					24.0094	0.621	47.6493	0.7	41.323	0.7
47.724	0.6957	125.3	0.9248	17.3	1.126					25.8081	0.8374	123.3	0.975	245.725	1.4125					24.0094	0.6213	47.7463	0.7003	41.4071	0.7003
47.724	0.696	125.4	0.9248	17.5	1.1232					25.9138	0.8377	123.4	0.975	246.124	1.4168					24.0094	0.6213	47.7463	0.7003	41.4071	0.7003
47.821	0.696	125.5	0.9251	17.9	1.1189					25.9138	0.8374	123.5	0.9753	246.324	1.4193					24.1074	0.6213	47.8434	0.7003	41.4913	0.7003
47.821	0.696	125.7	0.9251	18.1	1.1161					25.9138	0.8377	123.7	0.9753	246.623	1.4236					24.1074	0.6216	47.8434	0.7003	41.4913	0.7003
47.918	0.6963	125.8	0.9254	18.4	1.1124					25.9138	0.8374	123.8	0.9756	246.822	1.4261					24.1074	0.6216	47.9404	0.7006	41.5754	0.7006
48.015	0.696	126	0.9257	18.6	1.1099					26.0196	0.8374	124	0.9756	247.221	1.4301					24.2054	0.6216	47.9404	0.7006	41.5754	0.7006
48.015	0.6963	126.1	0.9257	19	1.1055					26.0196	0.8377	124.1	0.9756	247.421	1.4326					24.2054	0.6219	48.0375	0.7006	41.6596	0.7006
48.112	0.6966	126.2	0.9257	19.2	1.1031					26.0196	0.838	124.3	0.9759	247.72	1.4369					24.2054	0.6219	48.0375	0.701	41.6596	0.701
48.112	0.6966	126.3	0.926	19.5	1.1003					26.0196	0.8383	124.4	0.9759	247.919	1.4394					24.2054	0.6219	48.1345	0.701	41.7438	0.701
48.209	0.6966	126.5	0.9263	19.7	1.0978					26.1254	0.838	124.5	0.9759	248.219	1.4425					24.3034	0.6219	48.1345	0.701	41.7438	0.701
48.306	0.6966	126.6	0.9263	20.1	1.0938					26.1254	0.838	124.7	0.9763	248.518	1.4469					24.3034	0.6219	48.2316	0.701	41.8279	0.701
48.306	0.6969	126.7	0.9266	20.3	1.0916					26.1254	0.838	124.8	0.9763	248.817	1.4497					24.3034	0.6219	48.3286	0.7013	41.9121	0.7013
48.403	0.6969	126.9	0.9266	20.6	1.0891					26.1254	0.838	124.9	0.9763	249.116	1.4543					24.3034	0.6219	48.3286	0.7013	41.9121	0.7013
48.5	0.6969	127	0.927	20.9	1.0857					26.2311	0.8383	125.1	0.9766	249.316	1.4571					24.4014	0.6222	48.4256	0.7013	41.9963	0.7013
48.5	0.6972	127.2	0.927	21.1	1.0832					26.2311	0.8383	125.2	0.9766	249.615	1.4599					24.4014	0.6222	48.4256	0.7013	41.9963	0.7013
48.597	0.6972	127.3	0.9273	21.4	1.081					26.2311	0.8386	125.3	0.9769	249.914	1.4645					24.4014	0.6222	48.5227	0.7016	42.0804	0.7016
48.597	0.6972	127.5	0.9273	21.7	1.0779					26.3369	0.8389	125.5	0.9769	250.213	1.4679					24.4994	0.6225	48.5227	0.7016	42.0804	0.7016
48.694	0.6972	127.6	0.9276	22	1.0758					26.3369	0.8389	125.6	0.9769	250.512	1.4723					24.4994	0.6225	48.6197	0.7016	42.1646	0.7016
48.694	0.6975	127.8	0.9279	22.2	1.0736					26.3369	0.8383	125.8	0.9772	250.712	1.4751					24.4994	0.6225	48.6197	0.7016	42.1646	0.7016
48.791	0.6975	127.9	0.9279	22.6	1.0702					26.3369	0.8386	125.9	0.9772	251.111	1.4794					24.4994	0.6225	48.7168	0.7019	42.2487	0.7019
48.791	0.6975	128	0.9282	22.8	1.0683					26.4427	0.8392	126.1	0.9772	251.31	1.4825					24.5974	0.6228	48.8138	0.7019	42.3329	0.7019
48.888	0.6979	128.2	0.9282	23.1	1.0662					26.4427	0.8392	126.2	0.9775	251.51	1.4856					24.5974	0.6228	48.8138	0.7019	42.3329	0.7019
48.888	0.6979	128.3	0.9285	23.4	1.0634					26.4427	0.8392	126.3	0.9775	251.908	1.4906					24.5974	0.6228	48.9109	0.7019	42.4171	0.7019
48.985	0.6979	128.4	0.9285	23.6	1.0618					26.5484	0.8392	126.4	0.9775	252.108	1.494					24.6954	0.6231	48.9109	0.7019	42.4171	0.7019
49.082	0.6979	128.6	0.9288	23.9	1.06					26.5484	0.8389	126.6	0.9778	252.407	1.4986					24.6954	0.6228	49.0079	0.7022	42.5012	0.7022
49.082	0.6982	128.7	0.9288	24.2	1.0572					26.5484	0.8392	126.7	0.9778	252.607	1.4999					24.6954	0.6231	49.0079	0.7022	42.5012	0.7022
49.179	0.6982	128.8	0.9291	24.4	1.0553					26.5484	0.8395	126.8	0.9781	252.607	1.4999					24.6954	0.6231	49.105	0.7022	42.5854	0.7022
49.179	0.6982	129	0.9291	24.7	1.0534					26.6542	0.8395	127	0.9781	--						24.7934	0.6231	49.105	0.7025	42.5854	0.7025
49.276	0.6982	129.1	0.9294	25.1	1.0513					26.6542	0.8395	127.1	0.9781	0	1.4642					24.7934	0.6231	49.202	0.7025	42.6695	0.7025
49.276	0.6985	129.3	0.9294	25.3	1.0491					26.6542	0.8398	127.3	0.9784	0.3989	1.4515					24.7934	0.6234	49.202	0.7025	42.6695	0.7025
49.373	0.6985	129.4	0.9297	25.5	1.0476					26.76	0.8398	127.4	0.9784	0.69808	1.4391					24.7934	0.6234	49.2991	0.7025	42.7537	0.7025
49.373	0.6985	129.5	0.9297	25.9	1.0451					26.76	0.8395	127.6	0.9787	0.89754	1.4335					24.8914	0.6234	49.3961	0.7028	42.8379	0.7028
49.47	0.6985	129.7	0.9301	26.1	1.0432					26.76	0.8395	127.7	0.9787	1.29644	1.4249					24.8914	0.6234	49.3961	0.7028	42.8379	0.7028
49.567	0.6985	129.8	0.9301	26.4	1.042					26.76	0.8398	127.9	0.9787	1.49589	1.4193					24.8914	0.6234	49.4931	0.7028	42.922	0.7028
49.567	0.6988	130	0.9304	26.7	1.0398					26.8658	0.8398	128	0.9787	1.69535	1.414					24.9894	0.6234	49.4931	0.7031	42.922	0.7031
49.664	0.6988	130.1	0.9304	26.9	1.0383					26.8658	0.8402	128.1	0.979	2.09425	1.4066					24.9894	0.6238	49.5902	0.7031	43.0062	0.7031
49.664	0.6991	130.3	0.9307	27.2	1.0367					26.8658	0.8405	128.2	0.9794	2.2937	1.4019					24.9894	0.6238	49.5902	0.7031	43.0062	0.7031
49.761	0.6991	130.4	0.9307	27.5	1.0348					26.8658	0.8402	128.4	0.9794	2.49316	1.3969					24.9894	0.6238	49.6872	0.7031	43.0903	0.7031
49.761	0.6991	130.5	0.931	27.8	1.0333					26.9715	0.8402	128.5	0.9794	2.89206	1.3904					25.0874	0.6238	49.6872	0.7034	43.0903	0.7034
49.858	0.6994	130.7	0.9313	28	1.0321					26.9715	0.8402	128.7	0.9797	3.09151	1.3861					25.0874	0.6241	49.7843	0.7034	43.1745	0.7034
49.858	0.6991	130.8	0.9313	28.4	1.0299					26.9715	0.8405	128.8	0.9797	3.39069	1.3796					25.0874	0.6241	49.8813	0.7034	43.2587	0.7034
[truncated: 30,511 more rows]

## Sheet: Fig. 18
NVO														Cycle number	Specific capacity	Cycle number	Specific capacity
[truncated: 20,729 more rows]

[truncated: 19 more sheets: Fig. 19, Fig. 21, Fig. 22, Fig. 23, Fig. 24, Fig. 25, Fig. 26, Fig. 27, Fig. 28, Fig. 29, Fig. 30, Fig. 31, Fig. 32, Fig. 33, Fig. 34, Fig. 35, Fig. 36, Fig. 37, Fig. 38]
